# Supplementary material for: Synthesis and spectroscopic and structural characterization of spiro­[indoline-3,3′-indolizine]s formed by 1,3-dipolar cyclo­additions between isatins, pipecolic acid and an electron-deficient alkene
Source: Acta Crystallogr C Struct Chem. 2021 Aug 6;77(Pt 9):496–504. doi: 10.1107/S2053229621007142 (PMC8418672; doi:10.1107/S2053229621007142)
Supplement: Supplementary file 1 [file c-77-00496-sup1.cif]

##############################################################################
#                                                                            #
# This CIF contains the data in a paper accepted for publication in          #
# Acta Crystallographica Section C. It conforms to the requirements of       #
# Notes for Authors for Acta Crystallographica Section C, and has been       #
# peer reviewed under the auspices of the IUCr Commission on Journals.       #
#                                                                            #
# Full details of the Crystallographic Information File format               #
# are given in the paper "The Crystallographic Information File (CIF):       #
# a New Standard Archive File for Crystallography" by S. R. Hall, F. H.      #
# Allen and I. D. Brown [Acta Cryst. (1991), A47, 655-685].                  #
#                                                                            #
# The current version of the core CIF dictionary is obtainable from          #
# ftp://ftp.iucr.org/pub/cif_core.dic.                                       #
#                                                                            #
# Software is freely available for graphical display of the structure(s)     #
# in this CIF. For information consult the CIF software page                 #
# http://www.iucr.org/resources/cif/software.                                #
#                                                                            #
# This file may be used for bona fide research purposes within the           #
# scientific community so long as proper attribution is given to the journal # 
# article from which it was obtained.                                        #
#                                                                            #
##############################################################################
data_global
_audit_creation_method     'from SHELXL-2014'
_journal_date_recd_electronic     2021-06-21
_journal_date_accepted     2021-07-11
_journal_name_full     'Acta Crystallographica, Section C'
_journal_year     2021
_journal_volume     77
_journal_issue      1
_journal_page_first               496
_journal_page_last                504
_journal_paper_category     FA
_journal_paper_doi     10.1107/S2053229621007142
_journal_coeditor_code     KY3207
_publ_contact_author_name
;
Professor Christopher Glidewell
;
_publ_contact_author_address
;
University of St Andrews,
Fife KY16 9ST, UK
;
_publ_contact_author_email     cg@st-andrews.ac.uk
_publ_contact_author_fax     ?
_publ_contact_author_phone     ?
_publ_section_title
;
Synthesis and spectroscopic and structural characterization of
spiro[indoline-3,3'-indolizine]s formed by 1,3-dipolar cycloadditions between
isatins, pipecolic acid and an electron-deficient alkene
;
_publ_section_title_footnote
;
 Test
;
loop_
    _publ_author_name
    _publ_author_footnote
    _publ_author_address
    'Romo, Pablo E.' .
;
Grupo de Investigaci\'on de Compuestos Heteroc\'iclicos
Departamento de Qu\'imica
Universidad del Valle
A.A. 25360 Cali
Colombia
;
    'Quiroga, Jairo' .
;
Grupo de Investigaci\'on de Compuestos Heteroc\'iclicos
Departamento de Qu\'imica
Universidad del Valle
A.A. 25360 Cali
Colombia
;
    'Cobo, Justo' .
;
Departamento de Qu\'imica Inorg\'anica y Org\'anica
Universidad de Ja\'en
23071 Ja\'en
Spain
;
    'Glidewell, Christopher' .
;
School of Chemistry
University of St Andrews
Fife
KY16 9ST
UK
;
_publ_section_synopsis
;
New spiro[indoline-3,3'-indolizine]s have been synthesized with high regio- and
stereospecificty from simple starting materials in a one-step process.
Different combinations of hydrogen bonds link the molecules to form either
sheets or chains of rings.
;
data_I
_audit_creation_method     SHELXL-2014
_chemical_name_systematic
;\
(1'<i>SR</i>,2'<i>SR</i>,3<i>RS</i>,8a'<i>RS</i>)-2'-Benzoyl-5-fluoro-2-oxo-1',\
5',6',7',8',8a'-hexahydro-2'<i>H</i>-spiro[indoline-3,3'-indolizine]-1'-\
carboxylic acid
;
_chemical_name_common     ?
_chemical_formula_moiety     'C23 H21 F N2 O4'
_chemical_formula_sum     'C23 H21 F N2 O4'
_chemical_formula_iupac     'C23 H21 F N2 O4'
_chemical_formula_weight     408.42
_chemical_melting_point     ?
_space_group_crystal_system     triclinic
_space_group_name_H-M_alt     'P -1'
_space_group_name_Hall     '-P 1'
loop_
    _space_group_symop_operation_xyz
    'x, y, z'
    '-x, -y, -z'
_cell_length_a     8.1440(5)
_cell_length_b     8.4565(5)
_cell_length_c     14.9945(8)
_cell_angle_alpha     87.549(2)
_cell_angle_beta     79.926(2)
_cell_angle_gamma     68.467(2)
_cell_volume     945.52(10)
_cell_formula_units_Z     2
_cell_measurement_reflns_used     4727
_cell_measurement_theta_min     2.590
_cell_measurement_theta_max     28.360
_cell_measurement_temperature     100(2)
_exptl_crystal_description     block
_exptl_crystal_colour     colourless
_exptl_crystal_size_max     0.260
_exptl_crystal_size_mid     0.210
_exptl_crystal_size_min     0.120
_exptl_crystal_density_diffrn     1.434
_exptl_crystal_density_meas     ?
_exptl_crystal_density_method     ?
_exptl_crystal_F_000     428
_exptl_absorpt_coefficient_mu     0.105
_exptl_absorpt_correction_type     multi-scan
_exptl_absorpt_process_details
;
(SADABS; Bruker, 2016)
;
_exptl_absorpt_correction_T_min     0.939
_exptl_absorpt_correction_T_max     0.987
_exptl_special_details     ?
_diffrn_ambient_temperature     100(2)
_diffrn_source     'INCOATEC high brilliance microfocus sealed tube'
_diffrn_radiation_type     MoK\a
_diffrn_radiation_wavelength     0.71073
_diffrn_radiation_monochromator     'multilayer mirror'
_diffrn_measurement_device_type     'Bruker D8 Venture'
_diffrn_measurement_method     '\f and \w scans'
_diffrn_detector_area_resol_mean     ?
_diffrn_reflns_number     50206
_diffrn_reflns_av_R_equivalents     0.0679
_diffrn_reflns_av_unetI/netI     0.0309
_diffrn_reflns_theta_min     2.590
_diffrn_reflns_theta_max     28.360
_diffrn_reflns_theta_full     25.242
_diffrn_measured_fraction_theta_max     0.998
_diffrn_measured_fraction_theta_full     0.999
_diffrn_reflns_limit_h_min     -10
_diffrn_reflns_limit_h_max     10
_diffrn_reflns_limit_k_min     -11
_diffrn_reflns_limit_k_max     11
_diffrn_reflns_limit_l_min     -20
_diffrn_reflns_limit_l_max     19
_diffrn_standards_number     0
_diffrn_standards_interval_count     0
_diffrn_standards_interval_time     0
_diffrn_standards_decay_%     0
_refine_special_details     ?
_reflns_number_total     4727
_reflns_number_gt     3889
_reflns_threshold_expression     'I > 2\s(I)'
_refine_ls_structure_factor_coef     Fsqd
_refine_ls_matrix_type     full
_refine_ls_R_factor_all     0.0503
_refine_ls_R_factor_gt     0.0373
_refine_ls_wR_factor_gt     0.0860
_refine_ls_wR_factor_ref     0.0953
_refine_ls_goodness_of_fit_ref     1.042
_refine_ls_restrained_S_all     1.042
_refine_ls_number_reflns     4727
_refine_ls_number_parameters     277
_refine_ls_number_restraints     0
_refine_ls_hydrogen_treatment     mixed
_refine_ls_weighting_scheme     calc
_refine_ls_weighting_details
              'w=1/[\s^2^(Fo^2^)+(0.0348P)^2^+0.5208P] where P=(Fo^2^+2Fc^2^)/3'
_atom_sites_solution_hydrogens     mixed
_atom_sites_solution_primary     dual
_atom_sites_solution_secondary     ?
_refine_ls_shift/su_max     0.000
_refine_ls_shift/su_mean     0.000
_refine_diff_density_max     0.323
_refine_diff_density_min     -0.255
_refine_ls_extinction_method     none
_refine_ls_extinction_coef     .
loop_
    _atom_type_symbol
    _atom_type_description
    _atom_type_scat_dispersion_real
    _atom_type_scat_dispersion_imag
    _atom_type_scat_source
    'C' 'C' 0.0033 0.0016
                         'International Tables Vol C Tables 4.2.6.8 and 6.1.1.4'
    'H' 'H' 0.0000 0.0000
                         'International Tables Vol C Tables 4.2.6.8 and 6.1.1.4'
    'N' 'N' 0.0061 0.0033
                         'International Tables Vol C Tables 4.2.6.8 and 6.1.1.4'
    'O' 'O' 0.0106 0.0060
                         'International Tables Vol C Tables 4.2.6.8 and 6.1.1.4'
    'F' 'F' 0.0171 0.0103
                         'International Tables Vol C Tables 4.2.6.8 and 6.1.1.4'
_computing_data_collection
;
APEX3 (Bruker, 2018)
;
_computing_cell_refinement
;
SAINT (Bruker, 2017)
;
_computing_data_reduction
;
SAINT (Bruker, 2017)
;
_computing_structure_solution
;
SHELXT2014 (Sheldrick, 2015a)
;
_computing_structure_refinement
;
SHELXL2014 (Sheldrick, 2015b)
;
_computing_molecular_graphics
;
PLATON (Spek, 2020)
;
_computing_publication_material
;
SHELXL2014 (Sheldrick, 2015b) and PLATON (Spek, 2020)
;
loop_
    _atom_site_type_symbol
    _atom_site_label
    _atom_site_fract_x
    _atom_site_fract_y
    _atom_site_fract_z
    _atom_site_U_iso_or_equiv
    _atom_site_adp_type
    _atom_site_calc_flag
    _atom_site_occupancy
    _atom_site_disorder_assembly
    _atom_site_disorder_group
    N N11 1.08269(14) 0.39724(14) 0.25922(7) 0.0158(2) Uani d 1 . .
    H H11 1.170(2) 0.426(2) 0.2691(10) 0.019 Uiso d 1 . .
    C C12 0.95853(15) 0.37142(15) 0.32522(8) 0.0134(2) Uani d 1 . .
    O O12 0.94302(11) 0.39830(11) 0.40642(6) 0.01625(18) Uani d 1 . .
    C C13 0.84286(15) 0.29780(14) 0.27968(8) 0.0126(2) Uani d 1 . .
    C C13A 0.92063(16) 0.29951(15) 0.18062(8) 0.0139(2) Uani d 1 . .
    C C14 0.88091(17) 0.24167(16) 0.10478(8) 0.0166(2) Uani d 1 . .
    H H14 0.7864 0.1999 0.1091 0.020 Uiso calc 1 . .
    C C15 0.98626(17) 0.24807(16) 0.02246(8) 0.0182(3) Uani d 1 . .
    F F15 0.94893(11) 0.19433(11) -0.05352(5) 0.02647(19) Uani d 1 . .
    C C16 1.12559(17) 0.30658(16) 0.01302(8) 0.0188(3) Uani d 1 . .
    H H16 1.1924 0.3099 -0.0452 0.023 Uiso calc 1 . .
    C C17 1.16756(16) 0.36082(16) 0.08971(8) 0.0172(2) Uani d 1 . .
    H H17 1.2640 0.4001 0.0853 0.021 Uiso calc 1 . .
    C C17A 1.06354(16) 0.35527(15) 0.17253(8) 0.0143(2) Uani d 1 . .
    C C21 0.57206(15) 0.27283(15) 0.37179(8) 0.0133(2) Uani d 1 . .
    H H21 0.5176 0.2197 0.3328 0.016 Uiso calc 1 . .
    C C22 0.63827(15) 0.40201(15) 0.31493(8) 0.0125(2) Uani d 1 . .
    H H22 0.6285 0.4960 0.3562 0.015 Uiso calc 1 . .
    N N24 0.86385(13) 0.12371(12) 0.30761(7) 0.0134(2) Uani d 1 . .
    C C25 1.04769(16) 0.00583(15) 0.30830(9) 0.0177(2) Uani d 1 . .
    H H25A 1.0990 0.0425 0.3551 0.021 Uiso calc 1 . .
    H H25B 1.1231 0.0044 0.2487 0.021 Uiso calc 1 . .
    C C26 1.04418(18) -0.17129(16) 0.32871(9) 0.0208(3) Uani d 1 . .
    H H26A 1.1670 -0.2519 0.3317 0.025 Uiso calc 1 . .
    H H26B 1.0009 -0.2105 0.2794 0.025 Uiso calc 1 . .
    C C27 0.92145(17) -0.16920(16) 0.41871(9) 0.0193(3) Uani d 1 . .
    H H27A 0.9741 -0.1451 0.4688 0.023 Uiso calc 1 . .
    H H27B 0.9130 -0.2827 0.4282 0.023 Uiso calc 1 . .
    C C28 0.73338(16) -0.03508(15) 0.42078(8) 0.0160(2) Uani d 1 . .
    H H28A 0.6720 -0.0700 0.3782 0.019 Uiso calc 1 . .
    H H28B 0.6627 -0.0266 0.4824 0.019 Uiso calc 1 . .
    C C28A 0.74292(16) 0.13729(15) 0.39444(8) 0.0134(2) Uani d 1 . .
    H H28C 0.7862 0.1818 0.4427 0.016 Uiso calc 1 . .
    C C211 0.43487(16) 0.35381(15) 0.45420(8) 0.0148(2) Uani d 1 . .
    O O211 0.45433(12) 0.31384(11) 0.53129(6) 0.0196(2) Uani d 1 . .
    O O212 0.28836(12) 0.47406(12) 0.43253(7) 0.0212(2) Uani d 1 . .
    H H212 0.212(3) 0.517(2) 0.4842(12) 0.032 Uiso d 1 . .
    C C227 0.53320(15) 0.47914(15) 0.23910(8) 0.0136(2) Uani d 1 . .
    O O227 0.44923(12) 0.40598(12) 0.20899(6) 0.0192(2) Uani d 1 . .
    C C221 0.53110(16) 0.64745(15) 0.20304(8) 0.0149(2) Uani d 1 . .
    C C222 0.42462(17) 0.72116(17) 0.13716(9) 0.0192(3) Uani d 1 . .
    H H222 0.3617 0.6611 0.1145 0.023 Uiso calc 1 . .
    C C223 0.41032(19) 0.88090(18) 0.10488(9) 0.0229(3) Uani d 1 . .
    H H223 0.3363 0.9307 0.0610 0.028 Uiso calc 1 . .
    C C224 0.50443(19) 0.96829(17) 0.13682(9) 0.0219(3) Uani d 1 . .
    H H224 0.4940 1.0781 0.1149 0.026 Uiso calc 1 . .
    C C225 0.61343(19) 0.89555(17) 0.20057(9) 0.0207(3) Uani d 1 . .
    H H225 0.6797 0.9543 0.2212 0.025 Uiso calc 1 . .
    C C226 0.62558(17) 0.73600(16) 0.23430(8) 0.0174(2) Uani d 1 . .
    H H226 0.6985 0.6873 0.2788 0.021 Uiso calc 1 . .
loop_
    _atom_site_aniso_label
    _atom_site_aniso_U_11
    _atom_site_aniso_U_22
    _atom_site_aniso_U_33
    _atom_site_aniso_U_12
    _atom_site_aniso_U_13
    _atom_site_aniso_U_23
    N11 0.0137(5) 0.0190(5) 0.0171(5) -0.0089(4) -0.0027(4) 0.0011(4)
    C12 0.0106(5) 0.0111(5) 0.0172(6) -0.0025(4) -0.0027(4) 0.0013(4)
    O12 0.0148(4) 0.0182(4) 0.0156(4) -0.0053(3) -0.0035(3) -0.0006(3)
    C13 0.0119(5) 0.0116(5) 0.0146(5) -0.0046(4) -0.0027(4) 0.0016(4)
    C13A 0.0121(5) 0.0127(5) 0.0156(5) -0.0031(4) -0.0022(4) 0.0017(4)
    C14 0.0155(6) 0.0163(6) 0.0183(6) -0.0058(5) -0.0036(5) 0.0003(4)
    C15 0.0196(6) 0.0184(6) 0.0143(6) -0.0032(5) -0.0049(5) -0.0006(4)
    F15 0.0287(4) 0.0362(5) 0.0158(4) -0.0126(4) -0.0043(3) -0.0041(3)
    C16 0.0161(6) 0.0197(6) 0.0160(6) -0.0028(5) 0.0001(5) 0.0033(5)
    C17 0.0135(6) 0.0168(6) 0.0199(6) -0.0048(5) -0.0017(5) 0.0045(5)
    C17A 0.0132(5) 0.0129(5) 0.0159(6) -0.0036(4) -0.0030(4) 0.0028(4)
    C21 0.0121(5) 0.0135(5) 0.0151(5) -0.0058(4) -0.0020(4) 0.0019(4)
    C22 0.0109(5) 0.0121(5) 0.0144(5) -0.0041(4) -0.0022(4) 0.0015(4)
    N24 0.0117(5) 0.0109(4) 0.0163(5) -0.0036(4) -0.0006(4) 0.0020(4)
    C25 0.0129(6) 0.0145(6) 0.0224(6) -0.0021(5) -0.0009(5) 0.0016(5)
    C26 0.0190(6) 0.0133(6) 0.0252(7) -0.0018(5) -0.0009(5) 0.0018(5)
    C27 0.0196(6) 0.0138(6) 0.0237(6) -0.0054(5) -0.0043(5) 0.0047(5)
    C28 0.0165(6) 0.0143(6) 0.0182(6) -0.0068(5) -0.0033(5) 0.0034(4)
    C28A 0.0118(5) 0.0132(5) 0.0146(5) -0.0043(4) -0.0012(4) 0.0015(4)
    C211 0.0134(5) 0.0130(5) 0.0194(6) -0.0068(4) -0.0020(4) 0.0019(4)
    O211 0.0209(5) 0.0180(4) 0.0168(4) -0.0043(4) -0.0013(3) 0.0012(3)
    O212 0.0129(4) 0.0230(5) 0.0214(5) -0.0009(4) 0.0001(4) 0.0029(4)
    C227 0.0096(5) 0.0153(5) 0.0146(5) -0.0034(4) -0.0008(4) 0.0002(4)
    O227 0.0187(4) 0.0224(5) 0.0214(4) -0.0112(4) -0.0081(4) 0.0034(4)
    C221 0.0132(5) 0.0149(6) 0.0143(5) -0.0030(4) -0.0011(4) 0.0009(4)
    C222 0.0160(6) 0.0218(6) 0.0194(6) -0.0057(5) -0.0052(5) 0.0043(5)
    C223 0.0206(6) 0.0242(7) 0.0210(6) -0.0045(5) -0.0060(5) 0.0083(5)
    C224 0.0242(7) 0.0155(6) 0.0213(6) -0.0040(5) -0.0005(5) 0.0050(5)
    C225 0.0269(7) 0.0171(6) 0.0186(6) -0.0093(5) -0.0032(5) 0.0017(5)
    C226 0.0201(6) 0.0160(6) 0.0161(6) -0.0064(5) -0.0038(5) 0.0017(4)
_geom_special_details
;
All e.s.d.'s (except the e.s.d. in the dihedral angle between two l.s. planes)
are estimated using the full covariance matrix. The cell e.s.d.'s are taken
into account individually in the estimation of e.s.d.'s in distances, angles
and torsion angles; correlations between e.s.d.'s in cell parameters are only
used when they are defined by crystal symmetry. An approximate (isotropic)
treatment of cell e.s.d.'s is used for estimating e.s.d.'s involving l.s.
planes.
;
loop_
    _geom_bond_atom_site_label_1
    _geom_bond_atom_site_label_2
    _geom_bond_site_symmetry_2
    _geom_bond_distance
    _geom_bond_publ_flag
    N11 C12 . 1.3576(16) ?
    N11 C17A . 1.4111(15) ?
    N11 H11 . 0.870(17) ?
    C12 O12 . 1.2243(14) ?
    C12 C13 . 1.5599(16) ?
    C13 N24 . 1.4696(15) ?
    C13 C13A . 1.5110(16) ?
    C13 C22 . 1.5767(16) ?
    C13A C14 . 1.3891(17) ?
    C13A C17A . 1.3929(17) ?
    C14 C15 . 1.3858(18) ?
    C14 H14 . 0.9500 ?
    C15 F15 . 1.3652(14) ?
    C15 C16 . 1.3793(19) ?
    C16 C17 . 1.3955(18) ?
    C16 H16 . 0.9500 ?
    C17 C17A . 1.3849(17) ?
    C17 H17 . 0.9500 ?
    C21 C211 . 1.5074(16) ?
    C21 C28A . 1.5253(16) ?
    C21 C22 . 1.5501(16) ?
    C21 H21 . 1.0000 ?
    C22 C227 . 1.5225(16) ?
    C22 H22 . 1.0000 ?
    N24 C25 . 1.4643(15) ?
    N24 C28A . 1.4695(15) ?
    C25 C26 . 1.5255(17) ?
    C25 H25A . 0.9900 ?
    C25 H25B . 0.9900 ?
    C26 C27 . 1.5289(18) ?
    C26 H26A . 0.9900 ?
    C26 H26B . 0.9900 ?
    C27 C28 . 1.5312(17) ?
    C27 H27A . 0.9900 ?
    C27 H27B . 0.9900 ?
    C28 C28A . 1.5199(16) ?
    C28 H28A . 0.9900 ?
    C28 H28B . 0.9900 ?
    C28A H28C . 1.0000 ?
    C211 O211 . 1.2111(15) ?
    C211 O212 . 1.3342(15) ?
    O212 H212 . 0.898(19) ?
    C227 O227 . 1.2234(15) ?
    C227 C221 . 1.4960(17) ?
    C221 C226 . 1.3971(17) ?
    C221 C222 . 1.4023(17) ?
    C222 C223 . 1.3859(19) ?
    C222 H222 . 0.9500 ?
    C223 C224 . 1.392(2) ?
    C223 H223 . 0.9500 ?
    C224 C225 . 1.3876(19) ?
    C224 H224 . 0.9500 ?
    C225 C226 . 1.3955(18) ?
    C225 H225 . 0.9500 ?
    C226 H226 . 0.9500 ?
loop_
    _geom_angle_atom_site_label_1
    _geom_angle_atom_site_label_2
    _geom_angle_atom_site_label_3
    _geom_angle_site_symmetry_1
    _geom_angle_site_symmetry_3
    _geom_angle
    _geom_angle_publ_flag
    C12 N11 C17A . . 111.66(10) ?
    C12 N11 H11 . . 124.4(10) ?
    C17A N11 H11 . . 123.6(10) ?
    O12 C12 N11 . . 125.70(11) ?
    O12 C12 C13 . . 126.21(11) ?
    N11 C12 C13 . . 108.08(10) ?
    N24 C13 C13A . . 110.59(9) ?
    N24 C13 C12 . . 112.62(9) ?
    C13A C13 C12 . . 101.43(9) ?
    N24 C13 C22 . . 103.20(9) ?
    C13A C13 C22 . . 120.13(10) ?
    C12 C13 C22 . . 109.18(9) ?
    C14 C13A C17A . . 120.40(11) ?
    C14 C13A C13 . . 130.03(11) ?
    C17A C13A C13 . . 109.26(10) ?
    C15 C14 C13A . . 116.59(11) ?
    C15 C14 H14 . . 121.7 ?
    C13A C14 H14 . . 121.7 ?
    F15 C15 C16 . . 118.31(11) ?
    F15 C15 C14 . . 117.98(12) ?
    C16 C15 C14 . . 123.71(12) ?
    C15 C16 C17 . . 119.45(12) ?
    C15 C16 H16 . . 120.3 ?
    C17 C16 H16 . . 120.3 ?
    C17A C17 C16 . . 117.57(12) ?
    C17A C17 H17 . . 121.2 ?
    C16 C17 H17 . . 121.2 ?
    C17 C17A C13A . . 122.25(11) ?
    C17 C17A N11 . . 128.25(11) ?
    C13A C17A N11 . . 109.48(10) ?
    C211 C21 C28A . . 113.48(10) ?
    C211 C21 C22 . . 112.77(10) ?
    C28A C21 C22 . . 104.15(9) ?
    C211 C21 H21 . . 108.7 ?
    C28A C21 H21 . . 108.7 ?
    C22 C21 H21 . . 108.7 ?
    C227 C22 C21 . . 113.74(9) ?
    C227 C22 C13 . . 113.26(9) ?
    C21 C22 C13 . . 103.95(9) ?
    C227 C22 H22 . . 108.6 ?
    C21 C22 H22 . . 108.6 ?
    C13 C22 H22 . . 108.6 ?
    C25 N24 C28A . . 113.80(9) ?
    C25 N24 C13 . . 116.13(9) ?
    C28A N24 C13 . . 107.07(9) ?
    N24 C25 C26 . . 108.45(10) ?
    N24 C25 H25A . . 110.0 ?
    C26 C25 H25A . . 110.0 ?
    N24 C25 H25B . . 110.0 ?
    C26 C25 H25B . . 110.0 ?
    H25A C25 H25B . . 108.4 ?
    C25 C26 C27 . . 110.53(10) ?
    C25 C26 H26A . . 109.5 ?
    C27 C26 H26A . . 109.5 ?
    C25 C26 H26B . . 109.5 ?
    C27 C26 H26B . . 109.5 ?
    H26A C26 H26B . . 108.1 ?
    C26 C27 C28 . . 111.69(10) ?
    C26 C27 H27A . . 109.3 ?
    C28 C27 H27A . . 109.3 ?
    C26 C27 H27B . . 109.3 ?
    C28 C27 H27B . . 109.3 ?
    H27A C27 H27B . . 107.9 ?
    C28A C28 C27 . . 110.73(10) ?
    C28A C28 H28A . . 109.5 ?
    C27 C28 H28A . . 109.5 ?
    C28A C28 H28B . . 109.5 ?
    C27 C28 H28B . . 109.5 ?
    H28A C28 H28B . . 108.1 ?
    N24 C28A C28 . . 110.49(9) ?
    N24 C28A C21 . . 100.03(9) ?
    C28 C28A C21 . . 116.54(10) ?
    N24 C28A H28C . . 109.8 ?
    C28 C28A H28C . . 109.8 ?
    C21 C28A H28C . . 109.8 ?
    O211 C211 O212 . . 123.70(11) ?
    O211 C211 C21 . . 124.07(11) ?
    O212 C211 C21 . . 112.23(10) ?
    C211 O212 H212 . . 107.8(11) ?
    O227 C227 C221 . . 120.37(11) ?
    O227 C227 C22 . . 120.55(11) ?
    C221 C227 C22 . . 119.07(10) ?
    C226 C221 C222 . . 118.98(11) ?
    C226 C221 C227 . . 122.84(11) ?
    C222 C221 C227 . . 118.15(11) ?
    C223 C222 C221 . . 120.56(12) ?
    C223 C222 H222 . . 119.7 ?
    C221 C222 H222 . . 119.7 ?
    C222 C223 C224 . . 119.96(12) ?
    C222 C223 H223 . . 120.0 ?
    C224 C223 H223 . . 120.0 ?
    C225 C224 C223 . . 120.19(12) ?
    C225 C224 H224 . . 119.9 ?
    C223 C224 H224 . . 119.9 ?
    C224 C225 C226 . . 119.93(12) ?
    C224 C225 H225 . . 120.0 ?
    C226 C225 H225 . . 120.0 ?
    C225 C226 C221 . . 120.37(12) ?
    C225 C226 H226 . . 119.8 ?
    C221 C226 H226 . . 119.8 ?
loop_
    _geom_torsion_atom_site_label_1
    _geom_torsion_atom_site_label_2
    _geom_torsion_atom_site_label_3
    _geom_torsion_atom_site_label_4
    _geom_torsion_site_symmetry_1
    _geom_torsion_site_symmetry_2
    _geom_torsion_site_symmetry_3
    _geom_torsion_site_symmetry_4
    _geom_torsion
    _geom_torsion_publ_flag
    C17A N11 C12 O12 . . . . -179.45(11) ?
    C17A N11 C12 C13 . . . . 1.88(13) ?
    O12 C12 C13 N24 . . . . -63.41(15) ?
    N11 C12 C13 N24 . . . . 115.26(11) ?
    O12 C12 C13 C13A . . . . 178.37(11) ?
    N11 C12 C13 C13A . . . . -2.96(12) ?
    O12 C12 C13 C22 . . . . 50.60(15) ?
    N11 C12 C13 C22 . . . . -130.73(10) ?
    N24 C13 C13A C14 . . . . 56.89(16) ?
    C12 C13 C13A C14 . . . . 176.57(12) ?
    C22 C13 C13A C14 . . . . -63.11(17) ?
    N24 C13 C13A C17A . . . . -116.61(11) ?
    C12 C13 C13A C17A . . . . 3.07(12) ?
    C22 C13 C13A C17A . . . . 123.40(11) ?
    C17A C13A C14 C15 . . . . -1.96(18) ?
    C13 C13A C14 C15 . . . . -174.84(12) ?
    C13A C14 C15 F15 . . . . -179.10(11) ?
    C13A C14 C15 C16 . . . . 0.47(19) ?
    F15 C15 C16 C17 . . . . -179.43(11) ?
    C14 C15 C16 C17 . . . . 1.0(2) ?
    C15 C16 C17 C17A . . . . -0.95(18) ?
    C16 C17 C17A C13A . . . . -0.55(18) ?
    C16 C17 C17A N11 . . . . 177.65(12) ?
    C14 C13A C17A C17 . . . . 2.07(18) ?
    C13 C13A C17A C17 . . . . 176.29(11) ?
    C14 C13A C17A N11 . . . . -176.43(11) ?
    C13 C13A C17A N11 . . . . -2.20(13) ?
    C12 N11 C17A C17 . . . . -178.22(12) ?
    C12 N11 C17A C13A . . . . 0.16(14) ?
    C211 C21 C22 C227 . . . . -92.63(12) ?
    C28A C21 C22 C227 . . . . 143.89(10) ?
    C211 C21 C22 C13 . . . . 143.74(10) ?
    C28A C21 C22 C13 . . . . 20.27(11) ?
    N24 C13 C22 C227 . . . . -116.45(10) ?
    C13A C13 C22 C227 . . . . 7.17(15) ?
    C12 C13 C22 C227 . . . . 123.56(10) ?
    N24 C13 C22 C21 . . . . 7.49(11) ?
    C13A C13 C22 C21 . . . . 131.11(11) ?
    C12 C13 C22 C21 . . . . -112.51(10) ?
    C13A C13 N24 C25 . . . . 67.46(13) ?
    C12 C13 N24 C25 . . . . -45.23(13) ?
    C22 C13 N24 C25 . . . . -162.84(9) ?
    C13A C13 N24 C28A . . . . -164.16(9) ?
    C12 C13 N24 C28A . . . . 83.15(11) ?
    C22 C13 N24 C28A . . . . -34.46(11) ?
    C28A N24 C25 C26 . . . . 61.11(13) ?
    C13 N24 C25 C26 . . . . -173.87(10) ?
    N24 C25 C26 C27 . . . . -57.14(14) ?
    C25 C26 C27 C28 . . . . 54.26(14) ?
    C26 C27 C28 C28A . . . . -51.69(14) ?
    C25 N24 C28A C28 . . . . -59.49(13) ?
    C13 N24 C28A C28 . . . . 170.79(9) ?
    C25 N24 C28A C21 . . . . 177.10(9) ?
    C13 N24 C28A C21 . . . . 47.38(11) ?
    C27 C28 C28A N24 . . . . 52.77(13) ?
    C27 C28 C28A C21 . . . . 166.01(10) ?
    C211 C21 C28A N24 . . . . -163.33(9) ?
    C22 C21 C28A N24 . . . . -40.31(11) ?
    C211 C21 C28A C28 . . . . 77.61(13) ?
    C22 C21 C28A C28 . . . . -159.38(10) ?
    C28A C21 C211 O211 . . . . -1.72(17) ?
    C22 C21 C211 O211 . . . . -119.85(13) ?
    C28A C21 C211 O212 . . . . 178.78(10) ?
    C22 C21 C211 O212 . . . . 60.65(13) ?
    C21 C22 C227 O227 . . . . -22.27(16) ?
    C13 C22 C227 O227 . . . . 96.13(13) ?
    C21 C22 C227 C221 . . . . 156.56(10) ?
    C13 C22 C227 C221 . . . . -85.04(13) ?
    O227 C227 C221 C226 . . . . -179.45(12) ?
    C22 C227 C221 C226 . . . . 1.71(17) ?
    O227 C227 C221 C222 . . . . 2.72(17) ?
    C22 C227 C221 C222 . . . . -176.12(11) ?
    C226 C221 C222 C223 . . . . -1.31(19) ?
    C227 C221 C222 C223 . . . . 176.60(11) ?
    C221 C222 C223 C224 . . . . 1.0(2) ?
    C222 C223 C224 C225 . . . . 0.4(2) ?
    C223 C224 C225 C226 . . . . -1.5(2) ?
    C224 C225 C226 C221 . . . . 1.2(2) ?
    C222 C221 C226 C225 . . . . 0.20(18) ?
    C227 C221 C226 C225 . . . . -177.61(11) ?
loop_
    _geom_hbond_atom_site_label_D
    _geom_hbond_atom_site_label_H
    _geom_hbond_atom_site_label_A
    _geom_hbond_site_symmetry_A
    _geom_hbond_distance_DH
    _geom_hbond_distance_HA
    _geom_hbond_distance_DA
    _geom_hbond_angle_DHA
    _geom_hbond_publ_flag
    N11 H11 O227 1_655 0.868(18) 2.242(17) 2.9756(16) 142.2(13) no
    O212 H212 O12 2_666 0.899(19) 1.873(19) 2.7723(14) 178.4(15) no
    C22 H22 O211 2_666 1.00 2.22 3.1930(15) 164 no
    C16 H16 Cg1 2_765 0.95 2.63 3.4966(14) 152 no
_shelx_space_group_comment
;
The symmetry employed for this shelxl refinement is uniquely defined
by the following loop, which should always be used as a source of
symmetry information in preference to the above space-group names.
They are only intended as comments.
;
_shelx_estimated_absorpt_T_min     0.973
_shelx_estimated_absorpt_T_max     0.987
_shelx_hkl_file
;
  -1   0   0  386.06   19.00
  -1   0   0  444.26   18.60
  -1   0   0  371.16   18.80
  -1   0   0  445.76   19.30
   1   0   0  428.66   18.60
   1   0   0  393.36   18.90
   1   0   0  398.76   19.10
   1   0   0  483.45   19.50
  -2   0   0 9269.87  390.46
   2   0   0 9397.56  390.46
  -3   0   0   19.40    4.30
  -3   0   0   20.40    4.60
  -3   0   0   21.90    1.50
  -3   0   0   22.50    3.50
  -3   0   0   22.50    4.10
   3   0   0   18.40    3.10
   3   0   0   25.80    4.50
   3   0   0   18.70    4.20
   3   0   0   23.20    5.00
   3   0   0   26.80    5.00
  -4   0   0   18.90    4.70
  -4   0   0   15.40    4.90
  -4   0   0   20.20    3.00
  -4   0   0   17.80    3.50
  -4   0   0   19.50    5.30
   4   0   0   17.70    4.00
   4   0   0   20.90    4.80
   4   0   0   14.70    3.30
   4   0   0   20.60    5.40
   4   0   0   15.30    4.70
  -5   0   0  189.58   11.30
  -5   0   0  197.58   16.50
  -5   0   0  229.08   16.70
  -5   0   0  177.48   12.40
  -5   0   0  203.48   14.20
   5   0   0  181.38   16.10
   5   0   0  225.58   17.00
   5   0   0  182.18   14.50
   5   0   0  193.08   15.50
   5   0   0  189.68   12.80
  -6   0   0  480.55   30.90
  -6   0   0  426.16   28.80
  -6   0   0  442.36   22.40
  -6   0   0  465.35   26.90
  -6   0   0  447.66   24.60
   6   0   0  443.96   28.60
   6   0   0  474.55   24.80
   6   0   0  492.05   30.80
   6   0   0  464.05   30.60
   6   0   0  418.96   30.50
   6   0   0  444.26   27.60
  -7   0   0   19.90    6.70
  -7   0   0   29.20    4.30
  -7   0   0   31.40    8.80
  -7   0   0   26.00    6.50
  -7   0   0   21.50    5.40
   7   0   0   13.50    7.00
   7   0   0   40.30   10.30
   7   0   0   24.50    5.20
   7   0   0   31.70    7.80
   7   0   0   32.20    7.50
   7   0   0   34.10    8.30
  -8   0   0  101.69   16.60
  -8   0   0   98.99   13.50
  -8   0   0  117.89   17.10
  -8   0   0  106.19   15.50
   8   0   0  132.79   19.60
   8   0   0  119.19   16.40
   8   0   0  123.99   18.70
   8   0   0   87.89   14.30
   8   0   0  135.69   21.20
  -9   0   0  175.68   17.70
  -9   0   0  187.58   19.20
  -9   0   0  135.49   19.50
   9   0   0  128.69   20.20
   9   0   0  117.19   17.70
   9   0   0  111.69   21.00
   9   0   0  159.28   23.00
   9   0   0  148.69   19.40
   9  -1   0   25.40   10.60
   9  -1   0   47.50    8.10
   9  -1   0   46.70    9.30
   9  -1   0   49.90   11.50
   9  -1   0   87.39   17.60
   9  -1   0   59.99   14.20
  -9   1   0   71.89   14.60
  -9   1   0   48.00   13.90
  -9   1   0   69.19   15.50
   8  -1   0   -4.40    3.70
   8  -1   0   10.40    7.10
   8  -1   0    8.90    5.60
   8  -1   0    4.60    9.10
   8  -1   0    2.50    5.80
   8  -1   0   -7.60    6.80
  -8   1   0    6.60    5.30
  -8   1   0   -7.10    5.00
  -8   1   0   12.90    6.00
   7  -1   0   -2.70    3.40
   7  -1   0   -3.60    5.30
   7  -1   0    9.60    5.00
   7  -1   0    3.40    4.60
   7  -1   0    1.80    6.10
  -7   1   0    0.50    2.00
  -7   1   0   -3.60    2.90
  -7   1   0   -0.20    3.70
  -7   1   0   -5.70    3.40
  -7   1   0    0.10    4.40
   6  -1   0  159.58   13.10
   6  -1   0  164.98   17.00
   6  -1   0  127.99   18.30
   6  -1   0  192.78   16.30
   6  -1   0  163.08   16.00
  -6   1   0  179.18   15.10
  -6   1   0  199.08   16.80
  -6   1   0  168.98   15.00
  -6   1   0  159.18   10.70
   5  -1   0   -2.10    1.80
   5  -1   0    6.40    4.90
   5  -1   0    2.60    2.60
   5  -1   0   -0.80    2.50
   5  -1   0    2.80    2.90
  -5   1   0    6.60    3.00
  -5   1   0    0.00    2.60
  -5   1   0   -0.60    2.20
  -5   1   0   -0.50    2.20
   4  -1   0  204.88   16.30
   4  -1   0  245.28   16.90
   4  -1   0  180.98   14.30
   4  -1   0  240.48   16.40
  -4   1   0  211.28   16.40
  -4   1   0  182.58   15.40
  -4   1   0  200.98   14.70
  -4   1   0  226.18   15.90
  -4   1   0  253.97   15.40
   3  -1   0    1.50    1.80
   3  -1   0    0.20    1.20
   3  -1   0    2.40    1.80
   3  -1   0   -0.80    1.80
   3  -1   0   -0.40    1.70
  -3   1   0   -0.70    1.80
  -3   1   0   -1.10    1.90
  -3   1   0    1.50    1.40
  -3   1   0    5.20    2.50
  -3   1   0   -1.40    1.10
   2  -1   0 2182.78   88.99
   2  -1   0 2179.78   89.59
   2  -1   0 2081.39   89.49
   2  -1   0 2164.98   87.59
   2  -1   0 1893.01   89.09
  -2   1   0 2076.29   88.49
  -2   1   0 2082.79   89.59
  -2   1   0 2042.50   88.89
  -2   1   0 1961.70   89.29
  -2   1   0 2118.89   88.59
   1  -1   0    8.50    2.10
   1  -1   0    6.10    2.10
   1  -1   0   14.00    2.80
   1  -1   0    9.80    2.40
   1  -1   0    8.50    2.00
  -1   1   0    7.00    1.80
  -1   1   0   13.10    2.30
  -1   1   0    7.00    2.20
  -1   1   0    9.20    2.10
   0  -1   0 1427.86   56.19
   0   1   0 1324.17   56.09
   0   1   0 1260.57   56.19
   0   1   0 1358.56   56.19
  -1  -1   0  828.62   34.00
  -1  -1   0  829.12   34.80
  -1  -1   0  734.43   34.50
  -1  -1   0  904.41   35.20
  -1  -1   0  847.92   33.60
   1   1   0  740.23   34.60
   1   1   0  801.42   34.80
   1   1   0  702.03   32.70
   1   1   0  783.02   34.70
  -2  -1   0   94.69    5.80
  -2  -1   0   88.59    7.20
  -2  -1   0   83.39    6.90
  -2  -1   0   93.69    7.30
  -2  -1   0  109.49    6.80
   2   1   0   83.09    6.90
   2   1   0   88.79    6.40
   2   1   0   96.39    7.40
   2   1   0  105.39    7.80
   2   1   0   85.99    5.70
  -3  -1   0  402.16   18.30
  -3  -1   0  384.86   19.70
  -3  -1   0  411.56   21.80
  -3  -1   0  372.06   21.30
  -3  -1   0  374.26   18.00
   3   1   0  366.26   17.00
   3   1   0  404.86   21.70
   3   1   0  340.27   20.80
   3   1   0  373.36   19.90
  -4  -1   0  418.66   21.60
  -4  -1   0  378.56   20.40
  -4  -1   0  406.46   23.90
  -4  -1   0  406.76   23.90
   4   1   0  396.46   23.70
   4   1   0  374.26   21.70
   4   1   0  373.16   25.60
   4   1   0  349.77   23.20
   4   1   0  450.55   25.80
  -5  -1   0  132.19   10.90
  -5  -1   0  160.68   14.10
  -5  -1   0  145.49    9.20
  -5  -1   0  127.79   12.70
   5   1   0  121.89   12.80
   5   1   0  132.49   11.70
   5   1   0  136.89   12.90
   5   1   0  144.89   12.40
   5   1   0  144.69   13.10
  -6  -1   0  293.37   21.90
  -6  -1   0  313.47   16.20
  -6  -1   0  283.37   19.10
  -6  -1   0  281.77   21.70
  -6  -1   0  255.77   21.40
   6   1   0  301.17   20.40
   6   1   0  291.27   20.60
   6   1   0  291.27   23.20
   6   1   0  273.97   22.00
   6   1   0  300.17   22.50
  -7  -1   0    3.20    2.00
  -7  -1   0    7.00    4.20
  -7  -1   0   -1.40    2.60
  -7  -1   0   12.70    5.70
  -7  -1   0    2.60    5.10
   7   1   0   -6.90    3.30
   7   1   0    6.00    4.70
   7   1   0    4.30    4.40
   7   1   0    2.10    3.20
   7   1   0    3.30    5.90
  -8  -1   0  933.91   42.60
  -8  -1   0  929.51   49.50
  -8  -1   0  984.70   56.59
  -8  -1   0  936.41   47.00
  -8  -1   0 1090.29   56.59
   8   1   0  952.70   52.79
   8   1   0  855.11   55.19
   8   1   0  939.61   52.09
   8   1   0  960.20   56.59
  -9  -1   0   -2.30    5.10
  -9  -1   0   11.90    8.40
  -9  -1   0  -13.40    7.80
   9   1   0    2.10    8.80
   9   1   0   17.50    7.00
   9   1   0    0.90    6.50
   9   1   0    8.00    7.10
 -10  -1   0  241.58   23.70
 -10  -1   0  219.48   29.10
 -10  -1   0  220.78   29.30
 -10  -1   0  248.78   21.60
  10   1   0  224.78   30.90
  10   1   0  183.68   26.50
  10   1   0  253.87   24.70
  10   1   0  207.68   24.70
   9  -2   0   57.29   11.80
   9  -2   0   92.59   18.00
   9  -2   0   78.99   18.40
   9  -2   0   80.89   13.00
   9  -2   0   82.49   19.90
   9  -2   0   91.09   11.90
  -9   2   0   85.59   15.40
  -9   2   0   61.39   14.90
  -9   2   0   68.99   15.00
   8  -2   0    3.80    6.90
   8  -2   0    6.50    7.30
   8  -2   0   -6.80    4.10
   8  -2   0   -7.00    7.80
   8  -2   0    0.00    2.20
  -8   2   0    5.80    2.80
  -8   2   0    7.70    6.50
  -8   2   0    1.20    5.70
  -8   2   0   -3.70    6.50
   7  -2   0   93.69    7.50
   7  -2   0  114.99   18.20
   7  -2   0   99.79   15.60
   7  -2   0  101.59   15.60
   7  -2   0  111.79   16.60
   7  -2   0   94.29   12.90
  -7   2   0   88.79   14.10
  -7   2   0  103.59   14.80
  -7   2   0   88.59   15.00
  -7   2   0   79.19   18.50
   6  -2   0  515.75   25.50
   6  -2   0  518.35   35.30
   6  -2   0  634.64   39.10
   6  -2   0  532.85   34.40
   6  -2   0  475.25   33.40
  -6   2   0  517.55   33.00
  -6   2   0  583.14   36.30
  -6   2   0  543.75   32.60
  -6   2   0  515.75   24.50
   5  -2   0  624.74   37.00
   5  -2   0  621.14   36.40
   5  -2   0  611.94   35.60
   5  -2   0  596.14   34.70
  -5   2   0  660.83   34.70
  -5   2   0  628.74   35.00
  -5   2   0  539.35   35.30
  -5   2   0  554.14   35.50
   4  -2   0 1533.45   68.19
   4  -2   0 1367.86   65.89
   4  -2   0 1366.06   67.59
   4  -2   0 1484.45   63.29
   4  -2   0 1478.75   67.79
  -4   2   0 1261.17   66.99
  -4   2   0 1403.26   65.39
  -4   2   0 1368.06   65.99
  -4   2   0 1386.76   67.79
   3  -2   0   14.90    3.40
   3  -2   0    8.30    1.30
   3  -2   0   26.30    5.50
   3  -2   0    7.80    3.30
   3  -2   0    9.80    3.40
  -3   2   0   17.30    4.40
  -3   2   0   16.40    4.00
  -3   2   0   19.70    5.00
  -3   2   0   15.70    4.70
   2  -2   0 1326.67   61.99
   2  -2   0 1410.96   61.49
   2  -2   0 1355.16   62.69
   2  -2   0 1304.27   61.79
  -2   2   0 1416.76   63.19
  -2   2   0 1393.96   62.79
  -2   2   0 1387.46   61.39
  -2   2   0 1421.96   63.59
  -2   2   0 1440.26   61.89
  -1   2   0 3469.25  148.89
  -1   2   0 3498.75  149.49
  -1   2   0 3712.13  149.88
   0  -2   0 1655.63   70.29
   0  -2   0 1631.14   69.89
   0  -2   0 1854.21   71.09
   0  -2   0 1566.54   70.29
   0  -2   0 1604.14   70.49
   0   2   0 1635.64   70.89
   0   2   0 1675.93   70.09
   0   2   0 1573.44   70.39
  -1  -2   0   32.60    4.50
  -1  -2   0   30.30    3.90
  -1  -2   0   36.10    3.70
  -1  -2   0   36.00    3.60
  -1  -2   0   30.50    4.10
   1   2   0   38.00    3.80
   1   2   0   33.00    4.30
   1   2   0   35.70    3.70
   1   2   0   32.30    4.10
   1   2   0   29.20    4.10
   1   2   0   38.20    4.00
  -2  -2   0  472.55   24.50
  -2  -2   0  466.85   24.40
  -2  -2   0  459.35   22.40
  -2  -2   0  529.25   23.90
   2   2   0  478.05   24.60
   2   2   0  548.45   25.20
   2   2   0  475.65   23.50
   2   2   0  508.15   20.90
  -3  -2   0  681.53   33.80
  -3  -2   0  660.93   31.10
  -3  -2   0  693.43   32.40
  -3  -2   0  710.13   34.40
  -3  -2   0  677.73   33.80
   3   2   0  646.44   33.70
   3   2   0  657.63   31.30
   3   2   0  664.43   33.70
  -4  -2   0    2.00    1.70
  -4  -2   0   -1.20    0.90
  -4  -2   0    1.20    2.00
  -4  -2   0    0.10    1.70
  -4  -2   0    8.30    3.50
  -4  -2   0    2.70    1.40
   4   2   0    0.20    2.00
   4   2   0   -1.60    2.10
   4   2   0    0.10    1.20
   4   2   0    2.70    3.50
   4   2   0    2.40    1.60
   4   2   0    3.50    2.10
  -5  -2   0    1.00    1.40
  -5  -2   0    1.40    2.90
  -5  -2   0    0.80    1.10
  -5  -2   0    0.20    1.90
  -5  -2   0   -1.10    1.90
   5   2   0    0.00    2.20
   5   2   0   -0.10    0.90
   5   2   0    1.40    2.90
   5   2   0   -0.30    2.90
   5   2   0    2.90    2.60
  -6  -2   0  335.77   20.90
  -6  -2   0  304.87   17.60
  -6  -2   0  321.67   23.60
  -6  -2   0  298.57   23.00
   6   2   0  331.87   24.70
   6   2   0  357.96   24.60
   6   2   0  334.37   21.40
   6   2   0  334.17   22.20
   6   2   0  321.07   23.70
  -7  -2   0    0.90    2.20
  -7  -2   0    3.10    3.80
  -7  -2   0    1.30    3.20
  -7  -2   0    6.90    5.40
   7   2   0    0.90    3.50
   7   2   0    4.90    5.20
   7   2   0   -2.00    3.60
   7   2   0    2.70    5.80
   7   2   0   -1.10    3.00
  -8  -2   0    6.00    4.00
  -8  -2   0   13.50    5.30
  -8  -2   0   20.90    7.10
  -8  -2   0   11.30    6.90
  -8  -2   0    4.70    2.50
   8   2   0    6.20    4.80
   8   2   0    7.90    6.10
   8   2   0    7.30    5.20
   8   2   0    6.00    5.70
   8   2   0    6.10    4.10
  -9  -2   0   45.00   11.60
  -9  -2   0   36.00   10.10
  -9  -2   0   32.60    8.00
  -9  -2   0   25.30    6.90
   9   2   0   42.50   10.00
   9   2   0   27.00   10.10
   9   2   0   32.40    9.90
   9   2   0   29.20    8.90
   9   2   0   41.50   11.10
 -10  -2   0   10.20   12.00
 -10  -2   0   27.40    8.30
 -10  -2   0   28.60    7.50
 -10  -2   0   19.20   10.50
  10   2   0   21.20   11.10
  10   2   0    8.40    9.90
  10   2   0   19.50    9.60
  10   2   0   25.70    9.80
   8  -3   0    4.60    8.90
   8  -3   0    6.10    8.50
   8  -3   0    7.50    6.20
   8  -3   0   32.30   10.30
   8  -3   0   27.30   11.20
   8  -3   0   16.70    4.80
   8  -3   0    8.20    9.60
  -8   3   0   10.70    9.80
  -8   3   0   18.40    5.60
  -8   3   0   42.60   11.50
  -8   3   0    8.80   11.30
  -8   3   0   25.40    9.50
  -8   3   0   18.90    4.30
   7  -3   0    1.20    5.20
   7  -3   0    6.00    6.00
   7  -3   0    0.30    4.00
   7  -3   0   -6.40    6.10
   7  -3   0   -1.80    2.30
   7  -3   0    4.30    7.00
   7  -3   0   -5.90    4.70
  -7   3   0    7.90    5.50
  -7   3   0    1.80    5.20
  -7   3   0   -2.40    4.60
  -7   3   0    0.40    1.40
  -7   3   0    1.50    6.00
   6  -3   0   86.89    8.30
   6  -3   0   74.09   14.00
   6  -3   0  100.19   15.60
   6  -3   0   80.99    9.00
   6  -3   0   83.39   14.00
   6  -3   0  112.39   15.60
  -6   3   0   89.29   15.10
  -6   3   0   89.79   15.00
  -6   3   0   62.49   11.80
  -6   3   0   75.99   13.60
  -6   3   0  106.19   15.00
   5  -3   0   98.79    7.20
   5  -3   0  104.79   14.70
   5  -3   0  107.49   14.60
   5  -3   0   83.19    9.10
   5  -3   0  114.99   15.40
  -5   3   0   94.49   14.30
  -5   3   0  115.89   15.80
  -5   3   0  116.29   16.40
  -5   3   0  107.49   11.60
  -5   3   0  101.99   15.80
   4  -3   0   92.79   13.00
   4  -3   0  112.99   11.90
   4  -3   0   78.49   11.90
   4  -3   0   99.69    9.30
   4  -3   0   83.99   12.50
   4  -3   0   89.49    6.10
  -4   3   0  104.89   13.60
  -4   3   0  110.19   14.80
  -4   3   0   97.19   10.50
  -4   3   0   91.59    9.90
  -4   3   0   80.09   12.00
   3  -3   0   48.60    3.10
   3  -3   0   47.90    7.70
   3  -3   0   53.99    8.50
   3  -3   0   55.79    9.10
   3  -3   0   49.70    4.40
   3  -3   0   49.90    7.20
   3  -3   0   52.99    9.10
  -3   3   0   50.79    7.80
  -3   3   0   59.29    9.40
  -3   3   0   47.90    8.40
  -3   3   0   68.29   10.10
  -3   3   0   56.99    7.80
   2  -3   0  655.53   35.00
   2  -3   0  610.14   34.10
   2  -3   0  729.33   36.10
   2  -3   0  720.63   34.40
   2  -3   0  738.23   35.70
   2  -3   0  648.04   29.00
  -2   3   0  717.53   34.50
  -2   3   0  694.53   36.10
  -2   3   0  673.53   36.10
  -2   3   0  697.73   35.70
   1  -3   0   16.30    3.70
   1  -3   0   20.10    4.30
   1  -3   0   17.60    3.70
   1  -3   0   16.20    3.70
  -1   3   0   21.00    4.80
  -1   3   0    8.70    3.50
  -1   3   0   16.10    3.80
  -1   3   0   13.50    3.30
   0  -3   0 1500.15   63.49
   0  -3   0 1390.46   62.09
   0  -3   0 1436.96   63.19
   0  -3   0 1406.16   63.09
   0  -3   0 1419.66   62.79
   0   3   0 1510.95   62.69
   0   3   0 1342.27   62.89
   0   3   0 1304.17   62.39
   0   3   0 1469.95   63.49
  -1  -3   0 1308.07   56.39
  -1  -3   0 1216.58   55.29
  -1  -3   0 1231.88   55.69
  -1  -3   0 1283.37   55.59
  -1  -3   0 1278.07   56.29
   1   3   0 1183.98   55.79
   1   3   0 1270.67   55.89
   1   3   0 1266.37   55.99
   1   3   0 1156.08   55.29
   1   3   0 1338.47   56.09
  -2  -3   0  448.76   23.70
  -2  -3   0  471.05   23.40
  -2  -3   0  483.05   24.20
   2   3   0  419.56   23.20
   2   3   0  401.36   22.90
   2   3   0  444.46   21.90
   2   3   0  438.46   23.40
   2   3   0  426.76   22.30
   2   3   0  417.96   22.50
  -3  -3   0 1869.41   82.29
  -3  -3   0 1826.82   78.39
  -3  -3   0 1791.92   81.59
   3   3   0 1926.11   82.59
   3   3   0 1840.32   81.99
   3   3   0 1828.72   80.09
   3   3   0 1782.42   81.79
  -4  -3   0   10.10    3.70
  -4  -3   0    6.50    3.20
  -4  -3   0    0.70    1.60
   4   3   0    1.40    1.80
   4   3   0    5.40    3.40
   4   3   0    5.40    2.80
   4   3   0    1.40    2.30
   4   3   0    3.50    1.40
  -5  -3   0  423.76   27.10
  -5  -3   0  450.25   24.60
  -5  -3   0  425.26   26.60
  -5  -3   0  414.46   22.30
  -5  -3   0  380.16   25.80
  -5  -3   0  409.56   21.20
   5   3   0  438.86   26.90
   5   3   0  482.45   27.90
   5   3   0  364.76   21.10
   5   3   0  403.46   22.70
  -6  -3   0  261.97   15.70
  -6  -3   0  241.28   19.80
  -6  -3   0  263.97   21.00
  -6  -3   0  239.58   14.40
  -6  -3   0  274.57   18.20
   6   3   0  244.48   15.80
   6   3   0  221.58   19.20
   6   3   0  239.18   14.10
   6   3   0  245.68   20.00
  -7  -3   0   14.90    4.10
  -7  -3   0   25.30    6.30
  -7  -3   0   24.90    7.30
  -7  -3   0   17.40    7.40
   7   3   0   20.60    8.70
   7   3   0   17.10    6.90
  -8  -3   0   88.09   15.70
  -8  -3   0   96.19   12.60
  -8  -3   0   88.99   16.00
   8   3   0  120.69   17.30
   8   3   0  132.89   18.40
   8   3   0  110.19   15.20
  -9  -3   0  119.69   18.50
  -9  -3   0  132.49   14.20
  -9  -3   0  124.89   13.20
  -9  -3   0  113.89   17.70
   9   3   0  140.99   18.10
   9   3   0  189.08   23.70
 -10  -3   0   75.39   11.30
 -10  -3   0   48.00   15.20
 -10  -3   0   42.10   10.40
  10   3   0   51.29   12.20
  10   3   0   78.29   16.90
   7  -4   0  112.29   17.80
   7  -4   0  124.79   20.00
   7  -4   0  155.48   20.40
   7  -4   0   85.59   17.30
   7  -4   0  128.09   11.10
  -7   4   0  139.39   20.10
  -7   4   0  114.29   17.00
  -7   4   0  112.09   16.30
  -7   4   0  157.58   23.40
   6  -4   0   97.69   17.10
   6  -4   0  109.99   17.30
   6  -4   0  120.39    9.60
   6  -4   0  105.69   16.70
  -6   4   0  117.19   15.10
  -6   4   0  129.19   19.00
  -6   4   0   86.69   17.70
  -6   4   0  109.69   15.00
  -6   4   0  129.19   19.10
   5  -4   0   10.00    5.70
   5  -4   0    8.40    2.50
   5  -4   0   12.20    6.60
   5  -4   0   18.00    7.30
   5  -4   0    6.50    4.00
   5  -4   0    9.70    6.60
  -5   4   0    5.10    6.00
  -5   4   0    7.60    5.20
  -5   4   0    6.70    5.60
  -5   4   0    0.00    5.00
   4  -4   0   91.89   12.90
   4  -4   0   80.19   12.20
   4  -4   0   96.19   13.70
   4  -4   0   99.89   13.90
   4  -4   0   85.89    6.30
   4  -4   0  115.19   10.80
  -4   4   0  109.89   14.80
  -4   4   0  109.69   15.30
  -4   4   0   93.29   14.70
  -4   4   0  113.79   11.70
   3  -4   0   94.69    5.10
   3  -4   0  101.79   12.90
   3  -4   0   78.29   11.70
   3  -4   0   96.89   12.50
   3  -4   0  117.29   11.90
   3  -4   0  106.09   10.40
  -3   4   0  116.09   12.40
  -3   4   0  110.29   12.20
  -3   4   0   92.09   10.10
  -3   4   0   92.29   13.40
   2  -4   0   69.09    9.50
   2  -4   0   71.39    9.90
   2  -4   0   76.09   10.30
   2  -4   0   68.69    9.20
   2  -4   0   86.69    9.30
  -2   4   0   76.29   11.30
  -2   4   0   78.19   10.70
  -2   4   0   82.99    8.40
  -2   4   0   57.49    9.00
   1  -4   0    0.70    1.70
   1  -4   0    7.00    3.50
   1  -4   0   10.70    3.20
   1  -4   0    3.80    2.40
   1  -4   0    3.80    2.50
  -1   4   0    3.40    2.00
  -1   4   0    4.40    2.80
  -1   4   0    6.60    3.00
  -1   4   0    2.90    2.40
   0  -4   0  311.17   18.50
   0  -4   0  308.17   19.50
   0  -4   0  328.67   19.70
   0  -4   0  347.17   19.60
   0  -4   0  320.57   19.50
   0   4   0  337.57   19.10
   0   4   0  303.67   19.10
   0   4   0  306.07   19.40
   0   4   0  340.37   20.00
  -1  -4   0  542.25   27.50
  -1  -4   0  492.35   26.30
  -1  -4   0  522.95   27.60
  -1  -4   0  489.65   27.20
  -1  -4   0  512.25   26.90
   1   4   0  514.15   27.20
   1   4   0  526.15   27.20
   1   4   0  502.55   27.00
   1   4   0  500.45   27.10
   1   4   0  518.55   26.80
   1   4   0  509.85   27.10
  -2  -4   0  116.29   10.10
  -2  -4   0   99.09    8.60
  -2  -4   0   97.29    9.40
  -2  -4   0  103.19   10.50
   2   4   0  105.29    9.70
   2   4   0  103.09    9.00
   2   4   0  108.19    9.40
   2   4   0  117.69   10.20
   2   4   0  111.69    9.80
   2   4   0  103.89    9.00
  -3  -4   0   30.80    6.20
  -3  -4   0   37.80    6.60
  -3  -4   0   43.30    7.30
   3   4   0   32.90    5.80
   3   4   0   33.30    6.50
   3   4   0   27.80    5.90
   3   4   0   26.20    6.00
   3   4   0   45.60    6.50
  -4  -4   0   32.30    6.70
  -4  -4   0   17.50    5.10
  -4  -4   0   25.10    5.60
  -4  -4   0   22.20    4.10
  -4  -4   0   22.40    6.30
   4   4   0   29.30    6.70
   4   4   0   27.10    6.40
   4   4   0   14.00    4.40
   4   4   0   22.90    5.90
   4   4   0   28.70    2.80
  -5  -4   0  250.07   19.40
  -5  -4   0  202.48   17.60
  -5  -4   0  243.88   14.70
  -5  -4   0  236.18   18.80
  -5  -4   0  252.57   17.60
   5   4   0  234.78   18.80
   5   4   0  239.88   16.30
   5   4   0  239.38   12.20
   5   4   0  233.78   18.70
   5   4   0  258.37   19.60
  -6  -4   0    0.60    3.10
  -6  -4   0    4.70    4.50
  -6  -4   0    6.60    4.40
  -6  -4   0   -4.20    2.30
  -6  -4   0    3.50    2.10
   6   4   0   -2.40    2.00
   6   4   0    0.00    1.50
   6   4   0    1.10    2.00
   6   4   0   15.40    6.20
   6   4   0    0.50    2.80
  -7  -4   0   -0.80    3.60
  -7  -4   0   10.80    5.50
  -7  -4   0    1.80    3.70
  -7  -4   0   -0.60    1.80
   7   4   0   -2.60    4.20
   7   4   0   -1.20    2.00
   7   4   0    4.20    3.60
   7   4   0   -1.40    2.70
   7   4   0   -3.10    2.90
  -8  -4   0   66.29   10.80
  -8  -4   0   46.30   10.90
  -8  -4   0   48.10   11.80
   8   4   0   67.29   12.40
   8   4   0   76.99   14.70
   8   4   0   68.99   14.00
  -9  -4   0  146.59   21.70
  -9  -4   0  160.28   15.70
  -9  -4   0   93.39   16.90
   9   4   0  115.49   19.30
   9   4   0  141.69   21.20
 -10  -4   0  139.79   15.40
 -10  -4   0  141.49   16.70
 -10  -4   0  152.38   22.40
 -10  -4   0  100.59   21.10
  10   4   0  140.19   21.80
  10   4   0  126.29   21.40
  10   4   0  101.99   19.40
   7  -5   0  506.25   37.80
   7  -5   0  441.56   36.20
   7  -5   0  397.56   36.40
   7  -5   0  445.86   35.80
  -7   5   0  490.75   34.80
  -7   5   0  441.46   26.70
   6  -5   0   51.39   12.60
   6  -5   0   36.40    8.60
   6  -5   0   27.80   10.30
   6  -5   0   65.39   13.70
  -6   5   0   34.70   10.50
  -6   5   0   18.60   10.40
  -6   5   0   27.40   12.90
  -6   5   0   30.50   10.20
   5  -5   0   17.30    6.80
   5  -5   0   24.20    8.50
   5  -5   0   32.80    9.10
   5  -5   0   21.80    8.00
   5  -5   0   19.80    6.40
  -5   5   0   35.90   10.30
  -5   5   0   27.60    8.40
  -5   5   0   23.50    8.90
  -5   5   0   11.70    8.20
   4  -5   0  620.74   33.60
   4  -5   0  561.64   36.20
   4  -5   0  550.64   36.10
   4  -5   0  615.54   40.90
   4  -5   0  516.95   34.80
  -4   5   0  556.94   37.40
  -4   5   0  536.95   35.80
  -4   5   0  525.95   36.70
   3  -5   0   10.00    6.20
   3  -5   0    8.80    3.90
   3  -5   0    7.20    5.20
   3  -5   0   14.90    5.70
   3  -5   0    5.80    4.80
  -3   5   0    8.40    5.80
  -3   5   0    2.20    5.30
  -3   5   0    5.50    5.00
  -3   5   0   15.30    5.10
   2  -5   0  142.29   13.10
   2  -5   0  137.19   13.80
   2  -5   0  115.69   12.00
   2  -5   0  119.79   13.10
   2  -5   0  128.39   11.90
  -2   5   0  152.18   20.70
  -2   5   0  137.79   13.40
  -2   5   0  140.99   12.60
  -2   5   0  150.38   14.90
   1  -5   0 1052.79   54.69
   1  -5   0 1053.09   52.89
   1  -5   0 1118.79   53.59
   1  -5   0 1140.49   54.59
   1  -5   0 1177.88   55.29
  -1   5   0 1125.09   53.59
  -1   5   0 1087.09   54.39
  -1   5   0 1111.49   55.49
  -1   5   0 1062.19   55.39
   0  -5   0    5.40    2.90
   0  -5   0    8.20    3.20
   0  -5   0    7.60    3.80
   0  -5   0    7.60    3.70
   0  -5   0    6.70    3.20
   0   5   0   10.20    4.10
   0   5   0    4.00    2.80
   0   5   0    5.30    0.90
   0   5   0    5.00    2.90
   0   5   0    3.50    2.20
  -1  -5   0  734.63   38.30
  -1  -5   0  787.92   38.40
  -1  -5   0  829.32   39.60
  -1  -5   0  731.13   37.50
  -1  -5   0  761.42   39.00
   1   5   0  758.12   38.20
   1   5   0  767.22   38.50
   1   5   0  710.43   37.50
   1   5   0  725.23   38.20
   1   5   0  665.83   37.40
   1   5   0  691.43   37.40
  -2  -5   0  730.73   38.20
  -2  -5   0  768.02   37.60
  -2  -5   0  613.84   35.70
  -2  -5   0  785.62   37.00
  -2  -5   0  699.83   37.80
   2   5   0  720.43   36.80
   2   5   0  792.82   38.40
   2   5   0  759.22   37.40
   2   5   0  714.03   37.10
   2   5   0  629.74   36.30
   2   5   0  685.93   37.20
  -3  -5   0 1952.00   93.89
  -3  -5   0 2178.28   93.39
  -3  -5   0 2169.38   96.49
  -3  -5   0 2188.38   96.39
   3   5   0 1998.80   94.69
   3   5   0 2004.30   94.79
   3   5   0 2090.19   95.59
   3   5   0 2263.87   93.99
   3   5   0 2129.69   94.49
  -4  -5   0    6.80    4.40
  -4  -5   0   13.60    4.90
  -4  -5   0   12.40    4.20
   4   5   0    5.70    3.00
   4   5   0   12.40    5.30
   4   5   0    8.80    3.90
   4   5   0    4.60    3.60
   4   5   0    9.30    4.30
  -5  -5   0   -1.20    2.30
  -5  -5   0   -1.30    2.60
  -5  -5   0    0.80    1.90
  -5  -5   0    0.10    4.00
  -5  -5   0    4.00    2.60
   5   5   0    0.70    0.90
   5   5   0    0.10    3.40
   5   5   0    0.70    1.60
   5   5   0    3.80    3.10
   5   5   0   -3.10    2.60
  -6  -5   0  128.89   12.90
  -6  -5   0  135.79   10.40
  -6  -5   0  138.09   15.00
  -6  -5   0   87.59   13.60
  -6  -5   0  134.29   14.20
   6   5   0  129.19   12.30
   6   5   0  143.39   14.40
   6   5   0  157.58   15.60
   6   5   0  129.29    9.00
   6   5   0  116.69   16.10
  -7  -5   0  229.98   19.10
  -7  -5   0  256.97   16.00
  -7  -5   0  241.78   15.60
  -7  -5   0  243.98   22.60
  -7  -5   0  253.17   21.90
   7   5   0  215.98   16.20
   7   5   0  231.88   21.70
   7   5   0  236.68   21.90
   7   5   0  229.28   18.00
   7   5   0  217.58   21.30
  -8  -5   0  432.86   24.60
  -8  -5   0  450.55   29.90
  -8  -5   0  525.55   35.10
  -8  -5   0  468.25   25.60
  -8  -5   0  475.25   34.70
   8   5   0  436.16   27.50
   8   5   0  454.05   23.40
   8   5   0  464.15   33.80
   8   5   0  436.06   25.40
   8   5   0  463.25   34.10
   8   5   0  401.46   33.10
  -9  -5   0  220.28   23.30
  -9  -5   0  197.68   15.10
  -9  -5   0  213.98   18.70
  -9  -5   0  194.08   21.00
   9   5   0  195.98   28.30
   9   5   0  214.28   14.60
   9   5   0  202.08   22.20
   9   5   0  214.68   23.40
 -10  -5   0   22.00    8.30
 -10  -5   0   31.40   11.40
 -10  -5   0   52.79   12.50
 -10  -5   0   34.10    8.10
  10   5   0   49.30   14.30
  10   5   0   31.50   10.60
  10   5   0   25.70   10.20
  10   5   0   27.80    6.40
   6  -6   0   88.39   16.50
   6  -6   0  124.89   20.70
   6  -6   0  104.29   19.00
   6  -6   0  100.89   16.60
  -6   6   0  102.89   13.60
  -6   6   0  134.89   22.10
  -6   6   0   93.29   16.60
   5  -6   0   17.00    6.70
   5  -6   0   21.90    9.80
   5  -6   0   17.50    9.00
   5  -6   0   22.00   10.30
   5  -6   0   12.20    6.30
  -5   6   0   22.00    8.10
  -5   6   0   14.50   10.10
  -5   6   0   23.50    6.20
  -5   6   0   20.90    9.60
  -5   6   0    6.40    9.70
   4  -6   0    3.00    6.90
   4  -6   0    0.80    4.30
   4  -6   0    3.30    5.90
   4  -6   0    0.70    5.00
   4  -6   0    4.90    6.60
  -4   6   0   12.20    8.60
  -4   6   0    1.50    6.10
  -4   6   0    9.20    6.50
  -4   6   0   -1.50    4.70
   3  -6   0    7.30    4.10
   3  -6   0    2.80    2.90
   3  -6   0   11.40    6.20
   3  -6   0   11.10    4.40
   3  -6   0    4.40    5.00
   3  -6   0    3.00    5.80
  -3   6   0    9.40    6.20
  -3   6   0    2.60    3.80
  -3   6   0    7.80    4.40
  -3   6   0   11.70    6.50
   2  -6   0   32.30    8.20
   2  -6   0   25.70    6.50
   2  -6   0   41.50    7.70
   2  -6   0   38.40    8.30
   2  -6   0   33.00    8.10
   2  -6   0   21.10    7.20
  -2   6   0   43.30    9.20
  -2   6   0   36.40    8.90
  -2   6   0   31.30    7.40
  -2   6   0   29.50    7.90
   1  -6   0  293.27   20.30
   1  -6   0  270.67   19.60
   1  -6   0  283.67   20.70
   1  -6   0  312.27   22.40
   1  -6   0  275.87   21.40
   1  -6   0  279.67   21.60
  -1   6   0  274.97   21.80
  -1   6   0  271.77   14.10
  -1   6   0  270.87   21.20
  -1   6   0  316.27   21.10
  -1   6   0  285.97   24.40
   0  -6   0   63.89   10.40
   0  -6   0   70.89   10.10
   0  -6   0   74.49   11.10
   0  -6   0   69.39   10.50
   0  -6   0   83.79   11.50
   0   6   0   77.19   11.70
   0   6   0   63.69    9.70
   0   6   0   79.09   11.20
   0   6   0   70.89   10.80
   0   6   0   63.79    9.70
  -1  -6   0   14.10    5.30
  -1  -6   0   -0.20    2.80
  -1  -6   0    5.90    3.90
  -1  -6   0    5.10    3.40
  -1  -6   0    7.50    3.60
   1   6   0    4.70    3.20
   1   6   0    8.90    4.00
   1   6   0    8.80    4.40
   1   6   0    5.00    2.50
   1   6   0    1.90    3.10
   1   6   0   15.20    5.00
  -2  -6   0    1.50    2.50
  -2  -6   0    5.80    3.10
  -2  -6   0    3.70    2.80
  -2  -6   0   -0.40    2.70
  -2  -6   0    1.00    2.70
   2   6   0    2.90    3.20
   2   6   0    0.20    1.70
   2   6   0    1.40    2.50
   2   6   0    0.50    3.10
   2   6   0    4.00    3.40
   2   6   0    1.80    2.70
  -3  -6   0  191.48   16.30
  -3  -6   0  177.98   14.60
  -3  -6   0  185.28   15.90
  -3  -6   0  186.18   14.10
   3   6   0  145.09   13.70
   3   6   0  153.08   14.00
   3   6   0  166.58   13.90
   3   6   0  164.38   14.70
   3   6   0  159.08   14.20
   3   6   0  169.58   14.00
  -4  -6   0 1434.06   73.39
  -4  -6   0 1586.54   74.19
  -4  -6   0 1463.35   71.69
  -4  -6   0 1507.95   70.09
   4   6   0 1561.04   73.89
   4   6   0 1436.86   69.99
   4   6   0 1475.85   72.49
   4   6   0 1522.55   72.89
   4   6   0 1507.35   71.79
  -5  -6   0  282.67   22.90
  -5  -6   0  276.17   21.60
   5   6   0  304.57   21.50
   5   6   0  298.57   22.60
   5   6   0  316.57   20.80
   5   6   0  278.07   22.30
   5   6   0  322.37   23.70
  -6  -6   0  328.27   27.00
  -6  -6   0  399.76   28.00
  -6  -6   0  341.17   25.70
  -6  -6   0  395.46   26.20
   6   6   0  331.57   25.90
   6   6   0  343.97   26.70
   6   6   0  375.56   24.00
   6   6   0  342.77   24.00
   6   6   0  352.86   26.30
  -7  -6   0    2.60    4.60
  -7  -6   0    2.20    4.00
  -7  -6   0   -2.90    4.10
  -7  -6   0    5.70    4.10
  -7  -6   0    6.50    3.10
   7   6   0    6.80    3.70
   7   6   0    0.80    3.20
   7   6   0   -1.30    6.00
   7   6   0   -4.10    3.60
   7   6   0   13.70    5.10
  -8  -6   0   81.89   17.20
  -8  -6   0   72.49   14.00
  -8  -6   0   44.90   10.50
  -8  -6   0   43.20   10.00
  -8  -6   0   65.79    9.00
  -8  -6   0   62.09    8.00
   8   6   0   79.19   11.20
   8   6   0   50.69   12.30
   8   6   0   52.39    9.10
   8   6   0   76.09   15.80
   8   6   0   50.39   11.20
   8   6   0   60.19    7.50
  -9  -6   0   11.00    4.20
  -9  -6   0    5.40    3.60
  -9  -6   0    9.30    7.10
  -9  -6   0    8.10    7.50
  -9  -6   0   12.50   10.60
   9   6   0   20.00    6.30
   9   6   0    2.50    6.80
   9   6   0    8.40    4.50
   9   6   0   16.30    8.40
   9   6   0    3.60    4.10
 -10  -6   0   16.60   15.50
 -10  -6   0    6.00    4.20
 -10  -6   0   -2.90   10.80
 -10  -6   0   -2.20    6.60
  10   6   0   -1.30   13.30
  10   6   0   -2.90   11.60
   5  -7   0   16.60    9.40
   5  -7   0   27.20   11.30
   5  -7   0   10.30   10.10
   5  -7   0   29.10   12.30
   5  -7   0   20.80    9.50
  -5   7   0   17.80   10.70
  -5   7   0   19.20    7.50
  -5   7   0   28.50   12.00
   4  -7   0    1.70    6.90
   4  -7   0   19.80    7.80
   4  -7   0   18.80    8.50
   4  -7   0   15.90    9.30
   4  -7   0   33.60    9.20
   4  -7   0   21.10    8.50
  -4   7   0   11.40    8.00
  -4   7   0   27.00    8.90
  -4   7   0   39.10   11.60
  -4   7   0   10.90    9.30
  -4   7   0   16.90    6.70
   3  -7   0   10.80    7.40
   3  -7   0  -15.00    4.80
   3  -7   0   -4.50    4.80
   3  -7   0   -7.10    4.70
   3  -7   0    5.00    6.30
   3  -7   0    3.60    4.20
  -3   7   0    3.70    4.30
  -3   7   0    4.00    7.50
  -3   7   0    8.50    5.40
  -3   7   0    3.80    4.10
   2  -7   0   -3.60    3.80
   2  -7   0   -1.00    4.10
   2  -7   0    0.20    5.70
   2  -7   0   -0.40    4.00
   2  -7   0   -1.80    4.30
   2  -7   0    2.10    5.00
  -2   7   0   -0.10    3.30
  -2   7   0   -2.70    3.70
  -2   7   0    4.80    5.40
  -2   7   0   -6.30    4.80
   1  -7   0  122.69   16.40
   1  -7   0  117.69   15.80
   1  -7   0  128.99   16.90
   1  -7   0  108.79   14.40
   1  -7   0  120.39   15.20
   1  -7   0  114.99   12.50
  -1   7   0  108.49    6.80
  -1   7   0  106.69   14.90
  -1   7   0   96.39   14.80
  -1   7   0  107.79   14.20
  -1   7   0   79.89   13.80
  -1   7   0  101.49   14.30
   0  -7   0   87.69   12.80
   0  -7   0   73.29   12.20
   0  -7   0   77.49   11.30
   0  -7   0   88.59   13.50
   0   7   0   87.29    5.40
   0   7   0   95.89   13.80
   0   7   0   87.79   12.50
   0   7   0   69.09   11.90
   0   7   0   79.19   12.60
   0   7   0   76.29   11.80
  -1  -7   0  123.59   12.50
  -1  -7   0  142.39   14.80
  -1  -7   0  156.98   15.00
  -1  -7   0  128.69   13.80
  -1  -7   0  145.89   14.50
   1   7   0  148.89   14.20
   1   7   0  149.29   14.40
   1   7   0  119.29    8.20
   1   7   0  143.09   14.40
   1   7   0  136.59   14.50
   1   7   0  140.49   13.70
   1   7   0  138.89   14.30
  -2  -7   0   14.20    5.20
  -2  -7   0    5.70    4.40
  -2  -7   0    9.60    4.20
  -2  -7   0    7.60    4.30
  -2  -7   0    9.30    4.10
   2   7   0   11.40    5.10
   2   7   0    7.90    4.70
   2   7   0    6.40    4.50
   2   7   0   15.80    6.30
   2   7   0    6.80    3.90
  -3  -7   0    6.20    1.50
  -3  -7   0   11.70    5.70
  -3  -7   0    5.30    3.60
  -3  -7   0    8.30    4.20
  -3  -7   0    8.30    6.40
   3   7   0    9.10    5.50
   3   7   0    2.90    3.10
   3   7   0    4.30    4.10
   3   7   0    7.50    4.80
   3   7   0    9.10    4.70
  -4  -7   0  208.18   16.40
  -4  -7   0  205.98   19.10
  -4  -7   0  218.38   19.10
  -4  -7   0  189.38   10.40
  -4  -7   0  227.98   18.10
   4   7   0  226.58   19.70
   4   7   0  216.08   18.50
   4   7   0  183.08   15.60
   4   7   0  178.48   17.50
   4   7   0  231.48   17.50
  -5  -7   0    2.70    3.80
  -5  -7   0    2.10    3.90
  -5  -7   0    1.60    3.60
   5   7   0    0.70    4.60
   5   7   0   -0.50    4.70
   5   7   0    0.70    4.20
   5   7   0   -3.00    2.80
   5   7   0    0.40    3.40
  -6  -7   0    4.40    5.10
  -6  -7   0   -1.10    3.00
  -6  -7   0    7.50    4.90
  -6  -7   0    9.50    5.90
   6   7   0    3.80    6.60
   6   7   0    1.60    3.90
   6   7   0   10.00    5.30
   6   7   0    3.80    5.70
   6   7   0    5.10    4.40
  -7  -7   0   53.69   13.20
  -7  -7   0   44.10   10.60
  -7  -7   0   55.39   12.80
  -7  -7   0   52.39   11.60
   7   7   0   44.90    9.50
   7   7   0   61.69   11.80
   7   7   0   62.89   11.10
   7   7   0   55.19   11.80
   7   7   0   51.79   12.10
  -8  -7   0  -10.10    4.70
  -8  -7   0    9.50    7.70
  -8  -7   0   13.10    7.40
  -8  -7   0   -2.90    5.40
   8   7   0    4.90    5.70
   8   7   0    5.80    7.10
   8   7   0    8.50    8.00
   8   7   0    4.90    4.20
   8   7   0   -1.90    7.20
   8   7   0   20.60    6.50
  -9  -7   0   -2.30    6.50
  -9  -7   0    7.90    4.00
  -9  -7   0   26.40    8.40
  -9  -7   0    5.00   10.40
   9   7   0    9.30    5.30
   9   7   0   -8.80    5.20
   9   7   0    7.00    6.40
   9   7   0    4.30    7.80
   9   7   0   14.10    6.60
   9   7   0    4.00   10.20
 -10  -7   0   85.99   19.30
 -10  -7   0  105.69   20.80
  10   7   0   83.29   20.10
  10   7   0   57.19   16.30
  10   7   0   70.29   10.60
   4  -8   0    5.80    8.70
   4  -8   0   -1.10   10.00
   4  -8   0    2.00    9.90
   4  -8   0   -6.90    5.50
   4  -8   0    4.00    7.20
  -4   8   0   -4.40    6.20
  -4   8   0    8.60    8.50
  -4   8   0   14.10    8.00
   3  -8   0   -3.20    6.80
   3  -8   0    6.10    8.00
   3  -8   0    6.00    7.10
   3  -8   0   -8.40    6.70
   3  -8   0   -4.00    7.60
   3  -8   0   -3.50    5.90
  -3   8   0   -0.40    6.80
  -3   8   0  -14.50    7.30
  -3   8   0   -7.80    8.60
  -3   8   0   -3.30    6.90
   2  -8   0   58.19   11.60
   2  -8   0   61.89   11.90
   2  -8   0   33.50   12.10
   2  -8   0   59.69   13.00
   2  -8   0   72.99   14.80
   2  -8   0   58.49   12.90
  -2   8   0   44.40   10.00
  -2   8   0   54.39   11.70
  -2   8   0   42.40   11.50
  -2   8   0   42.10   12.10
  -2   8   0   61.49   14.70
   1  -8   0   63.89   12.30
   1  -8   0   33.10    9.50
   1  -8   0   44.60   11.20
   1  -8   0   43.00   10.10
   1  -8   0   58.29   11.00
   1  -8   0   45.70    9.90
  -1   8   0   46.50   10.00
  -1   8   0   35.90    9.50
  -1   8   0   56.19   13.00
  -1   8   0   66.49   12.30
  -1   8   0   55.39   11.30
   0  -8   0  225.18   21.00
   0  -8   0  213.38   19.20
   0  -8   0  234.28   19.80
   0  -8   0  216.78   20.10
   0  -8   0  225.48   20.80
   0   8   0  245.38   21.90
   0   8   0  186.98   18.40
   0   8   0  236.48   21.10
   0   8   0  175.88   19.70
   0   8   0  230.78   20.70
   0   8   0  236.68   20.20
  -1  -8   0   41.10   11.40
  -1  -8   0   35.00    9.60
  -1  -8   0   48.60   10.60
  -1  -8   0   38.90    9.50
  -1  -8   0   42.50    8.90
   1   8   0   45.00    9.20
   1   8   0   49.60   10.10
   1   8   0   38.70    9.90
   1   8   0   34.20    2.80
   1   8   0   45.70    9.90
   1   8   0   37.10    9.90
  -2  -8   0    0.60    4.20
  -2  -8   0   -0.80    4.60
  -2  -8   0    6.70    3.70
   2   8   0    5.00    5.00
   2   8   0   -0.50    4.30
   2   8   0    4.90    3.40
   2   8   0    4.40    5.50
   2   8   0    0.70    3.30
  -3  -8   0   65.09   10.40
  -3  -8   0   71.59   11.60
  -3  -8   0   74.79   13.50
  -3  -8   0   62.79   11.70
  -3  -8   0   63.49    5.10
   3   8   0   40.70   10.40
   3   8   0   72.59   11.70
   3   8   0   67.99   11.20
   3   8   0   55.49   10.90
   3   8   0   69.49   12.20
   3   8   0   58.69   10.80
  -4  -8   0   33.80    9.40
  -4  -8   0   21.90    7.80
  -4  -8   0   22.30    3.40
  -4  -8   0   25.80    7.00
  -4  -8   0   41.10    8.90
   4   8   0   25.50    6.70
   4   8   0   16.60    6.30
   4   8   0   30.20    8.10
   4   8   0   31.30    8.40
   4   8   0   31.40    8.40
   4   8   0   17.40    6.50
  -5  -8   0   67.59   13.10
  -5  -8   0   32.50   10.50
  -5  -8   0   52.99    9.30
  -5  -8   0   56.09   10.50
   5   8   0   24.90    7.00
   5   8   0   56.49   10.30
   5   8   0   56.49   11.60
   5   8   0   34.50   11.00
   5   8   0   33.20    9.40
  -6  -8   0   18.30    6.40
  -6  -8   0   12.80    7.20
  -6  -8   0    7.40    7.40
  -6  -8   0   21.90    9.10
  -6  -8   0   24.20    8.50
   6   8   0    8.50    5.70
   6   8   0   22.30    7.10
   6   8   0    5.80    7.60
   6   8   0    6.80    5.60
   6   8   0   16.70    6.70
  -7  -8   0   66.79   13.50
  -7  -8   0   52.69   11.90
  -7  -8   0   57.09   12.60
  -7  -8   0   75.69   14.20
   7   8   0   48.30   10.10
   7   8   0   58.69   12.30
   7   8   0   51.39   11.70
   7   8   0   62.89   13.70
   7   8   0   53.59   12.50
  -8  -8   0  224.48   22.00
  -8  -8   0  167.88   22.50
  -8  -8   0  231.88   24.20
  -8  -8   0  187.38   24.60
   8   8   0  188.18   27.10
   8   8   0  167.28   18.60
   8   8   0  211.88   26.20
   8   8   0  201.38   19.20
   8   8   0  191.08   24.60
   8   8   0  162.38   23.30
  -9  -8   0   28.60   15.20
  -9  -8   0   32.70   10.30
  -9  -8   0   16.10   10.90
   9   8   0   18.40   12.50
   9   8   0   41.50   10.80
   9   8   0   37.50   10.50
   9   8   0   41.90   11.10
   2  -9   0   -1.80    8.20
   2  -9   0   19.90   10.40
   2  -9   0   10.00    6.60
   2  -9   0   11.20    8.70
  -2   9   0    4.90    8.70
  -2   9   0   30.70    9.40
  -2   9   0   15.90    8.90
   1  -9   0  -18.80    6.20
   1  -9   0   -3.60    4.60
   1  -9   0    5.60    4.60
   1  -9   0   -1.10    6.40
   1  -9   0    4.80    6.10
   1  -9   0   -0.30    6.00
  -1   9   0   -7.70    5.80
  -1   9   0   15.70    8.40
  -1   9   0    6.50    7.10
  -1   9   0   -7.20    8.30
  -1   9   0    3.50    6.40
  -1   9   0   -6.20    6.90
   0  -9   0  106.19   17.00
   0  -9   0   82.19   13.70
   0  -9   0   61.59   12.00
   0  -9   0  106.09   17.30
   0  -9   0   62.89   14.40
   0  -9   0   85.39   15.50
   0   9   0   93.89    8.40
   0   9   0   76.89   15.20
   0   9   0  102.79   16.20
   0   9   0   98.29   16.40
   0   9   0   79.49   14.00
   0   9   0   88.69   16.60
   0   9   0   80.89   17.00
  -1  -9   0   42.50   10.40
  -1  -9   0   59.29   10.90
  -1  -9   0   27.70   10.20
  -1  -9   0   64.79   13.10
   1   9   0   55.09   11.40
   1   9   0   53.19   12.10
   1   9   0   27.70    9.40
   1   9   0   51.59    5.40
   1   9   0   56.39   11.40
   1   9   0   62.59   11.00
  -2  -9   0   29.50    8.20
  -2  -9   0   41.00   11.00
  -2  -9   0   19.60    9.10
  -2  -9   0   30.70    9.30
  -2  -9   0   23.10    9.50
   2   9   0   43.90   10.10
   2   9   0   31.70    8.60
   2   9   0   27.30    7.60
   2   9   0   25.30    4.60
   2   9   0   28.00    8.50
   2   9   0   38.50   10.80
  -3  -9   0   24.30    8.60
  -3  -9   0   19.00    3.30
  -3  -9   0   26.70    8.00
  -3  -9   0   28.00    8.10
  -3  -9   0   17.50    6.40
   3   9   0   25.70    8.30
   3   9   0   26.20    9.20
   3   9   0   21.80    8.30
   3   9   0    7.60    6.70
   3   9   0   16.00    5.40
   3   9   0   17.60    7.20
  -4  -9   0   96.89   14.00
  -4  -9   0  101.19   17.30
  -4  -9   0   77.79   14.10
  -4  -9   0  111.19   15.10
   4   9   0   92.49   16.50
   4   9   0   95.49   15.20
   4   9   0   98.19   14.50
   4   9   0   85.59   13.90
   4   9   0  105.59   15.20
   4   9   0   79.79   13.80
  -5  -9   0   -0.80    5.90
  -5  -9   0    8.80    6.20
  -5  -9   0   -2.60    3.40
  -5  -9   0    4.60    5.30
   5   9   0   10.20    6.30
   5   9   0    3.90    6.60
   5   9   0    9.50    6.70
   5   9   0    1.00    4.30
   5   9   0   -7.30    5.20
  -6  -9   0   18.10    6.80
  -6  -9   0   13.40    5.80
  -6  -9   0   12.80    7.20
   6   9   0   15.00    7.90
   6   9   0    7.00    8.30
   6   9   0   11.70    6.20
   6   9   0    9.50    6.80
   6   9   0    8.70    5.90
  -7  -9   0    9.40    8.20
  -7  -9   0   -3.40    9.40
  -7  -9   0    3.00    6.50
  -7  -9   0    1.80    5.80
  -7  -9   0   -2.40    6.60
   7   9   0   -3.60    5.50
   7   9   0  -12.70    5.00
   7   9   0    8.70    6.40
   7   9   0    1.40    6.10
   7   9   0    9.40    7.80
  -8  -9   0   11.70    8.00
  -8  -9   0   -0.70    8.30
  -8  -9   0   11.90    8.80
  -8  -9   0   23.00   11.40
   8   9   0   11.40    9.10
   8   9   0  -10.80    7.00
   8   9   0   15.70    8.00
   8   9   0   -1.10    6.50
   8   9   0    0.70    6.50
  -9  -9   0   59.79   15.90
  -9  -9   0   55.89   14.50
  -9  -9   0   48.30   14.20
  -9  -9   0   36.90   11.80
   9   9   0   52.39   17.30
   9   9   0   67.09   17.90
   9   9   0   46.90   10.80
   9   9   0   89.19   15.90
   1 -10   0   -1.30    6.60
   1 -10   0    8.80   10.20
   1 -10   0    4.00    8.10
   1 -10   0  -15.70    9.20
   1 -10   0    7.30    8.50
  -1  10   0   -8.20    8.90
  -1  10   0   -8.30    6.40
  -1  10   0    2.70    7.90
  -1  10   0   -8.80   10.40
   0 -10   0   24.10    9.40
   0 -10   0   15.40   11.30
   0 -10   0   20.60    8.60
   0 -10   0   17.60    9.20
   0  10   0   14.60   10.60
   0  10   0   31.80   13.60
   0  10   0   19.10    5.90
   0  10   0   30.90    9.00
  -1 -10   0   64.69   14.00
  -1 -10   0   29.30    9.50
  -1 -10   0   53.89   12.00
  -1 -10   0   33.70   10.30
  -1 -10   0   37.00    9.00
   1  10   0   41.10   11.40
   1  10   0   51.39   12.90
   1  10   0   30.50   11.90
   1  10   0   32.90   12.00
   1  10   0   46.80   11.50
  -2 -10   0   86.19   14.30
  -2 -10   0   68.99   14.60
  -2 -10   0   81.79   15.70
  -2 -10   0   99.89   15.90
   2  10   0   81.79    8.70
   2  10   0   86.29   15.80
   2  10   0   65.79   13.60
   2  10   0   82.19   15.00
   2  10   0   84.89   16.50
   2  10   0   84.09   14.50
  -3 -10   0   21.20    8.20
  -3 -10   0   26.90    8.90
  -3 -10   0    9.40    2.90
  -3 -10   0   16.20    7.80
  -3 -10   0   16.10    7.70
   3  10   0    9.80    7.60
   3  10   0   17.60    5.10
   3  10   0   23.60   10.10
   3  10   0    8.70    6.00
   3  10   0    8.30    6.30
   3  10   0   13.90    6.20
  -4 -10   0   40.00   11.70
  -4 -10   0   35.10    9.30
  -4 -10   0   52.49   14.00
  -4 -10   0   21.30    8.20
   4  10   0   26.50    9.90
   4  10   0   19.90   10.20
   4  10   0   23.20   11.70
   4  10   0   35.00   11.60
   4  10   0   37.50   11.80
   4  10   0   36.00    9.60
  -5 -10   0  209.38   20.10
  -5 -10   0  180.08   23.90
  -5 -10   0  237.08   22.90
  -5 -10   0  168.28   18.50
   5  10   0  155.28   21.90
   5  10   0  154.28   21.70
   5  10   0  157.48   21.00
   5  10   0  177.38   23.40
   5  10   0  200.68   21.80
  -6 -10   0  -10.30    7.40
  -6 -10   0    9.40    8.10
   6  10   0   -6.80    8.20
   6  10   0   11.20    8.20
   6  10   0   20.60   10.60
   6  10   0   21.10    8.70
   6  10   0   18.10    9.30
  -7 -10   0  200.38   26.60
  -7 -10   0  217.58   33.50
  -7 -10   0  219.18   22.10
  -7 -10   0  174.98   19.90
  -7 -10   0  235.38   30.30
   7  10   0  306.07   35.40
   7  10   0  235.88   23.80
   7  10   0  223.28   28.80
   7  10   0  261.47   27.30
  -8 -10   0   42.20   16.60
  -8 -10   0   39.80   11.30
  -8 -10   0   39.00   13.40
  -8 -10   0   29.10   11.70
  -8 -10   0   17.80   11.10
   8  10   0   25.00   14.70
   8  10   0   22.50   10.40
   8  10   0   15.10    9.00
   8  10   0   31.60   11.30
  -2 -11   0   64.79   13.80
  -2 -11   0   71.99   15.50
  -2 -11   0  101.19   19.00
   2  11   0   68.39   15.40
   2  11   0   77.29   15.70
   2  11   0   63.59   14.50
  -3 -11   0  215.88   27.80
  -3 -11   0  160.38   21.70
  -3 -11   0  257.87   24.50
  -3 -11   0  223.38   24.30
   3  11   0  239.18   24.70
   3  11   0  213.78   26.90
   3  11   0  251.37   25.90
  -4 -11   0   20.00    9.90
  -4 -11   0   16.10   11.60
  -4 -11   0   27.30   11.90
  -4 -11   0   18.70   11.10
   4  11   0   34.40   15.40
   4  11   0   28.80   11.10
   4  11   0   36.60    8.10
   4  11   0   33.60   12.20
  -5 -11   0   74.39   16.80
  -5 -11   0  124.39   18.30
  -5 -11   0   93.89   18.30
  -5 -11   0   74.29   15.40
   5  11   0  111.39   18.40
   5  11   0  105.39   21.60
   6  11   0   27.00   10.70
   6  11   0   15.70   14.30
   5  11  -1   -0.70    9.70
   5  11  -1   12.50   10.20
  -5 -11   1   -6.80    9.60
  -5 -11   1    4.40    7.10
  -5 -11   1    5.50    9.00
   4  11  -1   42.10   12.40
   4  11  -1   79.19   18.70
   4  11  -1   43.20   13.50
  -4 -11   1   27.30    5.50
  -4 -11   1   40.00   12.30
  -4 -11   1   45.80   12.80
  -4 -11   1   10.90   11.00
   3  11  -1   40.50    6.30
   3  11  -1   39.50   12.50
   3  11  -1   38.50   16.60
   3  11  -1   72.89   14.90
  -3 -11   1   72.29   15.10
  -3 -11   1   70.49   20.00
  -3 -11   1   64.39   15.60
  -3 -11   1   64.49   14.10
   2  11  -1   -2.60    3.50
   2  11  -1    0.20    7.10
   2  11  -1   -3.50   10.80
   2  11  -1   -1.40    9.30
  -2 -11   1  -10.00    7.00
  -2 -11   1  -11.70    7.90
   7  10  -1   36.10   12.60
   7  10  -1   25.70   11.10
   7  10  -1   43.20   14.10
   7  10  -1   34.20   15.20
  -7 -10   1   44.70   11.40
  -7 -10   1   27.60   13.60
  -7 -10   1   19.00   11.40
  -7 -10   1   49.40   14.20
  -7 -10   1   20.00    8.50
   6  10  -1  169.68   25.30
   6  10  -1  140.49   21.30
   6  10  -1  155.38   20.70
   6  10  -1  163.08   21.70
   6  10  -1  160.08   22.50
  -6 -10   1  184.48   24.30
  -6 -10   1  130.19   19.30
  -6 -10   1  150.08   16.90
   5  10  -1  120.79   21.40
   5  10  -1  143.99   19.90
   5  10  -1  139.89   20.90
   5  10  -1  112.59   20.60
   5  10  -1  112.49   19.00
  -5 -10   1   97.19   16.90
  -5 -10   1  112.69   19.10
  -5 -10   1  134.99   17.10
   4  10  -1   77.39   15.40
   4  10  -1  100.89   17.30
   4  10  -1   94.19   17.60
   4  10  -1  106.39   17.60
   4  10  -1  131.39   19.70
  -4 -10   1   64.69   12.90
  -4 -10   1  103.49   18.80
  -4 -10   1  104.29    9.10
  -4 -10   1  135.89   17.00
  -4 -10   1  100.69   17.50
   3  10  -1   10.00    6.50
   3  10  -1   13.30    7.20
   3  10  -1   22.90    9.00
   3  10  -1   18.00    6.90
   3  10  -1   15.40    8.70
  -3 -10   1   25.00    9.70
  -3 -10   1   17.50    8.20
  -3 -10   1   13.50    7.20
  -3 -10   1   12.00    3.20
  -3 -10   1   26.70    8.90
   2  10  -1   64.79    5.40
   2  10  -1   78.19   14.70
   2  10  -1   80.79   14.60
   2  10  -1   57.79   13.90
   2  10  -1   55.99   13.00
   2  10  -1   70.89   14.70
  -2 -10   1   82.99   15.00
  -2 -10   1   69.49   14.70
  -2 -10   1   73.09   14.10
  -2 -10   1   57.39   12.20
   1  10  -1   -1.80    1.60
   1  10  -1    8.20    5.70
   1  10  -1    1.80    6.00
   1  10  -1   -1.40    9.60
   1  10  -1   -5.50    7.70
   1  10  -1    6.90    7.20
  -1 -10   1    3.10    6.80
  -1 -10   1   12.30    8.10
  -1 -10   1    8.70    7.40
  -1 -10   1   -0.90    5.00
   0  10  -1    1.80    8.90
   0  10  -1   -2.70    7.80
   0 -10   1   -5.80    7.40
   0 -10   1    1.00    8.10
   0 -10   1    0.10    7.80
   0 -10   1   16.10    7.40
   0 -10   1    2.00    7.40
  -1  10  -1   20.60   11.20
  -1  10  -1   16.40    9.30
  -1  10  -1   14.40    8.60
  -1  10  -1    7.60   11.40
   1 -10   1   -8.50    7.70
   1 -10   1   17.90    8.30
   1 -10   1   28.40   10.30
   1 -10   1   24.20   11.40
   1 -10   1   15.60   11.90
   9   9  -1   14.80    8.00
  -9  -9   1   15.60    8.60
   8   9  -1   10.20   10.80
   8   9  -1   -8.50   10.80
   8   9  -1   -9.90    7.20
   8   9  -1    3.20    6.80
  -8  -9   1    9.60    7.00
  -8  -9   1    8.50    8.80
  -8  -9   1   10.80   11.00
  -8  -9   1   -0.50    5.20
   7   9  -1   -4.00    6.30
   7   9  -1   -3.50    5.50
   7   9  -1   12.60    8.80
   7   9  -1   -7.90    7.70
   7   9  -1   -3.90    7.50
  -7  -9   1   -5.50    4.70
  -7  -9   1   -7.50    5.10
  -7  -9   1   10.80    7.60
  -7  -9   1  -10.50    6.70
  -7  -9   1   -6.50    7.20
   6   9  -1   15.50    6.60
   6   9  -1    6.30    7.80
   6   9  -1    7.70    6.80
   6   9  -1    9.20    8.10
   6   9  -1    5.10    6.60
  -6  -9   1    9.10    6.50
  -6  -9   1   22.50    8.50
   5   9  -1    5.90    4.50
   5   9  -1    2.20    7.70
   5   9  -1    6.00    6.50
   5   9  -1    7.00    6.40
   5   9  -1    2.00    5.80
  -5  -9   1   -6.40    3.80
  -5  -9   1    7.00    8.60
  -5  -9   1   -1.40    4.90
  -5  -9   1   -3.30    5.00
   4   9  -1   29.80    9.50
   4   9  -1   45.90   11.30
   4   9  -1   44.50   10.90
   4   9  -1   47.60   10.40
   4   9  -1   46.70   10.20
   4   9  -1   51.09   11.70
  -4  -9   1   60.79   14.20
  -4  -9   1   44.90    9.70
  -4  -9   1   61.89   10.60
  -4  -9   1   65.19   13.40
   3   9  -1   78.19   13.30
   3   9  -1   42.90   11.20
   3   9  -1   46.80   12.00
   3   9  -1   65.79   12.10
   3   9  -1   62.69   12.30
   3   9  -1   54.99   10.80
  -3  -9   1   46.00   10.30
  -3  -9   1   57.39   11.80
  -3  -9   1   44.70    8.90
  -3  -9   1   51.99    6.20
  -3  -9   1   82.69   15.00
   2   9  -1   10.90    7.90
   2   9  -1   12.90    6.80
   2   9  -1   14.70    6.30
   2   9  -1    2.60    6.70
   2   9  -1    4.70    5.00
  -2  -9   1    8.30    6.20
  -2  -9   1   22.30    7.70
  -2  -9   1    5.80    6.70
  -2  -9   1   21.70    8.10
   1   9  -1  279.17   23.40
   1   9  -1  272.57   25.00
   1   9  -1  272.77   24.10
   1   9  -1  259.07   23.20
   1   9  -1  243.88   22.30
  -1  -9   1  229.18   21.50
  -1  -9   1  286.27   24.50
  -1  -9   1  245.78   23.60
   0   9  -1   54.39   11.60
   0   9  -1   54.19   11.70
   0   9  -1   56.19   13.10
   0   9  -1   47.10   10.60
   0   9  -1   30.70   10.10
   0   9  -1   68.19   11.80
   0  -9   1   38.30   10.10
   0  -9   1   60.59   12.00
   0  -9   1   74.19   13.70
   0  -9   1   60.29   11.70
   0  -9   1   42.50   12.60
   0  -9   1   48.90   12.80
  -1   9  -1   47.90   12.60
  -1   9  -1   52.99   12.10
  -1   9  -1   41.70   12.20
  -1   9  -1   54.09   11.80
  -1   9  -1   51.09   11.30
   1  -9   1   68.19   12.70
   1  -9   1   37.10   11.00
   1  -9   1   62.79   13.00
   1  -9   1   73.09   13.10
   1  -9   1   27.40   10.50
   1  -9   1   42.40   10.70
  -2   9  -1   15.40    8.80
  -2   9  -1   33.90   10.10
  -2   9  -1   32.90   10.90
   2  -9   1   24.90    9.20
   2  -9   1   23.50    9.50
   2  -9   1    8.50    9.30
   2  -9   1   24.30   10.40
   2  -9   1   23.70    9.10
   9   8  -1   53.59   12.50
   9   8  -1   62.29   12.30
   9   8  -1   54.89   14.80
   9   8  -1   58.59   12.50
   9   8  -1   41.10   12.40
  -9  -8   1   62.89   14.70
  -9  -8   1   52.69    9.60
  -9  -8   1   85.09   17.90
  -9  -8   1   46.10   11.70
  -9  -8   1   66.09   13.60
   8   8  -1    9.60    7.50
   8   8  -1    0.40    6.50
   8   8  -1   14.90    9.20
   8   8  -1   23.80    7.60
   8   8  -1    8.60    8.20
   8   8  -1   11.30    7.10
  -8  -8   1   15.60    8.20
  -8  -8   1   18.20    8.30
  -8  -8   1   22.90   10.60
  -8  -8   1   13.30    8.70
   7   8  -1    3.70    6.10
   7   8  -1   -4.60    4.50
   7   8  -1   -4.10    5.40
   7   8  -1   -1.40    5.90
   7   8  -1    9.60    8.00
  -7  -8   1   -7.50    5.40
  -7  -8   1    0.20    7.50
  -7  -8   1    0.60    5.00
  -7  -8   1   10.00    6.80
   6   8  -1   10.20    6.50
   6   8  -1   -0.80    4.30
   6   8  -1   -2.90    3.10
   6   8  -1    1.30    5.80
   6   8  -1    1.00    4.90
  -6  -8   1    3.70    4.20
  -6  -8   1    6.60    6.40
  -6  -8   1    7.20    5.30
   5   8  -1    6.60    6.20
   5   8  -1    9.40    5.90
   5   8  -1   11.90    5.90
   5   8  -1   12.60    5.90
   5   8  -1    8.10    5.70
  -5  -8   1   14.40    5.60
  -5  -8   1    4.50    5.40
  -5  -8   1   12.20    5.00
  -5  -8   1   11.50    4.90
   4   8  -1   36.00   10.30
   4   8  -1   14.00    5.70
   4   8  -1   28.00    7.60
   4   8  -1   32.20    8.30
   4   8  -1   19.50    7.30
   4   8  -1   25.40    7.50
  -4  -8   1   22.30    7.30
  -4  -8   1   32.50    7.60
  -4  -8   1   23.30    4.10
  -4  -8   1   28.60    9.10
   3   8  -1   75.79   12.20
   3   8  -1   61.39   11.40
   3   8  -1   52.39   10.60
   3   8  -1   59.49   10.90
   3   8  -1   63.09   12.40
   3   8  -1   48.80    9.90
  -3  -8   1   54.69    5.30
  -3  -8   1   50.79    9.80
  -3  -8   1   64.69   10.50
  -3  -8   1   71.59   12.70
  -3  -8   1   54.39   11.30
   2   8  -1  184.88   17.90
   2   8  -1  167.58   16.60
   2   8  -1  201.58   18.60
   2   8  -1  172.58   17.30
   2   8  -1  162.28   16.50
  -2  -8   1  176.18   16.40
  -2  -8   1  169.68   17.90
  -2  -8   1  168.78   16.10
  -2  -8   1  182.08   18.00
   1   8  -1  110.29    6.90
   1   8  -1  129.69   16.70
   1   8  -1  103.99   14.60
   1   8  -1   95.29   13.60
   1   8  -1  107.59   16.40
   1   8  -1   99.49   15.30
  -1  -8   1  120.29   15.50
  -1  -8   1  126.19   17.30
  -1  -8   1   95.09   14.70
  -1  -8   1   91.99   17.10
  -1  -8   1   82.89   12.80
   0   8  -1   17.50    7.20
   0   8  -1   17.60    6.40
   0   8  -1   18.00    6.60
   0   8  -1   18.10    6.60
   0   8  -1   12.80    6.50
   0  -8   1   14.20    5.80
   0  -8   1   17.40    6.40
   0  -8   1   21.00    7.00
   0  -8   1    4.60    5.20
   0  -8   1   18.80    7.10
   0  -8   1   19.90    6.20
  -1   8  -1   -0.20    1.00
  -1   8  -1   -7.50    3.50
  -1   8  -1  -11.10    4.10
  -1   8  -1   -1.30    4.80
  -1   8  -1    2.50    4.30
  -1   8  -1    2.50    4.20
   1  -8   1    4.70    5.30
   1  -8   1   -0.20    4.60
   1  -8   1   -6.90    4.30
   1  -8   1    1.20    4.20
   1  -8   1    2.50    5.50
   1  -8   1    3.90    6.10
  -2   8  -1   15.70    6.10
  -2   8  -1    1.60    6.20
  -2   8  -1    7.40    6.20
  -2   8  -1   10.00    6.40
  -2   8  -1    6.20    7.60
   2  -8   1   14.00    8.90
   2  -8   1    7.60    5.40
   2  -8   1    5.40    5.30
   2  -8   1    8.20    5.70
   2  -8   1   14.50    7.60
   2  -8   1    6.40    5.90
  -3   8  -1   -0.80    6.90
  -3   8  -1    1.10    5.90
  -3   8  -1    1.60    8.20
  -3   8  -1    0.50    7.20
  -3   8  -1    1.80    7.50
   3  -8   1    1.50    6.00
   3  -8   1   18.60    7.40
   3  -8   1    9.00    7.30
   3  -8   1    3.40    6.10
   3  -8   1    7.30    7.00
   3  -8   1  -15.80    5.10
  -4   8  -1   44.20   13.10
  -4   8  -1   37.80   10.50
  -4   8  -1   37.40   10.60
   4  -8   1   29.20   12.30
   4  -8   1   40.90   12.60
   4  -8   1   46.80   14.60
   4  -8   1   39.40   14.20
   4  -8   1   40.70   10.60
  10   7  -1   25.50   12.30
  10   7  -1   41.30    7.40
  10   7  -1   45.60    7.90
 -10  -7   1   66.79   15.20
 -10  -7   1    6.90   11.10
 -10  -7   1   52.29   11.10
 -10  -7   1   41.60    7.10
   9   7  -1   31.70   10.70
   9   7  -1   34.30    7.70
   9   7  -1   25.40    9.30
   9   7  -1   28.60   11.30
   9   7  -1   13.00    3.90
   9   7  -1   11.90    6.50
  -9  -7   1   18.00    8.50
  -9  -7   1   21.50    5.50
  -9  -7   1   17.20    8.30
  -9  -7   1   22.20    8.10
   8   7  -1   -3.60    5.10
   8   7  -1   -1.90    5.60
   8   7  -1    9.20    5.50
   8   7  -1    5.30    6.80
  -8  -7   1    1.10    6.80
  -8  -7   1   -3.40    4.90
  -8  -7   1    8.90    5.70
  -8  -7   1   -5.50    9.10
   7   7  -1  359.76   29.80
   7   7  -1  408.76   27.60
   7   7  -1  393.46   30.60
   7   7  -1  369.06   26.70
   7   7  -1  367.76   31.20
  -7  -7   1  448.96   33.20
  -7  -7   1  409.36   28.90
  -7  -7   1  355.76   29.10
   6   7  -1   -0.20    4.00
   6   7  -1    7.30    6.50
   6   7  -1   -3.00    3.40
   6   7  -1   -0.30    3.80
   6   7  -1   -3.10    2.10
  -6  -7   1    1.90    4.20
  -6  -7   1    6.70    4.50
  -6  -7   1   -0.70    4.60
  -6  -7   1    1.20    4.70
   5   7  -1 1122.49   67.59
   5   7  -1 1233.58   62.49
   5   7  -1 1228.38   61.39
   5   7  -1 1166.58   62.89
   5   7  -1 1271.97   65.69
  -5  -7   1 1240.98   65.89
  -5  -7   1 1239.08   59.79
  -5  -7   1 1213.18   62.89
  -5  -7   1 1255.77   64.89
   4   7  -1   11.50    5.80
   4   7  -1    8.50    5.80
   4   7  -1    7.10    5.10
   4   7  -1    6.50    3.80
   4   7  -1    6.50    4.60
   4   7  -1    6.40    4.60
  -4  -7   1    7.20    4.40
  -4  -7   1   16.30    5.80
  -4  -7   1    3.00    4.00
  -4  -7   1    3.60    3.40
  -4  -7   1   11.30    2.30
   3   7  -1   60.69   10.10
   3   7  -1   62.99   11.10
   3   7  -1   39.10    8.60
   3   7  -1   54.49   10.20
   3   7  -1   67.69   12.40
  -3  -7   1   60.59    4.90
  -3  -7   1   55.29    9.30
  -3  -7   1   84.49   11.10
  -3  -7   1   62.49   11.80
  -3  -7   1   57.09   11.10
   2   7  -1  515.35   31.70
   2   7  -1  532.05   31.90
   2   7  -1  504.65   31.40
   2   7  -1  505.05   34.70
   2   7  -1  508.85   31.80
   2   7  -1  499.75   31.60
  -2  -7   1  477.85   29.90
  -2  -7   1  486.35   29.70
  -2  -7   1  533.75   32.40
  -2  -7   1  504.15   32.80
   1   7  -1  259.37   20.50
   1   7  -1  296.07   21.60
   1   7  -1  272.77   21.30
   1   7  -1  264.07   19.90
   1   7  -1  263.17   21.00
  -1  -7   1  315.47   22.60
  -1  -7   1  258.17   20.00
  -1  -7   1  264.17   20.10
  -1  -7   1  302.77   22.60
  -1  -7   1  225.38   19.70
   0   7  -1  434.46   29.00
   0   7  -1  511.35   30.40
   0   7  -1  419.06   28.70
   0   7  -1  464.95   30.50
   0  -7   1  489.15   31.10
   0  -7   1  422.66   27.70
   0  -7   1  430.16   29.30
   0  -7   1  435.66   29.90
  -1   7  -1  295.47   23.20
  -1   7  -1  343.07   24.10
  -1   7  -1  302.47   24.40
  -1   7  -1  260.27   22.30
   1  -7   1  307.07   24.60
   1  -7   1  315.47   21.80
   1  -7   1  281.27   23.00
   1  -7   1  310.37   24.00
   1  -7   1  312.37   23.10
   1  -7   1  282.07   23.10
  -2   7  -1    5.10    4.40
  -2   7  -1    6.90    4.20
  -2   7  -1    5.20    5.40
  -2   7  -1    3.20    3.70
   2  -7   1   -1.20    4.40
   2  -7   1   -6.10    4.30
   2  -7   1   -0.20    3.40
   2  -7   1   -0.40    4.30
   2  -7   1    0.90    5.40
   2  -7   1   -4.20    5.20
  -3   7  -1   -1.80    7.60
  -3   7  -1   -1.30    3.40
  -3   7  -1   19.70    9.70
   3  -7   1   11.50    7.60
   3  -7   1    0.00    5.90
   3  -7   1    0.90    5.00
   3  -7   1    1.20    4.80
   3  -7   1    5.10    5.60
  -4   7  -1   48.00    9.80
  -4   7  -1   71.19   16.00
  -4   7  -1   42.70   11.80
  -4   7  -1   37.50   11.00
   4  -7   1   58.89   11.50
   4  -7   1   60.99   13.00
   4  -7   1   70.89   14.60
   4  -7   1   50.39   10.80
   4  -7   1   60.49   12.20
   4  -7   1   34.00    8.90
  -5   7  -1  117.09   20.80
  -5   7  -1   64.19   14.60
  -5   7  -1   92.39   13.70
   5  -7   1   92.19   17.10
   5  -7   1   95.79   17.00
  10   6  -1   83.09   17.20
  10   6  -1   43.60   11.40
 -10  -6   1   54.59   12.10
 -10  -6   1   57.29   13.70
   9   6  -1    8.00    5.40
   9   6  -1    1.90    4.30
   9   6  -1    0.80    5.90
   9   6  -1    2.50    3.30
   9   6  -1   -0.10    8.40
   9   6  -1   -3.00    7.50
  -9  -6   1    3.10    5.30
  -9  -6   1    3.30    3.60
  -9  -6   1    6.80    7.20
  -9  -6   1   -0.30    5.80
   8   6  -1   20.90    8.90
   8   6  -1   28.70    9.30
   8   6  -1   17.00    6.40
   8   6  -1   13.40    4.60
   8   6  -1   22.90    6.90
   8   6  -1   16.60    4.80
  -8  -6   1   23.70    7.30
  -8  -6   1   19.30    7.40
  -8  -6   1   17.60    8.00
  -8  -6   1   13.80    4.50
   7   6  -1  748.43   47.10
   7   6  -1  761.22   35.10
   7   6  -1  730.73   41.10
   7   6  -1  754.12   45.90
   7   6  -1  736.53   46.70
  -7  -6   1  782.32   43.10
  -7  -6   1  778.32   47.70
  -7  -6   1  741.33   45.80
  -7  -6   1  667.53   43.80
   6   6  -1  140.89   15.90
   6   6  -1  204.38   19.30
   6   6  -1  150.58   14.50
   6   6  -1  189.88   17.90
  -6  -6   1  196.78   16.60
  -6  -6   1  151.48   16.20
  -6  -6   1  150.88   19.70
  -6  -6   1  188.28   18.10
   5   6  -1    4.10    3.70
   5   6  -1   -1.40    3.60
   5   6  -1    3.00    2.60
   5   6  -1    6.70    4.50
   5   6  -1   -1.20    3.20
  -5  -6   1    6.50    4.50
  -5  -6   1   -0.10    2.40
   4   6  -1   -2.90    1.70
   4   6  -1    3.00    4.20
   4   6  -1    3.30    3.50
   4   6  -1   -0.50    2.60
   4   6  -1    3.60    4.50
  -4  -6   1    5.00    3.90
  -4  -6   1   -0.10    3.90
  -4  -6   1    4.40    3.10
  -4  -6   1    1.90    2.40
   3   6  -1  130.69   13.60
   3   6  -1  135.29   12.90
   3   6  -1  158.28   13.90
   3   6  -1  130.29   11.80
   3   6  -1  138.79   13.20
   3   6  -1  128.89   12.70
  -3  -6   1  145.49   12.00
  -3  -6   1  149.99    8.40
  -3  -6   1  173.98   15.20
  -3  -6   1  150.48   14.30
  -3  -6   1  139.39   12.90
   2   6  -1  120.69   11.80
   2   6  -1  120.29   12.30
   2   6  -1  120.69   11.80
   2   6  -1  108.49   11.60
   2   6  -1  144.69   12.80
   2   6  -1  104.99   13.10
  -2  -6   1  122.69   11.70
  -2  -6   1  120.09   11.00
  -2  -6   1  119.29   12.20
  -2  -6   1  155.68   13.30
   1   6  -1  173.88   14.60
   1   6  -1  157.98   13.50
   1   6  -1  156.48   14.10
   1   6  -1  175.58   14.60
  -1  -6   1  167.38   14.00
  -1  -6   1  164.78   13.90
  -1  -6   1  171.08   14.40
  -1  -6   1  142.09   14.10
  -1  -6   1  171.68   14.80
   0   6  -1  156.58   13.80
   0   6  -1  156.58   14.90
   0   6  -1  157.38    7.40
   0   6  -1  169.38   14.50
   0   6  -1  155.38    7.40
   0   6  -1  167.58   14.80
   0  -6   1  159.08   14.20
   0  -6   1  156.68   14.30
   0  -6   1  161.18   14.50
   0  -6   1  161.78   13.60
   0  -6   1  154.08   14.80
  -1   6  -1    2.20    4.10
  -1   6  -1    4.30    4.10
  -1   6  -1   -1.00    2.00
  -1   6  -1    6.40    3.70
   1  -6   1    4.20    4.00
   1  -6   1    1.70    4.60
   1  -6   1    3.50    4.00
   1  -6   1    0.80    2.70
   1  -6   1    4.40    2.70
   1  -6   1    9.80    4.50
  -2   6  -1   -0.40    4.50
  -2   6  -1    3.60    4.70
  -2   6  -1   10.40    5.10
  -2   6  -1    5.20    4.40
   2  -6   1   -1.60    2.20
   2  -6   1    1.90    3.10
   2  -6   1    3.10    3.00
   2  -6   1    4.90    3.40
   2  -6   1   -5.10    1.90
   2  -6   1    4.90    3.70
  -3   6  -1   57.09   11.60
  -3   6  -1   78.99   13.80
  -3   6  -1   64.49   10.90
  -3   6  -1   63.09   11.90
   3  -6   1   70.19   12.90
   3  -6   1   67.19    9.60
   3  -6   1   65.59   11.90
   3  -6   1   82.09   13.60
  -4   6  -1  457.45   32.70
  -4   6  -1  374.26   29.50
  -4   6  -1  355.46   27.30
   4  -6   1  424.16   29.50
   4  -6   1  414.86   30.40
   4  -6   1  380.46   26.40
   4  -6   1  386.16   29.40
   4  -6   1  349.27   28.70
  -5   6  -1  197.88   30.00
  -5   6  -1  198.48   27.20
  -5   6  -1  250.17   22.00
  -5   6  -1  217.58   24.00
   5  -6   1  256.97   19.20
   5  -6   1  223.48   22.00
   5  -6   1  295.17   24.70
   5  -6   1  199.48   22.10
   5  -6   1  173.48   23.30
  -6   6  -1   97.19   17.30
  -6   6  -1  107.29   20.00
   6  -6   1   87.89   11.60
   6  -6   1   48.90   15.50
   6  -6   1   80.29   15.40
  10   5  -1   31.00   13.30
  10   5  -1   26.90    6.40
  10   5  -1   25.80   10.50
  10   5  -1   28.80   12.60
 -10  -5   1   23.60   11.10
 -10  -5   1   16.50   11.80
 -10  -5   1   25.50    5.10
   9   5  -1  319.07   30.40
   9   5  -1  327.27   20.80
   9   5  -1  375.16   30.30
   9   5  -1  360.76   31.60
  -9  -5   1  374.16   31.20
  -9  -5   1  338.67   30.50
  -9  -5   1  307.97   24.30
  -9  -5   1  357.16   19.50
   8   5  -1    1.70    6.00
   8   5  -1    0.40    2.70
   8   5  -1    6.40    7.90
   8   5  -1   -2.60    2.40
   8   5  -1   -3.00    2.90
   8   5  -1    4.60    5.20
  -8  -5   1    3.80    3.30
  -8  -5   1   -4.30    3.60
  -8  -5   1   -7.00    5.40
  -8  -5   1   -2.50    2.00
  -8  -5   1    3.40    4.80
   7   5  -1  146.09   19.40
   7   5  -1  166.68   21.20
   7   5  -1  160.08   17.40
   7   5  -1  147.89   10.20
   7   5  -1  171.98   13.40
   7   5  -1  147.39   13.60
  -7  -5   1  146.19   13.90
  -7  -5   1  160.58   12.70
  -7  -5   1  131.09   21.00
  -7  -5   1  160.38   10.60
  -7  -5   1  159.78   17.30
  -7  -5   1  118.39   18.10
   6   5  -1    5.40    2.50
   6   5  -1    4.10    4.10
   6   5  -1    8.60    4.30
   6   5  -1    2.60    5.40
   6   5  -1   -1.20    2.50
  -6  -5   1   -2.70    3.30
  -6  -5   1    2.60    1.80
  -6  -5   1    4.80    3.10
  -6  -5   1    1.50    3.10
  -6  -5   1    2.40    2.90
   5   5  -1    0.10    1.90
   5   5  -1    0.30    2.30
   5   5  -1   -1.60    1.80
   5   5  -1   -4.00    3.20
   5   5  -1    2.30    3.20
  -5  -5   1    0.40    2.60
  -5  -5   1    1.10    2.90
  -5  -5   1   -1.80    2.10
  -5  -5   1    0.20    2.90
   4   5  -1  499.75   30.50
   4   5  -1  529.55   29.40
   4   5  -1  501.55   28.80
   4   5  -1  468.05   29.60
   4   5  -1  525.75   31.40
  -4  -5   1  500.55   30.50
  -4  -5   1  538.05   30.50
  -4  -5   1  543.15   32.00
   3   5  -1    1.10    2.00
   3   5  -1   -1.80    1.50
   3   5  -1   -0.20    1.50
   3   5  -1   -0.80    1.60
   3   5  -1    4.20    2.70
   3   5  -1    4.40    2.80
  -3  -5   1    2.50    2.40
  -3  -5   1    1.50    1.10
  -3  -5   1    2.30    2.30
  -3  -5   1    4.60    2.70
  -3  -5   1    1.90    2.70
   2   5  -1 1178.58   55.29
   2   5  -1 1196.58   54.49
   2   5  -1  994.10   53.99
   2   5  -1 1115.89   55.19
   2   5  -1 1201.88   55.29
   2   5  -1 1156.68   55.79
  -2  -5   1  963.80   53.49
  -2  -5   1 1225.78   53.89
  -2  -5   1 1225.28   55.99
  -2  -5   1 1239.88   56.99
   1   5  -1  162.88   13.10
   1   5  -1  159.18   12.10
   1   5  -1  186.68   13.90
   1   5  -1  147.39   12.80
   1   5  -1  152.28   12.60
  -1  -5   1  155.78   13.00
  -1  -5   1  150.48   12.20
  -1  -5   1  163.68   12.50
  -1  -5   1  141.49   12.90
  -1  -5   1  179.18   13.80
   0   5  -1   14.50    4.70
   0   5  -1   14.00    4.50
   0   5  -1   12.10    4.00
   0   5  -1   15.50    4.60
   0  -5   1    9.20    3.70
   0  -5   1    7.70    3.10
   0  -5   1    8.50    3.60
   0  -5   1   12.10    4.30
   0  -5   1   11.00    4.50
  -1   5  -1 1715.63   75.39
  -1   5  -1 1606.54   76.69
  -1   5  -1 1433.56   74.99
  -1   5  -1 1659.33   76.49
   1  -5   1 1612.24   73.59
   1  -5   1 1754.42   76.19
   1  -5   1 1647.24   75.89
   1  -5   1 1631.04   76.29
   1  -5   1 1514.15   74.19
   1  -5   1 1608.14   76.09
  -2   5  -1  220.88   18.90
  -2   5  -1  241.28   19.80
  -2   5  -1  232.28   17.60
  -2   5  -1  230.88   18.70
   2  -5   1  248.78   17.00
   2  -5   1  256.67   19.30
   2  -5   1  235.18   18.00
   2  -5   1  280.07   19.60
   2  -5   1  226.68   18.50
   2  -5   1  241.28   18.30
  -3   5  -1  222.28   17.50
  -3   5  -1  193.38   18.30
  -3   5  -1  230.38   19.70
  -3   5  -1  188.18   17.60
   3  -5   1  212.48   18.30
   3  -5   1  200.48   18.00
   3  -5   1  200.78   17.50
   3  -5   1  170.08   17.20
   3  -5   1  205.18   15.90
  -4   5  -1   29.90    8.70
  -4   5  -1   32.20    8.30
  -4   5  -1   26.30    7.50
  -4   5  -1   19.70    7.50
   4  -5   1   11.80    6.00
   4  -5   1   14.30    6.10
   4  -5   1   19.00    5.60
   4  -5   1   22.20    6.80
   4  -5   1   20.10    7.90
  -5   5  -1   69.29   11.50
  -5   5  -1   51.89   11.90
  -5   5  -1   56.79   12.30
  -5   5  -1   52.09   11.60
   5  -5   1   76.39   10.80
   5  -5   1   44.20   10.80
   5  -5   1   68.09   12.60
   5  -5   1   69.99   12.90
  -6   5  -1   92.69   17.80
  -6   5  -1   77.09   17.20
  -6   5  -1   83.79   16.10
  -6   5  -1   94.79   15.20
   6  -5   1  101.89   16.30
   6  -5   1   73.29   15.50
   6  -5   1   70.09   13.80
  -7   5  -1    9.00   10.30
  -7   5  -1    6.40   10.60
   7  -5   1   17.00    9.40
   7  -5   1    8.70    7.00
  10   4  -1   -7.30    7.20
  10   4  -1   -0.60    7.50
  10   4  -1    5.10   12.30
  10   4  -1   -3.60    6.30
 -10  -4   1   -1.00    8.30
 -10  -4   1    7.80    8.80
 -10  -4   1    9.70    6.30
   9   4  -1  130.99   13.40
   9   4  -1  122.39   20.00
   9   4  -1   95.19   17.70
   9   4  -1  139.89   18.60
   9   4  -1  117.09   20.00
  -9  -4   1  159.18   22.90
  -9  -4   1  124.89   13.00
  -9  -4   1  111.79   18.80
   8   4  -1    2.50    5.80
   8   4  -1   13.10    6.90
   8   4  -1   16.10    6.60
   8   4  -1    1.30    3.90
  -8  -4   1    7.30    6.90
  -8  -4   1    9.40    5.50
  -8  -4   1    6.10    5.60
   7   4  -1    4.60    4.70
   7   4  -1    8.00    6.00
   7   4  -1    0.40    5.20
   7   4  -1    7.10    2.70
   7   4  -1    7.70    3.40
   7   4  -1    3.00    2.60
  -7  -4   1   10.10    6.60
  -7  -4   1    4.20    3.20
  -7  -4   1   -4.90    4.10
  -7  -4   1   10.90    3.60
   6   4  -1   13.90    3.10
   6   4  -1   16.40    6.90
   6   4  -1   20.30    6.80
   6   4  -1   23.00    5.20
  -6  -4   1   12.00    3.70
  -6  -4   1   14.60    4.90
  -6  -4   1   19.10    3.80
  -6  -4   1   10.30    4.60
  -6  -4   1   10.60    4.20
  -6  -4   1   17.60    6.20
   5   4  -1   43.20    8.70
   5   4  -1   53.79    7.90
   5   4  -1   67.99   10.90
   5   4  -1   58.39    9.70
  -5  -4   1   83.49   11.70
  -5  -4   1   73.19   10.90
  -5  -4   1   68.79   11.50
  -5  -4   1   63.29    8.50
   4   4  -1   12.80    4.60
   4   4  -1   10.80    4.50
   4   4  -1    7.60    3.00
   4   4  -1    7.00    3.40
   4   4  -1   11.50    2.30
  -4  -4   1    7.50    3.50
  -4  -4   1   18.10    5.80
  -4  -4   1    6.20    3.60
  -4  -4   1   12.20    4.20
   3   4  -1   44.10    7.60
   3   4  -1   39.30    7.10
   3   4  -1   41.50    4.60
   3   4  -1   39.30    6.20
   3   4  -1   44.80    6.70
   3   4  -1   37.40    6.80
  -3  -4   1   47.00    8.10
  -3  -4   1   44.50    6.90
  -3  -4   1   36.80    6.60
  -3  -4   1   40.60    3.60
   2   4  -1   16.50    4.60
   2   4  -1   20.20    4.90
   2   4  -1   21.50    4.30
   2   4  -1   19.80    4.70
   2   4  -1   19.00    4.50
   2   4  -1   19.50    4.80
  -2  -4   1   16.30    2.40
  -2  -4   1   18.80    4.90
  -2  -4   1   18.50    3.90
  -2  -4   1   20.30    5.30
   1   4  -1 3770.52  154.48
   1   4  -1 3503.65  153.98
   1   4  -1 3745.13  154.38
   1   4  -1 3304.77  153.18
   1   4  -1 3525.95  152.58
  -1  -4   1 3603.24  154.38
  -1  -4   1 3742.93  152.98
  -1  -4   1 3661.73  153.68
  -1  -4   1 3593.34  155.18
  -1  -4   1 3832.22  154.48
   0   4  -1   11.30    3.60
   0   4  -1    8.90    3.60
   0   4  -1    8.40    3.20
   0  -4   1    9.80    3.50
   0  -4   1   11.20    4.10
   0  -4   1   18.60    4.50
   0  -4   1   12.90    3.90
   0  -4   1   13.00    3.60
  -1   4  -1 2606.84  118.39
  -1   4  -1 2507.65  117.69
  -1   4  -1 2735.53  118.49
  -1   4  -1 2949.00  117.79
   1  -4   1 2765.42  118.19
   1  -4   1 2806.92  116.19
   1  -4   1 2782.72  118.59
   1  -4   1 2270.77  116.09
   1  -4   1 2639.34  118.09
   1  -4   1 2987.10  118.39
  -2   4  -1  794.52   43.60
  -2   4  -1  798.52   43.50
  -2   4  -1  843.02   42.20
  -2   4  -1  816.32   43.30
   2  -4   1  864.61   43.60
   2  -4   1  842.02   43.50
   2  -4   1  800.02   42.30
   2  -4   1  876.61   43.60
   2  -4   1  890.41   41.20
  -3   4  -1  128.59   13.00
  -3   4  -1  124.59   13.30
  -3   4  -1  109.19   11.30
  -3   4  -1  117.39   12.20
   3  -4   1  126.09   12.60
   3  -4   1  118.69   12.00
   3  -4   1  106.49   11.50
   3  -4   1  110.09   10.40
   3  -4   1  107.09   11.80
  -4   4  -1   15.40    6.40
  -4   4  -1    4.70    5.30
  -4   4  -1   12.70    5.60
  -4   4  -1   10.60    4.50
   4  -4   1    9.40    2.30
   4  -4   1   18.60    6.50
   4  -4   1   11.80    5.10
   4  -4   1    8.90    3.90
   4  -4   1    9.60    5.30
   4  -4   1    5.80    4.70
  -5   4  -1   33.30    8.60
  -5   4  -1   17.10    6.80
  -5   4  -1   30.10    7.50
  -5   4  -1   27.30    7.60
   5  -4   1   18.00    6.90
   5  -4   1   22.80    8.30
   5  -4   1   25.20    4.30
   5  -4   1   16.40    5.80
   5  -4   1   18.90    5.40
   5  -4   1   16.90    7.00
  -6   4  -1   21.90    7.90
  -6   4  -1   17.20    7.30
  -6   4  -1   10.80    8.10
  -6   4  -1   30.20   10.00
   6  -4   1   44.40   10.20
   6  -4   1   11.80    8.40
   6  -4   1   33.90    5.50
   6  -4   1   15.30    6.60
   6  -4   1   31.50   10.30
  -7   4  -1   39.10   11.80
  -7   4  -1    5.10    8.30
  -7   4  -1   23.50   10.30
  -7   4  -1   41.10   12.00
   7  -4   1   25.20   10.30
   7  -4   1   40.00    6.50
   7  -4   1   22.40   10.80
   7  -4   1   36.20   10.40
   8  -4   1   30.30   10.60
  10   3  -1    5.90    7.10
  10   3  -1   -6.20    6.90
 -10  -3   1    6.80    6.30
 -10  -3   1    3.30    5.90
 -10  -3   1   -2.00   11.00
 -10  -3   1    9.80    7.50
   9   3  -1  146.99   21.40
   9   3  -1  174.18   21.20
   9   3  -1  139.59   20.70
  -9  -3   1  148.39   14.80
  -9  -3   1  138.59   21.10
  -9  -3   1  143.09   14.50
  -9  -3   1  142.19   21.40
   8   3  -1   -1.50    5.40
   8   3  -1    2.20    6.30
   8   3  -1    0.70    5.60
  -8  -3   1    4.40    5.10
  -8  -3   1   -0.20    3.50
  -8  -3   1   -1.00    4.10
   7   3  -1  300.57   24.90
   7   3  -1  319.67   25.80
  -7  -3   1  353.56   21.90
  -7  -3   1  288.47   24.30
  -7  -3   1  343.47   25.50
   6   3  -1  122.49    9.80
   6   3  -1  126.29   16.10
   6   3  -1  108.59    8.10
   6   3  -1  120.89   13.40
  -6  -3   1  134.29   11.40
  -6  -3   1  122.59    9.70
  -6  -3   1  121.09   13.20
  -6  -3   1  127.29   16.40
   5   3  -1  730.83   40.30
   5   3  -1  764.42   41.00
   5   3  -1  689.93   37.30
   5   3  -1  685.13   39.90
  -5  -3   1  722.53   35.30
  -5  -3   1  760.22   37.10
  -5  -3   1  773.62   40.70
  -5  -3   1  742.13   41.00
   4   3  -1  485.65   25.30
   4   3  -1  518.95   29.50
   4   3  -1  530.05   26.20
   4   3  -1  501.65   29.20
   4   3  -1  510.35   29.00
  -4  -3   1  483.95   23.60
  -4  -3   1  504.25   26.70
  -4  -3   1  443.66   28.00
  -4  -3   1  562.54   30.40
  -4  -3   1  559.54   29.70
   3   3  -1  326.97   15.40
   3   3  -1  310.77   17.30
   3   3  -1  299.97   18.80
   3   3  -1  303.17   19.20
   3   3  -1  264.47   18.40
  -3  -3   1  314.47   18.90
  -3  -3   1  276.47   18.60
  -3  -3   1  330.77   15.30
   2   3  -1  442.86   24.90
   2   3  -1  485.75   24.90
   2   3  -1  476.35   22.70
   2   3  -1  463.15   24.10
   2   3  -1  448.76   24.90
   2   3  -1  469.55   24.30
  -2  -3   1  545.75   26.30
  -2  -3   1  502.35   25.30
  -2  -3   1  440.16   24.40
  -2  -3   1  490.75   21.60
  -2  -3   1  461.05   21.30
   1   3  -1  400.86   21.00
   1   3  -1  362.06   20.30
   1   3  -1  397.66   20.80
   1   3  -1  393.96   20.40
  -1  -3   1  377.96   20.50
  -1  -3   1  380.16   20.70
  -1  -3   1  407.16   20.60
  -1  -3   1  384.16   21.00
  -1  -3   1  386.76   20.90
   0   3  -1 1551.24   69.69
   0   3  -1 1565.24   69.49
   0   3  -1 1617.54   69.19
   0   3  -1 1604.04   69.29
   0  -3   1 1552.44   68.89
   0  -3   1 1573.34   69.09
   0  -3   1 1654.13   69.79
   0  -3   1 1452.75   68.49
   0  -3   1 1626.34   69.89
  -1   3  -1  770.42   38.80
  -1   3  -1  750.12   38.80
  -1   3  -1  798.02   38.00
  -1   3  -1  829.72   39.10
  -1   3  -1  822.82   33.10
   1  -3   1  823.52   39.00
   1  -3   1  832.32   39.30
   1  -3   1  745.13   38.10
   1  -3   1  774.12   38.70
   1  -3   1  807.62   37.00
  -2   3  -1    1.40    2.30
  -2   3  -1    2.70    2.80
  -2   3  -1    2.50    2.20
  -2   3  -1    6.50    2.60
   2  -3   1    1.40    2.00
   2  -3   1    2.60    1.90
   2  -3   1    0.30    0.70
   2  -3   1   -0.20    2.00
   2  -3   1    4.80    3.10
   2  -3   1   -0.10    1.80
  -3   3  -1  162.68   14.00
  -3   3  -1  140.59   13.30
  -3   3  -1  128.89   12.60
  -3   3  -1  170.78   13.20
  -3   3  -1  138.19   11.10
   3  -3   1  147.29   12.80
   3  -3   1  150.88   13.00
   3  -3   1  148.89    7.40
   3  -3   1  174.68   13.60
   3  -3   1  144.39   13.10
   3  -3   1  136.69    8.60
  -4   3  -1   59.09   10.20
  -4   3  -1   49.90    8.10
  -4   3  -1   62.39   10.90
  -4   3  -1   58.59   10.60
  -4   3  -1   60.59    9.40
   4  -3   1   77.69   11.20
   4  -3   1   60.19   10.60
   4  -3   1   56.29    5.70
   4  -3   1   57.99    4.60
   4  -3   1   48.80    9.10
   4  -3   1   49.40    7.00
   4  -3   1   66.89   10.90
  -5   3  -1    8.20    5.20
  -5   3  -1   11.50    3.60
  -5   3  -1   10.50    4.60
  -5   3  -1   17.40    7.10
  -5   3  -1    8.10    5.10
   5  -3   1    8.20    4.90
   5  -3   1    4.20    1.50
   5  -3   1    5.90    4.60
   5  -3   1    7.10    3.40
   5  -3   1   13.40    6.20
   5  -3   1    9.70    3.20
   5  -3   1    7.20    4.40
  -6   3  -1   86.29   14.70
  -6   3  -1   83.89   13.50
  -6   3  -1  112.99   16.30
  -6   3  -1   89.69   15.60
  -6   3  -1   92.09   12.40
   6  -3   1  109.19   15.90
   6  -3   1   95.89    9.60
   6  -3   1  102.69    9.10
   6  -3   1  106.99   17.00
   6  -3   1   91.89   14.00
  -7   3  -1    5.30    6.10
  -7   3  -1   -3.90    4.00
  -7   3  -1   -1.80    4.50
  -7   3  -1    3.70    5.30
   7  -3   1    9.00    8.70
   7  -3   1   -5.60    3.60
   7  -3   1    8.00    6.90
   7  -3   1    4.20    2.70
  -8   3  -1   -5.80    5.90
  -8   3  -1    3.10    8.50
  -8   3  -1   15.60    9.30
  -8   3  -1    2.40    9.50
   8  -3   1    0.90    7.10
   8  -3   1    2.10    5.80
   8  -3   1  -16.90    9.40
   8  -3   1    0.50    5.20
   8  -3   1   15.90    4.40
   8  -3   1    9.00    7.10
   8  -3   1    3.10    7.20
  10   2  -1  -26.50    8.00
  10   2  -1   -7.40    6.40
  10   2  -1  -15.20   11.90
  10   2  -1    0.20    7.00
 -10  -2   1    6.60    5.70
 -10  -2   1    7.90    9.50
 -10  -2   1    3.60    7.90
 -10  -2   1   -1.30    6.00
   9   2  -1   81.39   13.00
   9   2  -1  105.29   22.30
   9   2  -1   93.19   15.50
   9   2  -1  110.59   18.20
  -9  -2   1   87.79   12.10
  -9  -2   1   85.39   12.30
  -9  -2   1   74.29   14.70
  -9  -2   1   92.19   16.30
   8   2  -1  227.18   18.40
   8   2  -1  195.18   20.40
   8   2  -1  200.38   18.80
   8   2  -1  216.68   22.00
   8   2  -1  208.78   21.30
  -8  -2   1  221.98   17.20
  -8  -2   1  186.08   20.00
  -8  -2   1  197.18   21.00
  -8  -2   1  199.78   16.50
   7   2  -1   78.39   10.60
   7   2  -1   77.69   13.00
   7   2  -1   85.09   14.80
   7   2  -1   82.89   13.10
   7   2  -1   76.69   13.20
  -7  -2   1   68.89   12.10
  -7  -2   1   64.39    9.30
  -7  -2   1   62.19   13.80
  -7  -2   1   61.29    9.40
   6   2  -1  597.74   38.00
   6   2  -1  643.34   36.70
   6   2  -1  708.73   39.00
   6   2  -1  661.03   38.70
   6   2  -1  633.84   34.20
  -6  -2   1  640.54   33.40
  -6  -2   1  646.44   38.00
  -6  -2   1  589.34   37.00
   5   2  -1    2.70    2.80
   5   2  -1   -1.20    2.90
   5   2  -1   -0.90    0.70
   5   2  -1    6.20    4.00
   5   2  -1   -1.20    1.60
  -5  -2   1    0.50    1.40
  -5  -2   1   -1.10    1.20
  -5  -2   1   -1.50    2.00
  -5  -2   1   -1.00    2.00
  -5  -2   1    1.90    2.40
   4   2  -1  954.00   48.00
   4   2  -1  924.71   44.70
   4   2  -1 1012.50   43.70
   4   2  -1 1040.10   48.80
   4   2  -1  900.11   48.00
  -4  -2   1  803.82   46.70
  -4  -2   1 1018.30   45.10
  -4  -2   1 1091.99   49.40
  -4  -2   1  987.40   44.00
   3   2  -1  143.49   10.90
   3   2  -1  136.49    8.60
   3   2  -1  157.18   11.60
   3   2  -1  108.99   10.10
  -3  -2   1  114.39   10.20
  -3  -2   1  130.49   10.50
  -3  -2   1  122.79   10.40
  -3  -2   1  126.69    8.80
   2   2  -1  352.36   20.70
   2   2  -1  405.76   18.60
   2   2  -1  378.36   20.70
   2   2  -1  416.96   18.40
   2   2  -1  372.56   21.00
   2   2  -1  429.36   19.80
  -2  -2   1  425.36   21.80
  -2  -2   1  397.66   17.90
  -2  -2   1  441.46   21.50
   1   2  -1 1355.56   53.89
   1   2  -1 1344.57   54.29
   1   2  -1 1158.68   53.79
  -1  -2   1 1324.67   53.79
  -1  -2   1 1181.08   54.09
  -1  -2   1 1181.58   52.19
  -1  -2   1 1162.08   51.59
  -1  -2   1 1168.18   53.59
  -1   2  -1 8338.97  348.17
   1  -2   1 8189.28  347.57
  -2   2  -1 3031.40  129.39
  -2   2  -1 3289.27  132.19
  -2   2  -1 2642.84  130.99
  -2   2  -1 3399.06  131.49
  -2   2  -1 3168.08  131.69
   2  -2   1 2918.71  133.89
   2  -2   1 3206.48  129.59
   2  -2   1 3059.09  131.69
   2  -2   1 3050.59  131.29
  -3   2  -1 3763.72  165.18
  -3   2  -1 4229.78  162.88
  -3   2  -1 4000.50  164.18
  -3   2  -1 4220.58  164.68
  -3   2  -1 3404.56  164.08
   3  -2   1 4223.18  165.18
   3  -2   1 3741.93  164.28
   3  -2   1 3848.61  164.98
   3  -2   1 3658.43  164.68
   3  -2   1 3736.73  157.58
   3  -2   1 3643.54  158.98
  -4   2  -1   86.89    9.50
  -4   2  -1   84.79    8.70
  -4   2  -1   98.99   10.00
  -4   2  -1   93.29   12.20
  -4   2  -1   75.89   10.70
   4  -2   1   95.79   10.30
   4  -2   1  107.39   10.30
   4  -2   1   91.19   12.20
   4  -2   1   87.09    7.10
   4  -2   1   79.29    5.50
   4  -2   1   88.99    9.40
  -5   2  -1    8.60    5.80
  -5   2  -1   20.70    6.10
  -5   2  -1   16.30    6.10
  -5   2  -1   18.70    5.50
  -5   2  -1   18.10    5.20
   5  -2   1   16.40    5.50
   5  -2   1   13.10    2.60
   5  -2   1   19.40    6.10
   5  -2   1   22.10    6.10
   5  -2   1   23.50    7.50
  -6   2  -1    6.80    5.50
  -6   2  -1    0.20    3.40
  -6   2  -1    2.80    3.40
  -6   2  -1    7.40    4.50
   6  -2   1    3.60    1.70
   6  -2   1    1.50    3.90
   6  -2   1    7.00    5.80
   6  -2   1    3.90    3.90
   6  -2   1    9.40    5.00
  -7   2  -1   15.40    6.30
  -7   2  -1   14.60    6.00
  -7   2  -1    6.70    4.70
  -7   2  -1   11.80    1.50
   7  -2   1   12.10    2.90
   7  -2   1   22.00    8.00
   7  -2   1    8.70    4.70
   7  -2   1   21.70    5.90
   7  -2   1    4.50    6.10
   7  -2   1    8.60    6.60
   7  -2   1   18.60    6.90
  -8   2  -1   16.90    7.40
  -8   2  -1    9.90    6.40
  -8   2  -1   11.00    4.20
  -8   2  -1    9.00    7.30
  -8   2  -1   13.40    6.10
   8  -2   1   20.70    5.80
   8  -2   1   20.00    8.70
   8  -2   1   34.10   10.10
   8  -2   1   14.00    5.60
   8  -2   1    5.80    7.00
   8  -2   1    8.60    3.20
   8  -2   1   18.40    5.40
   8  -2   1    9.80    8.80
  -9   2  -1  159.48   25.70
  -9   2  -1  177.38   22.50
  -9   2  -1  191.98   20.90
   9  -2   1  241.28   19.70
   9  -2   1  166.98   25.60
   9  -2   1  175.28   25.30
   9  -2   1  154.08   23.00
   9  -2   1  207.08   24.60
  10   1  -1    6.50    7.90
  10   1  -1   -2.00   10.20
  10   1  -1  -19.90   11.30
  10   1  -1  -15.50    7.80
 -10  -1   1   -6.10    6.50
 -10  -1   1  -16.90    5.40
 -10  -1   1    0.90    9.70
   9   1  -1    2.00    5.80
   9   1  -1    1.10    7.30
   9   1  -1   -4.50    4.80
   9   1  -1   -5.50    6.70
   9   1  -1    0.10    9.40
  -9  -1   1    0.60    5.00
  -9  -1   1  -17.30    7.40
  -9  -1   1   -3.10    3.70
  -9  -1   1   -0.90    6.60
  -9  -1   1    7.20    7.00
   8   1  -1  175.28   22.80
   8   1  -1  171.58   18.30
   8   1  -1  145.89   20.90
   8   1  -1  175.48   17.70
   8   1  -1  162.88   16.00
  -8  -1   1  160.48   21.60
  -8  -1   1  180.38   18.50
  -8  -1   1  141.79   13.90
  -8  -1   1  152.98   14.00
   7   1  -1  227.38   19.80
   7   1  -1  249.38   18.50
   7   1  -1  199.98   19.90
   7   1  -1  258.47   21.60
   7   1  -1  223.08   21.30
  -7  -1   1  234.58   16.90
  -7  -1   1  211.88   16.50
  -7  -1   1  205.58   20.10
  -7  -1   1  292.77   22.10
   6   1  -1   67.59   11.60
   6   1  -1   49.30    8.30
   6   1  -1   63.69   10.40
   6   1  -1   63.99   11.80
  -6  -1   1   61.19    8.20
  -6  -1   1   61.59   10.60
  -6  -1   1   54.69    5.70
  -6  -1   1   55.59    9.80
  -6  -1   1   51.99    8.00
   5   1  -1  105.89   11.50
   5   1  -1  109.49   11.20
   5   1  -1   91.09   11.90
   5   1  -1   87.29   12.60
   5   1  -1   88.59    9.00
  -5  -1   1  102.09    6.60
  -5  -1   1  105.09   11.30
  -5  -1   1  103.79    9.10
  -5  -1   1   98.29   12.50
   4   1  -1   20.30    4.20
   4   1  -1   28.50    6.20
   4   1  -1   22.30    5.50
   4   1  -1   30.10    6.30
  -4  -1   1   17.10    5.20
  -4  -1   1   20.80    5.50
  -4  -1   1   28.40    2.90
  -4  -1   1   24.10    4.50
   3   1  -1  699.83   33.40
   3   1  -1  603.64   32.80
   3   1  -1  645.44   33.00
   3   1  -1  617.24   30.70
   3   1  -1  689.33   29.10
  -3  -1   1  669.83   33.20
  -3  -1   1  668.83   30.50
  -3  -1   1  679.23   28.90
  -3  -1   1  612.24   32.80
  -3  -1   1  677.63   30.60
   2   1  -1    3.10    1.10
   2   1  -1    1.40    1.60
   2   1  -1    7.00    2.80
   2   1  -1    5.10    2.30
   2   1  -1    3.50    1.20
  -2  -1   1    3.70    1.40
  -2  -1   1    3.90    1.90
  -2  -1   1    2.20    1.30
   1   1  -1   12.90    1.80
   1   1  -1    9.90    1.60
   1   1  -1    7.00    1.70
   1   1  -1    8.00    1.90
   1   1  -1   11.30    2.10
  -1  -1   1   11.50    2.30
  -1  -1   1    9.10    1.60
  -1  -1   1    9.00    2.10
  -1  -1   1   13.90    2.60
   0   1  -1 2285.37   99.39
   0  -1   1 2348.07   99.69
  -1   1  -1 1557.54   63.19
  -1   1  -1 1458.25   60.89
  -1   1  -1 1385.56   63.19
  -1   1  -1 1483.25   61.69
  -1   1  -1 1443.06   62.89
   1  -1   1 1531.35   61.49
   1  -1   1 1664.03   63.79
   1  -1   1 1443.06   62.99
   1  -1   1 1439.36   63.09
   1  -1   1 1419.56   61.59
   1  -1   1 1447.26   62.89
  -2   1  -1  857.61   35.80
  -2   1  -1  649.14   35.20
  -2   1  -1  785.42   35.40
  -2   1  -1  703.73   33.60
  -2   1  -1  757.32   35.10
   2  -1   1  722.23   35.00
   2  -1   1  738.33   35.20
   2  -1   1  753.12   32.60
   2  -1   1  757.12   35.70
   2  -1   1  749.92   32.20
   2  -1   1  808.52   36.00
  -3   1  -1 1634.54   73.79
  -3   1  -1 1597.34   70.99
  -3   1  -1 1765.82   75.19
  -3   1  -1 1754.42   73.29
  -3   1  -1 1488.35   72.19
   3  -1   1 1636.44   68.59
   3  -1   1 1676.23   73.59
   3  -1   1 1484.05   72.89
   3  -1   1 1680.63   72.69
   3  -1   1 1554.64   74.79
  -4   1  -1  175.78   13.20
  -4   1  -1  163.18   14.00
  -4   1  -1  193.48   14.30
  -4   1  -1  215.68   13.70
  -4   1  -1  166.68   14.30
   4  -1   1  178.38   14.50
   4  -1   1  204.58   14.40
   4  -1   1  158.38   14.40
   4  -1   1  172.78   13.70
  -5   1  -1  817.32   42.40
  -5   1  -1  797.62   44.90
  -5   1  -1  793.02   43.50
  -5   1  -1  804.52   42.00
   5  -1   1  831.72   45.60
   5  -1   1  874.91   43.90
   5  -1   1  836.32   43.60
   5  -1   1  880.11   45.30
  -6   1  -1  133.79   14.10
  -6   1  -1  122.89   12.40
  -6   1  -1  110.19   12.10
  -6   1  -1  115.19   16.30
  -6   1  -1  112.59    6.60
   6  -1   1  130.99   11.20
   6  -1   1  147.79   18.20
   6  -1   1  111.79   15.60
   6  -1   1  126.89   13.60
   6  -1   1  123.19   13.30
  -7   1  -1   85.79   12.70
  -7   1  -1   64.99   12.90
  -7   1  -1   80.19   11.50
  -7   1  -1   71.49    7.50
  -7   1  -1   66.09   12.50
   7  -1   1   79.29   13.00
   7  -1   1   83.09   14.50
   7  -1   1   89.89   10.70
   7  -1   1   66.59   11.60
   7  -1   1   61.99   12.50
  -8   1  -1    2.80    5.90
  -8   1  -1   19.90    9.10
  -8   1  -1   12.80    6.70
  -8   1  -1    5.70    5.40
  -8   1  -1   11.60    3.60
   8  -1   1    9.50    5.10
   8  -1   1    2.70    8.50
   8  -1   1   16.20    8.10
   8  -1   1    3.20    3.30
   8  -1   1    9.40    6.10
   8  -1   1    7.50    7.60
   8  -1   1   11.70    6.20
  -9   1  -1   -8.10    6.70
  -9   1  -1   -2.60    6.90
  -9   1  -1    0.70    6.40
  -9   1  -1    3.10    3.00
  -9   1  -1    2.80    9.40
   9  -1   1    8.00    4.00
   9  -1   1    0.60    4.70
   9  -1   1   -3.90    5.30
   9  -1   1    3.40    6.30
   9  -1   1  -11.20    7.40
   9  -1   1    2.10   11.40
   9  -1   1  -11.20    7.00
   9   0  -1  160.98   27.40
   9   0  -1  148.89   22.30
   9   0  -1  158.58   20.70
   9   0  -1  135.69   18.50
   9   0  -1  107.99   19.30
  -9   0   1  157.08   23.40
  -9   0   1  130.39   19.40
  -9   0   1  148.89   20.00
   8   0  -1  192.78   20.30
   8   0  -1  143.79   19.20
   8   0  -1  152.28   21.30
   8   0  -1  132.59   17.10
   8   0  -1  138.69   19.50
  -8   0   1  166.18   15.50
  -8   0   1  115.99   17.80
  -8   0   1  185.48   18.70
  -8   0   1  180.18   23.20
   7   0  -1    3.20    3.60
   7   0  -1   10.50    5.40
   7   0  -1    7.40    5.10
   7   0  -1    4.90    3.90
   7   0  -1    6.70    6.10
   7   0  -1   14.10    6.00
  -7   0   1   19.00    7.10
  -7   0   1    2.40    3.70
  -7   0   1   12.50    6.60
  -7   0   1    6.70    4.00
  -7   0   1    7.30    1.50
  -7   0   1    4.80    3.30
   6   0  -1  243.08   18.00
   6   0  -1  244.08   19.60
   6   0  -1  258.77   16.60
   6   0  -1  214.38   19.70
   6   0  -1  258.87   20.80
  -6   0   1  205.98   19.20
  -6   0   1  249.08   17.10
  -6   0   1  253.57   22.90
  -6   0   1  237.48   12.20
  -6   0   1  239.78   16.50
   5   0  -1  534.05   28.10
   5   0  -1  523.25   29.20
   5   0  -1  512.85   31.20
   5   0  -1  579.94   31.80
   5   0  -1  523.05   32.30
  -5   0   1  514.85   31.60
  -5   0   1  580.04   28.70
  -5   0   1  509.65   29.80
  -5   0   1  523.85   31.10
  -5   0   1  531.15   24.10
   4   0  -1   88.99    9.20
   4   0  -1   80.99   10.40
   4   0  -1   76.39    7.70
   4   0  -1   77.19   10.70
   4   0  -1   90.39    7.80
  -4   0   1   83.59    7.60
  -4   0   1  105.69    9.80
  -4   0   1   68.09    9.80
  -4   0   1   84.59    5.30
  -4   0   1   92.39    7.70
   3   0  -1  374.46   20.90
   3   0  -1  374.96   21.00
   3   0  -1  353.26   18.90
   3   0  -1  364.96   21.10
   3   0  -1  379.96   19.10
  -3   0   1  374.36   19.30
  -3   0   1  300.07   19.90
  -3   0   1  371.96   16.20
  -3   0   1  355.56   18.50
  -3   0   1  368.96   20.70
   2   0  -1 1051.19   45.90
   2   0  -1 1047.20   47.30
   2   0  -1 1016.00   47.10
   2   0  -1 1114.29   47.20
   2   0  -1 1006.10   45.20
  -2   0   1 1034.10   45.90
  -2   0   1 1087.99   47.20
  -2   0   1 1013.60   46.80
  -2   0   1 1043.90   43.20
  -2   0   1 1077.79   45.20
   1   0  -1  306.17   16.10
   1   0  -1  336.47   14.90
   1   0  -1  337.37   16.40
   1   0  -1  368.86   16.50
   1   0  -1  349.96   15.30
  -1   0   1  346.67   17.30
  -1   0   1  369.06   16.50
  -1   0   1  353.06   15.20
  -1   0   1  366.96   16.50
  -1   0   1  363.36   16.50
  -1   0  -1 2348.86  107.69
   1   0   1 2682.33  108.39
  -2   0  -1   98.49    7.60
  -2   0  -1   96.69    7.40
  -2   0  -1  102.69    7.00
  -2   0  -1  102.59    7.30
   2   0   1   89.49    7.40
   2   0   1  106.99    7.00
   2   0   1  110.39    7.80
   2   0   1  106.99    8.70
  -3   0  -1  142.19   11.10
  -3   0  -1  150.98   11.70
  -3   0  -1  145.69   10.30
  -3   0  -1  166.58    8.50
   3   0   1  125.59   10.90
   3   0   1  135.49   10.50
   3   0   1  158.98   10.50
   3   0   1  172.18   11.90
  -4   0  -1  529.05   27.80
  -4   0  -1  498.05   24.60
  -4   0  -1  524.75   23.50
  -4   0  -1  466.85   29.00
  -4   0  -1  608.64   30.30
   4   0   1  529.85   29.90
   4   0   1  520.55   29.40
   4   0   1  530.65   28.30
   4   0   1  545.75   25.50
   4   0   1  535.35   28.10
  -5   0  -1   50.29    8.30
  -5   0  -1   47.80    3.30
  -5   0  -1   46.50    4.90
  -5   0  -1   47.10    7.20
  -5   0  -1   40.30    7.70
  -5   0  -1   44.10    5.60
   5   0   1   42.60    5.60
   5   0   1   53.49    9.30
   5   0   1   50.89    8.10
   5   0   1   58.79    9.90
   5   0   1   39.20    7.10
  -6   0  -1   69.69   11.10
  -6   0  -1   70.49   12.20
  -6   0  -1   73.19    9.90
  -6   0  -1   79.59    7.20
   6   0   1   78.39   11.00
   6   0   1   63.59   12.00
   6   0   1   56.99   10.80
   6   0   1   64.49    6.70
   6   0   1   62.99   10.00
  -7   0  -1   77.59   10.90
  -7   0  -1   70.19    8.30
  -7   0  -1   77.49   13.00
  -7   0  -1   73.79   13.00
   7   0   1   71.99   11.40
   7   0   1   57.79   10.60
   7   0   1   76.39    7.80
   7   0   1   71.09   14.10
   7   0   1   80.09   14.70
   7   0   1   77.69   13.10
  -8   0  -1    7.20    6.10
  -8   0  -1    9.90    3.50
  -8   0  -1    6.40    4.80
  -8   0  -1   12.20    6.70
   8   0   1    5.00    6.40
   8   0   1    6.30    5.00
   8   0   1   13.10    8.40
   8   0   1   -0.90    5.40
   8   0   1   16.70    8.30
  -9   0  -1  360.46   26.50
  -9   0  -1  318.07   17.60
  -9   0  -1  326.47   30.50
  -9   0  -1  348.67   28.40
   9   0   1  333.47   31.40
   9   0   1  288.27   27.30
   9   0   1  307.67   28.10
   9   0   1  316.17   27.90
 -10   0  -1   20.40   12.50
 -10   0  -1    1.10    8.10
 -10   0  -1    3.00    7.90
  10   0   1   17.20   13.10
  10   0   1    2.80    8.00
  10   0   1  -16.60    8.50
  10   0   1   12.40    6.80
   9  -1  -1  142.09   20.50
   9  -1  -1   93.39   16.90
   9  -1  -1   76.29   15.40
   9  -1  -1   83.09   15.20
  -9   1   1   81.09   19.60
  -9   1   1   91.09   16.70
  -9   1   1   81.09   15.80
  -9   1   1   79.99   15.20
   8  -1  -1   -7.40    7.60
   8  -1  -1    0.90    4.80
   8  -1  -1   -2.80    7.10
   8  -1  -1   -2.70    4.30
   8  -1  -1    5.70    5.70
   8  -1  -1    7.10    7.80
  -8   1   1    4.20    5.60
  -8   1   1   -1.00    5.30
  -8   1   1    2.40    5.70
  -8   1   1    9.40    5.00
   7  -1  -1   26.90    8.00
   7  -1  -1   24.40    8.00
   7  -1  -1   27.20    6.70
   7  -1  -1   12.50    8.70
  -7   1   1   40.60    9.60
  -7   1   1   33.00    8.10
  -7   1   1   28.50    7.80
  -7   1   1   23.60    2.70
   6  -1  -1  244.08   21.70
   6  -1  -1  238.38   18.00
   6  -1  -1  259.27   21.10
   6  -1  -1  261.97   19.40
   6  -1  -1  263.37   21.30
  -6   1   1  232.78   19.50
  -6   1   1  247.58   18.10
  -6   1   1  279.47   14.60
  -6   1   1  241.48   21.20
   5  -1  -1    8.10    3.40
   5  -1  -1    4.30    3.30
   5  -1  -1    5.50    4.90
   5  -1  -1    0.20    2.10
   5  -1  -1    3.30    3.40
  -5   1   1    1.80    2.30
  -5   1   1   -1.80    3.40
  -5   1   1    6.90    3.50
  -5   1   1    1.50    3.40
   4  -1  -1  158.58   13.00
   4  -1  -1  134.39   12.30
   4  -1  -1  129.89   11.10
   4  -1  -1  128.59   16.50
  -4   1   1  125.49   12.00
  -4   1   1  158.38   12.50
  -4   1   1  134.79    7.40
  -4   1   1  152.78   11.20
  -4   1   1  136.89   11.80
   3  -1  -1  375.06   21.40
   3  -1  -1  409.96   21.30
   3  -1  -1  421.76   23.70
   3  -1  -1  421.66   23.20
   3  -1  -1  376.86   23.00
  -3   1   1  368.26   22.80
  -3   1   1  431.56   22.90
  -3   1   1  404.96   23.70
  -3   1   1  439.96   21.80
  -3   1   1  432.26   23.30
   2  -1  -1  931.91   41.00
   2  -1  -1  883.71   41.90
   2  -1  -1  943.61   42.10
   2  -1  -1  943.61   42.80
   2  -1  -1  890.11   41.30
  -2   1   1  858.11   41.80
  -2   1   1  915.81   41.60
  -2   1   1  941.31   43.00
  -2   1   1  888.01   41.80
   1  -1  -1 5954.00  248.98
   0  -1  -1  466.65   21.40
   0  -1  -1  440.56   20.10
   0  -1  -1  480.65   21.00
   0  -1  -1  489.85   21.70
   0  -1  -1  466.75   20.40
   0  -1  -1  488.05   20.60
   0  -1  -1  471.45   20.30
   0   1   1  477.85   21.80
   0   1   1  484.35   20.60
   0   1   1  516.15   21.10
   0   1   1  463.75   20.60
   0   1   1  487.55   20.20
   0   1   1  438.86   21.20
   1   1   1 3071.09  130.69
  -2  -1  -1  153.68   10.10
  -2  -1  -1  181.48   10.30
  -2  -1  -1  184.68   10.70
  -2  -1  -1  166.88    9.20
  -2  -1  -1  151.48   10.00
   2   1   1  153.38    9.90
   2   1   1  160.48    9.10
   2   1   1  161.98   10.20
   2   1   1  143.89    8.50
   2   1   1  148.29   10.20
  -3  -1  -1 1683.63   73.69
  -3  -1  -1 1687.03   75.39
  -3  -1  -1 1864.91   75.59
   3   1   1 1485.95   74.39
   3   1   1 1640.74   74.59
   3   1   1 1885.51   75.59
   3   1   1 1586.44   73.69
  -4  -1  -1  107.39    7.70
  -4  -1  -1  107.99   10.10
  -4  -1  -1   77.29   10.30
   4   1   1  115.79    9.20
   4   1   1   90.09   10.00
   4   1   1   96.69    8.90
   4   1   1  103.19    9.80
   4   1   1  104.69    9.80
  -5  -1  -1  565.64   32.00
  -5  -1  -1  562.14   29.80
  -5  -1  -1  468.05   30.90
  -5  -1  -1  573.94   27.10
   5   1   1  490.35   31.70
   5   1   1  518.65   30.00
   5   1   1  551.24   31.90
   5   1   1  598.34   32.50
   5   1   1  571.14   30.00
  -6  -1  -1  181.38   12.10
  -6  -1  -1  185.48   16.90
  -6  -1  -1  201.88   15.00
  -6  -1  -1  174.08   16.10
  -6  -1  -1  175.48   12.20
   6   1   1  212.98   15.70
   6   1   1  180.08   17.30
   6   1   1  182.18   16.50
   6   1   1  156.68   14.80
   6   1   1  168.68   15.90
  -7  -1  -1  182.28   16.00
  -7  -1  -1  198.48   13.20
  -7  -1  -1  206.58   18.80
  -7  -1  -1  224.28   20.30
  -7  -1  -1  221.68   15.80
   7   1   1  192.98   18.40
   7   1   1  201.38   17.10
   7   1   1  199.58   19.70
   7   1   1  208.88   18.00
   7   1   1  226.18   20.00
  -8  -1  -1    7.50    4.50
  -8  -1  -1   10.60    6.10
  -8  -1  -1    6.70    3.30
  -8  -1  -1    9.50    5.10
  -8  -1  -1   17.10    7.20
   8   1   1    7.30    5.70
   8   1   1   15.10    8.20
   8   1   1    2.40    4.30
   8   1   1    3.20    4.70
   8   1   1    3.50    5.80
  -9  -1  -1  195.78   13.20
  -9  -1  -1  220.38   19.60
  -9  -1  -1  220.08   22.10
  -9  -1  -1  206.58   22.30
   9   1   1  200.08   22.30
   9   1   1  237.58   21.60
   9   1   1  266.57   25.80
   9   1   1  193.18   26.20
   9   1   1  227.48   21.30
 -10  -1  -1   92.89   18.10
 -10  -1  -1  113.79   16.70
 -10  -1  -1   69.19   16.70
 -10  -1  -1  118.49   18.20
  10   1   1  111.49   21.00
  10   1   1  142.19   23.50
  10   1   1  110.79   17.80
  10   1   1  100.69   17.60
   9  -2  -1   53.59   10.70
   9  -2  -1   41.80   11.20
   9  -2  -1   42.60   12.60
   9  -2  -1   31.90   14.60
  -9   2   1   43.80   14.90
  -9   2   1   36.30   10.90
  -9   2   1   37.20   14.50
   8  -2  -1  232.18   25.60
   8  -2  -1  258.57   24.00
   8  -2  -1  213.48   22.00
   8  -2  -1  219.38   23.10
   8  -2  -1  255.67   21.60
  -8   2   1  225.78   21.80
  -8   2   1  254.67   25.50
  -8   2   1  242.88   24.50
   7  -2  -1  406.56   29.50
   7  -2  -1  351.96   26.70
   7  -2  -1  418.86   26.90
   7  -2  -1  392.76   31.40
   7  -2  -1  414.56   30.10
  -7   2   1  308.57   29.60
  -7   2   1  341.37   29.30
  -7   2   1  402.56   28.40
  -7   2   1  352.86   29.00
   6  -2  -1  321.17   26.40
   6  -2  -1  368.66   25.30
   6  -2  -1  389.86   27.30
   6  -2  -1  377.76   27.10
   6  -2  -1  369.66   24.80
  -6   2   1  374.16   26.10
  -6   2   1  332.87   15.60
  -6   2   1  334.07   26.50
  -6   2   1  398.56   26.20
  -6   2   1  364.76   27.70
   5  -2  -1   30.60    8.30
   5  -2  -1   21.10    6.00
   5  -2  -1   18.00    6.20
   5  -2  -1   18.60    5.00
  -5   2   1   21.30    7.30
  -5   2   1   13.40    2.80
  -5   2   1   18.40    5.90
  -5   2   1   20.60    5.70
  -5   2   1   15.30    5.60
   4  -2  -1  220.58   14.90
   4  -2  -1  246.78   17.70
   4  -2  -1  214.78   17.00
   4  -2  -1  214.88   17.20
   4  -2  -1  226.48   16.00
  -4   2   1  233.38   17.20
  -4   2   1  190.48   16.90
  -4   2   1  187.38   17.00
  -4   2   1  218.48   15.90
  -4   2   1  240.58   16.70
   3  -2  -1  100.89    9.90
   3  -2  -1  111.59   10.10
   3  -2  -1   79.49    8.90
   3  -2  -1  108.69    9.10
   3  -2  -1   98.69    9.20
  -3   2   1   95.69    8.90
  -3   2   1   95.99    9.30
  -3   2   1  112.99   11.00
  -3   2   1  105.29   10.70
  -3   2   1   93.09    9.80
   2  -2  -1  871.51   44.00
   2  -2  -1  947.41   44.50
   2  -2  -1  918.41   44.00
   2  -2  -1  955.30   44.20
   2  -2  -1  907.11   39.10
   2  -2  -1 1036.60   46.10
   2  -2  -1  967.20   44.60
  -2   2   1  975.40   45.90
  -2   2   1  964.00   43.80
  -2   2   1  952.40   44.60
  -2   2   1  970.40   46.00
  -2   2   1  944.71   44.70
   1  -2  -1  243.28   13.20
   1  -2  -1  231.78   13.80
   1  -2  -1  217.08    9.70
   1  -2  -1  213.58   13.90
   1  -2  -1  215.88   12.60
   1  -2  -1  234.68   13.40
  -1   2   1  206.18   13.50
  -1   2   1  224.48   14.00
  -1   2   1  217.68   12.90
  -1   2   1  221.88   12.40
   0  -2  -1 1355.36   59.39
   0  -2  -1 1490.65   61.29
   0  -2  -1 1374.36   60.19
   0  -2  -1 1380.16   59.09
   0  -2  -1 1367.36   60.29
   0   2   1 1275.87   60.39
   0   2   1 1399.56   59.39
   0   2   1 1382.86   60.49
   0   2   1 1441.46   59.79
   0   2   1 1403.96   57.79
   0   2   1 1372.46   57.39
   0   2   1 1450.65   59.59
  -1  -2  -1  858.71   35.90
  -1  -2  -1  780.02   34.80
  -1  -2  -1  764.72   35.60
  -1  -2  -1  786.82   36.70
  -1  -2  -1  814.12   35.60
  -1  -2  -1  724.43   34.40
  -1  -2  -1  780.02   35.20
   1   2   1  727.23   34.40
   1   2   1  766.12   35.30
   1   2   1  801.72   35.20
   1   2   1  829.32   35.90
  -2  -2  -1 4258.17  177.58
  -3  -2  -1   15.90    4.00
  -3  -2  -1   18.60    4.20
  -3  -2  -1   22.60    4.20
  -3  -2  -1   21.10    4.60
  -3  -2  -1   23.90    3.90
   3   2   1   15.80    3.50
   3   2   1   20.00    4.60
   3   2   1   31.20    5.40
   3   2   1   19.90    4.60
   3   2   1   22.10    3.50
   3   2   1   24.80    4.20
  -4  -2  -1   62.49    6.00
  -4  -2  -1   82.49   10.30
  -4  -2  -1   57.59    4.40
  -4  -2  -1   64.29    9.10
  -4  -2  -1   59.89    8.40
   4   2   1   64.49    9.00
   4   2   1   63.99    6.10
   4   2   1   59.89    8.90
   4   2   1   60.09    7.90
   4   2   1   66.09    5.60
   4   2   1   53.59    8.20
  -5  -2  -1  147.39   10.50
  -5  -2  -1  128.59   12.70
  -5  -2  -1  159.88   12.40
  -5  -2  -1  137.89   13.50
   5   2   1  136.89   12.00
   5   2   1  146.79   13.40
   5   2   1  149.79   13.50
   5   2   1  109.49   12.20
  -6  -2  -1   52.39    6.90
  -6  -2  -1   52.39    8.30
  -6  -2  -1   62.69   11.20
  -6  -2  -1   64.89   10.80
   6   2   1   62.39    9.40
   6   2   1   48.80    9.80
   6   2   1   48.40    9.70
   6   2   1   49.90    9.40
   6   2   1   49.90    8.30
  -7  -2  -1   58.29    9.50
  -7  -2  -1   58.09   11.20
  -7  -2  -1   41.60    9.60
  -7  -2  -1   51.29    7.10
   7   2   1   33.70    8.00
   7   2   1   55.89    9.50
   7   2   1   53.09   10.70
   7   2   1   63.59   11.90
   7   2   1   65.19   12.00
  -8  -2  -1  283.97   24.00
  -8  -2  -1  218.58   22.70
  -8  -2  -1  253.27   20.00
  -8  -2  -1  238.58   17.20
  -8  -2  -1  264.77   16.20
   8   2   1  225.08   20.70
   8   2   1  285.47   21.60
   8   2   1  259.87   24.40
   8   2   1  240.58   23.10
   8   2   1  283.57   25.40
  -9  -2  -1   11.00    3.70
  -9  -2  -1   16.80    8.80
  -9  -2  -1   13.10    5.50
  -9  -2  -1   12.40    8.00
  -9  -2  -1   10.90    4.80
   9   2   1    6.80    7.10
   9   2   1   27.50    8.40
   9   2   1   24.50    9.60
 -10  -2  -1   69.69    9.60
 -10  -2  -1   78.79   13.40
 -10  -2  -1   43.00   14.80
  10   2   1   55.19   16.50
  10   2   1   55.89   12.50
  10   2   1   64.79   15.00
   8  -3  -1    2.00    5.40
   8  -3  -1   28.20   11.20
   8  -3  -1   19.00    4.70
   8  -3  -1   22.90    9.80
   8  -3  -1   23.40    9.30
   8  -3  -1   22.40    9.40
   8  -3  -1   14.40    8.10
  -8   3   1   16.70    9.50
  -8   3   1   25.60    8.90
  -8   3   1    8.30    5.90
   7  -3  -1   18.90    6.80
   7  -3  -1   34.70    9.70
   7  -3  -1   27.40    8.20
   7  -3  -1   17.30    7.50
   7  -3  -1   -0.50    7.20
  -7   3   1   21.10    3.80
  -7   3   1   11.70    9.10
  -7   3   1    6.80    6.10
  -7   3   1    8.50    5.30
  -7   3   1    9.00    5.90
   6  -3  -1  108.19   15.50
   6  -3  -1  101.79   16.00
   6  -3  -1  123.19   16.60
   6  -3  -1  110.69   16.70
  -6   3   1   95.69   16.60
  -6   3   1   99.39   17.00
  -6   3   1  100.69   14.20
  -6   3   1  113.59    8.50
  -6   3   1  106.79   14.50
   5  -3  -1   19.50    5.70
   5  -3  -1    9.80    5.90
   5  -3  -1    9.90    5.60
   5  -3  -1   19.70    5.40
   5  -3  -1   26.50    7.80
  -5   3   1   18.50    6.10
  -5   3   1    8.00    6.30
  -5   3   1   11.80    5.00
  -5   3   1   18.30    7.80
  -5   3   1   13.70    5.60
   4  -3  -1    0.50    2.40
   4  -3  -1    5.60    3.10
   4  -3  -1   -6.80    2.30
   4  -3  -1    4.40    2.10
   4  -3  -1   -2.10    2.00
  -4   3   1    2.00    2.20
  -4   3   1    0.50    3.20
  -4   3   1   -5.50    3.30
  -4   3   1   -1.90    1.70
  -4   3   1   -5.30    3.70
   3  -3  -1   44.20    7.20
   3  -3  -1   39.00    6.90
   3  -3  -1   39.40    7.80
   3  -3  -1   48.90    8.30
   3  -3  -1   54.99    8.60
  -3   3   1   41.50    7.40
  -3   3   1   40.20    8.10
  -3   3   1   50.79    8.10
  -3   3   1   42.20    7.30
  -3   3   1   59.29    9.50
   2  -3  -1   38.20    6.60
   2  -3  -1   49.10    7.00
   2  -3  -1   47.70    7.30
   2  -3  -1   22.10    5.20
   2  -3  -1   37.30    6.20
  -2   3   1   28.60    6.30
  -2   3   1   47.30    6.70
  -2   3   1   51.59    7.40
  -2   3   1   47.20    8.10
   1  -3  -1  115.49    8.80
   1  -3  -1   99.79    8.10
   1  -3  -1   99.49    9.00
   1  -3  -1  105.69    9.70
   1  -3  -1  101.89    8.80
  -1   3   1  105.79    8.20
  -1   3   1  100.79    5.40
  -1   3   1   85.99    8.00
  -1   3   1   99.09    9.40
  -1   3   1  104.89    9.40
   0  -3  -1  941.11   42.00
   0  -3  -1  873.41   41.10
   0  -3  -1  927.31   42.90
   0  -3  -1  928.81   43.30
   0  -3  -1  935.81   42.70
   0   3   1  904.21   38.10
   0   3   1  935.81   42.90
   0   3   1  888.81   41.90
   0   3   1  953.90   41.70
   0   3   1  884.81   41.70
   0   3   1  875.41   42.90
  -1  -3  -1   16.00    3.60
  -1  -3  -1   10.70    2.70
  -1  -3  -1   13.30    3.20
  -1  -3  -1   16.10    3.80
  -1  -3  -1   16.60    3.50
   1   3   1   12.30    3.10
   1   3   1   10.00    2.80
   1   3   1    9.70    2.80
   1   3   1   10.40    3.30
   1   3   1   11.20    2.90
   1   3   1   13.80    3.70
   2   3   1 4438.06  193.88
   2   3   1 4864.11  194.58
  -3  -3  -1 2184.88   90.59
  -3  -3  -1 2133.49   91.19
  -3  -3  -1 2014.00   90.19
  -3  -3  -1 2094.89   88.39
  -3  -3  -1 2051.59   91.19
  -3  -3  -1 2047.40   88.79
   3   3   1 2112.09   90.79
   3   3   1 1982.70   90.29
   3   3   1 1985.90   88.99
   3   3   1 1910.81   89.99
  -4  -3  -1   42.50    6.00
  -4  -3  -1   39.20    6.50
  -4  -3  -1   40.50    7.00
  -4  -3  -1   33.70    6.50
  -4  -3  -1   24.90    5.70
   4   3   1   37.20    7.00
   4   3   1   41.30    7.70
   4   3   1   28.50    5.30
   4   3   1   33.40    5.40
   4   3   1   39.50    7.30
  -5  -3  -1  379.16   24.80
  -5  -3  -1  330.47   23.50
  -5  -3  -1  378.76   20.90
  -5  -3  -1  372.86   22.70
  -5  -3  -1  359.36   24.10
   5   3   1  368.86   21.10
   5   3   1  348.67   19.80
   5   3   1  401.56   25.00
   5   3   1  343.77   23.70
  -6  -3  -1   45.00    8.00
  -6  -3  -1   34.10    8.00
  -6  -3  -1   31.30    5.70
  -6  -3  -1   40.10    8.30
  -6  -3  -1   33.10    4.20
   6   3   1   42.40    5.60
   6   3   1   30.80    7.50
   6   3   1   36.10    8.30
   6   3   1   32.90    8.40
   6   3   1   30.20    6.40
  -7  -3  -1    2.10    3.60
  -7  -3  -1    9.10    3.70
  -7  -3  -1    2.20    3.00
  -7  -3  -1    2.60    5.60
   7   3   1   14.00    5.20
   7   3   1    4.40    3.50
   7   3   1    5.00    6.00
   7   3   1    1.70    3.00
   7   3   1   -0.70    2.90
  -8  -3  -1  403.26   30.30
  -8  -3  -1  341.17   28.00
  -8  -3  -1  356.06   25.10
  -8  -3  -1  353.56   21.40
   8   3   1  369.36   28.70
   8   3   1  361.96   25.60
   8   3   1  395.56   31.20
   8   3   1  360.86   28.80
  -9  -3  -1   49.80    8.00
  -9  -3  -1   60.89    9.10
  -9  -3  -1   46.50   11.90
  -9  -3  -1   60.39   12.80
  -9  -3  -1   64.89   11.30
   9   3   1   49.80   10.70
   9   3   1   58.99   10.70
   9   3   1   51.99   13.20
   9   3   1   56.39   12.70
 -10  -3  -1  255.17   26.80
 -10  -3  -1  227.18   17.80
 -10  -3  -1  202.48   27.20
 -10  -3  -1  204.48   19.70
  10   3   1  218.98   21.70
  10   3   1  239.68   28.70
   7  -4  -1    8.80    4.70
   7  -4  -1    3.20    7.90
   7  -4  -1   19.10    8.20
   7  -4  -1    2.40    6.50
   7  -4  -1    7.30    6.90
   7  -4  -1   10.40    9.30
  -7   4   1    2.00    7.10
  -7   4   1    1.30    8.50
  -7   4   1    4.90    6.20
  -7   4   1   12.20    7.20
  -7   4   1    0.30    2.90
  -7   4   1    5.20    2.80
   6  -4  -1   23.20    4.90
   6  -4  -1   30.90    9.90
   6  -4  -1   33.60    8.90
   6  -4  -1   20.80    9.60
   6  -4  -1   28.30   10.80
  -6   4   1   21.20    6.70
  -6   4   1   18.80    5.00
  -6   4   1   35.50    6.20
  -6   4   1   27.20   10.00
  -6   4   1   26.90   10.40
  -6   4   1   19.40    8.90
   5  -4  -1  100.89   12.80
   5  -4  -1   86.79   13.80
   5  -4  -1   86.29   14.90
   5  -4  -1   88.69   14.00
   5  -4  -1  110.49   16.30
   5  -4  -1   91.99    7.70
  -5   4   1   99.79   16.20
  -5   4   1   84.59   12.40
  -5   4   1  103.99   15.40
  -5   4   1   78.69   14.00
  -5   4   1   92.89   13.90
   4  -4  -1  397.66   30.20
   4  -4  -1  451.45   28.00
   4  -4  -1  406.86   27.50
   4  -4  -1  397.56   28.20
   4  -4  -1  374.76   19.40
   4  -4  -1  374.26   24.90
  -4   4   1  420.86   29.20
  -4   4   1  387.06   28.20
  -4   4   1  438.46   28.60
  -4   4   1  433.26   26.20
   3  -4  -1   23.10    5.90
   3  -4  -1   45.60    8.70
   3  -4  -1   32.20    7.70
   3  -4  -1   38.30    2.70
   3  -4  -1   48.70    8.60
   3  -4  -1   36.70    7.90
   3  -4  -1   40.20    7.70
  -3   4   1   29.90    7.00
  -3   4   1   41.00    8.60
  -3   4   1   29.40    6.10
  -3   4   1   48.10    9.60
   2  -4  -1 1048.80   51.59
   2  -4  -1 1001.40   52.19
   2  -4  -1 1098.09   52.19
   2  -4  -1 1081.19   53.59
   2  -4  -1 1087.59   52.39
  -2   4   1 1090.99   54.39
  -2   4   1 1027.20   53.69
  -2   4   1 1077.59   51.19
  -2   4   1 1105.89   52.89
   1  -4  -1  180.68   13.30
   1  -4  -1  191.08   14.50
   1  -4  -1  177.48   14.20
   1  -4  -1  196.58   14.00
   1  -4  -1  203.18   15.50
   1  -4  -1  198.68   14.10
  -1   4   1  234.08   16.20
  -1   4   1  189.28   14.90
  -1   4   1  212.38   13.80
  -1   4   1  187.88    9.70
  -1   4   1  191.58   14.00
   0  -4  -1  604.04   31.00
   0  -4  -1  589.54   32.10
   0  -4  -1  643.54   32.10
   0  -4  -1  631.34   32.20
   0  -4  -1  521.55   29.60
   0   4   1  624.84   25.70
   0   4   1  666.33   32.50
   0   4   1  591.94   26.80
   0   4   1  593.94   30.90
   0   4   1  591.04   30.30
   0   4   1  612.34   31.10
   0   4   1  629.74   32.40
  -1  -4  -1  413.16   22.70
  -1  -4  -1  368.26   21.50
  -1  -4  -1  383.06   22.60
  -1  -4  -1  388.36   22.20
  -1  -4  -1  454.05   23.90
   1   4   1  409.96   22.70
   1   4   1  435.76   23.90
   1   4   1  428.86   22.40
   1   4   1  380.96   22.60
   1   4   1  379.76   22.50
   1   4   1  413.76   22.30
   1   4   1  431.46   22.90
  -2  -4  -1   37.60    6.40
  -2  -4  -1   39.30    6.50
  -2  -4  -1   34.50    5.70
  -2  -4  -1   36.10    5.70
   2   4   1   30.90    5.60
   2   4   1   39.10    6.30
   2   4   1   36.90    5.60
   2   4   1   35.90    5.80
   2   4   1   42.80    6.60
   2   4   1   29.10    5.60
  -3  -4  -1  144.29   11.80
  -3  -4  -1  112.89    9.50
  -3  -4  -1  147.19   12.00
  -3  -4  -1  105.29   11.30
   3   4   1  117.39    9.30
   3   4   1  112.49   10.10
   3   4   1  120.59   10.60
   3   4   1  127.19   10.90
   3   4   1  111.99   10.30
  -4  -4  -1  257.17   16.60
  -4  -4  -1  284.07   19.30
  -4  -4  -1  258.17   15.70
  -4  -4  -1  260.17   18.50
  -4  -4  -1  222.58   17.00
  -4  -4  -1  242.48   17.30
   4   4   1  231.08   17.50
   4   4   1  278.67   17.30
   4   4   1  257.97   18.10
   4   4   1  202.88   17.00
   4   4   1  250.67   11.50
  -5  -4  -1   81.59    8.50
  -5  -4  -1   84.39    8.10
  -5  -4  -1   78.59   11.20
  -5  -4  -1   72.49   11.00
  -5  -4  -1   81.89   10.70
  -5  -4  -1   58.39   10.20
   5   4   1   84.89   11.50
   5   4   1   72.59   11.00
   5   4   1   88.69   14.40
   5   4   1   77.29    4.40
   5   4   1   66.19    9.20
   5   4   1   64.89    8.60
  -6  -4  -1  165.38   16.10
  -6  -4  -1  150.18   12.30
  -6  -4  -1  138.49   15.10
  -6  -4  -1  179.48   16.10
  -6  -4  -1  154.58   13.90
   6   4   1  137.59   14.70
   6   4   1  134.59   14.30
   6   4   1  151.18   15.80
   6   4   1  152.98   12.90
   6   4   1  155.38   11.90
  -7  -4  -1    3.50    3.50
  -7  -4  -1   10.90    4.70
  -7  -4  -1   20.70    6.40
  -7  -4  -1   11.40    2.60
  -7  -4  -1   10.40    5.60
   7   4   1   26.80    7.70
   7   4   1   14.60    4.10
   7   4   1   12.80    5.20
   7   4   1   19.10    6.50
   7   4   1   16.50    5.90
  -8  -4  -1   -1.80    5.40
  -8  -4  -1    2.00    3.30
  -8  -4  -1   -3.80    6.00
  -8  -4  -1    6.40    4.60
   8   4   1    3.20    4.90
   8   4   1   -1.40    3.80
   8   4   1    7.30    7.70
  -9  -4  -1    6.80    8.00
  -9  -4  -1    4.50    5.50
  -9  -4  -1   13.20    6.90
   9   4   1   -1.70    7.40
   9   4   1   -0.10    4.70
   9   4   1    7.40    5.90
   9   4   1    5.00    6.20
 -10  -4  -1   18.10   11.90
 -10  -4  -1   35.70    9.00
 -10  -4  -1   24.70    9.80
  10   4   1   43.80   13.30
  10   4   1   20.60    8.10
  10   4   1   38.50   10.50
   7  -5  -1   24.40   10.90
   7  -5  -1   47.00   14.30
   7  -5  -1   51.39   15.90
   7  -5  -1   48.30   12.90
   7  -5  -1   41.50   12.80
  -7   5   1   43.80   13.40
  -7   5   1   38.20    7.40
  -7   5   1   37.30    6.80
  -7   5   1   35.90   11.90
   6  -5  -1    8.20    8.30
   6  -5  -1   -5.30    6.50
   6  -5  -1    9.80    6.50
   6  -5  -1    6.50    8.30
   6  -5  -1    5.40    1.40
  -6   5   1    7.90    4.00
  -6   5   1   -1.70    6.40
  -6   5   1   -8.70    7.80
  -6   5   1    0.80    4.20
  -6   5   1   -6.20    4.60
  -6   5   1   12.50    9.50
   5  -5  -1    5.40    5.30
   5  -5  -1   23.30    7.90
   5  -5  -1   27.50    9.80
   5  -5  -1   18.20    7.00
   5  -5  -1   17.00    7.50
  -5   5   1   25.70    6.30
  -5   5   1   19.80    8.30
  -5   5   1    5.80    4.90
  -5   5   1    0.00    5.10
   4  -5  -1   41.00    8.60
   4  -5  -1   23.50    7.40
   4  -5  -1   29.60    7.50
   4  -5  -1   32.30    9.50
   4  -5  -1   27.10    7.70
  -4   5   1   34.70    9.60
  -4   5   1   30.40    8.80
  -4   5   1   43.30   11.10
  -4   5   1   41.40    8.10
   3  -5  -1  344.37   24.70
   3  -5  -1  407.96   25.50
   3  -5  -1  306.87   23.40
   3  -5  -1  338.07   23.40
   3  -5  -1  374.66   26.00
  -3   5   1  307.17   22.10
  -3   5   1  332.37   25.60
  -3   5   1  362.96   26.30
  -3   5   1  343.07   24.90
   2  -5  -1   98.39   10.50
   2  -5  -1   98.79   13.20
   2  -5  -1   77.59   11.80
   2  -5  -1  123.19   12.00
  -2   5   1   87.19   12.00
  -2   5   1  132.99   13.60
  -2   5   1  101.99   10.40
   1  -5  -1   22.60    6.10
   1  -5  -1   31.50    6.60
   1  -5  -1   15.30    5.80
   1  -5  -1   18.60    5.20
   1  -5  -1   21.30    5.60
   1  -5  -1   23.10    5.90
  -1   5   1   27.90    5.90
  -1   5   1   13.70    4.70
  -1   5   1   18.50    4.70
  -1   5   1   21.00    5.50
  -1   5   1   20.00    2.60
  -1   5   1   17.30    6.00
   0  -5  -1    7.10    3.50
   0  -5  -1   11.00    3.60
   0  -5  -1    8.30    3.60
   0  -5  -1    9.30    3.00
   0  -5  -1    1.30    2.00
   0   5   1    5.10    3.20
   0   5   1    1.60    2.50
   0   5   1   11.10    4.00
   0   5   1   11.50    4.30
   0   5   1   18.90    5.00
   0   5   1   12.00    2.10
  -1  -5  -1    7.80    3.10
  -1  -5  -1    2.10    3.00
  -1  -5  -1    2.00    1.90
  -1  -5  -1   -0.80    2.40
  -1  -5  -1    6.40    3.00
   1   5   1    6.00    2.50
   1   5   1    6.90    3.10
   1   5   1    7.70    4.10
   1   5   1    3.20    3.30
   1   5   1    2.30    2.30
   1   5   1   -0.40    2.20
   1   5   1    2.20    2.60
  -2  -5  -1  121.09   11.70
  -2  -5  -1  148.39   11.70
  -2  -5  -1  160.58   12.20
  -2  -5  -1  141.89   12.40
  -2  -5  -1  145.49   12.00
   2   5   1  147.19   12.40
   2   5   1  132.19   11.50
   2   5   1  140.09   12.20
   2   5   1  154.18   12.10
   2   5   1  125.89   11.60
   2   5   1  138.09   11.90
  -3  -5  -1 1688.13   76.99
  -3  -5  -1 1616.54   74.69
  -3  -5  -1 1662.13   74.59
  -3  -5  -1 1670.73   76.59
   3   5   1 1583.44   74.19
   3   5   1 1688.83   75.49
   3   5   1 1512.65   75.09
   3   5   1 1696.13   73.89
   3   5   1 1486.75   74.59
   3   5   1 1704.23   76.19
  -4  -5  -1  727.93   40.50
  -4  -5  -1  726.43   37.00
  -4  -5  -1  702.13   38.80
   4   5   1  713.03   39.40
   4   5   1  775.52   37.50
   4   5   1  751.62   39.00
   4   5   1  765.32   40.60
   4   5   1  714.33   39.60
  -5  -5  -1  103.29   14.50
  -5  -5  -1   87.99   13.00
  -5  -5  -1  114.09   12.00
  -5  -5  -1  104.69   13.20
  -5  -5  -1   96.79    9.30
   5   5   1  113.59   14.70
   5   5   1   89.79    9.20
   5   5   1   73.29   12.20
   5   5   1  102.09   11.20
   5   5   1   95.09   10.10
  -6  -5  -1  103.99   14.20
  -6  -5  -1   95.29    9.30
  -6  -5  -1   89.39   14.10
  -6  -5  -1  108.69   13.70
  -6  -5  -1  102.59   14.70
   6   5   1  106.19   15.00
   6   5   1   99.29   10.50
   6   5   1  107.59   15.30
   6   5   1  104.59   12.70
   6   5   1   89.49   13.70
  -7  -5  -1   -1.40    4.30
  -7  -5  -1    4.40    4.60
  -7  -5  -1   -2.10    2.70
  -7  -5  -1   -1.20    3.30
  -7  -5  -1   -4.80    3.90
   7   5   1    2.20    5.40
   7   5   1   -2.90    3.20
   7   5   1    4.70    3.10
   7   5   1   -0.50    2.60
   7   5   1   -1.50    3.80
   7   5   1    1.00    1.30
  -8  -5  -1  126.99    9.70
  -8  -5  -1  146.79   15.70
  -8  -5  -1  125.09   19.40
  -8  -5  -1  120.09   18.00
  -8  -5  -1  124.99   12.10
   8   5   1  149.39   20.40
   8   5   1  172.08   14.70
   8   5   1  169.68   12.90
   8   5   1  115.49   18.00
   8   5   1  130.89   19.60
   8   5   1  139.29    9.50
  -9  -5  -1    2.30    4.70
  -9  -5  -1    1.30    4.60
  -9  -5  -1    5.00   10.00
  -9  -5  -1   -2.50    4.50
   9   5   1    3.30    8.60
   9   5   1    9.00    6.90
   9   5   1   -1.10    2.90
   9   5   1   -4.90    5.20
 -10  -5  -1   -7.60    6.90
 -10  -5  -1  -15.60    4.90
 -10  -5  -1   -5.40    6.10
 -10  -5  -1   -6.00    6.50
  10   5   1    3.90    6.80
  10   5   1   -1.50    3.90
  10   5   1    0.40    6.30
  10   5   1  -13.30    8.60
   6  -6  -1  437.76   35.20
   6  -6  -1  461.25   34.30
   6  -6  -1  454.25   30.40
   6  -6  -1  475.05   37.00
   6  -6  -1  455.75   37.10
  -6   6   1  487.65   34.40
  -6   6   1  421.96   28.00
  -6   6   1  467.55   30.20
  -6   6   1  408.36   36.20
   5  -6  -1  119.19   18.70
   5  -6  -1  116.29   15.70
   5  -6  -1  122.09   18.20
   5  -6  -1  127.39   18.10
  -5   6   1  105.69   19.00
  -5   6   1  100.49   17.90
  -5   6   1  137.89   18.00
  -5   6   1  119.49   14.10
  -5   6   1  102.69   19.90
   4  -6  -1  111.89   16.40
   4  -6  -1  131.89   18.30
   4  -6  -1  107.09   15.80
   4  -6  -1  124.49   16.30
   4  -6  -1  124.69   17.60
  -4   6   1  145.39   13.90
  -4   6   1  108.29   18.00
  -4   6   1  117.59   16.70
  -4   6   1  134.49   19.90
  -4   6   1  125.89   16.80
   3  -6  -1   32.90    8.10
   3  -6  -1   34.60    9.10
   3  -6  -1   31.00    7.90
   3  -6  -1   42.30    8.80
   3  -6  -1   40.30    9.80
   3  -6  -1   35.90    9.00
  -3   6   1   41.90    9.60
  -3   6   1   36.30    9.00
  -3   6   1   41.90   10.60
  -3   6   1   44.90    8.50
  -3   6   1   36.40    7.70
   2  -6  -1  157.58   14.60
   2  -6  -1  123.79   13.90
   2  -6  -1  134.89   14.30
   2  -6  -1  140.39   14.20
   2  -6  -1  137.09   13.40
   2  -6  -1  134.29   14.60
  -2   6   1  132.69   13.40
  -2   6   1  107.89   14.90
  -2   6   1  135.29   17.60
  -2   6   1  154.28   13.70
  -2   6   1  138.59   17.70
   1  -6  -1   49.90    8.80
   1  -6  -1   24.00    6.70
   1  -6  -1   36.50    7.80
   1  -6  -1   26.20    6.90
   1  -6  -1   36.80    8.00
  -1   6   1   18.90    5.60
  -1   6   1   30.20    7.90
  -1   6   1   36.00    7.30
  -1   6   1   25.00    7.00
  -1   6   1   37.60    7.20
  -1   6   1   34.50    3.40
   0  -6  -1  114.79   11.70
   0  -6  -1  114.09   12.30
   0  -6  -1   99.09   13.50
   0  -6  -1  118.19   12.50
   0   6   1  111.89   11.00
   0   6   1  114.09   13.70
   0   6   1  106.89    6.70
   0   6   1  133.39   12.90
   0   6   1   99.49   12.80
   0   6   1  131.99   13.50
  -1  -6  -1    1.00    3.30
  -1  -6  -1    2.10    3.30
  -1  -6  -1   -5.60    2.30
  -1  -6  -1    3.20    2.80
   1   6   1    3.80    1.50
   1   6   1    2.10    3.10
   1   6   1    0.30    1.80
   1   6   1    3.00    3.60
   1   6   1    7.40    3.20
   1   6   1    1.60    2.40
   1   6   1    0.80    2.40
  -2  -6  -1   28.40    6.80
  -2  -6  -1   29.70    6.10
  -2  -6  -1   35.90    7.80
  -2  -6  -1   51.89    8.40
  -2  -6  -1   30.50    7.50
   2   6   1   47.40    8.50
   2   6   1   35.30    7.10
   2   6   1   44.60    7.30
   2   6   1   33.60    7.10
   2   6   1   31.70    7.50
   2   6   1   28.80    6.40
  -3  -6  -1  685.33   38.10
  -3  -6  -1  784.92   40.90
  -3  -6  -1  749.42   38.70
  -3  -6  -1  722.93   40.20
   3   6   1  683.93   38.90
   3   6   1  726.83   38.00
   3   6   1  701.63   39.20
   3   6   1  752.12   39.80
   3   6   1  647.14   37.90
   3   6   1  740.33   39.00
  -4  -6  -1  135.89   14.10
  -4  -6  -1  113.99   15.20
  -4  -6  -1  131.79   13.10
  -4  -6  -1  145.89   12.90
   4   6   1  128.99   11.80
   4   6   1  123.89   12.80
   4   6   1  130.69   13.20
   4   6   1  112.79   12.30
   4   6   1  123.99   12.50
  -5  -6  -1   32.10    8.40
  -5  -6  -1   64.39   11.20
  -5  -6  -1   46.90    9.40
  -5  -6  -1   43.30    9.60
   5   6   1   61.09   10.90
   5   6   1   51.59    9.40
   5   6   1   58.49   10.80
   5   6   1   54.89    8.50
   5   6   1   58.49   10.20
  -6  -6  -1   27.50    8.70
  -6  -6  -1   46.80   10.30
  -6  -6  -1   41.00   10.50
  -6  -6  -1   59.89   11.30
  -6  -6  -1   62.89    9.00
   6   6   1   51.29   10.00
   6   6   1   54.89   11.40
   6   6   1   41.80    8.40
   6   6   1   40.10    7.80
  -7  -6  -1   47.60    8.00
  -7  -6  -1   43.80   10.40
  -7  -6  -1   62.49   11.70
  -7  -6  -1   72.29   14.10
  -7  -6  -1   49.30    9.80
   7   6   1   52.09    4.10
   7   6   1   54.59   11.80
   7   6   1   41.90   10.00
   7   6   1   40.30   10.00
   7   6   1   60.79   10.50
   7   6   1   48.10    9.20
  -8  -6  -1   10.20    3.40
  -8  -6  -1   13.10    5.00
  -8  -6  -1   12.50    6.20
  -8  -6  -1    7.50    6.40
  -8  -6  -1    3.60    5.70
   8   6   1   22.20    8.40
   8   6   1    2.20    5.90
   8   6   1   12.40    3.30
   8   6   1    7.20    5.50
   8   6   1   10.20    4.80
   8   6   1   -5.00    5.30
  -9  -6  -1    6.50    2.80
  -9  -6  -1   -3.60    5.40
  -9  -6  -1    1.70    3.90
  -9  -6  -1    4.20    8.80
  -9  -6  -1   17.60    9.00
   9   6   1   -0.60    3.80
   9   6   1   -1.10    8.40
   9   6   1   14.30    7.40
   9   6   1    1.90    8.50
   9   6   1    2.60    5.40
 -10  -6  -1   -4.50    6.40
 -10  -6  -1   -6.20    5.00
 -10  -6  -1   -1.50    7.80
 -10  -6  -1    0.00    7.30
  10   6   1   -9.40    6.30
  10   6   1   -1.60    7.70
  10   6   1   -2.00    7.90
   5  -7  -1   28.20   10.90
   5  -7  -1   21.20    9.70
   5  -7  -1   29.20   11.40
   5  -7  -1   18.80    9.50
   5  -7  -1   33.00   11.70
  -5   7   1   13.40    8.90
  -5   7   1   22.90    8.30
  -5   7   1   23.70   10.60
   4  -7  -1    7.90    8.10
   4  -7  -1   15.70    7.80
   4  -7  -1   28.20    9.80
   4  -7  -1   14.10    8.60
   4  -7  -1   11.80    8.10
   4  -7  -1   20.70    9.00
  -4   7   1   30.60    9.30
  -4   7   1   14.90    8.30
  -4   7   1   15.80   10.20
  -4   7   1   24.80    8.90
  -4   7   1   13.10    7.70
   3  -7  -1   -0.60    6.10
   3  -7  -1    5.80    6.60
   3  -7  -1   -0.90    4.30
   3  -7  -1  -10.60    3.70
   3  -7  -1    2.90    4.70
   3  -7  -1   -0.50    5.60
  -3   7   1    1.90    4.60
  -3   7   1    4.90    4.40
  -3   7   1    2.60    5.90
  -3   7   1   -4.30    4.10
  -3   7   1   -5.40    5.20
   2  -7  -1   12.20    8.40
   2  -7  -1   15.90    6.00
   2  -7  -1   24.70    8.10
   2  -7  -1   24.50    7.70
   2  -7  -1   20.10    6.40
   2  -7  -1   30.60    8.60
  -2   7   1   18.50    6.00
  -2   7   1   26.60    6.90
  -2   7   1   27.50    7.70
  -2   7   1   20.20    7.10
  -2   7   1   19.70    6.80
   1  -7  -1  227.18   18.20
   1  -7  -1  240.38   19.50
   1  -7  -1  183.78   17.80
   1  -7  -1  183.28   18.00
   1  -7  -1  199.18   18.10
  -1   7   1  207.68   19.50
  -1   7   1  208.78   17.50
  -1   7   1  192.18   10.40
  -1   7   1  220.88   19.70
  -1   7   1  189.68   18.00
  -1   7   1  226.08   18.00
   0  -7  -1   46.60    9.40
   0  -7  -1   39.90    8.90
   0  -7  -1   59.89   10.90
   0  -7  -1   48.90    8.40
   0  -7  -1   39.90    9.00
   0  -7  -1   36.70    8.80
   0   7   1   36.40    9.50
   0   7   1   40.60    3.10
   0   7   1   54.79   10.60
   0   7   1   37.10    9.00
   0   7   1   38.00    9.50
   0   7   1   43.90    9.30
   0   7   1   55.79   10.00
  -1  -7  -1  343.77   25.30
  -1  -7  -1  379.46   23.90
  -1  -7  -1  361.86   25.20
  -1  -7  -1  397.56   25.80
  -1  -7  -1  349.37   24.80
   1   7   1  311.47   23.90
   1   7   1  357.66   24.20
   1   7   1  340.37   23.90
   1   7   1  368.06   25.00
   1   7   1  325.97   25.50
   1   7   1  339.77   16.80
   1   7   1  330.57   24.20
  -2  -7  -1  157.88   15.00
  -2  -7  -1  155.98   15.00
  -2  -7  -1  141.19   14.70
  -2  -7  -1  157.58   13.70
  -2  -7  -1  151.58   15.60
   2   7   1  144.19   14.00
   2   7   1  140.29   14.00
   2   7   1  148.59   14.60
   2   7   1  182.78   16.50
   2   7   1  144.79   14.30
   2   7   1  165.18   17.70
  -3  -7  -1   -1.50    3.50
  -3  -7  -1    4.50    3.40
  -3  -7  -1    5.40    3.20
  -3  -7  -1    2.70    0.90
  -3  -7  -1   -2.20    3.50
   3   7   1    0.60    3.70
   3   7   1    8.10    5.10
   3   7   1    1.30    3.10
   3   7   1    3.40    2.60
   3   7   1    2.20    3.60
   3   7   1   -3.70    3.50
  -4  -7  -1  185.18   16.00
  -4  -7  -1  179.68    8.80
  -4  -7  -1  175.28   17.60
  -4  -7  -1  218.18   19.30
  -4  -7  -1  193.18   16.80
   4   7   1  208.98   17.70
   4   7   1  173.48   16.50
   4   7   1  188.78   16.80
   4   7   1  184.58   16.00
   4   7   1  180.88   15.20
   4   7   1  191.98   17.70
  -5  -7  -1    3.50    4.70
  -5  -7  -1   18.90    6.60
  -5  -7  -1    8.60    4.70
   5   7   1    7.80    4.40
   5   7   1   10.40    5.20
   5   7   1   10.70    5.00
   5   7   1    7.70    4.50
   5   7   1   14.50    5.20
  -6  -7  -1    6.40    6.50
  -6  -7  -1   13.00    5.60
  -6  -7  -1    1.20    5.10
  -6  -7  -1    4.00    4.80
   6   7   1    6.30    4.10
   6   7   1    7.90    4.80
   6   7   1    5.50    5.00
   6   7   1   12.70    4.90
   6   7   1    1.00    5.30
  -7  -7  -1    8.80    5.40
  -7  -7  -1    3.20    5.50
  -7  -7  -1    4.70    6.00
  -7  -7  -1    2.20    4.50
   7   7   1   -6.10    3.90
   7   7   1   -7.80    5.20
   7   7   1    0.00    4.90
   7   7   1   -0.90    5.60
   7   7   1   -2.10    4.10
  -8  -7  -1   -4.60    5.70
  -8  -7  -1   -9.70    8.00
  -8  -7  -1    4.80    5.30
  -8  -7  -1   -7.20    8.00
   8   7   1   11.30    5.20
   8   7   1   -0.20    5.00
   8   7   1   -5.40    4.60
   8   7   1   -6.10    4.10
   8   7   1    5.30    5.30
   8   7   1   -3.70    4.50
  -9  -7  -1    5.20    4.50
  -9  -7  -1   24.00   10.30
  -9  -7  -1   15.30   10.30
  -9  -7  -1   17.10    9.00
  -9  -7  -1   16.00    5.00
   9   7   1   23.30    7.20
   9   7   1   15.00    2.20
   9   7   1   27.50   10.50
   9   7   1   23.30    7.40
   9   7   1   16.20    9.80
   9   7   1   16.60    7.70
   9   7   1   22.80    9.40
 -10  -7  -1  207.48   27.40
 -10  -7  -1  175.28   26.00
 -10  -7  -1  182.08   22.70
  10   7   1  211.18   17.30
  10   7   1  138.79   24.60
  10   7   1  218.68   27.80
   4  -8  -1   19.70    9.00
   4  -8  -1   27.30   11.00
   4  -8  -1   34.90   12.20
   4  -8  -1    2.60    8.90
   4  -8  -1   21.80   11.50
  -4   8   1   11.30    8.80
  -4   8   1   26.80   10.40
  -4   8   1   29.80   10.80
   3  -8  -1  -10.00    7.10
   3  -8  -1   21.10    9.10
   3  -8  -1    1.60    7.90
   3  -8  -1    1.00    6.20
   3  -8  -1    6.00    7.10
   3  -8  -1   -8.40    6.60
  -3   8   1   -2.80    8.20
  -3   8   1   -1.70    5.50
  -3   8   1   -4.10    7.00
  -3   8   1   -8.90    6.60
   2  -8  -1   10.60    6.10
   2  -8  -1   -0.30    6.00
   2  -8  -1    0.20    3.90
   2  -8  -1   -6.70    5.20
   2  -8  -1  -12.50    5.90
   2  -8  -1   -4.90    6.50
  -2   8   1   -6.90    5.40
  -2   8   1    7.40    7.00
  -2   8   1    6.60    7.80
  -2   8   1   -1.60    6.60
  -2   8   1   -6.20    4.50
   1  -8  -1   16.00    7.10
   1  -8  -1    4.10    4.90
   1  -8  -1    1.80    5.10
   1  -8  -1    4.30    7.60
   1  -8  -1    5.20    5.40
  -1   8   1   -3.40    3.20
  -1   8   1    0.00    4.70
  -1   8   1   -2.60    6.10
  -1   8   1    4.70    4.80
  -1   8   1   -1.90    3.90
  -1   8   1    9.00    5.90
   0  -8  -1    7.10    4.90
   0  -8  -1   20.10    6.10
   0  -8  -1   13.60    5.00
   0  -8  -1    6.00    5.30
   0  -8  -1   12.80    6.60
   0  -8  -1   18.50    7.10
   0   8   1   20.60    5.60
   0   8   1    8.40    4.90
   0   8   1    7.70    5.10
   0   8   1   10.80    6.30
   0   8   1    9.80    5.20
   0   8   1    6.50    3.80
   0   8   1   14.40    5.90
  -1  -8  -1   17.30    7.10
  -1  -8  -1   24.10    7.50
  -1  -8  -1   10.00    6.40
  -1  -8  -1   27.90    8.30
  -1  -8  -1   33.00    7.90
   1   8   1   34.00    8.10
   1   8   1   26.40    7.60
   1   8   1   23.00    4.20
   1   8   1   19.90    7.50
   1   8   1   31.20    7.40
  -2  -8  -1    2.00    3.10
  -2  -8  -1   -0.50    3.20
  -2  -8  -1   -0.10    4.20
  -2  -8  -1    0.70    4.40
   2   8   1    9.80    5.10
   2   8   1    1.80    5.60
   2   8   1    0.10    3.80
   2   8   1    7.40    3.40
   2   8   1   -0.30    1.90
   2   8   1    6.30    5.50
  -3  -8  -1   19.50    2.70
  -3  -8  -1   17.40    7.40
  -3  -8  -1   30.00    9.40
  -3  -8  -1   20.30    6.90
   3   8   1   33.60    8.80
   3   8   1   19.90    7.80
   3   8   1   18.50    6.40
   3   8   1   13.20    7.30
   3   8   1   22.30    7.60
   3   8   1   18.70    6.40
  -4  -8  -1   37.60    8.20
  -4  -8  -1   30.00    8.20
  -4  -8  -1   28.40    9.70
   4   8   1   47.40    9.50
   4   8   1   33.20    8.40
   4   8   1   52.19   10.80
   4   8   1   45.90    9.80
   4   8   1   24.30    7.40
   4   8   1   31.40    9.10
  -5  -8  -1   19.00    9.00
  -5  -8  -1   28.30    8.00
  -5  -8  -1   15.40    7.00
  -5  -8  -1   24.50    7.30
   5   8   1   20.30    6.80
   5   8   1   32.60    9.20
   5   8   1   18.60    7.70
   5   8   1   18.70    6.00
   5   8   1   15.10    7.50
  -6  -8  -1  102.59   14.30
  -6  -8  -1  124.19   17.80
  -6  -8  -1  110.39   18.60
  -6  -8  -1  103.19   16.70
  -6  -8  -1   85.09   14.50
   6   8   1  125.09   15.30
   6   8   1  128.29   16.90
   6   8   1  110.19   16.40
   6   8   1  105.69   16.00
   6   8   1  118.49   17.50
  -7  -8  -1   -2.10    6.60
  -7  -8  -1    4.90    5.20
  -7  -8  -1    3.50    4.30
  -7  -8  -1   -1.20    4.00
   7   8   1    5.90    7.50
   7   8   1   -5.00    4.80
   7   8   1  -10.30    4.30
   7   8   1    2.70    7.10
   7   8   1   -3.50    4.10
   7   8   1   -4.50    4.40
  -8  -8  -1   12.00   10.40
  -8  -8  -1   16.30    6.80
  -8  -8  -1    9.10    7.50
  -8  -8  -1   -3.60    6.00
   8   8   1   -0.50    5.80
   8   8   1    9.00    8.60
   8   8   1    5.60    5.20
   8   8   1    0.90    5.40
   8   8   1   11.00    8.40
  -9  -8  -1  129.79   19.60
  -9  -8  -1   74.29   17.50
  -9  -8  -1   94.79   18.40
  -9  -8  -1   73.79   15.60
   9   8   1   87.39   16.70
   9   8   1   99.09   16.40
   9   8   1   71.89   14.50
   9   8   1   80.89   17.80
   9   8   1   83.59   13.70
   2  -9  -1    5.00    8.30
   2  -9  -1   10.10    8.80
   2  -9  -1    5.40    6.60
   2  -9  -1   15.60    7.80
  -2   9   1    6.80    6.80
  -2   9   1   16.20   11.10
  -2   9   1   -1.10    7.10
  -2   9   1    2.20    9.30
   1  -9  -1   16.80    7.30
   1  -9  -1    3.00    5.00
   1  -9  -1    1.00    7.70
   1  -9  -1    4.40    7.10
   1  -9  -1   -1.70    4.70
   1  -9  -1    8.50    7.70
  -1   9   1   -6.00    5.90
  -1   9   1   -1.20    4.90
  -1   9   1    5.90    7.90
  -1   9   1    4.50    7.20
  -1   9   1   12.50    8.90
  -1   9   1    3.10    5.50
   0  -9  -1   44.80   11.00
   0  -9  -1   38.80   10.70
   0  -9  -1   21.50    8.40
   0  -9  -1   16.60    7.80
   0  -9  -1   22.00    8.90
   0   9   1   28.60   10.00
   0   9   1   28.70    9.20
   0   9   1   20.80    8.80
   0   9   1   24.00    9.80
   0   9   1   42.00   10.70
   0   9   1   18.80    4.90
  -1  -9  -1   -3.70    4.50
  -1  -9  -1    0.30    7.10
  -1  -9  -1    4.40    6.90
  -1  -9  -1    2.10    5.50
  -1  -9  -1   -1.90    4.90
   1   9   1   -0.90    6.00
   1   9   1    4.20   11.30
   1   9   1   -0.80    1.60
   1   9   1  -12.40    4.90
   1   9   1    2.60    5.90
   1   9   1    5.20    6.50
  -2  -9  -1   -0.40    3.80
  -2  -9  -1   -4.20    5.50
  -2  -9  -1   -0.90    5.50
   2   9   1    3.20    4.10
   2   9   1    0.40    4.90
   2   9   1   -1.90    4.60
   2   9   1   -0.90    1.70
   2   9   1   -2.00    5.30
  -3  -9  -1   -5.10    6.20
  -3  -9  -1   -1.60    5.90
  -3  -9  -1   -1.10    4.00
  -3  -9  -1   -2.20    1.30
  -3  -9  -1   -0.60    4.40
   3   9   1   -5.80    2.80
   3   9   1   -0.60    5.00
   3   9   1   -0.90    2.70
   3   9   1   -1.60    5.00
   3   9   1   -2.20    4.30
   3   9   1    0.40    3.90
  -4  -9  -1   50.79   11.80
  -4  -9  -1   73.99   13.00
  -4  -9  -1   88.59   16.40
   4   9   1   63.99   12.80
   4   9   1   36.60    8.30
   4   9   1   75.09   13.30
   4   9   1   58.89   12.00
   4   9   1   59.49   12.10
   4   9   1   63.09   11.50
  -5  -9  -1   42.70    9.50
  -5  -9  -1   57.59   11.90
  -5  -9  -1   27.70    8.40
  -5  -9  -1   45.10   11.60
   5   9   1   19.70    9.30
   5   9   1   34.20    9.00
   5   9   1   24.20    9.20
   5   9   1   38.60    9.30
   5   9   1   25.70    8.80
  -6  -9  -1  172.28   23.70
  -6  -9  -1  219.68   20.20
  -6  -9  -1  203.58   19.60
   6   9   1  183.28   20.20
   6   9   1  203.48   21.10
   6   9   1  212.68   19.40
   6   9   1  213.98   21.40
   6   9   1  215.48   22.10
  -7  -9  -1  279.67   23.20
  -7  -9  -1  265.87   27.00
  -7  -9  -1  245.78   24.70
  -7  -9  -1  249.28   24.70
  -7  -9  -1  247.98   26.50
   7   9   1  313.47   26.80
   7   9   1  290.57   26.80
   7   9   1  229.98   21.50
   7   9   1  246.68   24.70
   7   9   1  264.77   27.60
   7   9   1  279.07   24.30
  -8  -9  -1    7.40    9.20
  -8  -9  -1   -4.00    6.80
  -8  -9  -1   20.50    8.60
  -8  -9  -1    7.60    7.50
  -8  -9  -1   19.20    9.40
   8   9   1    6.40    5.80
   8   9   1    6.50    9.20
   8   9   1   12.00    8.40
   8   9   1   15.20   11.80
   8   9   1    0.70    7.30
  -9  -9  -1   13.10   10.80
  -9  -9  -1   11.20    8.90
  -9  -9  -1   31.60   14.40
  -9  -9  -1  -10.20   11.60
   9   9   1   34.60   11.60
   9   9   1    3.50   15.30
   9   9   1   19.30    9.60
   9   9   1   15.50    9.00
   1 -10  -1   76.09   17.70
   1 -10  -1   44.40   12.30
   1 -10  -1   41.00   11.50
   1 -10  -1   67.09   13.80
   1 -10  -1   76.99   15.10
  -1  10   1   73.59   14.70
  -1  10   1   72.19   16.60
  -1  10   1   48.00   15.10
  -1  10   1   94.09   18.50
   0 -10  -1    9.70    9.40
   0 -10  -1   -3.10    8.80
   0 -10  -1    5.30    8.00
   0 -10  -1   12.70    6.00
   0  10   1   -1.50    4.10
   0  10   1    6.40    8.50
   0  10   1  -10.80    7.10
  -1 -10  -1   70.39   13.70
  -1 -10  -1   39.20   11.40
  -1 -10  -1   68.99   13.40
  -1 -10  -1   48.90   11.60
  -1 -10  -1   47.10   12.20
   1  10   1   44.70    7.80
   1  10   1   62.19   12.90
   1  10   1   38.70   12.10
   1  10   1   46.40   13.00
   1  10   1   49.10   12.20
   1  10   1   42.30   11.40
  -2 -10  -1    2.60    6.20
  -2 -10  -1   -0.40    6.50
  -2 -10  -1   -1.30    7.60
  -2 -10  -1  -13.70    6.20
  -2 -10  -1    7.20    7.00
   2  10   1  -11.40    6.30
   2  10   1    5.90    7.90
   2  10   1  -10.10    5.10
   2  10   1    0.50    6.60
   2  10   1   -2.00    3.00
   2  10   1   -3.80    6.60
  -3 -10  -1   12.10    7.00
  -3 -10  -1   13.60    7.70
  -3 -10  -1   -2.20    6.80
  -3 -10  -1    4.20    4.90
  -3 -10  -1    0.40    1.70
   3  10   1    1.90    8.10
   3  10   1   10.00    8.40
   3  10   1    2.30    3.10
   3  10   1   -6.70    7.20
  -4 -10  -1    1.10    6.90
  -4 -10  -1   19.30    7.90
  -4 -10  -1    9.50    6.70
  -4 -10  -1   -1.30    7.40
   4  10   1    5.00    4.90
   4  10   1   16.80    8.60
   4  10   1   14.80    7.30
   4  10   1   14.50    6.90
   4  10   1   13.60    7.10
   4  10   1    0.60    7.10
   4  10   1   -4.50    7.50
  -5 -10  -1   70.39   14.90
  -5 -10  -1   54.39   13.10
  -5 -10  -1   74.79   12.80
  -5 -10  -1   57.89   13.50
   5  10   1   57.29   12.30
   5  10   1   55.19   12.50
   5  10   1   63.09   11.50
   5  10   1   40.20   10.90
   5  10   1   48.50   11.50
  -6 -10  -1   -4.10    8.00
  -6 -10  -1    3.40    7.80
  -6 -10  -1   -0.50    5.10
   6  10   1   -0.80    8.10
   6  10   1   -5.70    5.30
   6  10   1    8.50    8.80
   6  10   1   -9.40    6.70
   6  10   1    3.60    6.90
  -7 -10  -1   47.30   15.20
  -7 -10  -1   44.50   14.90
  -7 -10  -1   31.00   13.60
  -7 -10  -1   51.99   14.00
  -7 -10  -1   40.80   11.90
   7  10   1   46.80   12.40
   7  10   1   36.70   11.60
   7  10   1   41.50   10.90
   7  10   1   54.69   17.00
  -8 -10  -1   -0.60    9.10
  -8 -10  -1    1.30    8.60
  -8 -10  -1    3.80    9.90
  -8 -10  -1  -14.90    6.30
  -8 -10  -1   -2.60   10.60
   8  10   1   23.10   13.80
   8  10   1   -0.70    9.30
   8  10   1   -1.60    6.80
  -2 -11  -1  310.47   30.60
  -2 -11  -1  299.37   27.30
  -2 -11  -1  391.36   32.70
  -2 -11  -1  382.26   32.80
   2  11   1  317.37   23.90
   2  11   1  318.97   30.10
   2  11   1  328.97   30.90
  -3 -11  -1   10.80   10.00
  -3 -11  -1    4.50   10.00
  -3 -11  -1   -2.40    1.10
  -3 -11  -1    3.90    7.40
  -3 -11  -1   -4.30    8.90
   3  11   1    2.70    8.50
   3  11   1   -4.60    2.80
   3  11   1    4.90    9.40
   3  11   1   -1.00    4.60
   3  11   1   -2.20   10.00
  -4 -11  -1    2.50   10.20
  -4 -11  -1   -8.00    6.10
  -4 -11  -1   -2.10    6.70
  -4 -11  -1  -17.90    8.40
   4  11   1   -1.50    4.70
   4  11   1   16.30   11.20
   4  11   1   -2.30    8.80
   4  11   1   -0.80    7.50
   4  11   1    2.20    7.60
  -5 -11  -1   88.49   15.70
  -5 -11  -1   88.99   15.60
  -5 -11  -1   62.49   16.50
  -5 -11  -1   70.69   15.40
   5  11   1   98.69   16.70
   5  11   1   71.99   11.90
   5  11   1   80.09   15.50
   5  11   1   55.39   13.60
  -6 -11  -1    5.10    7.10
  -6 -11  -1   -6.70    9.80
   6  11   1    1.00   10.00
   6  11   1    6.80   10.80
   6  11   1   -7.20    8.50
   5  11  -2    6.30   10.00
   5  11  -2   13.60   10.20
  -5 -11   2   -6.10    7.10
  -5 -11   2   -5.60    6.40
  -5 -11   2   -4.60    9.20
   4  11  -2    0.20    7.20
   4  11  -2    1.50    8.50
  -4 -11   2    5.50   12.70
  -4 -11   2    7.60    4.10
  -4 -11   2    8.80    8.30
  -4 -11   2    6.90    9.50
   3  11  -2   -6.40    8.90
   3  11  -2    4.10    6.80
   3  11  -2    0.10    3.90
   3  11  -2    1.40    7.20
  -3 -11   2   14.80    9.70
   2  11  -2   31.00   10.40
   2  11  -2   13.80   10.60
   2  11  -2    0.70   12.60
  -2 -11   2   15.40    8.30
  -2 -11   2    7.50   10.50
  -2 -11   2    5.70    8.00
  -2 -11   2   25.80    6.20
   7  10  -2  201.48   21.90
   7  10  -2  179.48   25.90
   7  10  -2  151.58   23.10
  -7 -10   2  180.48   25.10
  -7 -10   2  232.18   23.50
  -7 -10   2  172.68   18.80
  -7 -10   2  180.28   25.50
  -7 -10   2  174.98   28.50
   6  10  -2   14.60   10.10
   6  10  -2    7.50   10.20
   6  10  -2   32.40    9.70
   6  10  -2   32.60   10.00
   6  10  -2   41.30   11.90
  -6 -10   2   28.20   10.40
  -6 -10   2   26.00   10.90
  -6 -10   2   16.60    8.70
   5  10  -2   13.40    8.60
   5  10  -2   22.80   10.40
   5  10  -2   14.20    8.10
   5  10  -2   27.50    8.50
  -5 -10   2   39.00   11.80
  -5 -10   2   24.10    9.10
  -5 -10   2   15.30    8.10
  -5 -10   2   23.10    7.80
   4  10  -2    5.80    9.20
   4  10  -2   -1.60    5.60
   4  10  -2   -7.90    5.10
   4  10  -2  -12.80    7.10
   4  10  -2   -5.90    4.60
  -4 -10   2    4.10    8.90
  -4 -10   2   -7.30    4.80
  -4 -10   2   12.00    7.60
  -4 -10   2    3.40    6.10
  -4 -10   2   -1.80    2.80
   3  10  -2   99.99   17.60
   3  10  -2   74.59   15.50
   3  10  -2   67.29   14.60
   3  10  -2   81.09   13.60
  -3 -10   2   94.99   16.40
  -3 -10   2   84.49   17.80
  -3 -10   2   88.69   13.90
  -3 -10   2   68.09   15.10
  -3 -10   2   78.39   11.30
   2  10  -2   15.20    3.70
   2  10  -2   33.20   10.40
   2  10  -2   16.00    9.50
   2  10  -2   16.80    9.50
   2  10  -2   23.80   11.20
  -2 -10   2    9.10    6.70
  -2 -10   2   22.20    8.10
  -2 -10   2   28.20    8.60
   1  10  -2   61.29   13.90
   1  10  -2   46.60   11.40
   1  10  -2   35.30    4.80
   1  10  -2   41.40   12.10
   1  10  -2   29.10    9.80
  -1 -10   2   53.59   13.30
  -1 -10   2   20.50    8.60
  -1 -10   2   65.49   14.60
   0  10  -2   52.99   16.30
   0  10  -2   62.09   15.60
   0  10  -2   73.09   17.80
   0 -10   2   69.79   15.10
   0 -10   2   78.29   17.40
   0 -10   2   88.09   14.80
   0 -10   2   60.19   13.80
   0 -10   2   91.29   16.00
  -1  10  -2   38.20   13.80
  -1  10  -2   38.40   12.40
  -1  10  -2   21.40   10.30
  -1  10  -2   31.50    9.30
   1 -10   2   50.29   12.50
   1 -10   2   45.20   10.80
   1 -10   2   21.40   13.50
   1 -10   2   25.00   11.30
   8   9  -2   13.50    9.70
   8   9  -2   44.60   15.70
   8   9  -2   26.90   13.20
   8   9  -2   11.10    8.60
  -8  -9   2   10.50    9.10
  -8  -9   2   32.70   11.50
  -8  -9   2   23.60    8.50
   7   9  -2   44.10   12.10
   7   9  -2   29.20   11.40
   7   9  -2   30.80   10.50
   7   9  -2   37.50   12.20
   7   9  -2   44.10   10.70
  -7  -9   2   31.50   11.20
  -7  -9   2   42.80   12.70
  -7  -9   2   19.70    9.70
  -7  -9   2   56.69   11.10
   6   9  -2   26.10    8.50
   6   9  -2   28.00    8.70
   6   9  -2   18.70    7.40
   6   9  -2   16.30    7.00
   6   9  -2   11.20   10.20
  -6  -9   2   20.10    9.00
  -6  -9   2    9.30    7.00
   5   9  -2   45.00   11.70
   5   9  -2   48.30   11.00
   5   9  -2   53.39   12.00
   5   9  -2   64.59   13.00
   5   9  -2   60.09   12.80
  -5  -9   2   52.19    9.80
  -5  -9   2   62.69   13.80
   4   9  -2   57.99   11.90
   4   9  -2   66.39   13.30
   4   9  -2   49.99   10.10
   4   9  -2   63.99   12.40
   4   9  -2   59.89   12.70
   4   9  -2   61.19   13.50
  -4  -9   2   73.39    7.50
  -4  -9   2   84.59   16.80
  -4  -9   2   61.99   12.90
  -4  -9   2   58.59   13.50
  -4  -9   2   72.29   11.50
   3   9  -2   23.30    7.60
   3   9  -2    8.50    5.10
   3   9  -2    4.90    5.40
   3   9  -2   23.60    6.80
   3   9  -2   16.50    6.20
   3   9  -2   10.20    6.60
  -3  -9   2    7.60    5.00
  -3  -9   2    9.10    5.20
  -3  -9   2    6.00    5.10
  -3  -9   2    7.40    4.70
   2   9  -2   22.50    8.00
   2   9  -2   14.20    7.30
   2   9  -2   17.80    6.80
   2   9  -2   32.40    9.30
  -2  -9   2   43.70   10.80
  -2  -9   2   29.10    8.10
  -2  -9   2   42.90    9.50
  -2  -9   2    8.20    5.80
   1   9  -2   -5.70    4.30
   1   9  -2    2.90    4.50
   1   9  -2    0.30    4.80
   1   9  -2   -5.90    6.10
   1   9  -2   -6.90    4.50
  -1  -9   2    1.10    5.20
  -1  -9   2   -2.80    5.00
  -1  -9   2    6.60    6.00
  -1  -9   2    3.90    5.00
  -1  -9   2    2.20    4.30
   0   9  -2   -7.90    3.90
   0   9  -2    5.20    6.60
   0   9  -2   -6.80    3.80
   0   9  -2    7.20    5.30
   0   9  -2   -2.30    5.30
   0  -9   2   -0.20    6.80
   0  -9   2   -9.80    6.20
   0  -9   2   -5.40    4.70
   0  -9   2   -4.10    4.90
   0  -9   2  -13.30    7.10
   0  -9   2  -18.20    6.00
  -1   9  -2   47.00   10.60
  -1   9  -2   54.49   11.30
  -1   9  -2   31.70   11.90
  -1   9  -2   49.00   13.60
  -1   9  -2   40.20   10.80
   1  -9   2   57.19   13.10
   1  -9   2   59.29   12.40
   1  -9   2   39.90   10.30
   1  -9   2   29.20    9.70
   1  -9   2   30.60    9.10
   1  -9   2   47.40   12.30
  -2   9  -2   41.40   13.30
  -2   9  -2   42.30   16.00
  -2   9  -2   38.00   10.60
  -2   9  -2   34.60   10.70
   2  -9   2   25.40    8.10
   2  -9   2   47.50   12.10
   2  -9   2   33.50   11.00
   2  -9   2   32.00   11.10
   2  -9   2   20.90    9.00
   9   8  -2    4.20    7.80
   9   8  -2   -2.50    8.00
   9   8  -2   14.90   10.50
   9   8  -2   -1.30   10.00
  -9  -8   2   -7.40    6.90
  -9  -8   2   -9.30    5.20
  -9  -8   2    2.40   10.50
  -9  -8   2   -2.80    9.20
   8   8  -2    0.90    5.80
   8   8  -2   -0.60    8.10
   8   8  -2    9.60    6.20
   8   8  -2    3.20    9.30
   8   8  -2    5.50    5.50
  -8  -8   2    8.20    6.80
  -8  -8   2    5.20    7.80
  -8  -8   2   15.80   10.80
  -8  -8   2  -16.80    8.20
   7   8  -2  167.28   23.40
   7   8  -2  136.69   18.60
   7   8  -2  148.19   21.10
   7   8  -2  161.68   17.30
   7   8  -2  142.69   20.00
  -7  -8   2  166.48   22.00
  -7  -8   2  184.08   22.60
  -7  -8   2  177.08   24.20
  -7  -8   2  138.59   22.00
   6   8  -2    6.00    7.40
   6   8  -2    2.00    4.70
   6   8  -2    3.10    4.70
   6   8  -2   23.80    7.00
   6   8  -2    6.40    7.30
  -6  -8   2   10.50    8.40
  -6  -8   2    8.80    3.80
  -6  -8   2   -0.40    5.90
   5   8  -2   53.79   11.00
   5   8  -2   97.79   15.20
   5   8  -2   92.99   14.30
   5   8  -2   85.59   13.70
   5   8  -2   98.49   16.60
  -5  -8   2   93.49   14.40
  -5  -8   2  113.69   17.30
  -5  -8   2   85.19   11.70
  -5  -8   2  107.99   17.60
   4   8  -2    4.50    4.30
   4   8  -2   14.40    6.70
   4   8  -2    3.90    4.10
   4   8  -2   10.50    4.20
   4   8  -2    2.00    5.10
   4   8  -2    8.70    5.50
  -4  -8   2    6.20    5.40
  -4  -8   2    3.40    4.90
  -4  -8   2    6.60    3.00
  -4  -8   2    1.00    4.70
  -4  -8   2   14.50    4.90
   3   8  -2   57.79   11.70
   3   8  -2   58.49   10.60
   3   8  -2   57.59   10.30
   3   8  -2   67.79   12.10
   3   8  -2   68.69   12.40
   3   8  -2   51.49   10.60
  -3  -8   2   60.79   12.90
  -3  -8   2   54.59   10.50
  -3  -8   2   86.39   13.90
  -3  -8   2   78.69   10.60
  -3  -8   2   51.39    5.90
   2   8  -2  132.39   14.70
   2   8  -2  144.39   15.90
   2   8  -2  138.89   15.50
   2   8  -2  158.18   16.20
   2   8  -2  154.48   16.00
  -2  -8   2  151.48   15.90
  -2  -8   2  174.48   16.10
  -2  -8   2  155.78   16.80
  -2  -8   2  138.69   14.40
   1   8  -2   15.80    6.20
   1   8  -2    6.40    4.00
   1   8  -2   13.90    7.10
   1   8  -2   32.40    8.50
  -1  -8   2   23.10    6.60
  -1  -8   2   18.50    6.30
  -1  -8   2    9.70    6.50
  -1  -8   2   13.20    6.00
   0   8  -2  182.08   18.50
   0   8  -2  171.38   17.90
   0   8  -2  165.18   16.20
   0   8  -2  187.98   18.70
   0  -8   2  197.88   18.90
   0  -8   2  162.38   23.10
   0  -8   2  194.98   17.50
   0  -8   2  167.58   18.50
   0  -8   2  185.88   18.60
  -1   8  -2    0.40    5.70
  -1   8  -2   -6.40    4.30
  -1   8  -2   -5.60    5.60
  -1   8  -2    4.70    5.10
   1  -8   2   -0.60    3.10
   1  -8   2  -13.20    4.50
   1  -8   2   -3.50    2.80
   1  -8   2   -5.80    4.10
   1  -8   2    1.40    4.00
  -2   8  -2   32.40   10.70
  -2   8  -2   42.60   12.50
  -2   8  -2   62.49   12.40
  -2   8  -2   42.30   11.10
   2  -8   2   51.09   11.30
   2  -8   2   48.90   11.40
   2  -8   2   30.90    8.30
   2  -8   2   49.10   11.70
   2  -8   2   27.40   10.30
  -3   8  -2   22.70    9.20
  -3   8  -2   22.30    8.60
  -3   8  -2   21.70    9.20
  -3   8  -2   21.70    9.70
   3  -8   2   25.40    8.40
   3  -8   2   13.30    6.60
   3  -8   2   22.20    7.20
   3  -8   2   25.60    9.50
   3  -8   2   22.10   10.80
   3  -8   2   16.20   10.60
  -4   8  -2   37.90   11.70
  -4   8  -2   72.09   18.40
   4  -8   2   57.49   13.50
   4  -8   2   73.19   15.30
   4  -8   2   57.59   16.20
   4  -8   2   54.79   14.90
   4  -8   2   53.39   11.50
   9   7  -2    2.10    3.60
   9   7  -2   -0.10    8.10
   9   7  -2   -8.50   11.50
   9   7  -2   -3.50    4.50
   9   7  -2    1.90    5.40
   9   7  -2   -6.30    8.50
  -9  -7   2    2.00    4.60
  -9  -7   2   10.90   11.50
  -9  -7   2    8.00    9.90
  -9  -7   2    3.30    5.90
   8   7  -2    3.70    9.70
   8   7  -2    2.80    5.30
   8   7  -2    2.70    7.90
  -8  -7   2    6.50    7.40
  -8  -7   2   13.50   11.70
  -8  -7   2    1.80    5.20
  -8  -7   2    8.20    8.10
   7   7  -2  203.18   18.50
   7   7  -2  190.98   20.90
   7   7  -2  242.68   20.10
   7   7  -2  227.98   21.10
   7   7  -2  188.98   20.10
  -7  -7   2  225.28   19.10
  -7  -7   2  195.48   19.50
  -7  -7   2  196.28   25.50
  -7  -7   2  222.78   21.50
   6   7  -2  368.36   27.30
   6   7  -2  341.57   24.70
   6   7  -2  322.47   26.90
   6   7  -2  372.86   25.80
   6   7  -2  385.36   29.40
  -6  -7   2  367.66   25.90
  -6  -7   2  335.97   26.50
  -6  -7   2  372.16   28.20
  -6  -7   2  286.97   27.10
   5   7  -2   51.79   10.80
   5   7  -2   59.79   10.80
   5   7  -2   50.49   11.10
   5   7  -2   37.20    8.70
   5   7  -2   32.90    8.40
  -5  -7   2   40.60    9.20
  -5  -7   2   45.90   10.70
  -5  -7   2   54.49   11.70
  -5  -7   2   51.79    8.40
   4   7  -2  130.09   13.60
   4   7  -2  168.08   15.50
   4   7  -2  165.08   16.00
   4   7  -2  119.09   15.20
   4   7  -2  128.09   12.00
   4   7  -2  137.29   17.50
  -4  -7   2  145.49   18.70
  -4  -7   2  126.79   12.00
  -4  -7   2  116.99    9.00
  -4  -7   2  127.99   14.20
  -4  -7   2  156.88   15.80
   3   7  -2   10.70    4.50
   3   7  -2   30.20    7.00
   3   7  -2   17.10    6.00
   3   7  -2   17.30    6.20
   3   7  -2   12.20    4.60
   3   7  -2   22.80    7.20
  -3  -7   2   27.90    7.30
  -3  -7   2   23.50    7.20
  -3  -7   2    9.20    4.60
  -3  -7   2   15.30    3.20
  -3  -7   2   25.80    5.90
   2   7  -2   16.80    5.60
   2   7  -2   22.90    6.00
   2   7  -2   21.90    6.80
   2   7  -2   16.00    5.20
   2   7  -2   17.60    6.60
   2   7  -2   15.20    5.10
  -2  -7   2   19.60    5.60
  -2  -7   2   10.50    6.40
  -2  -7   2   18.60    5.60
  -2  -7   2   13.70    5.10
   1   7  -2   23.40    7.60
   1   7  -2   26.40    7.10
   1   7  -2   32.60    9.20
   1   7  -2   39.50    7.90
  -1  -7   2   34.20    9.00
  -1  -7   2   33.80    8.80
  -1  -7   2   31.20    7.00
  -1  -7   2   24.40    7.20
  -1  -7   2   29.20    8.00
   0   7  -2   15.40    5.80
   0   7  -2   23.50    6.90
   0   7  -2    7.40    4.50
   0   7  -2    7.40    5.40
   0  -7   2   13.30    5.40
   0  -7   2    8.50    4.40
   0  -7   2    8.00    4.80
   0  -7   2   19.60    6.60
   0  -7   2   14.30    6.40
  -1   7  -2   21.60    7.10
  -1   7  -2   24.70    8.50
  -1   7  -2   20.40    7.20
  -1   7  -2   24.20    7.10
   1  -7   2   19.30    6.10
   1  -7   2   19.40    6.60
   1  -7   2   29.60    8.50
   1  -7   2   27.80    8.00
   1  -7   2   26.80    6.60
   1  -7   2   29.30    8.20
  -2   7  -2  253.57   22.70
  -2   7  -2  205.08   19.30
  -2   7  -2  224.28   21.10
   2  -7   2  253.77   20.80
   2  -7   2  221.78   21.30
   2  -7   2  243.48   21.60
   2  -7   2  218.48   17.70
   2  -7   2  231.58   20.90
   2  -7   2  209.88   22.30
  -3   7  -2  196.18   18.90
  -3   7  -2  186.28   20.40
  -3   7  -2  218.38   22.20
  -3   7  -2  248.48   22.30
   3  -7   2  203.18   17.20
   3  -7   2  168.88   18.70
   3  -7   2  228.68   22.60
   3  -7   2  196.08   19.50
   3  -7   2  207.48   20.50
   3  -7   2  214.08   20.30
  -4   7  -2  126.49   19.20
  -4   7  -2  112.19   19.50
  -4   7  -2  148.99   19.00
  -4   7  -2  110.29   24.30
   4  -7   2  131.89   18.60
   4  -7   2  144.59   20.00
   4  -7   2  158.88   21.20
   4  -7   2  119.49   18.20
   4  -7   2  118.79   19.10
  -5   7  -2   55.49   16.70
  -5   7  -2   33.30   12.30
   5  -7   2   34.40   11.80
   5  -7   2   39.30   11.10
   5  -7   2    6.50   12.50
   5  -7   2   35.80   10.10
  10   6  -2   37.80   14.60
  10   6  -2   21.60    9.90
  10   6  -2   16.30    8.00
 -10  -6   2   20.20    8.80
 -10  -6   2   25.40   13.20
 -10  -6   2    5.50    9.30
   9   6  -2    9.70    5.80
   9   6  -2   19.20    8.50
   9   6  -2    7.00    9.50
   9   6  -2    4.00    8.10
   9   6  -2    8.80    4.30
   9   6  -2   15.40    6.60
  -9  -6   2    1.20    5.30
  -9  -6   2   20.30    6.30
  -9  -6   2    4.20   10.20
  -9  -6   2   -0.40    7.80
   8   6  -2   30.90   10.80
   8   6  -2   13.90    5.20
   8   6  -2   -7.60    6.40
   8   6  -2   15.00    6.40
   8   6  -2    8.20    8.10
   8   6  -2   19.60    5.20
  -8  -6   2    9.00    8.90
  -8  -6   2   17.00    6.20
  -8  -6   2   12.30    5.10
  -8  -6   2   25.60    9.00
   7   6  -2  428.96   31.90
   7   6  -2  375.86   21.10
   7   6  -2  396.96   29.70
   7   6  -2  369.06   30.40
   7   6  -2  384.86   25.40
  -7  -6   2  380.06   29.40
  -7  -6   2  377.26   26.10
  -7  -6   2  394.36   30.90
  -7  -6   2  399.96   29.50
   6   6  -2  850.31   48.40
   6   6  -2  841.22   46.70
   6   6  -2  816.72   47.10
   6   6  -2  741.63   42.40
  -6  -6   2  813.62   43.70
  -6  -6   2  833.32   48.70
  -6  -6   2  769.92   46.30
  -6  -6   2  722.23   44.80
   5   6  -2   19.10    5.60
   5   6  -2   19.40    6.60
   5   6  -2   34.20    9.30
   5   6  -2   30.10    6.40
   5   6  -2   31.10    7.90
  -5  -6   2   24.20    7.20
  -5  -6   2   29.70    8.20
   4   6  -2  158.48   11.90
   4   6  -2  172.28   14.70
   4   6  -2  185.28   16.50
   4   6  -2  155.08   14.50
   4   6  -2  163.68   14.60
   4   6  -2  160.38   15.30
  -4  -6   2  148.79   15.50
  -4  -6   2  184.88   16.50
  -4  -6   2  166.78   10.40
  -4  -6   2  175.18   12.90
  -4  -6   2  175.88   15.50
   3   6  -2    6.30    3.30
   3   6  -2   15.90    4.70
   3   6  -2   16.50    4.90
   3   6  -2   10.10    4.20
   3   6  -2   14.20    5.10
   3   6  -2   16.30    4.60
  -3  -6   2   10.80    4.60
  -3  -6   2    8.20    3.80
  -3  -6   2   19.30    4.70
  -3  -6   2    6.60    4.20
  -3  -6   2   15.40    2.90
   2   6  -2   30.80    6.30
   2   6  -2   31.10    7.10
   2   6  -2   40.00    7.90
   2   6  -2   45.40    8.40
   2   6  -2   44.70    8.20
  -2  -6   2   37.40    8.00
  -2  -6   2   45.10    8.20
  -2  -6   2   43.40    7.00
  -2  -6   2   42.60    8.30
   1   6  -2  136.79   13.50
   1   6  -2  189.38   14.90
   1   6  -2  141.39   13.40
   1   6  -2  121.69   11.50
  -1  -6   2  137.29   13.00
  -1  -6   2  139.79   13.30
  -1  -6   2  152.38   14.50
  -1  -6   2  157.58   12.60
  -1  -6   2  144.39   13.60
   0   6  -2  429.66   26.90
   0   6  -2  395.06   19.00
   0   6  -2  450.65   26.10
   0   6  -2  417.16   27.60
   0   6  -2  418.16   26.30
   0  -6   2  379.26   24.90
   0  -6   2  386.26   26.30
   0  -6   2  419.16   26.00
   0  -6   2  395.86   26.70
  -1   6  -2  758.42   40.80
  -1   6  -2  688.63   41.40
  -1   6  -2  687.93   41.10
  -1   6  -2  721.23   40.90
   1  -6   2  771.22   42.20
   1  -6   2  722.83   41.50
   1  -6   2  710.93   40.00
   1  -6   2  731.43   40.40
   1  -6   2  785.12   38.80
   1  -6   2  749.92   41.80
  -2   6  -2 1928.01   91.69
  -2   6  -2 1754.12   91.19
  -2   6  -2 2057.99   90.69
  -2   6  -2 1879.31   91.19
   2  -6   2 1982.80   86.89
   2  -6   2 1891.41   91.39
   2  -6   2 1818.42   90.99
   2  -6   2 1933.71   90.19
   2  -6   2 1972.80   91.39
   2  -6   2 1830.02   89.89
  -3   6  -2   79.89   14.50
  -3   6  -2  105.19   17.90
  -3   6  -2   80.59   13.00
  -3   6  -2  111.99   16.50
   3  -6   2   99.89   14.60
   3  -6   2  105.39   15.60
   3  -6   2   91.29   13.50
   3  -6   2  104.59   10.70
   3  -6   2   90.79   14.40
   3  -6   2   96.49   14.60
  -4   6  -2  254.87   23.50
  -4   6  -2  243.28   21.90
  -4   6  -2  227.08   22.90
  -4   6  -2  330.47   26.40
   4  -6   2  249.28   22.20
   4  -6   2  279.07   23.40
   4  -6   2  241.88   23.10
   4  -6   2  272.27   23.60
  -5   6  -2   42.20   10.10
  -5   6  -2   41.60   11.50
  -5   6  -2   59.49   13.10
  -5   6  -2   53.79   14.10
   5  -6   2   34.40   11.30
   5  -6   2   73.79   13.30
   5  -6   2   49.30   11.80
   5  -6   2   56.79   13.50
   5  -6   2   41.50    8.70
  -6   6  -2   -3.70    5.60
  -6   6  -2   -7.10    6.10
   6  -6   2    1.80    8.10
   6  -6   2    6.20    5.30
   6  -6   2    3.80    9.40
   6  -6   2   -4.40    8.50
  10   5  -2   36.80   13.80
  10   5  -2   33.90   11.80
  10   5  -2   42.70   12.70
  10   5  -2   25.80    7.30
 -10  -5   2   57.09   14.50
 -10  -5   2   47.10   14.50
 -10  -5   2   23.40    8.50
   9   5  -2   -4.00    3.90
   9   5  -2   -1.20    9.00
   9   5  -2    3.20    8.30
   9   5  -2    2.00    6.70
  -9  -5   2   -1.50    8.00
  -9  -5   2    6.30    9.10
  -9  -5   2   -1.60    4.60
   8   5  -2  172.28   22.80
   8   5  -2  169.58   13.00
   8   5  -2  175.48   12.90
   8   5  -2  225.28   21.20
   8   5  -2  184.58   20.10
   8   5  -2  165.08   14.20
  -8  -5   2  180.78   14.80
  -8  -5   2  145.69   20.30
  -8  -5   2  182.18   24.00
  -8  -5   2  164.88   15.30
   7   5  -2   87.29    9.00
   7   5  -2   90.99   11.30
   7   5  -2  103.39   16.10
   7   5  -2   83.39   14.60
   7   5  -2   68.59   13.30
   7   5  -2   99.39    8.40
  -7  -5   2   84.79   15.00
  -7  -5   2   72.09   13.40
  -7  -5   2   92.69   10.00
  -7  -5   2   79.09   10.90
   6   5  -2  248.68   20.70
   6   5  -2  259.17   21.40
   6   5  -2  218.28   14.60
   6   5  -2  228.58   20.40
   6   5  -2  225.28   16.90
  -6  -5   2  230.08   20.60
  -6  -5   2  254.47   21.00
  -6  -5   2  175.88   17.60
  -6  -5   2  217.28   16.80
   5   5  -2   44.40    9.10
   5   5  -2   31.90    8.60
   5   5  -2   47.00    5.80
   5   5  -2   59.79    8.90
   5   5  -2   57.89   10.90
  -5  -5   2   56.69    9.50
  -5  -5   2   40.30    7.60
  -5  -5   2   34.20    9.20
  -5  -5   2   55.39    9.70
   4   5  -2  166.88   15.00
   4   5  -2  139.09   13.20
   4   5  -2  169.38   13.40
   4   5  -2  164.88   14.70
  -4  -5   2  165.78   14.40
  -4  -5   2  157.98   14.60
  -4  -5   2  158.48   15.10
   3   5  -2  254.37   17.30
   3   5  -2  218.18   16.40
   3   5  -2  217.78   14.30
   3   5  -2  262.57   17.30
   3   5  -2  230.28   17.70
   3   5  -2  228.38   18.00
  -3  -5   2  233.08   18.30
  -3  -5   2  231.48   17.20
  -3  -5   2  255.17   17.80
  -3  -5   2  250.47   14.90
  -3  -5   2  213.78   13.00
   2   5  -2   15.60    4.70
   2   5  -2   13.10    3.90
   2   5  -2   18.10    4.60
  -2  -5   2   10.20    3.90
  -2  -5   2   12.20    4.90
  -2  -5   2   22.00    5.40
  -2  -5   2   19.10    4.40
  -2  -5   2   13.50    2.70
   1   5  -2  259.67   18.50
   1   5  -2  315.57   19.70
   1   5  -2  287.87   18.90
   1   5  -2  271.17   19.00
   1   5  -2  233.68   17.00
  -1  -5   2  278.67   19.00
  -1  -5   2  254.97   17.60
  -1  -5   2  295.07   17.50
  -1  -5   2  278.77   19.30
  -1  -5   2  281.17   18.40
   0   5  -2   29.60    6.20
   0   5  -2   43.60    7.80
   0   5  -2   27.10    5.80
   0   5  -2   31.40    6.80
   0  -5   2   37.90    6.90
   0  -5   2   31.90    6.90
   0  -5   2   37.40    7.10
   0  -5   2   28.80    6.30
  -1   5  -2    2.80    1.10
  -1   5  -2    3.00    4.00
  -1   5  -2    8.50    4.50
  -1   5  -2    2.80    3.10
  -1   5  -2    5.50    2.70
   1  -5   2    3.40    2.70
   1  -5   2    6.50    3.10
   1  -5   2    5.80    3.40
   1  -5   2    3.20    2.30
   1  -5   2    5.20    3.60
   1  -5   2    5.70    3.10
  -2   5  -2  351.16   24.20
  -2   5  -2  344.27   25.00
  -2   5  -2  354.96   23.00
  -2   5  -2  352.76   24.30
   2  -5   2  362.16   24.30
   2  -5   2  343.57   23.40
   2  -5   2  373.46   21.30
   2  -5   2  363.66   23.50
   2  -5   2  320.47   23.60
   2  -5   2  346.37   27.30
  -3   5  -2  124.49   13.10
  -3   5  -2  126.79   16.70
  -3   5  -2  140.39   14.70
   3  -5   2  142.99   14.20
   3  -5   2  106.49   14.50
   3  -5   2  127.39   13.70
   3  -5   2  130.49   14.00
   3  -5   2  114.89   11.10
  -4   5  -2  231.18   19.40
  -4   5  -2  208.58   20.00
  -4   5  -2  251.97   21.70
  -4   5  -2  208.48   23.30
   4  -5   2  206.48   20.00
   4  -5   2  211.58   19.30
   4  -5   2  246.78   20.70
   4  -5   2  232.58   20.10
  -5   5  -2   34.00    8.30
  -5   5  -2   17.30    6.70
  -5   5  -2    7.60    8.30
   5  -5   2   13.20    6.10
   5  -5   2    9.40    8.00
   5  -5   2   16.70    5.50
   5  -5   2   20.10    8.10
   5  -5   2   21.40    8.70
  -6   5  -2   97.19   16.60
  -6   5  -2  107.49   21.50
  -6   5  -2  106.49   18.30
  -6   5  -2   84.19   14.40
   6  -5   2   73.09   18.60
   6  -5   2   88.89   17.10
   6  -5   2   77.49   13.60
   6  -5   2   95.59   16.80
  -7   5  -2    6.50   10.30
  -7   5  -2    5.40    9.80
   7  -5   2    5.00    7.80
   7  -5   2   -2.00    6.50
   7  -5   2   -8.70    7.70
  10   4  -2    5.00    6.80
  10   4  -2    8.00   10.30
  10   4  -2  -16.80   10.30
  10   4  -2    2.40    7.80
 -10  -4   2   -1.00    8.10
 -10  -4   2    2.20    5.70
 -10  -4   2    1.60    6.40
 -10  -4   2   -6.90    7.00
   9   4  -2   49.50   13.30
   9   4  -2   71.09   10.60
   9   4  -2   76.49   15.20
   9   4  -2   71.29   15.90
   9   4  -2   74.49   15.00
  -9  -4   2   87.69   11.80
  -9  -4   2   62.69   15.10
  -9  -4   2   73.99   15.30
   8   4  -2    0.80    3.10
   8   4  -2   -2.40    4.90
   8   4  -2    8.70    7.10
   8   4  -2   -1.30    6.40
  -8  -4   2    2.10    4.00
  -8  -4   2   -1.10    5.80
  -8  -4   2    2.80    3.50
   7   4  -2   99.69   15.80
   7   4  -2   73.09   12.90
   7   4  -2   74.89    7.20
   7   4  -2   71.69    8.80
   7   4  -2   68.79   12.70
   7   4  -2   74.59    8.10
  -7  -4   2   60.79    8.60
  -7  -4   2   60.79    9.20
  -7  -4   2   61.19   12.30
  -7  -4   2   84.99   14.00
   6   4  -2    1.60    2.20
   6   4  -2    6.80    4.60
   6   4  -2    6.70    4.90
   6   4  -2    7.70    4.60
   6   4  -2    0.80    2.40
  -6  -4   2   -2.90    2.20
  -6  -4   2    0.60    2.30
  -6  -4   2    1.00    2.60
  -6  -4   2    0.70    2.50
  -6  -4   2   -0.50    1.40
   5   4  -2  755.82   40.50
   5   4  -2  695.93   34.80
   5   4  -2  754.02   34.10
   5   4  -2  742.63   41.30
   5   4  -2  679.73   36.00
   5   4  -2  695.13   40.20
  -5  -4   2  698.03   40.90
  -5  -4   2  659.43   39.20
  -5  -4   2  754.42   37.10
  -5  -4   2  761.62   40.80
   4   4  -2   28.60    6.80
   4   4  -2   36.40    6.10
   4   4  -2   31.80    6.60
   4   4  -2   36.40    4.80
   4   4  -2   29.40    6.80
  -4  -4   2   41.10    7.50
  -4  -4   2   25.30    6.10
   3   4  -2   83.89    8.90
   3   4  -2   75.59    5.90
   3   4  -2   88.19   11.10
   3   4  -2   70.79    9.00
   3   4  -2   54.39    8.00
  -3  -4   2   72.29   10.20
  -3  -4   2   74.79    8.10
  -3  -4   2   70.19    9.20
  -3  -4   2   73.69    5.90
   2   4  -2 3223.98  139.29
   2   4  -2 3364.86  138.79
   2   4  -2 2815.92  137.99
   2   4  -2 3078.19  137.69
   2   4  -2 3242.58  135.99
  -2  -4   2 3246.68  135.39
  -2  -4   2 3230.18  139.69
  -2  -4   2 3403.06  134.59
  -2  -4   2 3305.87  138.59
  -2  -4   2 3367.86  138.79
   1   4  -2  109.69    9.80
   1   4  -2   95.49    9.40
   1   4  -2  103.09    9.00
   1   4  -2  102.19    8.00
   1   4  -2  106.49    9.60
  -1  -4   2  106.49    9.60
  -1  -4   2  108.79    9.40
  -1  -4   2  101.79    8.20
  -1  -4   2  114.99   10.60
  -1  -4   2  108.29   10.70
   0   4  -2  295.87   18.90
   0   4  -2  307.97   18.00
   0   4  -2  322.37   19.30
   0   4  -2  333.67   19.00
   0  -4   2  286.57   17.80
   0  -4   2  264.37   18.40
   0  -4   2  317.87   19.30
   0  -4   2  291.37   18.10
   0  -4   2  299.77   17.90
  -1   4  -2 3150.98  141.09
  -1   4  -2 3081.29  139.59
  -1   4  -2 3265.17  133.99
  -1   4  -2 3370.26  133.99
  -1   4  -2 3103.59  140.79
  -1   4  -2 3397.76  140.89
   1  -4   2 3595.74  141.79
   1  -4   2 3310.17  137.89
   1  -4   2 3342.47  141.29
   1  -4   2 2930.21  139.39
   1  -4   2 3448.85  140.09
   1  -4   2 3130.49  140.79
  -2   4  -2  651.83   27.00
  -2   4  -2  668.43   35.60
  -2   4  -2  626.84   34.00
  -2   4  -2  651.63   35.80
  -2   4  -2  556.94   34.30
   2  -4   2  658.03   35.40
   2  -4   2  662.23   32.00
   2  -4   2  671.53   35.40
   2  -4   2  574.54   33.80
   2  -4   2  634.34   35.00
  -3   4  -2 1105.79   55.29
  -3   4  -2 1121.39   57.09
  -3   4  -2 1055.99   56.69
  -3   4  -2 1134.79   57.49
   3  -4   2 1200.48   57.59
   3  -4   2 1140.99   56.59
   3  -4   2 1111.99   56.79
   3  -4   2 1118.59   56.59
  -4   4  -2  133.89   14.50
  -4   4  -2  147.39   13.70
  -4   4  -2  109.59   15.60
  -4   4  -2   99.39   14.60
   4  -4   2  102.09   14.90
   4  -4   2  133.89   13.90
   4  -4   2  111.69   15.50
   4  -4   2  122.99   15.80
   4  -4   2  119.19    8.10
   4  -4   2  127.59   11.00
  -5   4  -2    6.50    5.20
  -5   4  -2    5.50    5.70
  -5   4  -2   13.20    5.50
  -5   4  -2    8.70    5.70
   5  -4   2    9.90    3.10
   5  -4   2    5.70    6.20
   5  -4   2   11.70    3.90
   5  -4   2    4.70    5.30
   5  -4   2    7.30    5.00
  -6   4  -2   11.00    7.30
  -6   4  -2   -0.80    4.30
  -6   4  -2    5.70    6.40
  -6   4  -2    5.60    5.80
   6  -4   2   14.80    7.20
   6  -4   2    8.70    3.80
   6  -4   2    8.50    6.50
   6  -4   2    7.50    5.80
   6  -4   2    8.20    6.10
  -7   4  -2   -8.50    7.00
  -7   4  -2   -1.10    7.40
  -7   4  -2    9.30    8.00
  -7   4  -2    5.80    8.00
   7  -4   2   -0.90    8.30
   7  -4   2    0.10    3.40
   7  -4   2    9.90    5.00
   7  -4   2    4.90    6.30
  -8   4  -2   79.59   15.90
  -8   4  -2   33.20    7.70
   8  -4   2   50.69   14.00
   8  -4   2   92.49   19.60
   8  -4   2   71.69   13.80
   8  -4   2   78.79   17.70
   8  -4   2   63.29    9.00
  10   3  -2   18.90    9.50
  10   3  -2   16.80   10.30
  10   3  -2   31.70   14.90
 -10  -3   2   39.20   12.00
 -10  -3   2   37.00    8.70
 -10  -3   2   30.60   11.70
 -10  -3   2    1.90   11.30
   9   3  -2   30.40   11.70
   9   3  -2   56.59   12.20
  -9  -3   2   36.00   11.50
  -9  -3   2   24.20    9.40
  -9  -3   2   35.80    9.10
  -9  -3   2   23.20    6.90
   8   3  -2    5.70    5.70
   8   3  -2    2.20    4.90
  -8  -3   2    0.40    4.40
  -8  -3   2   -6.10    5.90
  -8  -3   2   -4.00    2.80
   7   3  -2  626.54   40.70
   7   3  -2  751.72   43.40
  -7  -3   2  673.93   35.10
  -7  -3   2  722.93   42.40
  -7  -3   2  572.04   39.30
   6   3  -2   13.20    6.80
   6   3  -2   12.90    2.90
   6   3  -2   16.00    3.80
   6   3  -2   11.50    5.60
  -6  -3   2   16.50    4.30
  -6  -3   2   19.00    5.90
  -6  -3   2   15.60    5.40
  -6  -3   2   13.40    4.00
   5   3  -2  517.05   26.10
   5   3  -2  499.25   30.70
   5   3  -2  513.05   26.50
   5   3  -2  506.85   31.10
   5   3  -2  557.34   32.00
  -5  -3   2  515.25   27.30
  -5  -3   2  497.85   30.60
  -5  -3   2  485.35   26.90
   4   3  -2   49.60    8.30
   4   3  -2   58.89    8.80
   4   3  -2   34.80    7.30
   4   3  -2   55.29    5.40
   4   3  -2   51.29    6.30
  -4  -3   2   47.40    6.30
  -4  -3   2   48.40    3.50
  -4  -3   2   50.39    8.10
  -4  -3   2   48.70    8.20
  -4  -3   2   35.10    7.10
   3   3  -2  335.97   20.60
   3   3  -2  320.07   18.10
   3   3  -2  339.07   20.00
   3   3  -2  324.67   17.90
   3   3  -2  339.77   20.40
   3   3  -2  317.37   16.50
  -3  -3   2  281.47   19.20
  -3  -3   2  345.17   20.10
   2   3  -2   30.60    5.50
   2   3  -2   42.50    6.40
   2   3  -2   34.10    3.50
   2   3  -2   35.00    5.40
  -2  -3   2   31.10    5.20
  -2  -3   2   28.90    3.80
  -2  -3   2   32.20    4.00
  -2  -3   2   36.90    6.40
  -2  -3   2   29.60    5.20
   1   3  -2 1501.95   63.39
   1   3  -2 1426.76   62.99
   1   3  -2 1361.06   61.69
   1   3  -2 1337.67   62.69
  -1  -3   2 1296.37   62.79
  -1  -3   2 1417.56   60.39
  -1  -3   2 1522.35   62.89
  -1  -3   2 1418.36   62.09
   0   3  -2 1784.12   75.79
   0   3  -2 1550.14   76.49
   0   3  -2 1735.43   77.09
   0   3  -2 1806.62   76.89
   0  -3   2 1819.02   76.09
   0  -3   2 1891.31   77.69
   0  -3   2 1705.73   76.39
  -1   3  -2 2587.44  117.49
  -1   3  -2 2722.93  112.59
  -1   3  -2 2834.72  117.89
  -1   3  -2 2492.15  116.39
  -1   3  -2 2757.12  117.19
  -1   3  -2 2830.52  112.79
   1  -3   2 2955.70  118.19
   1  -3   2 2762.32  117.59
   1  -3   2 2607.94  117.39
   1  -3   2 2757.72  117.09
  -2   3  -2   52.69    7.70
  -2   3  -2   48.90    7.70
  -2   3  -2   47.80    7.70
  -2   3  -2   55.09    3.50
  -2   3  -2   46.70    7.60
   2  -3   2   46.40    3.90
   2  -3   2   48.70    5.20
   2  -3   2   43.00    6.90
   2  -3   2   54.19    8.00
   2  -3   2   55.89    8.10
   2  -3   2   43.60    7.20
  -3   3  -2  923.71   45.20
  -3   3  -2  816.02   44.20
  -3   3  -2  897.21   43.40
  -3   3  -2  839.42   43.90
   3  -3   2  915.01   44.10
   3  -3   2  857.01   44.00
   3  -3   2  841.32   43.90
   3  -3   2  926.61   44.70
   3  -3   2  717.73   37.60
  -4   3  -2   53.59    9.60
  -4   3  -2   73.29   10.60
  -4   3  -2   47.10    7.30
  -4   3  -2   58.09   10.10
   4  -3   2   60.29    6.30
   4  -3   2   47.90    4.60
   4  -3   2   48.90    9.00
   4  -3   2   67.89   10.70
   4  -3   2   56.49    9.00
   4  -3   2   58.29    5.90
   4  -3   2   53.39   10.10
  -5   3  -2   25.10    7.60
  -5   3  -2   20.80    5.10
  -5   3  -2   31.70    8.30
   5  -3   2   19.70    3.90
   5  -3   2   30.40    4.20
   5  -3   2   18.30    6.80
   5  -3   2   30.30    7.90
   5  -3   2   26.10    7.60
   5  -3   2   21.80    6.30
   5  -3   2   17.70    4.30
  -6   3  -2   89.19   13.30
  -6   3  -2   93.79   12.20
  -6   3  -2   83.49   14.40
  -6   3  -2   73.79   12.70
  -6   3  -2   99.79   15.60
   6  -3   2   72.39   13.20
   6  -3   2   90.89   15.20
   6  -3   2   84.19    9.00
   6  -3   2   71.29   13.00
  -7   3  -2   61.19   14.00
  -7   3  -2   71.59   13.30
  -7   3  -2   91.89   13.20
  -7   3  -2   99.39   17.60
   7  -3   2  117.29   19.30
   7  -3   2   77.39   14.50
   7  -3   2  102.09   16.90
   7  -3   2   92.09    8.50
   7  -3   2   95.29   15.70
   7  -3   2   76.29   10.70
  -8   3  -2   15.50    2.30
  -8   3  -2   31.30    9.80
  -8   3  -2   13.00    6.40
  -8   3  -2   10.10    9.80
  -8   3  -2    7.80   10.60
   8  -3   2   14.40    8.10
   8  -3   2   43.90   15.00
   8  -3   2   14.80    8.80
   8  -3   2   30.90   10.80
   8  -3   2   16.80    6.00
   8  -3   2   16.40    5.60
   8  -3   2   28.50   11.10
  10   2  -2    9.70    8.80
  10   2  -2   14.40   11.90
 -10  -2   2   -0.20    6.70
 -10  -2   2    0.10    6.20
 -10  -2   2    3.60    7.80
 -10  -2   2   -6.70    6.30
   9   2  -2    0.50    6.00
   9   2  -2   -2.70    6.00
   9   2  -2    2.40    5.70
   9   2  -2  -10.40    7.40
   9   2  -2  -19.10    6.80
  -9  -2   2   -0.30    4.90
  -9  -2   2    4.80    8.40
  -9  -2   2   -0.20    7.70
  -9  -2   2    1.50    4.40
   8   2  -2   11.50    7.40
   8   2  -2    5.40    6.10
   8   2  -2    8.10    4.70
   8   2  -2   15.00    6.80
   8   2  -2    4.10    4.10
  -8  -2   2   14.80    5.00
  -8  -2   2   14.00    6.90
  -8  -2   2    5.00    4.80
  -8  -2   2   -8.80    5.70
   7   2  -2  122.09   16.30
   7   2  -2  126.29   17.40
   7   2  -2  123.29   17.10
   7   2  -2  120.79   11.60
   7   2  -2  128.79   17.50
  -7  -2   2  140.09   12.90
  -7  -2   2   99.49   10.40
  -7  -2   2  139.19   18.30
  -7  -2   2  118.59   16.60
   6   2  -2   33.30    6.20
   6   2  -2   41.40    8.60
   6   2  -2   44.40    9.90
  -6  -2   2   29.70    5.30
  -6  -2   2   45.30    9.90
  -6  -2   2   39.80    8.50
   5   2  -2  330.77   19.30
   5   2  -2  320.27   23.20
   5   2  -2  349.87   23.40
   5   2  -2  343.37   15.80
   5   2  -2  384.16   23.90
   5   2  -2  322.57   17.20
  -5  -2   2  330.87   21.50
  -5  -2   2  316.87   22.60
  -5  -2   2  362.66   19.30
  -5  -2   2  322.07   22.90
   4   2  -2   31.00    4.10
   4   2  -2   29.00    6.00
   4   2  -2   32.90    6.30
  -4  -2   2   23.80    5.40
  -4  -2   2   38.10    4.90
  -4  -2   2   29.40    5.10
  -4  -2   2   28.50    6.20
   3   2  -2  322.87   17.10
   3   2  -2  341.37   16.70
   3   2  -2  313.87   19.50
   3   2  -2  342.47   19.90
   3   2  -2  313.87   19.40
  -3  -2   2  331.87   16.80
  -3  -2   2  308.47   19.10
  -3  -2   2  306.07   19.50
   2   2  -2 1396.16   61.99
   2   2  -2 1361.46   63.49
   2   2  -2 1441.66   64.39
   2   2  -2 1426.66   61.79
   2   2  -2 1468.15   64.39
  -2  -2   2 1442.06   61.99
  -2  -2   2 1372.66   64.29
  -2  -2   2 1559.04   64.49
  -2  -2   2 1582.64   64.29
   1   2  -2   46.20    4.40
   1   2  -2   48.60    4.80
   1   2  -2   45.20    5.80
  -1  -2   2   40.00    5.50
  -1  -2   2   42.60    4.00
  -1  -2   2   53.29    4.80
  -1  -2   2   49.70    3.30
   0   2  -2  827.32   37.40
   0   2  -2  875.81   37.90
   0   2  -2  855.81   36.30
   0   2  -2  787.52   37.50
   0   2  -2  819.02   36.30
   0  -2   2  796.62   37.10
   0  -2   2  816.92   37.70
   0  -2   2  869.01   36.60
   0  -2   2  776.02   37.40
   0  -2   2  840.02   37.40
  -1   2  -2   21.30    4.00
  -1   2  -2   20.60    4.00
  -1   2  -2   21.30    4.40
  -1   2  -2   23.10    2.40
  -1   2  -2   24.30    2.60
   1  -2   2   23.70    4.40
   1  -2   2   29.90    5.00
   1  -2   2   18.30    2.60
   1  -2   2   25.70    4.40
  -2   2  -2  287.77   18.10
  -2   2  -2  279.07   17.20
  -2   2  -2  292.87   17.20
  -2   2  -2  266.17   17.00
  -2   2  -2  303.17   15.20
   2  -2   2  307.57   14.10
   2  -2   2  282.17   17.60
   2  -2   2  287.07   17.50
   2  -2   2  263.27   18.30
   2  -2   2  309.17   14.80
   2  -2   2  289.37   17.50
  -3   2  -2 1205.48   56.79
  -3   2  -2 1219.78   57.79
  -3   2  -2 1281.37   57.09
  -3   2  -2 1213.38   56.49
  -3   2  -2 1191.58   53.79
   3  -2   2 1406.36   58.59
   3  -2   2 1131.69   51.89
   3  -2   2 1244.08   56.49
   3  -2   2 1111.49   56.39
   3  -2   2 1077.09   56.59
   3  -2   2 1203.28   53.19
  -4   2  -2   12.00    3.50
  -4   2  -2   19.50    4.70
  -4   2  -2    8.10    3.60
  -4   2  -2    6.40    3.60
  -4   2  -2   15.20    4.70
   4  -2   2   12.80    2.70
   4  -2   2    7.70    2.00
   4  -2   2    4.90    2.20
   4  -2   2   14.40    4.50
   4  -2   2   10.50    4.20
   4  -2   2   12.80    4.30
   4  -2   2   14.10    4.80
   4  -2   2   10.80    2.60
  -5   2  -2  149.09   12.30
  -5   2  -2  167.38   16.20
  -5   2  -2  150.08   14.00
  -5   2  -2  165.68   15.10
  -5   2  -2  169.68   14.60
   5  -2   2  136.89    9.20
   5  -2   2  155.58   12.10
   5  -2   2  144.79   13.60
   5  -2   2  162.28   14.90
   5  -2   2  157.48   15.40
   5  -2   2  141.89   14.30
  -6   2  -2   19.70    6.60
  -6   2  -2   22.60    5.90
  -6   2  -2   16.70    6.80
  -6   2  -2   18.30    6.10
  -6   2  -2   22.30    8.50
   6  -2   2   12.50    4.50
   6  -2   2   21.70    7.20
   6  -2   2   27.00    8.50
   6  -2   2   24.70    3.70
   6  -2   2   12.10    5.30
   6  -2   2   24.20    7.00
   6  -2   2   18.10    4.70
  -7   2  -2    0.20    3.90
  -7   2  -2    2.70    4.60
  -7   2  -2   -1.00    5.40
  -7   2  -2   -2.00    3.40
   7  -2   2    3.80    3.40
   7  -2   2   10.10    5.50
   7  -2   2    2.90    3.00
   7  -2   2    9.20    8.40
   7  -2   2   -0.40    2.00
   7  -2   2    4.70    3.50
   7  -2   2    3.60    4.70
  -8   2  -2   19.20    5.80
  -8   2  -2   30.50    9.90
  -8   2  -2   -1.80    6.90
   8  -2   2    8.90    8.70
   8  -2   2   23.20    9.10
   8  -2   2   19.30    5.90
   8  -2   2   26.60    7.80
   8  -2   2   17.50    5.50
   8  -2   2   15.10    5.20
   8  -2   2   28.00    9.90
   8  -2   2   34.70   10.20
   8  -2   2   16.50    4.10
  -9   2  -2  182.28   28.10
  -9   2  -2  178.48   27.80
  -9   2  -2  161.48   24.00
   9  -2   2  168.28   25.10
   9  -2   2  139.59   20.80
   9  -2   2  173.58   16.50
   9  -2   2  166.28   15.40
   9  -2   2  181.08   17.40
   9  -2   2  171.88   23.50
   9  -2   2  138.99   23.40
  10   1  -2   15.20   12.00
  10   1  -2   -1.80   10.40
  10   1  -2   14.30   14.10
  10   1  -2    6.60    8.10
 -10  -1   2  -21.50    7.50
 -10  -1   2    4.80    9.30
   9   1  -2    0.60    6.10
   9   1  -2   11.50    8.00
   9   1  -2   -3.00    8.80
   9   1  -2   -8.30    5.30
   9   1  -2   -7.90    7.30
  -9  -1   2    0.60    6.60
  -9  -1   2    2.40    7.30
  -9  -1   2  -10.50    4.40
  -9  -1   2    2.20    5.80
  -9  -1   2   -6.00    4.60
   8   1  -2   11.60    5.10
   8   1  -2    6.20    8.20
   8   1  -2    1.30    5.10
   8   1  -2    7.20    4.60
   8   1  -2   12.00    8.60
  -8  -1   2    1.00    3.80
  -8  -1   2    5.40    4.60
  -8  -1   2    5.50    4.20
  -8  -1   2   10.60    6.30
   7   1  -2  847.62   46.30
   7   1  -2  694.43   38.80
   7   1  -2  667.53   44.00
   7   1  -2  757.42   45.60
   7   1  -2  844.52   45.20
  -7  -1   2  709.13   39.60
  -7  -1   2  648.94   42.60
  -7  -1   2  722.63   43.10
  -7  -1   2  731.43   37.80
   6   1  -2    0.70    3.50
   6   1  -2    0.30    3.00
   6   1  -2    4.00    3.70
   6   1  -2    4.00    3.80
   6   1  -2   -0.50    2.30
  -6  -1   2   -0.30    3.70
  -6  -1   2   -3.50    4.20
  -6  -1   2   -0.80    2.90
  -6  -1   2   -0.60    1.70
   5   1  -2   65.79   10.00
   5   1  -2   66.39   10.30
   5   1  -2   59.79    7.80
   5   1  -2   62.49   10.20
   5   1  -2   61.99   10.20
  -5  -1   2   59.79    9.90
  -5  -1   2   59.69    8.50
  -5  -1   2   56.19    6.20
  -5  -1   2   64.49   10.20
   4   1  -2  277.87   16.50
   4   1  -2  295.17   20.00
   4   1  -2  247.78   21.30
   4   1  -2  313.87   19.90
  -4  -1   2  315.07   17.70
  -4  -1   2  308.87   16.10
  -4  -1   2  317.27   20.10
  -4  -1   2  284.77   19.20
   3   1  -2 1539.45   63.79
   3   1  -2 1493.55   65.29
   3   1  -2 1515.05   69.29
   3   1  -2 1583.84   69.29
   3   1  -2 1495.65   68.99
  -3  -1   2 1509.35   68.59
  -3  -1   2 1615.44   65.19
  -3  -1   2 1498.85   68.79
  -3  -1   2 1498.75   66.89
   2   1  -2  419.06   20.90
   2   1  -2  416.96   21.00
  -2  -1   2  392.46   18.00
  -2  -1   2  392.96   20.90
  -2  -1   2  412.66   20.20
  -2  -1   2  379.06   20.50
   1   1  -2 1143.89   47.90
   1   1  -2 1020.90   47.10
   1   1  -2 1130.79   47.80
   1   1  -2 1102.29   47.40
   1   1  -2 1112.99   47.30
  -1  -1   2 1061.59   47.20
  -1  -1   2 1146.89   47.70
  -1  -1   2 1101.29   47.20
  -1  -1   2 1104.99   47.40
  -1  -1   2 1078.09   47.80
   0   1  -2  123.09    6.10
   0   1  -2  129.29    7.40
   0   1  -2  121.09    7.10
   0   1  -2  111.39    6.90
   0  -1   2  126.59    6.10
   0  -1   2  116.79    6.90
   0  -1   2  126.69    7.20
   0  -1   2  120.29    6.90
  -1   1  -2 1143.29   50.19
  -1   1  -2 1193.18   50.29
  -1   1  -2 1200.68   51.59
  -1   1  -2 1116.09   51.59
  -1   1  -2 1329.97   52.49
  -1   1  -2 1174.98   50.49
  -1   1  -2 1112.69   51.09
   1  -1   2 1117.29   50.19
   1  -1   2 1359.06   52.39
   1  -1   2 1147.99   51.59
   1  -1   2 1137.79   50.39
   1  -1   2 1288.77   51.49
  -2   1  -2 1512.05   64.79
  -2   1  -2 1487.35   62.79
  -2   1  -2 1586.74   65.59
  -2   1  -2 1602.94   65.59
   2  -1   2 1507.75   64.49
   2  -1   2 1461.35   62.49
   2  -1   2 1379.56   63.29
   2  -1   2 1399.86   65.09
   2  -1   2 1479.05   62.99
   2  -1   2 1597.14   66.09
   2  -1   2 1335.67   65.09
  -3   1  -2  261.87   15.40
  -3   1  -2  207.88   14.30
  -3   1  -2  220.28   13.10
  -3   1  -2  256.37   15.50
  -3   1  -2  185.78   14.70
   3  -1   2  237.08   13.60
   3  -1   2  237.08   14.50
   3  -1   2  205.38   15.10
   3  -1   2  208.98   15.10
   3  -1   2  235.68   12.30
   3  -1   2  250.67   15.60
  -4   1  -2   43.40    8.20
  -4   1  -2   59.79    8.30
  -4   1  -2   45.30    6.30
  -4   1  -2   51.49    7.70
  -4   1  -2   53.09    9.30
   4  -1   2   57.89    9.20
   4  -1   2   49.30    5.00
   4  -1   2   57.89    8.60
   4  -1   2   63.19    9.50
   4  -1   2   53.09    7.60
  -5   1  -2  587.24   32.40
  -5   1  -2  564.14   30.80
  -5   1  -2  552.14   32.60
  -5   1  -2  553.24   34.10
  -5   1  -2  571.44   33.00
   5  -1   2  608.14   28.80
   5  -1   2  625.44   35.40
   5  -1   2  565.74   32.00
   5  -1   2  564.44   33.10
   5  -1   2  546.55   33.70
  -6   1  -2   19.20    5.20
  -6   1  -2   20.00    5.60
  -6   1  -2   17.60    7.10
  -6   1  -2   18.70    5.60
   6  -1   2   27.10    7.40
   6  -1   2   17.10    5.30
   6  -1   2   18.90    7.40
   6  -1   2   24.90    6.80
   6  -1   2   20.10    4.50
  -7   1  -2    3.80    4.00
  -7   1  -2    1.10    4.20
  -7   1  -2    1.10    3.40
  -7   1  -2    0.00    3.20
  -7   1  -2    9.90    5.40
  -7   1  -2    1.20    0.90
   7  -1   2    1.20    4.80
   7  -1   2    1.10    2.60
   7  -1   2   -4.90    4.00
   7  -1   2    4.40    6.90
   7  -1   2   -2.70    3.00
   7  -1   2   -6.20    4.70
   7  -1   2    4.80    4.10
  -8   1  -2    0.40    5.00
  -8   1  -2    2.70    4.60
  -8   1  -2   -1.90    5.30
  -8   1  -2    5.10    5.70
  -8   1  -2   -2.10    3.30
   8  -1   2    1.90    2.90
   8  -1   2    2.80    2.90
   8  -1   2    0.50    7.50
   8  -1   2   -1.70    5.80
   8  -1   2    5.40    5.60
   8  -1   2    2.90    5.80
   8  -1   2   -2.40    3.80
  -9   1  -2   42.40   12.00
  -9   1  -2   48.30   11.60
  -9   1  -2   72.49    8.40
  -9   1  -2   75.39   14.40
  -9   1  -2   38.10   14.00
   9  -1   2   50.69   10.80
   9  -1   2   26.40   12.70
   9  -1   2   61.89   10.60
   9  -1   2   64.19    8.90
   9  -1   2   38.50   11.60
   9  -1   2   49.90    7.40
   9  -1   2   64.69   16.10
   9  -1   2   60.09   13.30
   9  -1   2   40.80   11.20
   9   0  -2   30.00    9.80
   9   0  -2   53.49   10.90
   9   0  -2   23.70    8.50
   9   0  -2   33.00   10.70
  -9   0   2   22.00   13.00
  -9   0   2   22.00   11.30
  -9   0   2   56.29   12.70
  -9   0   2   40.30   10.50
   8   0  -2   59.29   14.80
   8   0  -2   65.69   13.30
   8   0  -2   64.59   15.10
  -8   0   2   34.90   10.00
  -8   0   2   56.09   13.10
  -8   0   2   60.29   12.00
   7   0  -2  195.88   20.00
   7   0  -2  222.38   16.80
   7   0  -2  166.98   22.20
   7   0  -2  241.78   22.40
   7   0  -2  234.68   18.00
  -7   0   2  223.38   16.70
  -7   0   2  203.28   19.00
  -7   0   2  205.58   16.70
  -7   0   2  221.48   19.60
  -7   0   2  203.88   19.90
   6   0  -2    2.60    3.30
   6   0  -2    4.00    4.30
   6   0  -2   12.90    4.50
   6   0  -2    3.80    3.30
   6   0  -2    2.70    4.30
  -6   0   2   -0.10    1.90
  -6   0   2   -0.90    3.20
  -6   0   2    6.00    4.10
  -6   0   2    3.40    4.50
  -6   0   2    2.40    4.30
   5   0  -2  209.08   17.10
   5   0  -2  199.78   14.40
   5   0  -2  194.18   14.00
   5   0  -2  191.08   16.80
   5   0  -2  206.48   16.60
  -5   0   2  199.68   16.60
  -5   0   2  204.28   16.20
  -5   0   2  227.58   14.00
  -5   0   2  179.68   14.10
   4   0  -2  163.98   14.10
   4   0  -2  152.28   11.50
   4   0  -2  188.98   14.90
   4   0  -2  175.68   13.90
   4   0  -2  166.68   12.40
  -4   0   2  179.38   14.10
  -4   0   2  200.28   11.90
  -4   0   2  178.88   13.80
  -4   0   2  179.48   13.10
   3   0  -2 1402.36   62.09
   3   0  -2 1277.57   60.89
   3   0  -2 1322.97   59.69
   3   0  -2 1409.96   61.09
  -3   0   2 1336.87   60.99
  -3   0   2 1274.47   59.79
  -3   0   2 1359.56   57.79
  -3   0   2 1297.97   60.59
   2   0  -2  747.63   30.10
   2   0  -2  672.73   30.70
   2   0  -2  728.53   33.20
   2   0  -2  686.13   33.20
   2   0  -2  769.62   33.30
  -2   0   2  693.43   33.00
  -2   0   2  633.34   32.80
  -2   0   2  713.33   33.10
  -2   0   2  698.93   30.60
   1   0  -2 3370.96  146.29
  -1   0   2 3536.75  146.69
   0   0  -2  935.61   41.40
   0   0  -2  946.71   41.30
   0   0  -2  903.41   40.80
   0   0  -2  918.81   41.30
   0   0  -2  964.20   40.60
   0   0  -2  926.51   41.30
   0   0   2  983.80   40.00
   0   0   2 1060.99   41.10
   0   0   2 1031.10   41.60
   0   0   2 1008.10   41.70
   0   0   2  917.41   41.30
   0   0   2 1018.50   40.70
  -1   0  -2  872.21   35.60
  -1   0  -2  788.72   36.50
  -1   0  -2  801.42   36.80
  -1   0  -2  837.32   36.70
  -1   0  -2  854.61   37.40
  -1   0  -2  863.31   35.70
  -1   0  -2  869.71   36.80
  -1   0  -2  889.21   37.00
   1   0   2  870.81   36.90
   1   0   2  838.62   35.70
   1   0   2  846.82   36.90
   1   0   2  863.41   37.40
   1   0   2  848.32   35.50
   1   0   2  893.11   36.90
   1   0   2  841.72   36.20
   1   0   2  890.01   36.90
   1   0   2  791.52   36.60
  -2   0  -2  541.45   26.00
  -2   0  -2  515.85   25.90
  -2   0  -2  525.95   24.30
  -2   0  -2  556.24   26.00
   2   0   2  602.04   26.40
   2   0   2  534.95   26.10
   2   0   2  557.84   25.60
   2   0   2  551.64   24.30
   2   0   2  448.56   24.70
   2   0   2  507.85   24.50
  -3   0  -2  318.17   17.50
  -3   0  -2  354.26   19.80
  -3   0  -2  295.07   14.20
  -3   0  -2  360.96   19.50
  -3   0  -2  321.57   18.50
   3   0   2  334.37   17.40
   3   0   2  304.57   19.00
   3   0   2  316.17   18.80
   3   0   2  378.76   19.90
  -4   0  -2  705.33   31.40
  -4   0  -2  672.63   37.60
  -4   0  -2  744.33   37.70
  -4   0  -2  734.43   36.60
   4   0   2  683.33   37.40
   4   0   2  740.33   38.50
   4   0   2  726.03   37.20
   4   0   2  728.33   35.50
   4   0   2  818.42   38.50
  -5   0  -2  213.28   11.90
  -5   0  -2  221.98   17.10
  -5   0  -2  234.58   16.40
  -5   0  -2  230.58   17.80
   5   0   2  206.88   16.80
   5   0   2  194.18   16.90
   5   0   2  202.28   16.70
   5   0   2  220.58   16.60
   5   0   2  223.78   15.40
  -6   0  -2  101.89   13.80
  -6   0  -2   98.29    8.80
  -6   0  -2   84.99   12.80
  -6   0  -2   92.09    6.00
  -6   0  -2   93.49   12.00
   6   0   2   88.09   13.00
   6   0   2   92.19   12.30
   6   0   2  103.59   10.50
   6   0   2   83.29    7.30
   6   0   2   92.99   14.20
   6   0   2  100.69   13.50
  -7   0  -2  141.59   11.40
  -7   0  -2  121.19   21.00
  -7   0  -2  112.39   15.90
  -7   0  -2  179.78   15.50
   7   0   2  143.19   15.00
   7   0   2  150.28   14.20
   7   0   2  142.99   15.80
   7   0   2  127.99   17.40
   7   0   2  158.38   20.20
   7   0   2  124.99    9.70
  -8   0  -2  101.59   14.90
  -8   0  -2  109.69    9.70
  -8   0  -2   90.89   16.00
  -8   0  -2   78.89   15.00
  -8   0  -2   88.39   14.90
   8   0   2   83.79   16.20
   8   0   2   81.59   15.10
   8   0   2   74.89   12.50
   8   0   2  100.79   15.40
   8   0   2   92.39   16.30
  -9   0  -2   23.60    9.70
  -9   0  -2   27.10   10.20
  -9   0  -2   31.80    8.50
  -9   0  -2   22.50    5.60
  -9   0  -2   13.40    7.30
   9   0   2   20.00    9.60
   9   0   2   31.30   10.10
   9   0   2   11.00    9.20
   9   0   2   23.00    6.80
   9   0   2   10.90   12.70
 -10   0  -2   36.60    5.80
 -10   0  -2   46.90   13.10
 -10   0  -2   49.70   11.90
 -10   0  -2   14.50    9.20
 -10   0  -2   54.49   18.40
  10   0   2   33.80    8.60
  10   0   2    5.80   11.80
  10   0   2   31.60   10.80
  10   0   2   15.40   14.70
  10   0   2   46.70   10.90
  10   0   2   23.00   10.40
   9  -1  -2   -5.00    8.20
   9  -1  -2    6.20    9.10
   9  -1  -2    3.60    8.80
  -9   1   2  -19.10    7.30
  -9   1   2  -15.30    6.60
  -9   1   2    1.20    6.10
   8  -1  -2    9.50    5.50
   8  -1  -2    1.30    6.00
   8  -1  -2    7.40    7.80
   8  -1  -2   19.20    8.10
   8  -1  -2    1.60    4.70
  -8   1   2   21.00    8.80
  -8   1   2   -7.20    5.60
  -8   1   2    6.50    6.50
  -8   1   2    4.20    6.00
   7  -1  -2  113.99   12.20
   7  -1  -2   87.79   13.20
   7  -1  -2  107.09   16.70
   7  -1  -2  114.19   17.20
   7  -1  -2  105.59   17.60
  -7   1   2  100.49   14.50
  -7   1   2   86.19   15.50
  -7   1   2   85.09   14.00
  -7   1   2   94.49   15.60
   6  -1  -2 1313.47   62.39
   6  -1  -2 1289.27   62.29
   6  -1  -2 1257.27   65.59
   6  -1  -2 1280.17   66.59
   6  -1  -2 1295.87   65.59
  -6   1   2 1252.17   64.29
  -6   1   2 1183.88   65.09
  -6   1   2 1289.97   64.29
   5  -1  -2    0.20    2.80
   5  -1  -2    1.00    3.70
   5  -1  -2   -0.80    2.40
   5  -1  -2    0.40    3.40
   5  -1  -2   -3.80    2.00
  -5   1   2    0.50    0.70
  -5   1   2    2.40    3.60
  -5   1   2   -2.40    3.20
  -5   1   2   -0.90    2.40
   4  -1  -2  106.39   10.50
   4  -1  -2   90.89    9.80
   4  -1  -2   76.69    8.10
   4  -1  -2   97.89    9.60
   4  -1  -2   97.59   10.70
  -4   1   2   92.49    9.20
  -4   1   2   93.09    9.50
  -4   1   2   89.49    9.70
  -4   1   2   88.89    9.60
   3  -1  -2  418.06   22.10
   3  -1  -2  408.16   22.70
   3  -1  -2  445.16   23.90
   3  -1  -2  419.66   23.40
   3  -1  -2  433.76   25.00
   3  -1  -2  418.56   23.90
  -3   1   2  428.56   24.10
  -3   1   2  434.86   24.00
  -3   1   2  427.66   24.60
  -3   1   2  444.46   23.50
  -3   1   2  422.76   23.20
  -3   1   2  401.66   19.50
   2  -1  -2  823.12   38.50
   2  -1  -2  870.21   39.60
   2  -1  -2  918.81   40.40
   2  -1  -2  864.31   41.10
   2  -1  -2  836.12   39.70
  -2   1   2  830.52   37.30
  -2   1   2  854.71   40.10
  -2   1   2  834.92   41.00
  -2   1   2  885.61   39.40
  -2   1   2  870.81   39.70
  -2   1   2  828.92   36.10
  -2   1   2  862.51   40.80
   1  -1  -2 1236.08   49.90
   1  -1  -2 1026.70   47.10
   1  -1  -2  993.60   45.40
   1  -1  -2 1057.29   47.10
   1  -1  -2 1094.19   45.70
   1  -1  -2 1025.60   47.00
  -1   1   2 1030.80   44.40
  -1   1   2 1053.29   47.30
  -1   1   2  969.70   46.70
  -1   1   2 1036.50   47.00
  -1   1   2 1086.89   45.60
  -1   1   2 1058.19   45.60
   0  -1  -2 1695.53   68.99
   0  -1  -2 1581.24   69.19
   0  -1  -2 1590.94   69.59
   0  -1  -2 1581.74   70.09
   0  -1  -2 1676.43   69.89
   0   1   2 1838.02   69.19
   0   1   2 1598.44   70.09
   0   1   2 1673.83   69.99
   0   1   2 1589.44   69.59
   0   1   2 1654.23   69.39
  -1  -1  -2 5927.51  237.48
   1   1   2 5514.95  237.08
  -2  -1  -2  212.48   13.10
  -2  -1  -2  195.48   12.10
  -2  -1  -2  213.78   12.80
  -2  -1  -2  211.58    9.30
  -2  -1  -2  233.08   12.70
  -2  -1  -2  203.98   11.50
   2   1   2  228.68   12.90
   2   1   2  214.18   12.70
   2   1   2  209.28   11.60
   2   1   2  220.68   12.40
   2   1   2  206.98   11.80
  -3  -1  -2 1491.45   66.89
  -3  -1  -2 1531.75   67.59
  -3  -1  -2 1482.45   64.49
  -3  -1  -2 1515.95   67.29
  -3  -1  -2 1480.05   65.39
  -3  -1  -2 1512.55   67.59
   3   1   2 1529.45   64.69
   3   1   2 1631.74   67.79
   3   1   2 1529.95   67.39
   3   1   2 1333.87   66.99
   3   1   2 1538.65   67.49
  -4  -1  -2  632.54   30.00
  -4  -1  -2  518.15   31.90
  -4  -1  -2  621.44   35.80
  -4  -1  -2  678.63   32.50
  -4  -1  -2  598.24   28.20
   4   1   2  574.04   32.40
   4   1   2  653.43   33.70
   4   1   2  604.84   30.00
   4   1   2  647.24   32.90
   4   1   2  609.74   32.20
  -5  -1  -2  457.85   29.80
  -5  -1  -2  506.75   26.30
  -5  -1  -2  567.14   29.40
  -5  -1  -2  560.44   31.00
   5   1   2  532.35   27.60
   5   1   2  528.35   30.30
   5   1   2  519.65   30.50
   5   1   2  471.75   28.80
   5   1   2  432.96   29.60
  -6  -1  -2  502.55   32.80
  -6  -1  -2  539.45   32.70
  -6  -1  -2  556.34   27.90
  -6  -1  -2  512.55   25.80
  -6  -1  -2  561.64   30.90
   6   1   2  524.65   33.80
   6   1   2  514.05   31.60
   6   1   2  541.45   30.00
   6   1   2  477.15   31.70
   6   1   2  524.35   32.70
  -7  -1  -2   45.50    6.00
  -7  -1  -2   51.79   11.40
  -7  -1  -2   46.00    9.20
  -7  -1  -2   58.19    7.90
  -7  -1  -2   51.19    9.20
   7   1   2   45.20    8.50
   7   1   2   48.40   11.20
   7   1   2   45.70   10.30
   7   1   2   62.09    9.50
   7   1   2   47.50   10.30
  -8  -1  -2   37.40   11.10
  -8  -1  -2   33.30    8.50
  -8  -1  -2   28.20    9.80
  -8  -1  -2   49.60    7.20
   8   1   2   36.90   11.20
   8   1   2   30.50    8.40
   8   1   2   37.60    8.30
   8   1   2   33.90   10.10
   8   1   2   38.70   10.00
  -9  -1  -2    9.60    7.40
  -9  -1  -2    0.90    5.30
  -9  -1  -2   -5.80    5.50
  -9  -1  -2   -0.70    3.20
   9   1   2    0.90    5.70
   9   1   2    6.00    6.60
   9   1   2    6.10    7.00
   9   1   2   10.20    8.00
   9   1   2    5.20    7.60
 -10  -1  -2   77.69    8.70
 -10  -1  -2   49.60   16.10
 -10  -1  -2   84.39   16.00
 -10  -1  -2   65.69   13.30
 -10  -1  -2   61.89   14.10
  10   1   2   81.59   16.10
  10   1   2  131.19   17.30
  10   1   2   65.19   14.00
  10   1   2   87.59   16.80
   8  -2  -2   16.00    7.20
   8  -2  -2   45.40   10.80
   8  -2  -2   15.30    7.60
   8  -2  -2   10.90    7.80
  -8   2   2   18.10    7.20
  -8   2   2   35.10   13.10
  -8   2   2   20.40   10.70
  -8   2   2   20.50    9.40
   7  -2  -2    1.90    6.80
   7  -2  -2   -3.30    4.20
   7  -2  -2   -3.50    4.80
  -7   2   2    3.20    4.80
  -7   2   2   13.20    7.00
  -7   2   2   -2.10    4.30
  -7   2   2    5.90    4.70
   6  -2  -2   -8.50    4.40
   6  -2  -2    1.40    4.10
   6  -2  -2    6.80    4.10
   6  -2  -2   -3.00    3.00
  -6   2   2   -0.90    2.90
  -6   2   2   -0.40    1.00
  -6   2   2    6.80    5.90
  -6   2   2    4.50    4.80
  -6   2   2   -1.90    3.00
  -6   2   2    2.60    1.30
   5  -2  -2    3.80    4.60
   5  -2  -2    6.90    4.00
   5  -2  -2   11.90    4.70
   5  -2  -2   -1.60    3.10
   5  -2  -2   12.00    4.80
  -5   2   2    8.10    4.40
  -5   2   2   -2.50    4.20
  -5   2   2    3.10    1.60
  -5   2   2    4.00    1.80
  -5   2   2   -3.20    4.30
  -5   2   2    2.90    3.50
   4  -2  -2    4.10    3.00
   4  -2  -2    2.50    2.90
   4  -2  -2    4.00    3.00
   4  -2  -2    1.00    2.90
   4  -2  -2    2.30    3.30
  -4   2   2    5.40    3.00
  -4   2   2    4.40    3.30
  -4   2   2   -0.20    2.10
  -4   2   2    7.70    4.80
  -4   2   2    4.10    1.80
  -4   2   2    4.20    3.80
   3  -2  -2  165.08   12.90
   3  -2  -2  158.08   12.90
   3  -2  -2  171.18   12.80
   3  -2  -2  177.58   14.00
   3  -2  -2  151.88   11.90
  -3   2   2  173.08   13.40
  -3   2   2  180.98   13.50
  -3   2   2  164.18   14.00
  -3   2   2  155.68   13.70
  -3   2   2  172.58   12.40
   2  -2  -2  417.06   23.60
   2  -2  -2  394.16   22.70
   2  -2  -2  389.56   21.90
   2  -2  -2  380.46   21.60
   2  -2  -2  435.36   23.10
   2  -2  -2  405.56   22.00
  -2   2   2  418.96   23.80
  -2   2   2  411.46   21.40
  -2   2   2  440.96   23.40
  -2   2   2  393.26   23.50
  -2   2   2  390.56   22.00
  -2   2   2  431.06   19.90
   1  -2  -2 1069.29   45.90
   1  -2  -2 1087.79   49.80
   1  -2  -2 1028.60   47.70
   1  -2  -2 1148.09   48.40
   1  -2  -2 1112.19   50.49
   1  -2  -2 1029.60   46.00
  -1   2   2 1132.09   50.49
  -1   2   2 1091.49   48.40
  -1   2   2 1099.19   47.50
  -1   2   2 1139.69   50.39
  -1   2   2 1066.49   49.70
   0  -2  -2  398.16   20.60
   0  -2  -2  391.96   18.50
   0  -2  -2  420.86   19.00
   0  -2  -2  435.16   20.60
   0  -2  -2  415.86   21.40
   0  -2  -2  412.86   19.20
   0  -2  -2  406.26   18.30
   0   2   2  432.16   20.10
   0   2   2  381.16   21.20
   0   2   2  403.86   21.10
   0   2   2  339.37   18.70
   0   2   2  413.66   19.20
   0   2   2  400.26   18.20
   0   2   2  402.76   18.50
   0   2   2  420.36   19.10
   0   2   2  448.36   20.80
  -1  -2  -2    1.60    2.00
  -1  -2  -2    2.50    1.50
  -1  -2  -2    3.20    2.00
  -1  -2  -2    3.80    1.80
  -1  -2  -2    2.90    1.40
  -1  -2  -2    1.10    1.10
  -1  -2  -2    1.10    1.10
   1   2   2   -0.30    1.30
   1   2   2    2.00    2.00
   1   2   2    2.90    1.50
   1   2   2    2.70    1.50
   1   2   2    0.70    1.20
   1   2   2    0.20    1.30
   1   2   2    2.50    1.90
   2   2   2 7631.04  322.07
  -3  -2  -2   17.50    4.10
  -3  -2  -2   14.10    3.40
  -3  -2  -2   21.80    4.60
  -3  -2  -2   10.80    3.50
  -3  -2  -2   14.40    3.40
   3   2   2   21.90    4.20
   3   2   2   15.30    3.60
   3   2   2   15.70    4.00
   3   2   2   12.00    3.60
   3   2   2   18.00    4.30
   3   2   2   22.50    3.90
  -4  -2  -2  839.12   40.90
  -4  -2  -2  757.02   33.50
  -4  -2  -2  808.92   38.10
  -4  -2  -2  831.12   40.10
  -4  -2  -2  719.33   39.90
  -4  -2  -2  820.02   41.00
   4   2   2  849.72   38.50
   4   2   2  823.12   37.20
   4   2   2  799.82   40.60
   4   2   2  806.62   40.60
   4   2   2  732.13   39.50
   4   2   2  849.72   41.50
  -5  -2  -2   21.70    4.50
  -5  -2  -2   31.10    7.00
  -5  -2  -2   24.00    5.60
  -5  -2  -2   28.30    6.80
   5   2   2   17.80    5.40
   5   2   2   19.60    5.30
   5   2   2   19.40    5.10
   5   2   2   21.70    4.40
   5   2   2   32.40    7.00
  -6  -2  -2    2.40    2.10
  -6  -2  -2    2.10    3.00
  -6  -2  -2   -0.10    3.70
  -6  -2  -2    9.10    3.80
   6   2   2    1.90    2.80
   6   2   2    5.30    3.90
   6   2   2    7.40    3.40
   6   2   2    3.80    2.80
   6   2   2    9.50    4.50
  -7  -2  -2  162.58   14.90
  -7  -2  -2  167.98   17.10
  -7  -2  -2  177.68   17.10
  -7  -2  -2  172.78   12.90
   7   2   2  186.58   17.60
   7   2   2  165.78   17.20
   7   2   2  136.19   14.60
   7   2   2  164.18   16.90
   7   2   2  157.58   14.10
  -8  -2  -2  468.05   25.80
  -8  -2  -2  443.36   29.20
  -8  -2  -2  458.05   25.00
  -8  -2  -2  456.95   32.50
  -8  -2  -2  485.15   35.10
   8   2   2  431.56   30.60
   8   2   2  404.36   31.70
   8   2   2  463.65   29.20
   8   2   2  394.06   31.50
   8   2   2  482.65   40.80
  -9  -2  -2  102.49   17.80
  -9  -2  -2  163.98   13.00
  -9  -2  -2  141.69   11.80
  -9  -2  -2  157.58   16.60
  -9  -2  -2  174.68   24.00
   9   2   2  147.99   18.10
   9   2   2  154.38   20.30
   9   2   2  174.38   24.70
   9   2   2  146.19   21.00
 -10  -2  -2   75.89    9.00
 -10  -2  -2   63.99   14.50
 -10  -2  -2   53.59   15.70
 -10  -2  -2   63.39   15.10
  10   2   2  114.29   21.20
  10   2   2   79.49   15.90
  10   2   2   81.89   15.20
  10   2   2   77.89   13.90
   8  -3  -2  414.66   33.60
   8  -3  -2  403.36   34.20
   8  -3  -2  398.86   32.30
   8  -3  -2  443.86   35.20
   8  -3  -2  466.55   32.80
  -8   3   2  431.86   31.70
  -8   3   2  415.86   32.60
  -8   3   2  407.36   34.40
   7  -3  -2   74.39   13.70
   7  -3  -2   67.79   13.30
   7  -3  -2   97.49   16.20
   7  -3  -2  102.29   18.00
   7  -3  -2   49.30   11.10
  -7   3   2   78.99    4.40
  -7   3   2   63.29   13.30
  -7   3   2   87.09   15.90
  -7   3   2   87.29   15.10
  -7   3   2   73.69   13.20
   6  -3  -2   63.19   13.50
   6  -3  -2   65.69   12.40
   6  -3  -2   44.50   10.80
   6  -3  -2   92.19   13.60
   6  -3  -2   60.59   11.60
  -6   3   2   82.39   14.20
  -6   3   2   47.90    5.30
  -6   3   2   61.79    5.70
  -6   3   2   65.09   13.10
  -6   3   2   56.79   10.10
  -6   3   2   64.39   11.70
   5  -3  -2  109.69   15.10
   5  -3  -2  103.99   11.20
   5  -3  -2   93.39   14.20
   5  -3  -2   96.19   15.20
   5  -3  -2  109.69   13.70
  -5   3   2   98.89   13.00
  -5   3   2   96.99   17.10
  -5   3   2  118.89   14.90
  -5   3   2   89.99   15.20
  -5   3   2  102.69    8.00
  -5   3   2   90.99    8.20
  -5   3   2   97.39   14.70
   4  -3  -2   18.70    5.50
   4  -3  -2    0.90    4.20
   4  -3  -2   -3.40    2.50
   4  -3  -2    5.60    3.60
   4  -3  -2    1.60    3.40
  -4   3   2   -1.20    3.30
  -4   3   2   -4.20    2.70
  -4   3   2    2.50    3.80
  -4   3   2   -1.40    2.10
  -4   3   2    1.80    1.60
   3  -3  -2  578.94   32.40
   3  -3  -2  594.34   32.80
   3  -3  -2  607.44   32.40
   3  -3  -2  563.34   31.60
   3  -3  -2  632.54   32.80
   3  -3  -2  569.64   33.80
  -3   3   2  581.44   31.10
  -3   3   2  533.05   33.40
  -3   3   2  565.14   32.30
  -3   3   2  610.34   34.60
  -3   3   2  602.24   32.80
   2  -3  -2   89.69    8.70
   2  -3  -2   73.59    4.60
   2  -3  -2   81.79   10.30
   2  -3  -2   80.59    8.00
   2  -3  -2   74.99    9.90
   2  -3  -2   79.09    8.10
  -2   3   2   90.29    8.70
  -2   3   2   91.99    8.10
  -2   3   2   71.69    9.90
  -2   3   2   79.49    6.90
  -2   3   2  102.59   10.30
   1  -3  -2    2.80    2.20
   1  -3  -2    4.20    2.30
   1  -3  -2    3.60    2.40
   1  -3  -2    1.10    2.60
   1  -3  -2    4.10    2.40
   1  -3  -2    2.70    0.80
  -1   3   2    2.00    1.50
  -1   3   2    3.60    2.30
  -1   3   2    0.20    1.90
  -1   3   2    0.30    1.50
  -1   3   2    1.60    1.00
   0  -3  -2  172.08   10.90
   0  -3  -2  177.98   12.80
   0  -3  -2  165.18   11.90
   0   3   2  174.38   10.30
   0   3   2  200.18   12.10
   0   3   2  198.78    9.80
   0   3   2  177.88   11.30
   0   3   2  189.08   12.50
   0   3   2  191.18   14.90
   0   3   2  189.28    9.20
  -1  -3  -2  259.97   14.50
  -1  -3  -2  271.97   16.30
  -1  -3  -2  253.37   14.90
  -1  -3  -2  249.88   15.30
  -1  -3  -2  288.57   16.60
  -1  -3  -2  286.67   15.40
   1   3   2  262.27   14.00
   1   3   2  262.07   15.10
   1   3   2  274.27   16.70
   1   3   2  282.17   15.10
   1   3   2  271.47   16.10
   1   3   2  292.67   16.10
  -2  -3  -2  361.16   19.80
  -2  -3  -2  348.97   20.40
  -2  -3  -2  361.16   20.20
  -2  -3  -2  355.16   20.70
  -2  -3  -2  371.16   18.90
  -2  -3  -2  396.36   20.80
   2   3   2  386.46   20.70
   2   3   2  390.76   20.40
   2   3   2  382.46   18.90
   2   3   2  366.26   20.80
   2   3   2  387.26   20.20
   2   3   2  399.36   21.00
  -3  -3  -2  154.68   11.10
  -3  -3  -2  149.39   11.80
  -3  -3  -2  157.58   12.00
  -3  -3  -2  162.48   12.30
  -3  -3  -2  157.78   11.60
  -3  -3  -2  148.09   11.10
   3   3   2  152.78   11.90
   3   3   2  148.59    9.50
   3   3   2  154.08   11.50
   3   3   2  167.58   12.00
   3   3   2  134.89   11.10
   3   3   2  155.28   11.20
  -4  -3  -2  445.36   25.10
  -4  -3  -2  382.06   24.30
  -4  -3  -2  448.36   23.70
  -4  -3  -2  414.36   25.10
  -4  -3  -2  461.15   26.00
   4   3   2  453.45   25.60
   4   3   2  417.76   23.50
   4   3   2  415.26   25.10
   4   3   2  401.66   24.70
   4   3   2  399.66   22.70
  -5  -3  -2   73.89   10.80
  -5  -3  -2   90.29    8.60
  -5  -3  -2   73.49   10.90
  -5  -3  -2   88.09   12.00
  -5  -3  -2   79.59   10.40
   5   3   2   84.99    8.40
   5   3   2   90.79   12.40
   5   3   2   68.99    7.30
   5   3   2   67.59   10.40
  -6  -3  -2    6.80    3.70
  -6  -3  -2    0.00    2.20
  -6  -3  -2   -0.30    2.50
  -6  -3  -2    1.50    2.80
   6   3   2   -3.00    1.30
   6   3   2   -2.10    3.70
   6   3   2    1.30    2.70
   6   3   2   -0.20    2.00
   6   3   2    3.30    2.00
  -7  -3  -2   10.80    5.00
  -7  -3  -2    2.10    3.90
  -7  -3  -2   11.10    4.10
  -7  -3  -2    3.30    3.60
   7   3   2    2.70    4.10
   7   3   2    7.60    4.60
   7   3   2    5.80    3.70
   7   3   2   -1.20    2.80
   7   3   2    4.00    3.70
  -8  -3  -2    2.90    3.60
  -8  -3  -2   -2.90    3.30
  -8  -3  -2   -0.10    5.20
  -8  -3  -2    1.40    3.40
   8   3   2   -2.20    3.40
   8   3   2    0.30    4.90
   8   3   2    0.50    4.10
   8   3   2   -0.90    4.80
   8   3   2   -6.70    5.10
  -9  -3  -2    7.90    5.50
  -9  -3  -2   -0.90    3.70
  -9  -3  -2   12.50    8.30
   9   3   2   -3.90    4.50
   9   3   2    4.50    8.10
   9   3   2   13.60   10.10
   9   3   2   -6.40    5.30
   9   3   2    1.70    5.10
 -10  -3  -2    3.20    5.00
 -10  -3  -2   -2.90    6.60
 -10  -3  -2    5.70    7.00
 -10  -3  -2   19.10    8.80
 -10  -3  -2    6.40    4.60
  10   3   2   -8.80    6.10
  10   3   2   12.60    8.70
  10   3   2    3.80    7.60
  10   3   2   13.00    7.90
   7  -4  -2    9.90    7.80
   7  -4  -2   11.60    4.80
   7  -4  -2    7.50    8.40
   7  -4  -2   16.70    8.20
   7  -4  -2   10.10    7.00
   7  -4  -2   18.40   10.90
  -7   4   2   10.40    6.90
  -7   4   2    6.00    8.60
  -7   4   2    8.90    3.10
   6  -4  -2   83.99   13.90
   6  -4  -2   56.29    7.40
   6  -4  -2   58.59    3.90
   6  -4  -2   77.89   15.30
   6  -4  -2   57.49   11.60
   6  -4  -2   35.20   11.50
  -6   4   2   64.59   12.70
  -6   4   2   55.79   10.20
  -6   4   2   70.79   14.10
  -6   4   2   50.99   11.20
  -6   4   2   58.69    7.10
  -6   4   2   68.79    8.20
   5  -4  -2    8.80    1.20
   5  -4  -2    9.40    6.40
   5  -4  -2    9.40    6.50
   5  -4  -2   13.10    5.60
   5  -4  -2   10.10    1.00
   5  -4  -2    3.90    5.00
   5  -4  -2    5.80    5.50
  -5   4   2   10.50    3.80
  -5   4   2   14.50    5.80
  -5   4   2    7.20    6.30
  -5   4   2   13.50    4.20
  -5   4   2   10.50    7.00
  -5   4   2   10.50    6.10
  -5   4   2    7.50    4.10
   4  -4  -2  349.96   25.90
   4  -4  -2  380.36   26.80
   4  -4  -2  393.36   25.00
   4  -4  -2  346.17   24.70
  -4   4   2  336.27   26.60
  -4   4   2  362.56   25.50
  -4   4   2  327.57   26.40
  -4   4   2  361.66   23.70
  -4   4   2  374.16   20.90
   3  -4  -2   -3.60    1.50
   3  -4  -2    0.40    2.40
   3  -4  -2   -0.30    2.80
   3  -4  -2   -1.20    2.30
   3  -4  -2    0.70    3.30
   3  -4  -2    2.00    2.70
  -3   4   2    3.70    1.90
  -3   4   2    5.10    4.90
  -3   4   2   -1.80    2.10
  -3   4   2    3.50    3.00
   2  -4  -2   47.50    8.00
   2  -4  -2   56.49    8.90
   2  -4  -2   50.09    7.80
   2  -4  -2   41.40    7.20
   2  -4  -2   56.19    9.20
  -2   4   2   58.49    9.80
  -2   4   2   54.29    7.60
  -2   4   2   52.29    7.20
  -2   4   2   42.90    8.90
  -2   4   2   62.19    9.10
   1  -4  -2  255.07   17.80
   1  -4  -2  274.77   16.90
   1  -4  -2  244.78   17.60
   1  -4  -2  281.67   19.30
   1  -4  -2  261.67   17.80
   1  -4  -2  242.28   15.90
  -1   4   2  242.38   16.40
  -1   4   2  279.27   18.90
  -1   4   2  260.77   16.30
  -1   4   2  265.87   16.20
  -1   4   2  256.77   18.30
  -1   4   2  254.07   12.80
   0  -4  -2  176.78   12.30
   0  -4  -2  194.78   14.00
   0  -4  -2  186.58   14.60
   0  -4  -2  204.88   14.60
   0  -4  -2  192.38   13.10
   0   4   2  193.88   14.40
   0   4   2  200.48   13.50
   0   4   2  183.38   12.90
   0   4   2  207.38   13.00
   0   4   2  191.08   14.90
   0   4   2  195.98   11.40
   0   4   2  185.18   13.90
   0   4   2  194.38   10.20
  -1  -4  -2   71.39    7.70
  -1  -4  -2   53.19    5.90
  -1  -4  -2   66.69    6.80
  -1  -4  -2   56.39    7.40
  -1  -4  -2   52.59    7.80
   1   4   2   63.49    5.20
   1   4   2   53.49    7.50
   1   4   2   43.90    6.80
   1   4   2   66.89    6.50
   1   4   2   53.99    7.60
   1   4   2   57.79    6.30
   1   4   2   63.39    8.90
   1   4   2   64.19    8.20
  -2  -4  -2  544.75   25.90
  -2  -4  -2  460.15   26.20
  -2  -4  -2  531.25   27.00
  -2  -4  -2  473.35   26.60
  -2  -4  -2  482.55   25.60
  -2  -4  -2  541.05   28.00
   2   4   2  466.55   26.80
   2   4   2  487.25   26.60
   2   4   2  484.85   26.20
   2   4   2  493.45   25.20
   2   4   2  462.45   25.70
   2   4   2  465.15   26.60
  -3  -4  -2  191.88   13.30
  -3  -4  -2  174.98   13.60
  -3  -4  -2  189.28   13.50
  -3  -4  -2  179.18   14.20
  -3  -4  -2  166.78   13.00
   3   4   2  173.58   11.60
   3   4   2  185.38   13.70
   3   4   2  185.78   13.70
   3   4   2  179.68   13.40
   3   4   2  189.08   14.20
  -4  -4  -2  797.12   38.80
  -4  -4  -2  753.52   38.10
  -4  -4  -2  797.82   41.10
  -4  -4  -2  783.72   40.40
  -4  -4  -2  668.63   38.80
  -4  -4  -2  823.92   41.30
   4   4   2  781.62   40.30
   4   4   2  755.72   36.50
   4   4   2  743.03   38.70
   4   4   2  799.42   40.50
   4   4   2  793.52   39.30
   4   4   2  718.73   39.50
  -5  -4  -2   62.89    8.70
  -5  -4  -2   46.90    8.40
  -5  -4  -2   37.40    7.90
  -5  -4  -2   46.20    8.60
  -5  -4  -2   47.10    8.60
  -5  -4  -2   50.09    7.40
   5   4   2   64.39   10.10
   5   4   2   43.30    7.00
   5   4   2   48.30    9.00
   5   4   2   40.60    7.30
   5   4   2   49.99    9.20
  -6  -4  -2  194.28   17.80
  -6  -4  -2  216.38   17.30
  -6  -4  -2  211.98   15.40
  -6  -4  -2  183.88   17.20
  -6  -4  -2  201.48   18.10
   6   4   2  214.98   18.50
   6   4   2  197.08   14.50
   6   4   2  178.38   14.90
   6   4   2  204.98   17.70
   6   4   2  222.48   18.50
  -7  -4  -2   32.70    7.00
  -7  -4  -2   18.50    7.30
  -7  -4  -2   44.70   10.00
  -7  -4  -2   28.50    8.10
   7   4   2   30.60    6.40
   7   4   2   36.00    8.50
   7   4   2   36.60    8.60
   7   4   2   30.00    9.10
  -8  -4  -2   43.40   10.70
  -8  -4  -2   41.40    8.30
  -8  -4  -2   52.49   11.90
  -8  -4  -2   40.60    7.80
   8   4   2   46.60    8.90
   8   4   2   58.39   12.50
   8   4   2   34.20   11.10
  -9  -4  -2  208.98   16.80
  -9  -4  -2  246.58   24.40
   9   4   2  238.28   23.70
   9   4   2  192.98   20.60
   9   4   2  222.48   19.40
 -10  -4  -2   12.20    7.00
 -10  -4  -2   -9.20    9.40
 -10  -4  -2   16.10   11.10
  10   4   2    7.50    7.40
  10   4   2   27.00   12.00
   6  -5  -2   19.80   10.20
   6  -5  -2   19.90    2.60
   6  -5  -2   35.50    9.80
   6  -5  -2   58.19   12.40
   6  -5  -2   22.50    9.30
  -6   5   2   18.00    9.30
  -6   5   2   19.80    5.50
  -6   5   2   49.00   11.70
  -6   5   2   22.80    6.20
  -6   5   2   30.60   10.60
  -6   5   2   29.80   10.20
   5  -5  -2   49.40   11.00
   5  -5  -2   61.39   12.40
   5  -5  -2   78.49   13.10
   5  -5  -2   55.09   10.70
   5  -5  -2   63.29   13.10
  -5   5   2   65.99   10.10
  -5   5   2   46.20   12.80
  -5   5   2   76.49   12.20
  -5   5   2   47.80   11.80
  -5   5   2   71.99    9.60
  -5   5   2   64.79   13.20
   4  -5  -2  106.69   14.80
   4  -5  -2  105.69   15.30
   4  -5  -2   99.69   14.50
   4  -5  -2  102.79   14.70
   4  -5  -2  102.59   14.50
  -4   5   2  126.69   12.80
  -4   5   2   86.09   10.80
  -4   5   2  112.79   15.30
  -4   5   2  116.59   17.30
  -4   5   2   83.19   15.30
   3  -5  -2   75.99   12.00
   3  -5  -2  108.39   13.80
   3  -5  -2  111.09   14.20
   3  -5  -2   94.49   13.70
   3  -5  -2   85.39   13.40
   3  -5  -2   97.29   13.10
  -3   5   2   97.99   14.50
  -3   5   2   68.39   10.20
  -3   5   2   89.79    9.60
  -3   5   2   99.89   14.60
  -3   5   2  117.19   12.20
   2  -5  -2    6.40    3.90
   2  -5  -2   -2.60    2.70
   2  -5  -2   -1.20    2.20
   2  -5  -2    0.40    2.10
   2  -5  -2   -1.90    2.40
  -2   5   2   -1.20    3.40
  -2   5   2   -0.90    2.50
  -2   5   2   -5.00    2.00
  -2   5   2    3.40    2.90
  -2   5   2    0.60    3.50
   1  -5  -2   37.90    8.00
   1  -5  -2   51.19    8.80
   1  -5  -2   53.59    8.80
   1  -5  -2   37.70    7.20
   1  -5  -2   55.79   10.40
   1  -5  -2   29.90    6.30
  -1   5   2   40.20    7.00
  -1   5   2   52.49    9.00
  -1   5   2   40.40    3.60
  -1   5   2   41.30    6.70
  -1   5   2   33.00    7.80
  -1   5   2   43.00    7.70
   0  -5  -2   13.60    4.30
   0  -5  -2   14.40    4.90
   0  -5  -2    9.60    3.80
   0  -5  -2   15.60    4.30
   0  -5  -2   12.50    4.80
   0   5   2    7.50    3.60
   0   5   2    8.00    3.20
   0   5   2    9.60    2.90
   0   5   2    9.80    2.80
   0   5   2   22.80    5.20
   0   5   2   11.00    5.00
   0   5   2   14.30    4.70
   0   5   2   14.20    2.40
  -1  -5  -2   27.20    4.90
  -1  -5  -2   31.30    7.00
  -1  -5  -2   31.80    6.30
  -1  -5  -2   28.70    6.10
  -1  -5  -2   31.30    5.90
   1   5   2   35.00    6.60
   1   5   2   33.60    6.20
   1   5   2   28.30    6.60
   1   5   2   27.40    3.70
   1   5   2   22.70    5.00
   1   5   2   31.70    6.70
   1   5   2   51.09    7.40
  -2  -5  -2   -0.10    1.70
  -2  -5  -2    1.40    2.30
  -2  -5  -2    2.10    2.40
  -2  -5  -2    3.80    2.90
  -2  -5  -2    2.60    3.10
   2   5   2   -1.90    1.60
   2   5   2    3.30    2.70
   2   5   2    1.10    2.40
   2   5   2   -0.20    2.10
   2   5   2    4.50    2.80
   2   5   2   -0.20    2.00
  -3  -5  -2  184.88   14.10
  -3  -5  -2  180.68   14.20
  -3  -5  -2  176.18   15.30
  -3  -5  -2  204.18   15.30
   3   5   2  189.58   14.60
   3   5   2  196.18   13.40
   3   5   2  175.28   14.40
   3   5   2  184.28   14.50
   3   5   2  165.98   14.20
   3   5   2  192.68   14.60
  -4  -5  -2 1115.89   53.59
  -4  -5  -2 1130.79   54.59
  -4  -5  -2 1085.89   56.09
  -4  -5  -2 1101.59   54.59
   4   5   2 1133.09   52.09
   4   5   2 1183.18   56.29
   4   5   2 1019.40   54.29
   4   5   2 1051.99   55.09
   4   5   2 1197.68   55.39
  -5  -5  -2   46.50    8.50
  -5  -5  -2   49.40    9.30
  -5  -5  -2   43.60    8.70
  -5  -5  -2   52.19    9.70
  -5  -5  -2   63.79   10.10
  -5  -5  -2   52.99    8.20
   5   5   2   51.39    9.80
   5   5   2   55.49    9.50
   5   5   2   59.49   10.10
   5   5   2   67.99    8.60
   5   5   2   56.09    8.80
   5   5   2   46.20    8.30
  -6  -5  -2    8.20    5.10
  -6  -5  -2    2.50    4.60
  -6  -5  -2    3.40    3.70
  -6  -5  -2    2.10    4.70
  -6  -5  -2   -1.40    2.70
  -6  -5  -2   -2.10    3.50
   6   5   2   -2.10    3.00
   6   5   2    0.90    2.80
   6   5   2    4.10    4.40
   6   5   2    3.50    3.00
   6   5   2   -0.60    2.80
  -7  -5  -2  118.69   17.10
  -7  -5  -2   57.19   12.70
  -7  -5  -2   87.49   14.10
  -7  -5  -2  105.99   11.10
  -7  -5  -2   87.39   10.00
  -7  -5  -2   79.29   13.00
   7   5   2  115.79   16.70
   7   5   2   98.69   15.50
   7   5   2  104.59   13.40
   7   5   2  114.49   16.50
   7   5   2   99.79   10.50
  -8  -5  -2   -2.30    3.20
  -8  -5  -2   -1.40    3.50
  -8  -5  -2   -7.50    3.00
  -8  -5  -2    5.30    5.70
   8   5   2   -0.50    5.70
   8   5   2    3.20    6.80
   8   5   2    1.80    2.60
   8   5   2    4.00    5.00
  -9  -5  -2  150.48   18.50
  -9  -5  -2  126.69   20.00
  -9  -5  -2  115.69   19.40
   9   5   2  151.78   21.40
   9   5   2  130.69   10.10
   9   5   2  140.79   14.80
   9   5   2  129.69   20.90
 -10  -5  -2  468.15   38.20
 -10  -5  -2  504.85   39.20
 -10  -5  -2  403.96   42.10
  10   5   2  427.46   37.40
  10   5   2  528.25   38.70
  10   5   2  466.25   25.90
   6  -6  -2   60.19   11.50
   6  -6  -2   57.39   12.20
   6  -6  -2   86.39   15.90
   6  -6  -2   53.39   13.10
   6  -6  -2   55.99   13.50
  -6   6   2   58.09   11.00
  -6   6   2   55.39   12.20
  -6   6   2   34.50   14.90
  -6   6   2   38.40    8.60
   5  -6  -2  177.48   19.30
   5  -6  -2  207.68   19.30
   5  -6  -2  152.38   21.30
   5  -6  -2  146.09   20.60
   5  -6  -2  193.38   27.50
  -5   6   2  142.39   14.60
  -5   6   2  177.08   23.70
  -5   6   2  178.48   18.40
  -5   6   2  175.28   25.50
  -5   6   2  145.79   16.30
  -5   6   2  189.68   25.50
   4  -6  -2   17.00    8.80
   4  -6  -2   13.00    5.80
   4  -6  -2    1.80    5.40
   4  -6  -2   16.10    8.00
   4  -6  -2   14.50    6.90
  -4   6   2   20.70    6.70
  -4   6   2   24.50    8.20
  -4   6   2   -0.30    6.90
  -4   6   2   18.50    6.70
  -4   6   2    6.30    5.80
   3  -6  -2  177.48   17.40
   3  -6  -2  235.48   18.90
   3  -6  -2  141.99   16.10
   3  -6  -2  186.88   17.90
   3  -6  -2  160.38   16.30
   3  -6  -2  186.48   18.80
   3  -6  -2  176.58   17.50
  -3   6   2  190.58   16.10
  -3   6   2  150.28   20.00
  -3   6   2  172.68   15.10
  -3   6   2  169.38   17.20
  -3   6   2  187.58   20.00
   2  -6  -2   29.80    7.20
   2  -6  -2   26.10    7.10
   2  -6  -2   37.70    8.30
   2  -6  -2   28.90    7.70
  -2   6   2   23.00    7.60
  -2   6   2   25.30    6.00
  -2   6   2   29.70    7.50
  -2   6   2   27.60    6.90
  -2   6   2   12.30    7.00
   1  -6  -2  194.98   18.30
   1  -6  -2  175.18   16.50
   1  -6  -2  181.18   14.90
   1  -6  -2  148.39   15.00
   1  -6  -2  192.48   17.10
   1  -6  -2  166.88   14.80
  -1   6   2  182.48   15.10
  -1   6   2  207.58   18.10
  -1   6   2  172.78    9.70
  -1   6   2  172.28   15.30
  -1   6   2  177.88   14.50
  -1   6   2  176.18   17.30
   0  -6  -2    5.20    3.50
   0  -6  -2    6.80    3.30
   0  -6  -2   14.40    5.40
   0  -6  -2    6.10    4.40
   0  -6  -2    5.00    3.70
   0  -6  -2    5.60    3.10
   0   6   2    0.60    3.60
   0   6   2    9.50    4.40
   0   6   2    4.30    3.60
   0   6   2    9.80    4.60
   0   6   2   10.70    3.20
   0   6   2   11.00    3.90
   0   6   2    6.60    1.70
   0   6   2   12.90    4.90
  -1  -6  -2   -1.60    2.10
  -1  -6  -2    8.30    3.80
  -1  -6  -2    4.30    3.30
  -1  -6  -2    7.50    3.60
  -1  -6  -2    3.90    3.50
   1   6   2   -0.30    3.30
   1   6   2    2.10    3.30
   1   6   2    2.80    1.40
   1   6   2   -3.50    2.80
   1   6   2    6.80    3.80
   1   6   2    2.80    2.40
   1   6   2    1.10    1.70
   1   6   2    1.30    3.20
  -2  -6  -2  505.95   31.40
  -2  -6  -2  510.35   29.10
  -2  -6  -2  554.44   31.60
  -2  -6  -2  530.65   30.10
  -2  -6  -2  494.95   30.30
   2   6   2  535.95   31.20
   2   6   2  514.35   30.10
   2   6   2  508.75   26.60
   2   6   2  565.74   32.40
   2   6   2  514.35   29.50
   2   6   2  500.85   30.60
   2   6   2  573.54   30.80
  -3  -6  -2  541.35   33.20
  -3  -6  -2  552.64   32.60
  -3  -6  -2  503.85   30.80
  -3  -6  -2  532.75   31.80
   3   6   2  524.25   31.70
   3   6   2  531.95   31.60
   3   6   2  526.25   29.70
   3   6   2  542.35   30.70
   3   6   2  543.05   31.80
   3   6   2  534.85   31.40
  -4  -6  -2   31.40    7.60
  -4  -6  -2   13.90    6.10
  -4  -6  -2   38.30    7.70
  -4  -6  -2   11.50    4.90
   4   6   2   32.40    7.10
   4   6   2   15.00    5.50
   4   6   2   18.70    5.40
   4   6   2   18.60    5.30
   4   6   2   29.40    6.30
  -5  -6  -2  108.09   11.40
  -5  -6  -2  162.78   14.60
  -5  -6  -2  130.99   13.90
  -5  -6  -2  111.19   15.60
  -5  -6  -2  129.49   14.20
   5   6   2  131.19   13.30
   5   6   2  132.29   11.60
   5   6   2  145.99   14.80
   5   6   2  148.69   14.60
   5   6   2  137.39   14.20
  -6  -6  -2  170.08   14.60
  -6  -6  -2  201.88   18.50
  -6  -6  -2  206.18   19.50
  -6  -6  -2  157.48   17.20
  -6  -6  -2  214.58   18.30
   6   6   2  203.98   17.10
   6   6   2  195.58   18.50
   6   6   2  187.18   16.70
   6   6   2  167.68   14.10
   6   6   2  175.58   17.90
   6   6   2  186.08   17.60
  -7  -6  -2   -3.90    3.10
  -7  -6  -2    0.00    4.30
  -7  -6  -2    2.60    3.60
  -7  -6  -2    0.60    5.00
  -7  -6  -2   -4.20    2.80
   7   6   2    0.00    0.60
   7   6   2    4.10    4.40
   7   6   2    3.40    5.60
   7   6   2   -4.60    5.00
   7   6   2    4.60    5.70
   7   6   2    4.50    3.80
   7   6   2    0.60    3.70
  -8  -6  -2   36.90   10.20
  -8  -6  -2   61.49    9.70
  -8  -6  -2   58.89    7.90
  -8  -6  -2   58.29   13.40
  -8  -6  -2   43.00   14.10
   8   6   2   80.29   14.40
   8   6   2   70.99   10.80
   8   6   2   47.10   10.70
   8   6   2   82.99   15.40
   8   6   2   61.29   11.30
  -9  -6  -2   18.10    8.20
  -9  -6  -2   10.50   10.30
  -9  -6  -2    7.50    5.70
  -9  -6  -2    4.80    8.70
   9   6   2   11.40    6.20
   9   6   2    8.50    7.30
   9   6   2   10.90    4.60
   9   6   2   20.60   12.00
 -10  -6  -2    5.00    7.20
 -10  -6  -2    5.90   10.20
 -10  -6  -2    1.80   10.50
 -10  -6  -2   -2.30    5.30
  10   6   2   -3.50    6.40
  10   6   2  -19.10   10.20
   5  -7  -2    0.20    9.70
   5  -7  -2    4.10    9.30
   5  -7  -2    8.70    8.50
   5  -7  -2    8.20    9.10
   5  -7  -2   -7.80    8.70
  -5   7   2    0.50    7.40
  -5   7   2    5.90    9.20
   4  -7  -2    9.90    8.40
   4  -7  -2    8.80    6.10
   4  -7  -2   -6.80    5.90
   4  -7  -2    5.10    6.70
   4  -7  -2   -3.70    7.30
   4  -7  -2   -4.90    6.30
  -4   7   2   -3.70    6.30
  -4   7   2   -6.50    5.60
  -4   7   2    4.70    8.00
  -4   7   2    0.30    5.40
  -4   7   2    8.20    6.40
   3  -7  -2    4.80    5.30
   3  -7  -2   -5.70    5.30
   3  -7  -2    1.40    7.00
   3  -7  -2   -0.10    5.40
   3  -7  -2   15.90    8.10
   3  -7  -2   -6.80    5.90
   3  -7  -2   -0.30    4.40
  -3   7   2   16.90   10.50
  -3   7   2   10.90    6.30
  -3   7   2   -0.70    6.70
  -3   7   2   -5.10    4.70
   2  -7  -2  166.38   16.50
   2  -7  -2  196.08   20.20
   2  -7  -2  209.58   19.70
   2  -7  -2  221.08   19.50
   2  -7  -2  229.18   20.80
   2  -7  -2  168.58   16.90
  -2   7   2  190.28   19.30
  -2   7   2  171.98   16.90
  -2   7   2  195.18   17.40
  -2   7   2  168.48   17.10
  -2   7   2  176.98   22.80
   1  -7  -2  109.49   14.60
   1  -7  -2  100.99   15.20
   1  -7  -2  105.39   15.00
   1  -7  -2  105.49   14.90
  -1   7   2   90.19   14.80
  -1   7   2   97.99   15.60
  -1   7   2   83.39   12.80
  -1   7   2  110.39   14.20
  -1   7   2  102.19   13.50
   0  -7  -2  442.36   29.50
   0  -7  -2  409.06   27.90
   0  -7  -2  445.86   29.30
   0  -7  -2  393.36   25.70
   0  -7  -2  404.56   27.10
   0  -7  -2  406.66   27.60
   0   7   2  346.17   25.10
   0   7   2  412.56   28.70
   0   7   2  372.16   27.70
   0   7   2  433.56   30.50
   0   7   2  414.46   27.10
   0   7   2  393.86   26.80
  -1  -7  -2  685.53   44.70
  -1  -7  -2  609.84   35.60
  -1  -7  -2  689.43   38.40
  -1  -7  -2  681.13   38.50
  -1  -7  -2  673.53   40.00
   1   7   2  665.73   31.70
   1   7   2  686.83   41.10
   1   7   2  629.14   36.80
   1   7   2  650.93   37.20
   1   7   2  642.64   29.40
   1   7   2  692.93   38.50
   1   7   2  653.53   38.70
  -2  -7  -2  175.48   16.60
  -2  -7  -2  206.88   16.80
  -2  -7  -2  178.88   16.90
  -2  -7  -2  176.48   16.60
   2   7   2  199.68   13.20
   2   7   2  181.88   15.80
   2   7   2  182.58   16.80
   2   7   2  170.88   15.80
   2   7   2  156.18   15.60
   2   7   2  188.78   17.50
   2   7   2  173.48   16.00
  -3  -7  -2  630.64   37.30
  -3  -7  -2  591.94   35.20
  -3  -7  -2  566.44   25.20
  -3  -7  -2  564.04   33.30
  -3  -7  -2  624.94   36.60
   3   7   2  594.24   35.40
   3   7   2  591.04   35.80
   3   7   2  679.23   37.40
   3   7   2  579.84   34.10
   3   7   2  621.44   34.60
   3   7   2  559.74   35.10
  -4  -7  -2 1100.79   57.49
  -4  -7  -2 1044.10   54.19
  -4  -7  -2 1160.88   57.09
  -4  -7  -2 1028.10   53.49
   4   7   2 1049.30   55.09
   4   7   2 1064.19   52.69
   4   7   2  980.10   53.49
   4   7   2 1005.90   55.49
   4   7   2 1031.90   53.99
   4   7   2  992.50   54.69
  -5  -7  -2  642.24   36.50
  -5  -7  -2  601.44   35.30
  -5  -7  -2  582.14   38.00
   5   7   2  561.84   37.40
   5   7   2  605.94   36.20
   5   7   2  541.05   35.70
   5   7   2  611.24   33.60
   5   7   2  544.65   35.40
  -6  -7  -2 1219.98   66.49
  -6  -7  -2 1294.07   67.29
  -6  -7  -2 1187.38   63.49
  -6  -7  -2 1266.57   65.79
   6   7   2 1273.37   64.09
   6   7   2 1217.88   63.19
   6   7   2 1133.79   63.39
   6   7   2 1192.48   59.69
   6   7   2 1263.47   65.39
   6   7   2 1220.88   65.59
  -7  -7  -2   51.09    9.20
  -7  -7  -2   37.80    8.80
  -7  -7  -2   56.99   12.10
  -7  -7  -2   45.10   10.60
   7   7   2   65.29   10.20
   7   7   2   33.80    9.90
   7   7   2   46.60    9.30
   7   7   2   47.20   10.90
   7   7   2   44.70   10.00
   7   7   2   36.50   11.30
  -8  -7  -2   79.99   14.10
  -8  -7  -2   78.49   14.30
  -8  -7  -2   90.09   17.10
  -8  -7  -2   93.69   12.40
  -8  -7  -2   97.59   18.00
   8   7   2   92.39   16.50
   8   7   2   90.69   12.80
   8   7   2  100.09   17.90
   8   7   2  116.99   20.20
   8   7   2   93.79   13.80
   8   7   2   85.19   14.10
  -9  -7  -2   44.20    9.10
  -9  -7  -2   35.70   13.70
  -9  -7  -2   26.00    8.20
  -9  -7  -2   67.09   13.90
  -9  -7  -2   58.09   14.20
  -9  -7  -2   34.50   12.70
   9   7   2   38.50   12.50
   9   7   2   61.49   11.30
   9   7   2   40.80   11.70
   9   7   2   30.90   11.50
   9   7   2   56.19   10.80
   9   7   2   55.89   10.10
 -10  -7  -2   80.09   19.10
 -10  -7  -2   81.59   18.40
 -10  -7  -2   60.59   13.60
 -10  -7  -2   89.19   12.30
  10   7   2   71.09    6.80
  10   7   2   96.19   14.40
  10   7   2   88.99   13.20
  10   7   2  110.79   21.70
  10   7   2   33.30   15.20
   4  -8  -2   10.50    9.90
   4  -8  -2  -11.00    8.20
   4  -8  -2    5.80    9.80
   4  -8  -2   -6.10    8.80
  -4   8   2   21.00   10.50
  -4   8   2   -1.70    8.30
  -4   8   2   -6.30    8.30
  -4   8   2   18.10   11.40
   3  -8  -2    3.70    5.10
   3  -8  -2   -3.90    7.70
   3  -8  -2    0.10    6.90
   3  -8  -2   -1.90    5.80
   3  -8  -2   -1.70    5.90
   3  -8  -2    2.40    6.90
  -3   8   2  -11.10    7.30
  -3   8   2   -0.30    5.30
  -3   8   2   -6.70    6.00
   2  -8  -2   -1.10    6.00
   2  -8  -2    2.20    7.90
   2  -8  -2    8.20    6.30
   2  -8  -2   10.20    5.50
   2  -8  -2   -1.50    6.20
   2  -8  -2    9.40    7.30
  -2   8   2    0.30    5.30
  -2   8   2   -1.00    6.90
  -2   8   2    3.00    5.30
  -2   8   2   -1.70    7.20
  -2   8   2    1.50    5.50
  -2   8   2   -1.80    3.70
   1  -8  -2   21.10    8.90
   1  -8  -2   16.10    6.30
   1  -8  -2   41.90   10.30
   1  -8  -2   29.20    8.00
   1  -8  -2   23.50    8.90
   1  -8  -2    4.00    6.40
  -1   8   2   17.30    9.30
  -1   8   2    3.40    6.90
  -1   8   2   29.00    9.50
  -1   8   2   19.70    6.10
  -1   8   2   25.00    7.90
  -1   8   2   27.40    9.70
   0  -8  -2   44.00    9.40
   0  -8  -2   65.59   12.20
   0  -8  -2   33.60    9.20
   0  -8  -2   56.49   12.40
   0  -8  -2   33.10    8.30
   0  -8  -2   62.89   13.30
   0   8   2   41.60    9.30
   0   8   2   58.39   11.30
   0   8   2   39.80    6.00
   0   8   2   60.49   12.50
   0   8   2   59.19   11.60
   0   8   2   45.60   10.30
   0   8   2   38.30   10.10
  -1  -8  -2   -1.10    4.80
  -1  -8  -2   -0.50    4.70
  -1  -8  -2   -0.20    3.70
  -1  -8  -2    3.30    3.60
  -1  -8  -2    2.70    5.20
   1   8   2    3.10    3.40
   1   8   2   -3.50    2.60
   1   8   2   -1.60    4.10
   1   8   2    5.60    2.40
   1   8   2   15.50    7.10
   1   8   2   -0.40    4.90
  -2  -8  -2   81.69   11.50
  -2  -8  -2   90.49   13.40
  -2  -8  -2   69.29   12.30
  -2  -8  -2   97.39   15.40
  -2  -8  -2   94.79   13.70
   2   8   2   90.49   12.90
   2   8   2   82.79    7.40
   2   8   2   92.39   13.50
   2   8   2  100.09   14.80
   2   8   2  100.99   14.60
   2   8   2   70.09   13.10
  -3  -8  -2   -1.10    4.20
  -3  -8  -2    2.90    3.60
  -3  -8  -2    7.30    4.90
  -3  -8  -2    8.40    5.40
   3   8   2    2.50    3.30
   3   8   2   -2.20    3.40
   3   8   2    1.60    2.90
   3   8   2    5.70    5.50
   3   8   2    1.40    4.20
   3   8   2   -0.50    3.40
   3   8   2    3.00    3.70
  -4  -8  -2   10.40    6.30
  -4  -8  -2   16.80    5.10
  -4  -8  -2   13.70    6.10
  -4  -8  -2   15.40    6.90
   4   8   2   11.10    4.90
   4   8   2   19.40    6.10
   4   8   2    9.70    5.10
   4   8   2   20.50    6.90
   4   8   2    1.60    3.70
   4   8   2   14.60    5.20
  -5  -8  -2  162.88   17.00
  -5  -8  -2  205.18   19.90
  -5  -8  -2  155.38   16.70
   5   8   2  189.08   18.00
   5   8   2  198.68   18.90
   5   8   2  192.88   17.60
   5   8   2  142.79   15.10
   5   8   2  207.48   19.80
  -6  -8  -2   12.00    8.10
  -6  -8  -2   16.50    8.10
  -6  -8  -2   19.80    7.20
  -6  -8  -2   26.40    8.70
  -6  -8  -2   23.40    7.70
   6   8   2   27.00    7.90
   6   8   2   13.20    4.80
   6   8   2   27.60    9.30
   6   8   2   33.90    9.00
   6   8   2   25.50    8.20
   6   8   2   22.00    8.40
  -7  -8  -2   42.20   11.50
  -7  -8  -2   56.69   13.10
  -7  -8  -2   61.09   12.70
  -7  -8  -2   52.59   12.00
   7   8   2   56.99   12.10
   7   8   2   67.19   13.60
   7   8   2   39.80    9.80
   7   8   2   36.00    8.80
   7   8   2   38.60   11.20
   7   8   2   64.19   10.90
  -8  -8  -2   98.89   18.10
  -8  -8  -2   62.89   13.30
  -8  -8  -2   62.49   14.30
   8   8   2   83.59   15.90
   8   8   2   83.49   15.10
   8   8   2   58.09   15.10
   8   8   2   75.29   13.80
   8   8   2   63.69   10.50
   8   8   2   81.69   16.20
  -9  -8  -2   -8.80    8.60
  -9  -8  -2   -2.60    6.00
  -9  -8  -2   -6.20    9.10
  -9  -8  -2   12.70    9.60
   9   8   2    6.80   12.30
   9   8   2    2.40    7.00
   9   8   2   -2.90    5.90
   9   8   2   11.10    7.00
   9   8   2   11.10    8.90
   2  -9  -2   49.90   11.90
   2  -9  -2   49.80   13.70
   2  -9  -2   38.30   12.10
   2  -9  -2   37.30   12.30
   2  -9  -2   37.10   12.10
  -2   9   2   24.80   10.00
  -2   9   2   39.60   11.00
  -2   9   2   26.60   10.00
   1  -9  -2  249.68   24.00
   1  -9  -2  210.38   21.50
   1  -9  -2  279.27   23.60
   1  -9  -2  248.28   24.60
   1  -9  -2  229.58   23.90
   1  -9  -2  216.58   22.60
  -1   9   2  231.48   23.20
  -1   9   2  232.38   25.10
  -1   9   2  246.38   23.30
  -1   9   2  210.38   23.90
  -1   9   2  206.18   21.40
  -1   9   2  225.88   21.80
   0  -9  -2   59.99   11.90
   0  -9  -2   79.09   13.80
   0  -9  -2   78.09   13.90
   0  -9  -2   90.99   15.00
   0  -9  -2   92.89   15.70
   0   9   2   56.19   13.30
   0   9   2   96.59   14.80
   0   9   2   78.09   15.00
   0   9   2   59.29   17.20
   0   9   2   84.09   14.40
   0   9   2   71.49   13.00
  -1  -9  -2   39.90    9.50
  -1  -9  -2   64.39   13.80
  -1  -9  -2   55.29   10.10
  -1  -9  -2   64.89   12.00
  -1  -9  -2   68.99   12.70
  -1  -9  -2   58.09   12.40
   1   9   2   64.79   12.30
   1   9   2   43.70    9.40
   1   9   2   48.90   10.80
   1   9   2   31.50   10.30
   1   9   2   55.89    5.20
   1   9   2   60.89   13.40
   1   9   2   43.20    7.50
  -2  -9  -2   73.99   13.60
  -2  -9  -2   56.19   12.10
  -2  -9  -2   87.39   14.70
  -2  -9  -2   32.90    9.20
  -2  -9  -2   37.30   10.00
   2   9   2   61.59    8.10
   2   9   2   70.69   13.10
   2   9   2   52.69   11.80
   2   9   2   41.30   10.70
   2   9   2   42.30   10.30
   2   9   2   44.10    5.00
   2   9   2   71.99   12.30
  -3  -9  -2   46.00   11.20
  -3  -9  -2   58.09   11.20
   3   9   2   57.99   11.50
   3   9   2   45.00   10.60
   3   9   2   56.99   11.30
   3   9   2   48.00   10.90
   3   9   2   51.39   12.30
   3   9   2   42.90    7.10
  -4  -9  -2   34.00    9.10
  -4  -9  -2   32.10    8.80
  -4  -9  -2   31.70    8.30
  -4  -9  -2   28.20   11.80
   4   9   2   27.10    7.70
   4   9   2   28.50    8.40
   4   9   2   45.30    9.90
   4   9   2   35.20    7.50
   4   9   2   53.59   10.90
   4   9   2   41.10    9.70
  -5  -9  -2    5.80    6.90
  -5  -9  -2    4.90    5.60
  -5  -9  -2    7.90    6.00
   5   9   2   10.70    6.80
   5   9   2    0.50    5.80
   5   9   2    6.60    4.60
   5   9   2    3.80    6.40
   5   9   2    2.70    4.80
  -6  -9  -2   -3.80    5.60
  -6  -9  -2    0.30    5.60
  -6  -9  -2   -4.40    4.70
  -6  -9  -2    7.20    5.20
  -6  -9  -2    2.10    5.60
   6   9   2   -2.20    3.90
   6   9   2   -4.60    5.60
   6   9   2    2.50    4.30
   6   9   2    6.40    7.90
   6   9   2    0.40    6.80
  -7  -9  -2    0.30    8.00
  -7  -9  -2    4.30    5.60
  -7  -9  -2   -8.60    5.70
  -7  -9  -2   -9.70    4.80
  -7  -9  -2   11.20    8.50
   7   9   2   -3.40    5.80
   7   9   2    4.70    5.30
   7   9   2    4.80    5.40
   7   9   2   -0.20    5.50
   7   9   2    1.20    5.50
  -8  -9  -2   24.70   10.10
  -8  -9  -2   39.60   11.50
  -8  -9  -2   17.00    8.60
  -8  -9  -2   10.90    9.40
   8   9   2   12.20   11.20
   8   9   2    7.50    7.10
   8   9   2   19.80   10.90
   8   9   2   11.40    8.70
   8   9   2   28.60   10.60
  -9  -9  -2   57.29   15.20
  -9  -9  -2  119.49   21.10
  -9  -9  -2   90.99   17.80
  -9  -9  -2   82.39   18.70
   9   9   2   59.49   13.60
   9   9   2   88.49   16.30
   9   9   2   66.49   16.30
   9   9   2   84.19   13.60
   0 -10  -2   75.39   15.00
   0 -10  -2   39.80   11.00
   0 -10  -2   20.10    8.10
   0 -10  -2   56.59   13.20
   0 -10  -2   48.90   13.40
   0  10   2   67.09   15.70
   0  10   2   26.10   10.50
   0  10   2   35.00   10.50
  -1 -10  -2   15.80    8.00
  -1 -10  -2   16.80    8.30
  -1 -10  -2    5.90    9.00
  -1 -10  -2    0.00    8.50
  -1 -10  -2    3.80    6.10
   1  10   2   -1.40    9.30
   1  10   2   10.10    8.60
   1  10   2   12.60    8.60
   1  10   2    9.90    4.60
   1  10   2    6.10    7.10
  -2 -10  -2   16.10    6.50
  -2 -10  -2   17.40    8.70
  -2 -10  -2   21.60    9.90
  -2 -10  -2    3.60    6.90
  -2 -10  -2   18.30    9.00
   2  10   2   27.40    9.30
   2  10   2   12.40    7.00
   2  10   2   14.60    5.90
   2  10   2   15.00    8.20
   2  10   2   16.10    4.10
   2  10   2   -4.90    6.80
   2  10   2   11.00    8.10
  -3 -10  -2   89.89   17.10
  -3 -10  -2   70.99   14.30
  -3 -10  -2   68.59   14.90
  -3 -10  -2   63.09    5.00
  -3 -10  -2   73.69   12.60
   3  10   2   40.10    9.00
   3  10   2   71.89   14.00
   3  10   2   84.69   11.00
   3  10   2   65.69   13.20
   3  10   2   71.59   15.60
   3  10   2   67.29    7.40
  -4 -10  -2   49.90   10.40
  -4 -10  -2   96.29   17.20
  -4 -10  -2   57.79   13.40
  -4 -10  -2   47.30   12.60
   4  10   2   60.29   12.50
   4  10   2   58.19   13.50
   4  10   2   67.79   13.90
   4  10   2   43.60    8.50
   4  10   2   55.99   12.20
   4  10   2   51.09   10.90
   4  10   2   48.50   10.80
  -5 -10  -2   10.00    7.10
  -5 -10  -2   15.20    6.90
  -5 -10  -2   15.30    9.30
  -5 -10  -2   13.40    7.00
   5  10   2    9.90    8.90
   5  10   2   -0.40    7.80
   5  10   2   17.80    9.30
   5  10   2   13.50    8.50
   5  10   2   14.60    6.10
   5  10   2    2.20    6.70
  -6 -10  -2   84.79   13.70
  -6 -10  -2  100.69   17.20
  -6 -10  -2   84.39   17.50
   6  10   2   89.89   15.00
   6  10   2   98.39   17.20
   6  10   2   81.39   14.30
   6  10   2  100.29   17.80
   6  10   2   81.59   15.20
   6  10   2   98.09   17.30
  -7 -10  -2  105.89   17.60
  -7 -10  -2   95.19   15.70
  -7 -10  -2   94.09   19.70
  -7 -10  -2   94.09   18.20
  -7 -10  -2   99.69   18.50
   7  10   2   49.30   14.40
   7  10   2  101.19   17.80
   7  10   2   86.19   15.00
   7  10   2  112.69   19.00
  -8 -10  -2  139.89   23.60
  -8 -10  -2   71.39   15.20
  -8 -10  -2   29.70   14.90
  -8 -10  -2   55.69   14.40
   8  10   2   61.69   15.80
   8  10   2   55.69   13.70
   8  10   2   70.29   14.30
   8  10   2   35.10   11.80
  -2 -11  -2   17.00   10.20
  -2 -11  -2   11.20    9.50
  -2 -11  -2   -2.50    7.40
  -2 -11  -2   16.50   10.30
  -2 -11  -2   38.80   14.50
   2  11   2    2.20    4.30
   2  11   2   14.60    7.30
   2  11   2   14.00    9.20
   2  11   2    8.50   10.80
   2  11   2    1.80    6.40
  -3 -11  -2   57.89   15.20
  -3 -11  -2   16.80    8.80
  -3 -11  -2   11.70    9.90
  -3 -11  -2   13.50   12.60
   3  11   2   16.10    3.60
   3  11   2   27.40   12.70
   3  11   2   34.90   12.20
   3  11   2   31.50   10.70
   3  11   2   17.80    6.10
  -4 -11  -2   10.30   10.20
  -4 -11  -2   -3.00    5.70
  -4 -11  -2    6.60   10.10
  -4 -11  -2   12.30   10.70
   4  11   2   15.60    9.80
   4  11   2   10.80    9.60
   4  11   2   20.90    7.40
   4  11   2    4.60   10.10
   4  11   2    2.30    4.90
  -5 -11  -2   14.80   11.10
  -5 -11  -2    6.70   11.40
  -5 -11  -2   27.30    9.70
  -5 -11  -2    7.90    7.60
   5  11   2    9.70    9.90
   5  11   2   12.10    7.10
   5  11   2    2.40   10.80
   5  11   2   20.60    9.10
  -6 -11  -2   70.69   13.10
  -6 -11  -2   38.60   13.30
  -6 -11  -2   46.50   15.00
   6  11   2   25.90   13.60
   6  11   2   65.19   13.30
   6  11   2   21.50   11.90
   6  11   2   59.29   17.20
   6  11   2   30.80   13.60
   4  11  -3   21.50    9.30
   4  11  -3    9.30    8.10
   4  11  -3   15.40   15.00
  -4 -11   3   -2.00    7.10
  -4 -11   3   10.60    5.50
  -4 -11   3   24.10   14.70
   3  11  -3   14.60   11.00
   3  11  -3   -2.50    8.90
   3  11  -3   12.70    9.70
  -3 -11   3   12.90    7.70
  -3 -11   3   13.10    4.60
  -3 -11   3   20.30   11.00
  -3 -11   3   35.70   17.80
   7  10  -3  343.87   32.90
   7  10  -3  345.17   31.70
  -7 -10   3  373.46   26.40
  -7 -10   3  390.26   31.00
  -7 -10   3  403.36   35.70
  -7 -10   3  401.96   39.20
  -7 -10   3  284.87   28.00
   6  10  -3   46.60   10.10
   6  10  -3   32.00   11.30
   6  10  -3   30.10   10.20
   6  10  -3   19.10    8.50
   6  10  -3   30.60   11.70
  -6 -10   3   14.40   10.60
  -6 -10   3   32.60    9.50
   5  10  -3  244.58   23.60
   5  10  -3  244.38   23.60
   5  10  -3  206.08   23.20
   5  10  -3  217.78   22.10
  -5 -10   3  261.97   25.10
  -5 -10   3  357.56   30.90
  -5 -10   3  217.48   23.30
   4  10  -3   59.09   13.00
   4  10  -3   80.19   15.30
   4  10  -3   74.99   14.70
   4  10  -3   73.89   15.90
   4  10  -3   53.99   11.60
  -4 -10   3   65.39    8.80
  -4 -10   3   60.29   13.80
  -4 -10   3   67.59   14.90
  -4 -10   3   75.99   12.30
  -4 -10   3   69.19   13.80
   3  10  -3   90.49   18.70
   3  10  -3  100.29   17.30
   3  10  -3  102.19   17.80
   3  10  -3  127.49   19.50
   3  10  -3  109.79   16.50
  -3 -10   3  125.09   17.80
  -3 -10   3   83.99   16.10
  -3 -10   3  110.49   19.00
  -3 -10   3  103.59    9.70
   2  10  -3    7.70    9.50
   2  10  -3    6.20    5.40
   2  10  -3    1.90    7.50
   2  10  -3   -4.20    6.70
  -2 -10   3   13.40    8.10
  -2 -10   3    1.80    6.70
  -2 -10   3   -1.20    3.70
  -2 -10   3   -0.50    5.10
  -2 -10   3   -1.90    6.10
   1  10  -3  123.59   21.00
   1  10  -3  110.69   18.20
   1  10  -3  130.29   20.10
  -1 -10   3   82.09   15.40
  -1 -10   3  100.99   17.30
  -1 -10   3  113.49   19.00
   0  10  -3    2.20   10.70
   0  10  -3  -12.40    6.90
   0  10  -3  -10.40    6.80
   0  10  -3    4.10    6.90
   0 -10   3    0.60    8.10
   0 -10   3   -5.50    8.90
   0 -10   3   23.40   10.00
   0 -10   3    4.10    8.40
   0 -10   3   -5.00    6.90
  -1  10  -3   34.80   11.40
  -1  10  -3   36.00   14.40
  -1  10  -3   20.50   11.30
   1 -10   3   21.60   12.60
   1 -10   3   48.20   12.80
   1 -10   3   23.70   10.00
   8   9  -3   -3.20    8.80
   8   9  -3   -1.70    8.00
   8   9  -3   -5.70    7.10
   8   9  -3   18.50    8.50
  -8  -9   3   -0.50    6.60
  -8  -9   3    7.00    9.10
  -8  -9   3    0.40    7.20
  -8  -9   3   -5.30   10.20
   7   9  -3    7.60    8.00
   7   9  -3   17.30    9.10
   7   9  -3   23.80    9.40
   7   9  -3    9.30    7.20
   7   9  -3   20.00    8.60
  -7  -9   3  -14.60    9.60
  -7  -9   3    9.00    7.70
  -7  -9   3   11.20    7.30
  -7  -9   3   -0.10    7.40
  -7  -9   3    5.00    6.60
   6   9  -3   -6.20    6.90
   6   9  -3    5.30    7.20
   6   9  -3    6.50    6.50
   6   9  -3    5.20   10.20
   6   9  -3    8.90    6.60
  -6  -9   3   -4.70    7.20
  -6  -9   3  -12.80    6.80
  -6  -9   3   -2.50    4.50
   5   9  -3   76.39   14.00
   5   9  -3   86.49   15.80
   5   9  -3  128.99   18.00
   5   9  -3   79.09   13.30
   5   9  -3   67.09   12.50
  -5  -9   3   73.49   14.40
  -5  -9   3   68.99   12.70
  -5  -9   3   62.59   10.60
   4   9  -3   18.00    8.50
   4   9  -3   15.30    6.30
   4   9  -3   18.60    6.80
   4   9  -3   18.80    6.50
   4   9  -3    4.30    6.70
   4   9  -3   24.80    7.90
  -4  -9   3   26.30    6.90
  -4  -9   3   27.10    9.70
  -4  -9   3   13.60    4.10
  -4  -9   3   29.70    8.10
  -4  -9   3   12.90    6.40
   3   9  -3   20.20    8.80
   3   9  -3   17.40    7.40
   3   9  -3    4.30    5.70
   3   9  -3    9.60    7.10
   3   9  -3   19.80    8.10
   3   9  -3    4.90    5.10
  -3  -9   3    7.00    4.70
  -3  -9   3    9.40    7.50
  -3  -9   3    9.90    3.30
  -3  -9   3   19.40    6.10
  -3  -9   3    0.10    5.60
   2   9  -3   17.10    6.60
   2   9  -3   16.50    7.10
   2   9  -3    8.70    6.70
   2   9  -3   33.90   10.30
   2   9  -3   26.00    8.30
  -2  -9   3   19.60    5.70
  -2  -9   3   27.10    9.50
  -2  -9   3   15.10    7.20
  -2  -9   3   11.80    6.80
   1   9  -3   90.49   18.10
   1   9  -3  106.09   16.70
   1   9  -3   98.49   16.30
   1   9  -3   80.89    8.60
   1   9  -3  119.99   18.80
   1   9  -3   88.09   15.60
  -1  -9   3   88.09   15.60
  -1  -9   3   92.89   16.80
  -1  -9   3  103.29   16.50
  -1  -9   3   94.59   15.50
   0   9  -3   52.69   11.80
   0   9  -3   29.20    8.10
   0   9  -3   39.80    9.80
   0   9  -3   64.59   12.30
   0   9  -3   54.39   12.40
   0  -9   3   49.70   13.00
   0  -9   3   62.39   13.40
   0  -9   3   57.99   12.20
   0  -9   3   59.49   10.30
   0  -9   3   62.29   11.70
   0  -9   3   40.70    9.90
  -1   9  -3   -0.40    8.50
  -1   9  -3    8.30    6.90
  -1   9  -3   12.80    8.90
  -1   9  -3   17.40    9.20
   1  -9   3    8.90    6.90
   1  -9   3    1.90    7.70
   1  -9   3  -10.70    6.70
   1  -9   3    9.90    6.00
   1  -9   3   -0.80    5.00
  -2   9  -3   84.59   15.80
  -2   9  -3   87.69   15.60
  -2   9  -3  127.39   21.40
   2  -9   3  124.89   19.70
   2  -9   3  151.28   21.60
   2  -9   3  104.79   14.50
   2  -9   3  158.88   21.00
   2  -9   3  138.89   20.40
   9   8  -3   46.70   15.90
   9   8  -3   28.40   15.50
   9   8  -3   49.50   14.30
   9   8  -3   70.39   14.00
  -9  -8   3   41.50    8.60
  -9  -8   3   59.19   12.60
  -9  -8   3   56.19   13.40
   8   8  -3   -7.00    9.10
   8   8  -3   10.70    9.20
   8   8  -3   -3.20    7.90
   8   8  -3    4.00    5.40
  -8  -8   3   17.20    9.10
  -8  -8   3   18.30   11.30
  -8  -8   3    9.40    9.00
  -8  -8   3   -7.40    7.70
   7   8  -3    2.20    6.70
   7   8  -3    0.70    5.20
   7   8  -3    1.30    5.00
   7   8  -3    9.40    7.70
  -7  -8   3    5.00    7.30
  -7  -8   3   -0.20    4.80
  -7  -8   3    5.20    4.90
  -7  -8   3    0.50    6.00
   6   8  -3   -5.20    3.20
   6   8  -3  -12.50    4.70
   6   8  -3    3.10    5.90
   6   8  -3   -1.80    4.70
   6   8  -3   -0.50    8.20
  -6  -8   3    0.00    3.80
  -6  -8   3    3.70    4.80
  -6  -8   3    2.10    5.70
   5   8  -3   -0.30    3.70
   5   8  -3   10.10    7.20
   5   8  -3   -7.70    3.60
   5   8  -3   -0.40    3.30
   5   8  -3    2.10    4.60
  -5  -8   3    9.00    7.00
  -5  -8   3   -8.30    3.00
  -5  -8   3   -2.20    3.30
   4   8  -3   45.60    8.10
   4   8  -3   49.40   12.00
   4   8  -3   37.50   10.00
   4   8  -3   22.00    6.40
   4   8  -3   39.50    9.80
   4   8  -3   34.50    7.80
  -4  -8   3   34.30    9.80
  -4  -8   3   44.00    6.30
  -4  -8   3   35.50    7.30
  -4  -8   3   27.70    7.40
  -4  -8   3   28.40    9.50
   3   8  -3   26.90    7.70
   3   8  -3   16.00    6.10
   3   8  -3   13.20    5.90
   3   8  -3   20.00    6.90
   3   8  -3   18.80    6.10
   3   8  -3   15.30    5.80
  -3  -8   3    3.80    4.00
  -3  -8   3    9.60    6.40
  -3  -8   3   21.40    7.10
  -3  -8   3   13.40    7.90
   2   8  -3   89.09   14.30
   2   8  -3  106.59   15.40
   2   8  -3   97.09   14.90
   2   8  -3   77.49   12.90
   2   8  -3   76.09   12.90
  -2  -8   3   82.39   12.70
  -2  -8   3   83.69   11.70
  -2  -8   3   97.89   15.20
  -2  -8   3   82.99   12.90
   1   8  -3   48.30   10.70
   1   8  -3   32.90    8.60
   1   8  -3   25.70    8.90
  -1  -8   3   36.40    9.00
  -1  -8   3   29.90    8.10
  -1  -8   3   33.10    8.90
  -1  -8   3   24.70    7.30
   0   8  -3   73.99   13.30
   0   8  -3   97.09   15.30
   0   8  -3   83.49   12.60
   0   8  -3   79.89   14.60
   0  -8   3   84.69   16.90
   0  -8   3   81.29   14.60
   0  -8   3   88.99   14.90
   0  -8   3   99.49   14.70
   0  -8   3   77.29   14.30
  -1   8  -3   11.00    5.60
  -1   8  -3   22.40    8.30
  -1   8  -3   12.10    6.00
  -1   8  -3    8.40    7.50
   1  -8   3   12.50    7.70
   1  -8   3    3.10    4.50
   1  -8   3   16.40    6.50
   1  -8   3   -2.60    5.20
   1  -8   3    8.10    6.90
   1  -8   3   13.80    5.30
  -2   8  -3  238.68   22.90
  -2   8  -3  228.88   24.20
  -2   8  -3  293.27   25.40
  -2   8  -3  296.07   24.50
   2  -8   3  242.98   23.60
   2  -8   3  279.57   23.70
   2  -8   3  262.57   28.10
   2  -8   3  306.27   25.10
   2  -8   3  231.58   23.60
   2  -8   3  249.48   19.50
  -3   8  -3   36.90   12.80
  -3   8  -3   61.59   13.50
  -3   8  -3   39.70   13.70
  -3   8  -3   40.00   12.30
   3  -8   3   38.20   11.50
   3  -8   3   44.90   10.40
   3  -8   3   37.80   10.30
   3  -8   3   38.30   13.50
  -4   8  -3  157.78   23.00
   4  -8   3  153.68   23.70
   4  -8   3  150.88   20.80
   4  -8   3  169.58   22.20
   4  -8   3  128.49   25.50
   9   7  -3   -0.30    7.60
   9   7  -3    0.20    5.00
   9   7  -3    3.20   10.70
   9   7  -3   -0.70    4.10
  -9  -7   3  -14.50    8.80
  -9  -7   3   31.20    7.80
  -9  -7   3    3.90   11.50
  -9  -7   3   -8.80    5.70
   8   7  -3   -5.30    6.00
   8   7  -3   -1.30    4.20
   8   7  -3   -4.10    5.10
  -8  -7   3    8.70    6.50
  -8  -7   3   -7.30    6.10
  -8  -7   3  -13.30    6.80
  -8  -7   3   -2.60    3.70
   7   7  -3    9.30    8.20
   7   7  -3   23.30    6.80
   7   7  -3    4.30    5.10
   7   7  -3   14.40    6.20
  -7  -7   3    2.00    7.00
  -7  -7   3    7.90    9.00
  -7  -7   3    1.50    4.40
  -7  -7   3    6.60    5.20
   6   7  -3    1.40    4.30
   6   7  -3    7.40    4.40
   6   7  -3    3.00    5.10
   6   7  -3    4.20    4.10
  -6  -7   3    9.70    5.40
  -6  -7   3    9.50    5.20
  -6  -7   3   -2.50    4.00
  -6  -7   3   10.10    7.00
   5   7  -3  127.39   14.20
   5   7  -3  154.08   16.50
   5   7  -3  164.78   15.60
   5   7  -3  118.59   17.70
   5   7  -3  169.88   15.90
  -5  -7   3  108.29   16.50
  -5  -7   3  151.48   12.30
  -5  -7   3  156.88   17.00
  -5  -7   3  111.89   15.80
   4   7  -3   44.20    7.10
   4   7  -3   35.10    9.20
   4   7  -3   47.30    9.60
   4   7  -3   40.20    8.80
   4   7  -3   26.40    7.90
   4   7  -3   41.60    8.30
  -4  -7   3   32.20    6.30
  -4  -7   3   48.90    9.50
  -4  -7   3   30.80    5.30
  -4  -7   3   44.80   11.40
  -4  -7   3   34.80    9.20
   3   7  -3  198.68   17.10
   3   7  -3  203.18   18.50
   3   7  -3  210.68   17.80
   3   7  -3  200.78   15.90
   3   7  -3  219.68   18.40
   3   7  -3  235.18   18.80
  -3  -7   3  219.58   15.40
  -3  -7   3  207.98   19.10
  -3  -7   3  206.68   17.50
  -3  -7   3  192.48   18.00
  -3  -7   3  181.58   12.60
   2   7  -3  115.19   14.90
   2   7  -3  112.89   15.10
   2   7  -3  131.19   12.50
   2   7  -3  122.69   15.60
  -2  -7   3  106.69    9.50
  -2  -7   3  116.19   15.60
  -2  -7   3  104.99   10.80
  -2  -7   3  115.39   12.70
  -2  -7   3   99.89   13.40
   1   7  -3  229.08   18.90
   1   7  -3  184.88   17.10
   1   7  -3  199.48   17.50
  -1  -7   3  222.28   17.90
  -1  -7   3  204.88   17.40
  -1  -7   3  183.38   17.40
  -1  -7   3  180.38   18.10
   0   7  -3   30.00    8.30
   0   7  -3   33.60    7.90
   0   7  -3   30.20    7.90
   0   7  -3   28.00    7.00
   0  -7   3   23.20    6.60
   0  -7   3   21.40    6.60
   0  -7   3   25.30    7.70
   0  -7   3   22.10    7.70
   0  -7   3   31.90    7.90
  -1   7  -3   58.49   10.60
  -1   7  -3   60.19   12.60
  -1   7  -3   54.99   11.00
  -1   7  -3   66.99   11.80
   1  -7   3   64.69   11.80
   1  -7   3   53.69   10.80
   1  -7   3   55.39    8.70
   1  -7   3   59.79   11.20
   1  -7   3   56.89   10.30
   1  -7   3   71.99   12.20
  -2   7  -3   65.19   12.60
  -2   7  -3   76.09   13.10
  -2   7  -3   57.49   10.90
  -2   7  -3   48.60   11.40
   2  -7   3   71.19   12.70
   2  -7   3   78.99   12.90
   2  -7   3   66.09   10.00
   2  -7   3   70.09   12.30
   2  -7   3   70.69   12.70
  -3   7  -3   11.30    6.30
  -3   7  -3    8.70    7.10
  -3   7  -3   12.40    6.00
  -3   7  -3   12.80    8.00
   3  -7   3   11.90    7.00
   3  -7   3    9.50    6.80
   3  -7   3    8.00    4.80
   3  -7   3   21.00    7.30
   3  -7   3    8.00    5.90
   3  -7   3    4.40    7.00
  -4   7  -3   26.60   10.00
  -4   7  -3    4.20    6.70
  -4   7  -3   19.90   12.00
  -4   7  -3    7.10    7.80
   4  -7   3   -0.50    8.70
   4  -7   3   23.10    8.70
   4  -7   3   14.40    8.20
   4  -7   3   16.70    8.00
   4  -7   3   12.20    7.90
  -5   7  -3   30.10   12.30
  -5   7  -3   29.10   10.80
   5  -7   3   26.10    8.60
   5  -7   3   35.30    8.90
   5  -7   3   24.50    8.60
   5  -7   3   32.30   11.80
   5  -7   3   38.20   13.80
  10   6  -3   22.80   12.70
  10   6  -3    9.50    8.40
  10   6  -3    4.10   13.00
 -10  -6   3   17.60    7.90
 -10  -6   3    6.80   13.70
 -10  -6   3   -6.40    8.30
   9   6  -3    8.50    4.20
   9   6  -3   18.20   10.00
   9   6  -3    1.70    5.30
   9   6  -3   -6.10    8.90
   9   6  -3   10.50    7.10
   9   6  -3    2.00    4.80
  -9  -6   3    5.00    5.20
  -9  -6   3  -15.20    9.30
  -9  -6   3   -5.60    4.90
  -9  -6   3  -12.30    8.70
   8   6  -3   80.09   11.70
   8   6  -3   92.09   10.90
   8   6  -3   61.89   14.30
   8   6  -3   63.89   14.60
   8   6  -3   76.19   15.90
  -8  -6   3   69.79   15.40
  -8  -6   3   74.29   14.60
  -8  -6   3   73.29   11.30
  -8  -6   3   66.89   10.60
   7   6  -3  468.95   29.60
   7   6  -3  464.35   34.00
   7   6  -3  477.25   35.80
   7   6  -3  513.95   35.80
   7   6  -3  524.45   27.00
  -7  -6   3  452.75   33.80
  -7  -6   3  487.45   30.30
  -7  -6   3  546.65   37.20
  -7  -6   3  488.05   34.90
   6   6  -3   -3.70    4.30
   6   6  -3    6.00    4.60
   6   6  -3   -2.40    3.10
   6   6  -3    0.00    4.90
   6   6  -3    5.80    2.70
  -6  -6   3   -4.90    4.30
  -6  -6   3    7.10    4.20
  -6  -6   3   14.10    5.70
  -6  -6   3   -3.00    2.30
   5   6  -3  971.70   48.00
   5   6  -3  935.01   51.79
   5   6  -3  896.31   49.80
   5   6  -3  912.51   48.70
   5   6  -3  872.11   49.70
  -5  -6   3  927.01   49.80
  -5  -6   3  848.32   49.30
   4   6  -3   42.40    8.60
   4   6  -3   42.80    8.20
   4   6  -3   34.20    8.60
   4   6  -3   47.20    9.20
   4   6  -3   34.90    5.60
   4   6  -3   46.50    9.10
  -4  -6   3   52.59   10.20
  -4  -6   3   65.99   10.80
  -4  -6   3   34.40    6.10
  -4  -6   3   44.30    6.00
  -4  -6   3   46.70    8.60
   3   6  -3   41.20    8.10
   3   6  -3   45.40    7.10
   3   6  -3   42.90    9.20
   3   6  -3   40.50    8.00
   3   6  -3   35.30    7.70
   3   6  -3   34.50    7.50
  -3  -6   3   47.30    5.20
  -3  -6   3   38.70    7.80
  -3  -6   3   45.80    8.30
  -3  -6   3   43.90    9.10
  -3  -6   3   42.10    6.20
   2   6  -3  331.37   22.20
   2   6  -3  330.97   21.40
   2   6  -3  278.87   21.40
   2   6  -3  354.86   23.20
  -2  -6   3  310.17   18.90
  -2  -6   3  313.37   21.40
  -2  -6   3  300.17   19.60
  -2  -6   3  321.97   23.00
  -2  -6   3  314.57   21.40
   1   6  -3  170.48   13.20
   1   6  -3  208.08   16.50
   1   6  -3  136.89   13.90
   1   6  -3  163.28   14.80
  -1  -6   3  188.08   16.10
  -1  -6   3  163.38   13.10
  -1  -6   3  179.58   14.70
  -1  -6   3  181.28   15.10
  -1  -6   3  172.48   15.40
   0   6  -3   27.70    6.80
   0   6  -3   41.20    7.40
   0   6  -3   38.80    9.50
   0   6  -3   27.90    6.20
   0   6  -3   44.20    4.40
   0  -6   3   46.00    8.70
   0  -6   3   38.90    7.10
   0  -6   3   21.90    6.50
   0  -6   3   38.30    7.40
   0  -6   3   27.30    6.20
  -1   6  -3    6.30    3.50
  -1   6  -3    1.90    3.60
  -1   6  -3    8.10    4.30
  -1   6  -3    2.30    3.60
  -1   6  -3    5.80    1.60
   1  -6   3    9.90    5.40
   1  -6   3    4.90    3.00
   1  -6   3    1.90    3.80
   1  -6   3    4.50    3.40
   1  -6   3    0.10    2.50
   1  -6   3    5.20    4.20
  -2   6  -3   15.30    2.20
  -2   6  -3   20.90    6.50
  -2   6  -3   19.60    6.50
  -2   6  -3   13.00    7.00
  -2   6  -3   22.40    7.00
   2  -6   3   12.70    5.90
   2  -6   3   15.90    4.60
   2  -6   3   25.30    6.80
   2  -6   3   18.00    5.10
   2  -6   3   32.80    7.70
   2  -6   3   16.00    5.80
  -3   6  -3  680.63   43.90
  -3   6  -3  741.93   45.00
  -3   6  -3  732.63   44.30
  -3   6  -3  771.42   43.40
   3  -6   3  749.33   44.90
   3  -6   3  787.92   39.20
   3  -6   3  753.42   44.20
   3  -6   3  816.92   43.60
   3  -6   3  663.23   42.60
   3  -6   3  736.53   43.90
  -4   6  -3  203.78   20.40
  -4   6  -3  217.38   21.30
  -4   6  -3  217.18   19.20
  -4   6  -3  162.18   21.50
   4  -6   3  166.38   21.80
   4  -6   3  161.98   21.30
   4  -6   3  180.88   18.80
  -5   6  -3   19.50    7.70
  -5   6  -3   43.60   11.20
  -5   6  -3   40.30   11.00
  -5   6  -3   45.40   12.80
   5  -6   3   28.60    7.10
   5  -6   3   33.50    9.90
   5  -6   3   30.00   13.60
   5  -6   3    8.70    8.20
   5  -6   3   34.40    9.60
  -6   6  -3   16.40   13.70
  -6   6  -3   55.09   14.50
  -6   6  -3   26.30    9.70
   6  -6   3   21.30   11.50
   6  -6   3   28.70    6.20
   6  -6   3   30.00   10.00
  10   5  -3  113.29   20.10
  10   5  -3  115.49   15.10
  10   5  -3   80.79   17.00
  10   5  -3   91.39   18.50
  10   5  -3  136.19   16.90
 -10  -5   3  112.09   20.10
 -10  -5   3  118.09   14.20
   9   5  -3   28.70    9.50
   9   5  -3   31.00   10.00
   9   5  -3   38.40    9.30
   9   5  -3   22.30    6.60
   9   5  -3   38.10   12.20
  -9  -5   3   37.30    7.70
  -9  -5   3   45.80   12.10
  -9  -5   3   29.60    7.50
  -9  -5   3   31.30   11.00
   8   5  -3   50.59    9.60
   8   5  -3   39.90    6.60
   8   5  -3   43.30    7.50
   8   5  -3   42.80    7.60
   8   5  -3   52.19   13.70
   8   5  -3   49.40   11.90
   8   5  -3   42.00   11.10
  -8  -5   3   36.40   10.80
  -8  -5   3   24.50    9.20
  -8  -5   3   42.30    7.90
  -8  -5   3   56.39    9.70
   7   5  -3  327.47   19.10
   7   5  -3  323.97   25.90
   7   5  -3  322.07   20.70
   7   5  -3  275.77   24.70
   7   5  -3  279.17   19.80
   7   5  -3  324.47   26.50
  -7  -5   3  301.97   21.10
  -7  -5   3  370.56   28.10
  -7  -5   3  320.07   20.90
  -7  -5   3  285.37   24.60
   6   5  -3   29.00    5.10
   6   5  -3   31.20    8.60
   6   5  -3   18.80    5.50
   6   5  -3   28.30    8.50
   6   5  -3   18.20    7.10
  -6  -5   3   23.80    6.40
  -6  -5   3   26.00    6.10
  -6  -5   3   22.00    5.70
  -6  -5   3   30.00    8.80
   5   5  -3  156.58   11.00
   5   5  -3  149.09   15.00
   5   5  -3  166.28   13.60
   5   5  -3  150.58   15.10
   5   5  -3  147.89   15.30
  -5  -5   3  148.29   14.60
  -5  -5   3  138.49   12.20
  -5  -5   3  146.69   14.50
  -5  -5   3  148.09   15.50
   4   5  -3  342.37   21.20
   4   5  -3  333.97   23.20
   4   5  -3  311.47   22.00
   4   5  -3  344.47   23.80
  -4  -5   3  331.67   22.50
  -4  -5   3  330.57   23.90
  -4  -5   3  354.66   23.40
   3   5  -3   13.10    4.70
   3   5  -3   10.20    3.10
   3   5  -3   12.30    4.70
   3   5  -3   16.90    4.80
   3   5  -3   22.00    5.60
  -3  -5   3   14.40    4.80
  -3  -5   3   13.50    4.30
  -3  -5   3   12.50    3.30
  -3  -5   3   11.50    2.90
  -3  -5   3   13.10    5.40
  -3  -5   3   10.70    3.00
   2   5  -3   27.30    6.50
   2   5  -3   16.90    5.10
   2   5  -3   11.80    4.20
   2   5  -3   15.20    4.10
  -2  -5   3   15.80    4.60
  -2  -5   3   15.20    5.00
  -2  -5   3   12.40    4.00
  -2  -5   3   18.70    3.90
  -2  -5   3   14.80    3.50
   1   5  -3   82.69   11.10
   1   5  -3   89.19    9.00
   1   5  -3  105.89   10.60
   1   5  -3   94.59    8.30
   1   5  -3  118.59   10.90
  -1  -5   3  100.59   10.00
  -1  -5   3   98.29    8.40
  -1  -5   3   85.59   11.50
  -1  -5   3  110.49   10.00
   0   5  -3  268.07   18.20
   0   5  -3  265.47   19.80
   0   5  -3  286.87   20.20
   0   5  -3  344.57   20.80
   0  -5   3  301.97   19.70
   0  -5   3  311.07   20.60
   0  -5   3  304.57   20.00
   0  -5   3  278.27   20.00
   0  -5   3  290.97   18.80
  -1   5  -3 1320.37   67.99
  -1   5  -3 1381.56   60.59
  -1   5  -3 1480.55   68.09
  -1   5  -3 1486.75   69.19
  -1   5  -3 1344.27   66.69
  -1   5  -3 1387.86   60.29
   1  -5   3 1479.75   68.79
   1  -5   3 1509.05   69.09
   1  -5   3 1347.97   66.99
   1  -5   3 1488.45   64.49
   1  -5   3 1387.16   68.09
   1  -5   3 1478.55   66.89
  -2   5  -3  781.32   44.30
  -2   5  -3  827.42   45.50
  -2   5  -3  828.72   49.99
  -2   5  -3  848.22   44.20
  -2   5  -3  820.72   36.50
   2  -5   3  810.82   40.30
   2  -5   3  858.51   45.40
   2  -5   3  893.91   44.10
   2  -5   3  853.91   44.80
   2  -5   3  860.91   45.40
  -3   5  -3 2496.55  115.99
  -3   5  -3 2557.24  115.59
  -3   5  -3 2519.55  113.59
  -3   5  -3 2375.26  115.09
   3  -5   3 2462.05  114.29
   3  -5   3 2399.56  114.89
   3  -5   3 2597.14  115.49
   3  -5   3 2553.14  114.99
  -4   5  -3    1.00    2.70
  -4   5  -3   11.10    6.70
  -4   5  -3    8.80    5.90
   4  -5   3    0.90    5.30
   4  -5   3   -1.00    5.20
   4  -5   3    3.70    5.70
   4  -5   3   12.10    5.40
  -5   5  -3  290.57   23.00
  -5   5  -3  284.47   25.30
  -5   5  -3  266.27   24.10
  -5   5  -3  258.77   27.60
   5  -5   3  272.47   24.30
   5  -5   3  262.27   17.80
   5  -5   3  282.57   23.60
   5  -5   3  274.87   24.70
   5  -5   3  290.17   25.00
  -6   5  -3  119.29   20.40
  -6   5  -3  114.29   23.30
  -6   5  -3   97.79   19.00
  -6   5  -3  115.09   17.00
   6  -5   3  109.69   19.10
   6  -5   3  141.99   19.20
   6  -5   3  129.29   19.50
   6  -5   3  106.99   18.50
  -7   5  -3   29.40   14.60
  -7   5  -3   48.10   12.40
  -7   5  -3   15.60   10.60
   7  -5   3   43.80   16.00
   7  -5   3   57.79   14.60
  10   4  -3  114.99   19.00
  10   4  -3  118.89   22.70
  10   4  -3  157.58   23.30
  10   4  -3  112.09   15.30
 -10  -4   3  129.59   13.50
 -10  -4   3   80.89    7.90
 -10  -4   3  121.19   20.20
 -10  -4   3   85.29   18.10
 -10  -4   3  106.19   17.70
   9   4  -3   21.70   10.60
   9   4  -3   23.50    7.70
   9   4  -3   22.00    9.50
   9   4  -3   36.10   12.00
  -9  -4   3   21.10    9.70
  -9  -4   3   24.70    8.40
  -9  -4   3   22.30    6.20
   8   4  -3  396.66   31.40
   8   4  -3  484.65   34.30
   8   4  -3  415.46   32.70
   8   4  -3  432.36   26.30
  -8  -4   3  415.16   31.90
  -8  -4   3  451.95   25.50
  -8  -4   3  407.56   25.80
  -8  -4   3  419.36   31.40
  -8  -4   3  390.46   19.20
   7   4  -3    0.20    2.50
   7   4  -3    1.60    2.30
   7   4  -3   -0.90    3.00
   7   4  -3   -1.40    5.00
   7   4  -3    2.70    5.50
   7   4  -3   -2.10    4.20
  -7  -4   3    3.40    4.90
  -7  -4   3    3.60    2.60
  -7  -4   3    1.10    4.20
  -7  -4   3    7.10    3.00
   6   4  -3   99.29    9.50
   6   4  -3   96.19   14.70
   6   4  -3  103.89   14.90
   6   4  -3  116.29   16.40
   6   4  -3  126.69   10.20
  -6  -4   3   91.19   14.30
  -6  -4   3  103.89   10.30
  -6  -4   3  114.99   15.30
  -6  -4   3  115.49   10.20
   5   4  -3  602.74   30.80
   5   4  -3  567.94   35.10
   5   4  -3  595.34   29.90
   5   4  -3  551.04   30.60
   5   4  -3  601.34   35.90
   5   4  -3  612.44   35.30
  -5  -4   3  615.74   31.60
  -5  -4   3  573.64   35.80
  -5  -4   3  611.74   35.30
  -5  -4   3  642.14   35.60
   4   4  -3    8.90    4.50
   4   4  -3    2.80    2.80
   4   4  -3    8.20    4.10
   4   4  -3    8.60    4.30
   4   4  -3   10.00    2.70
  -4  -4   3   13.00    4.40
  -4  -4   3    6.00    3.80
   3   4  -3   75.99    5.60
   3   4  -3   91.79    9.60
   3   4  -3   90.09    9.10
   3   4  -3   82.29   10.70
  -3  -4   3   85.19   10.90
  -3  -4   3   85.39   11.30
  -3  -4   3   83.39    7.00
  -3  -4   3   78.89    8.60
   2   4  -3  753.32   36.80
   2   4  -3  664.93   35.40
   2   4  -3  665.33   35.70
   2   4  -3  633.74   34.10
  -2  -4   3  696.33   35.00
  -2  -4   3  717.83   32.70
  -2  -4   3  682.43   31.60
  -2  -4   3  751.42   37.20
  -2  -4   3  668.13   35.10
   1   4  -3  108.49   10.40
   1   4  -3  127.49   10.10
   1   4  -3  134.09   11.40
   1   4  -3  134.19    8.90
   1   4  -3  130.49   11.10
  -1  -4   3  125.49   11.20
  -1  -4   3  137.89   10.70
  -1  -4   3  145.09    9.30
  -1  -4   3  140.69   11.00
   0   4  -3   12.80    3.50
   0   4  -3    8.30    3.20
   0   4  -3   13.80    4.10
   0   4  -3   17.90    4.60
   0  -4   3    9.20    3.00
   0  -4   3   10.00    3.20
   0  -4   3   16.30    4.90
  -1   4  -3    6.70    3.80
  -1   4  -3    6.30    2.90
  -1   4  -3    5.20    1.90
  -1   4  -3    3.50    1.50
  -1   4  -3    5.30    2.40
   1  -4   3    2.20    2.00
   1  -4   3    6.90    3.30
   1  -4   3    6.00    3.20
   1  -4   3    9.20    3.20
   1  -4   3    7.30    3.20
  -2   4  -3 1266.47   59.19
  -2   4  -3 1122.89   59.19
  -2   4  -3 1267.07   59.89
  -2   4  -3 1134.89   59.59
  -2   4  -3 1235.28   52.69
   2  -4   3 1246.98   59.59
   2  -4   3 1225.18   59.99
   2  -4   3 1277.17   60.19
   2  -4   3 1267.87   59.69
   2  -4   3 1253.47   55.29
  -3   4  -3   43.30    9.30
  -3   4  -3   45.90    9.30
  -3   4  -3   49.50    9.10
  -3   4  -3   52.59    8.70
   3  -4   3   50.79    9.00
   3  -4   3   29.80    7.40
   3  -4   3   40.40    7.90
   3  -4   3   45.70    8.50
  -4   4  -3    4.20    4.60
  -4   4  -3    7.00    5.10
  -4   4  -3    5.60    4.00
  -4   4  -3    7.10    4.60
   4  -4   3    6.50    4.80
   4  -4   3    8.00    6.10
   4  -4   3    3.70    4.30
   4  -4   3    4.70    5.20
   4  -4   3    6.30    2.30
  -5   4  -3   -2.00    3.70
  -5   4  -3    3.20    4.40
  -5   4  -3   -3.50    3.90
  -5   4  -3   -5.70    4.60
   5  -4   3   -0.60    2.40
   5  -4   3   -2.10    3.90
   5  -4   3   10.30    5.40
   5  -4   3    0.00    4.50
   5  -4   3    4.00    5.10
  -6   4  -3   -5.30    4.40
  -6   4  -3    5.10    4.90
  -6   4  -3   -2.10    6.90
  -6   4  -3   -1.90    3.60
   6  -4   3   -4.50    4.00
   6  -4   3    9.10    6.20
   6  -4   3   -4.90    5.80
   6  -4   3    2.00    2.60
   6  -4   3   -0.40    5.00
  -7   4  -3   20.60   12.90
  -7   4  -3   31.50    9.10
  -7   4  -3   42.90   12.70
   7  -4   3   20.50    9.10
   7  -4   3   40.80   11.60
   7  -4   3   47.10   11.00
   7  -4   3   18.80   10.40
   7  -4   3   30.80    6.40
  -8   4  -3   13.20    9.70
  -8   4  -3  -10.50    9.60
   8  -4   3  -13.00   13.00
   8  -4   3   17.80   11.10
   8  -4   3    6.90    5.20
  10   3  -3   -0.90   14.10
  10   3  -3  -12.10    7.80
  10   3  -3  -12.20    6.90
  10   3  -3   -1.70    7.80
 -10  -3   3   12.00   12.80
 -10  -3   3    5.00    6.20
 -10  -3   3   -3.50    5.50
   9   3  -3   45.60   10.30
   9   3  -3   30.40   11.80
   9   3  -3   15.10   10.60
   9   3  -3   47.40   12.60
  -9  -3   3   38.20   10.80
  -9  -3   3   55.49   11.20
  -9  -3   3   32.30    7.40
  -9  -3   3   38.00   10.80
   8   3  -3   52.29   12.30
   8   3  -3   61.29   12.30
   8   3  -3   59.69   12.80
   8   3  -3   67.99   14.60
  -8  -3   3   61.39    8.50
  -8  -3   3   68.59   12.50
  -8  -3   3   55.49   10.70
  -8  -3   3   57.89   13.20
   7   3  -3   15.80    8.20
   7   3  -3   19.50    7.10
   7   3  -3   35.80    9.30
  -7  -3   3   16.70    4.40
  -7  -3   3   19.80    5.10
  -7  -3   3   20.10    7.30
  -7  -3   3   16.60    6.10
   6   3  -3   27.40    4.60
   6   3  -3   20.50    7.70
   6   3  -3   16.80    5.90
   6   3  -3   17.30    7.50
   6   3  -3   20.40    5.40
  -6  -3   3   20.00    6.50
  -6  -3   3   26.60    7.50
  -6  -3   3   20.10    5.30
  -6  -3   3   25.10    5.70
   5   3  -3   78.99   11.30
   5   3  -3   78.19   11.50
   5   3  -3   74.99    6.90
   5   3  -3   82.79   11.90
   5   3  -3   72.29    8.90
  -5  -3   3   64.59    6.90
  -5  -3   3   70.19    9.00
  -5  -3   3   77.69   11.70
  -5  -3   3   49.00    9.00
   4   3  -3   74.29    6.60
   4   3  -3   80.49   10.60
   4   3  -3   69.99   10.10
   4   3  -3   65.09    9.60
   4   3  -3   74.89    7.00
   4   3  -3   77.49    7.30
  -4  -3   3   64.59   10.40
  -4  -3   3   68.49   10.00
  -4  -3   3   70.29    6.60
  -4  -3   3   81.09   10.60
   3   3  -3  532.65   25.50
   3   3  -3  502.25   24.90
   3   3  -3  512.05   27.60
   3   3  -3  471.45   27.90
   3   3  -3  577.24   29.30
  -3  -3   3  500.75   27.80
  -3  -3   3  503.55   27.50
  -3  -3   3  459.25   27.90
   2   3  -3  685.53   32.30
   2   3  -3  636.74   29.00
   2   3  -3  542.25   29.80
   2   3  -3  569.44   33.40
  -2  -3   3  633.04   30.80
  -2  -3   3  564.54   30.70
  -2  -3   3  632.94   29.40
  -2  -3   3  602.04   29.10
  -2  -3   3  678.23   32.60
   1   3  -3 1894.61   81.99
   1   3  -3 1830.62   81.49
   1   3  -3 1749.62   79.39
   1   3  -3 1782.02   81.09
  -1  -3   3 1884.01   77.59
  -1  -3   3 1696.43   80.29
  -1  -3   3 1917.91   80.09
  -1  -3   3 1862.51   79.49
  -1  -3   3 2078.79   82.49
   0   3  -3 1370.06   65.09
   0   3  -3 1618.94   65.59
   0   3  -3 1322.87   64.89
   0   3  -3 1428.56   63.09
   0  -3   3 1508.95   63.59
   0  -3   3 1359.06   64.39
   0  -3   3 1551.44   65.89
   0  -3   3 1459.45   64.89
   0  -3   3 1504.85   65.69
  -1   3  -3   54.79    4.60
  -1   3  -3   49.99    7.10
  -1   3  -3   61.69    6.50
  -1   3  -3   59.09    4.90
  -1   3  -3   63.39    6.60
  -1   3  -3   53.59    7.90
   1  -3   3   63.69    6.10
   1  -3   3   71.09    7.30
   1  -3   3   65.89    6.90
   1  -3   3   54.59    7.60
   1  -3   3   62.89    6.80
  -2   3  -3 1291.47   55.59
  -2   3  -3 1177.78   50.19
  -2   3  -3 1060.09   54.69
  -2   3  -3 1195.38   56.29
   2  -3   3 1170.38   55.39
   2  -3   3 1161.98   55.79
   2  -3   3 1135.69   55.49
   2  -3   3 1151.98   54.89
  -3   3  -3   24.50    6.00
  -3   3  -3   15.00    4.50
  -3   3  -3   15.00    4.80
  -3   3  -3   14.10    4.00
   3  -3   3   17.50    5.40
   3  -3   3   16.80    5.00
   3  -3   3   14.90    3.00
   3  -3   3   11.60    4.90
   3  -3   3   15.50    4.80
  -4   3  -3   59.79    9.50
  -4   3  -3   49.60    9.00
  -4   3  -3   58.29    9.80
  -4   3  -3   40.70    7.10
  -4   3  -3   47.20    9.20
   4  -3   3   40.80    8.40
   4  -3   3   57.29    5.90
   4  -3   3   40.80    8.10
   4  -3   3   56.39   10.20
   4  -3   3   51.49    8.80
   4  -3   3   49.90    4.80
   4  -3   3   52.19    5.80
  -5   3  -3  296.47   19.00
  -5   3  -3  302.07   22.00
  -5   3  -3  286.57   21.80
  -5   3  -3  295.77   23.00
  -5   3  -3  324.87   24.70
   5  -3   3  309.97   22.30
   5  -3   3  274.07   22.50
   5  -3   3  275.07   16.10
   5  -3   3  275.37   23.40
   5  -3   3  314.47   23.70
   5  -3   3  295.77   17.90
  -6   3  -3   17.50    7.10
  -6   3  -3   21.10    6.00
  -6   3  -3   19.90    7.20
  -6   3  -3   31.90    7.40
   6  -3   3   27.30    8.20
   6  -3   3   23.50    7.40
   6  -3   3   27.60   11.00
   6  -3   3   30.00    9.30
   6  -3   3   35.00    6.30
   6  -3   3   15.40    4.10
  -7   3  -3   35.70    8.50
  -7   3  -3   52.79   12.80
  -7   3  -3   41.20   10.10
  -7   3  -3   77.59   16.80
   7  -3   3   56.69   13.50
   7  -3   3   35.20   10.90
   7  -3   3   41.10    6.60
   7  -3   3   48.40   13.50
   7  -3   3   41.10   10.30
   7  -3   3   53.29    9.00
  -8   3  -3    6.10    7.90
  -8   3  -3   -7.10    5.10
  -8   3  -3    6.00    6.00
   8  -3   3   -3.70    6.20
   8  -3   3   -2.60    4.50
   8  -3   3    0.90    7.60
   8  -3   3   -0.80    6.70
   8  -3   3   -1.90    3.70
   8  -3   3   13.10    9.90
   8  -3   3   -3.00    8.60
  10   2  -3   35.50   14.40
  10   2  -3   -0.10    7.20
 -10  -2   3   10.40   11.80
 -10  -2   3   11.30    7.60
   9   2  -3   10.90    7.90
   9   2  -3   24.00   10.30
   9   2  -3   19.80    8.10
  -9  -2   3   44.80   14.30
  -9  -2   3   34.70   10.40
  -9  -2   3   19.00    6.30
  -9  -2   3    9.40    6.40
   8   2  -3    8.40    6.30
   8   2  -3   -1.50    6.50
   8   2  -3   -2.60    3.30
   8   2  -3    0.10    5.70
  -8  -2   3   -8.20    3.30
  -8  -2   3   -4.50    2.80
  -8  -2   3    2.10    4.60
  -8  -2   3    0.50    3.60
   7   2  -3  498.85   33.40
   7   2  -3  442.56   33.00
   7   2  -3  484.05   33.60
   7   2  -3  471.45   27.10
   7   2  -3  488.25   33.00
  -7  -2   3  517.75   33.50
  -7  -2   3  463.55   29.80
  -7  -2   3  483.85   26.10
  -7  -2   3  435.86   31.80
   6   2  -3  518.85   33.00
   6   2  -3  526.95   27.40
   6   2  -3  466.65   32.20
  -6  -2   3  510.85   32.70
  -6  -2   3  520.95   32.50
   5   2  -3  192.08   15.60
   5   2  -3  155.48   14.90
   5   2  -3  165.68    9.70
  -5  -2   3  163.28   10.90
  -5  -2   3  167.68   15.30
  -5  -2   3  171.18   14.90
  -5  -2   3  152.38   12.50
   4   2  -3    2.80    2.30
   4   2  -3    1.10    3.30
   4   2  -3    4.80    3.70
   4   2  -3    1.90    1.50
  -4  -2   3    3.00    2.40
  -4  -2   3    2.90    1.90
  -4  -2   3    1.10    2.80
  -4  -2   3    7.40    2.20
   3   2  -3  502.15   25.10
   3   2  -3  516.05   27.30
   3   2  -3  539.95   27.40
   3   2  -3  488.35   23.50
   3   2  -3  443.86   26.50
  -3  -2   3  455.75   26.30
  -3  -2   3  494.15   27.30
  -3  -2   3  520.65   23.30
   2   2  -3   78.19    7.50
   2   2  -3   78.99    7.30
   2   2  -3   91.29    6.70
   2   2  -3   78.89    6.50
   2   2  -3   71.49    6.80
  -2  -2   3   84.99    7.60
  -2  -2   3   72.59    6.30
  -2  -2   3   76.49    7.20
  -2  -2   3   77.09    6.90
   1   2  -3  527.55   24.70
   1   2  -3  528.05   24.90
   1   2  -3  482.45   23.10
  -1  -2   3  469.15   23.20
  -1  -2   3  473.45   20.60
  -1  -2   3  478.05   23.60
  -1  -2   3  511.85   23.90
  -1  -2   3  516.45   25.00
  -1  -2   3  469.05   24.00
   0   2  -3  921.81   40.60
   0   2  -3  928.01   41.00
   0   2  -3  813.22   38.40
   0   2  -3  908.11   40.80
   0   2  -3  893.11   38.50
   0  -2   3  860.81   40.60
   0  -2   3  882.41   38.80
   0  -2   3  961.10   40.50
   0  -2   3  872.91   40.10
  -1   2  -3  322.37   16.20
  -1   2  -3  325.07   17.90
  -1   2  -3  339.87   18.70
  -1   2  -3  327.97   16.10
  -1   2  -3  338.67   18.00
  -1   2  -3  327.27   18.20
   1  -2   3  318.37   14.80
   1  -2   3  296.17   17.90
   1  -2   3  316.07   18.10
   1  -2   3  345.67   18.10
   1  -2   3  347.27   18.10
  -2   2  -3  427.06   21.40
  -2   2  -3  475.05   21.50
  -2   2  -3  445.46   24.20
  -2   2  -3  463.55   22.40
  -2   2  -3  455.85   24.30
  -2   2  -3  469.55   24.90
  -2   2  -3  430.16   24.90
   2  -2   3  423.76   23.90
   2  -2   3  511.55   25.50
   2  -2   3  461.55   24.70
   2  -2   3  455.55   21.50
   2  -2   3  468.05   25.20
   2  -2   3  446.86   22.00
  -3   2  -3  281.27   17.90
  -3   2  -3  245.78   16.90
  -3   2  -3  250.97   14.40
  -3   2  -3  275.27   18.50
   3  -2   3  255.57   17.70
   3  -2   3  263.37   14.30
   3  -2   3  236.78   17.40
   3  -2   3  259.97   20.40
   3  -2   3  285.47   15.30
   3  -2   3  274.47   17.00
  -4   2  -3  224.08   16.10
  -4   2  -3  213.58   13.30
  -4   2  -3  193.48   15.50
  -4   2  -3  205.58   16.70
  -4   2  -3  188.88   15.20
   4  -2   3  202.48   11.50
   4  -2   3  192.48   12.20
   4  -2   3  187.38   15.60
   4  -2   3  195.48   16.00
   4  -2   3  194.28   14.90
   4  -2   3  214.78   10.30
   4  -2   3  178.88   13.00
   4  -2   3  199.28   16.50
  -5   2  -3  112.09   12.10
  -5   2  -3  107.39    9.80
  -5   2  -3   84.19   12.10
  -5   2  -3  116.89   11.90
  -5   2  -3  126.09   15.90
   5  -2   3   98.09    8.50
   5  -2   3   98.99   10.80
   5  -2   3  105.29    7.70
   5  -2   3   98.19    9.70
   5  -2   3   95.59   13.20
   5  -2   3  111.19   15.20
   5  -2   3  108.69   14.30
  -6   2  -3    4.00    6.30
  -6   2  -3    8.10    4.70
  -6   2  -3    4.70    5.50
  -6   2  -3   -3.90    3.60
  -6   2  -3   -0.10    2.90
   6  -2   3    1.10    3.20
   6  -2   3    2.70    1.90
   6  -2   3    1.60    3.40
   6  -2   3    5.00    2.20
   6  -2   3    0.20    3.00
   6  -2   3    0.90    3.00
   6  -2   3    7.30    4.50
  -7   2  -3    0.50    3.60
  -7   2  -3   -2.20    4.70
  -7   2  -3   12.10    5.90
  -7   2  -3   10.80    5.90
   7  -2   3   -5.40    3.70
   7  -2   3    2.70    5.60
   7  -2   3   -1.00    4.00
   7  -2   3    0.20    4.70
   7  -2   3   11.80    6.30
   7  -2   3    7.50    3.40
  -8   2  -3   -3.90    4.30
  -8   2  -3   -4.30    4.50
  -8   2  -3    0.40    1.70
  -8   2  -3   -5.70    8.00
  -8   2  -3   -7.50    6.50
  -8   2  -3    2.80    6.30
   8  -2   3   -0.40    4.40
   8  -2   3    1.00    3.70
   8  -2   3   -5.80    7.10
   8  -2   3   -2.10    6.10
   8  -2   3   -1.10    4.20
   8  -2   3    5.10    6.60
   8  -2   3   -4.70    4.10
  -9   2  -3   58.29   11.20
  -9   2  -3   37.20   12.90
  -9   2  -3   55.29    9.80
  -9   2  -3   38.90   17.00
   9  -2   3   37.20   16.00
   9  -2   3   58.19   13.00
   9  -2   3   50.69    9.20
   9  -2   3   44.80   13.10
   9  -2   3   62.29   11.50
   9  -2   3   59.59    9.50
   9  -2   3   51.79   14.60
   9   1  -3   75.09   15.30
   9   1  -3   69.49   14.30
   9   1  -3   61.09   14.60
   9   1  -3   90.99   18.80
  -9  -1   3   58.89   11.30
  -9  -1   3   57.09   12.30
  -9  -1   3   62.29   12.50
  -9  -1   3   43.00   11.20
   8   1  -3    2.90    5.90
   8   1  -3    1.70    6.10
   8   1  -3   -2.50    3.60
   8   1  -3    1.00    6.90
   8   1  -3   -2.00    5.40
  -8  -1   3    1.60    4.70
  -8  -1   3    1.90    3.60
  -8  -1   3    0.80    4.60
  -8  -1   3    0.40    3.40
   7   1  -3  591.54   31.20
   7   1  -3  491.75   35.20
   7   1  -3  510.25   35.90
   7   1  -3  523.35   35.20
   7   1  -3  501.35   35.60
  -7  -1   3  560.64   35.50
  -7  -1   3  557.44   29.30
  -7  -1   3  510.45   34.80
  -7  -1   3  531.65   32.40
   6   1  -3  221.48   20.30
   6   1  -3  267.67   21.10
   6   1  -3  241.68   16.10
   6   1  -3  254.97   20.30
   6   1  -3  239.48   20.50
  -6  -1   3  230.38   18.00
  -6  -1   3  232.18   19.30
  -6  -1   3  233.68   22.80
  -6  -1   3  227.78   15.00
   5   1  -3  300.77   21.50
   5   1  -3  277.57   20.90
   5   1  -3  280.37   16.80
   5   1  -3  288.87   20.80
   5   1  -3  293.87   21.60
  -5  -1   3  257.67   18.70
  -5  -1   3  303.17   20.80
  -5  -1   3  281.87   16.00
  -5  -1   3  275.67   20.00
   4   1  -3   93.79   10.20
   4   1  -3   93.19    5.20
   4   1  -3   98.09    9.80
   4   1  -3   99.29   10.20
  -4  -1   3  102.99   10.00
  -4  -1   3   95.49    9.70
  -4  -1   3   99.59    9.20
  -4  -1   3  103.29    7.00
   3   1  -3 2789.52  118.39
   3   1  -3 2624.34  113.09
   3   1  -3 2944.01  118.49
   3   1  -3 2707.93  112.29
   3   1  -3 2598.14  117.89
  -3  -1   3 2688.53  117.59
  -3  -1   3 2694.43  116.89
  -3  -1   3 2734.83  112.79
  -3  -1   3 2819.32  118.19
   2   1  -3   70.09    6.60
   2   1  -3   77.59    6.80
   2   1  -3   70.19    6.30
   2   1  -3   70.19    6.20
  -2  -1   3   61.99    6.10
  -2  -1   3   62.19    6.20
  -2  -1   3   69.29    3.70
  -2  -1   3   67.39    6.50
  -2  -1   3   72.99    4.40
   1   1  -3   -0.20    0.90
   1   1  -3   -0.70    1.20
   1   1  -3    1.20    1.60
   1   1  -3    0.40    1.30
  -1  -1   3   -0.40    0.70
  -1  -1   3    1.00    1.60
  -1  -1   3    0.60    0.50
  -1  -1   3    0.70    0.70
  -1  -1   3    0.30    1.20
  -1  -1   3   -1.60    1.00
   0   1  -3  281.67   12.30
   0   1  -3  279.67   13.90
   0   1  -3  291.07   13.90
   0   1  -3  288.67   14.20
   0  -1   3  249.78   14.40
   0  -1   3  263.97   14.00
   0  -1   3  282.27   14.60
   0  -1   3  298.97   12.40
   0  -1   3  283.27   13.90
  -1   1  -3    5.70    2.00
  -1   1  -3   10.30    2.20
  -1   1  -3    5.50    1.70
  -1   1  -3    5.50    1.60
  -1   1  -3    3.30    1.40
  -1   1  -3    0.40    1.70
  -1   1  -3    5.60    1.70
   1  -1   3    5.20    2.00
   1  -1   3    5.90    1.90
   1  -1   3    2.00    1.90
   1  -1   3    3.50    1.30
   1  -1   3    2.70    1.40
  -2   1  -3   36.00    2.90
  -2   1  -3   36.50    4.90
  -2   1  -3   39.80    5.50
  -2   1  -3   39.80    4.30
  -2   1  -3   38.20    3.80
  -2   1  -3   36.80    5.50
  -2   1  -3   33.70    5.20
   2  -1   3   28.90    5.00
   2  -1   3   37.40    4.00
   2  -1   3   33.20    5.20
   2  -1   3   32.50    3.50
   2  -1   3   36.80    3.90
   2  -1   3   24.70    3.90
   2  -1   3   35.70    5.30
  -3   1  -3 3045.40  139.29
  -3   1  -3 3334.17  141.99
  -3   1  -3 3496.45  141.19
  -3   1  -3 3260.57  141.09
   3  -1   3 3311.87  139.09
   3  -1   3 2999.50  141.09
   3  -1   3 3453.25  138.49
   3  -1   3 3452.55  141.99
   3  -1   3 3533.15  137.99
   3  -1   3 3189.28  141.29
   3  -1   3 3230.28  139.09
  -4   1  -3  120.39   11.20
  -4   1  -3  140.39   13.00
  -4   1  -3  178.58   13.30
  -4   1  -3  144.79   12.20
   4  -1   3  144.69   13.20
   4  -1   3  148.89   10.50
   4  -1   3  158.78   13.20
   4  -1   3  143.79    9.90
   4  -1   3  141.69   12.60
   4  -1   3  153.18   11.40
   4  -1   3  156.18   11.60
  -5   1  -3  248.48   16.50
  -5   1  -3  231.78   18.00
  -5   1  -3  264.77   20.30
  -5   1  -3  252.87   18.60
  -5   1  -3  284.17   19.80
   5  -1   3  271.67   20.30
   5  -1   3  242.68   19.00
   5  -1   3  285.07   18.30
   5  -1   3  275.27   15.70
   5  -1   3  246.08   16.20
   5  -1   3  249.58   20.10
   5  -1   3  262.37   17.50
  -6   1  -3  332.17   21.70
  -6   1  -3  295.57   23.30
  -6   1  -3  324.77   25.40
  -6   1  -3  388.66   25.00
   6  -1   3  328.07   22.80
   6  -1   3  366.56   20.30
   6  -1   3  378.06   26.20
   6  -1   3  364.46   27.00
   6  -1   3  346.97   21.30
   6  -1   3  348.77   22.60
  -7   1  -3    1.20    4.50
  -7   1  -3    7.60    4.80
  -7   1  -3   13.10    5.40
  -7   1  -3   15.40    3.40
  -7   1  -3   11.10    6.80
   7  -1   3    7.80    4.50
   7  -1   3   21.50    4.80
   7  -1   3   18.70    7.20
   7  -1   3   17.20    6.10
   7  -1   3   17.60    6.80
   7  -1   3   17.30    4.80
   7  -1   3   22.30    9.10
   7  -1   3   19.40    6.40
   7  -1   3   20.90    4.60
  -8   1  -3    9.80    7.90
  -8   1  -3    6.60    6.00
  -8   1  -3   21.80    5.80
  -8   1  -3   19.30    7.70
  -8   1  -3   14.20    6.20
   8  -1   3   18.90    8.60
   8  -1   3    7.60    4.00
   8  -1   3   15.90    5.40
   8  -1   3   11.40    5.90
   8  -1   3   18.50    6.70
   8  -1   3   21.10    8.00
   8  -1   3   15.10    4.50
   8  -1   3   11.10    7.60
   8  -1   3   16.40    7.80
  -9   1  -3    3.00    7.30
  -9   1  -3   -8.40    8.60
  -9   1  -3   -6.60    6.40
  -9   1  -3    2.50    6.20
  -9   1  -3   -3.70    5.00
   9  -1   3    1.50    9.00
   9  -1   3    3.30    5.00
   9  -1   3    5.80    7.90
   9  -1   3    1.20    3.20
   9  -1   3    3.30    4.10
   9  -1   3    3.40    6.90
   9  -1   3   -5.10    5.50
   9  -1   3    0.60    7.40
   9   0  -3    7.30    7.80
   9   0  -3    4.40    6.40
   9   0  -3  -10.50    7.10
   9   0  -3   -2.20    9.10
  -9   0   3    8.80    9.80
  -9   0   3   -8.50    8.10
  -9   0   3   -5.80    7.50
  -9   0   3    0.00    7.90
   8   0  -3  254.67   24.40
   8   0  -3  223.58   22.90
   8   0  -3  267.37   23.90
   8   0  -3  229.58   19.60
  -8   0   3  262.37   22.90
  -8   0   3  269.57   24.60
  -8   0   3  260.87   23.00
  -8   0   3  226.68   23.90
   7   0  -3   72.59   14.40
   7   0  -3   53.49    9.80
   7   0  -3   78.99   11.20
   7   0  -3   65.79   12.60
   7   0  -3   60.99   12.90
   7   0  -3   98.69   15.00
  -7   0   3   71.19   10.90
  -7   0   3   77.69   15.20
  -7   0   3   74.09   13.00
  -7   0   3   57.79   12.20
   6   0  -3  106.99   11.10
   6   0  -3   94.59   13.90
   6   0  -3   95.29    9.90
   6   0  -3   66.39   11.10
   6   0  -3   94.19   14.00
  -6   0   3  102.09    9.00
  -6   0   3  103.89   15.00
  -6   0   3   94.59   13.10
  -6   0   3   77.59   11.00
  -6   0   3   68.89   11.90
   5   0  -3  195.38   16.90
   5   0  -3  196.88   16.40
   5   0  -3  192.98   14.30
   5   0  -3  178.48   13.10
  -5   0   3  187.78   16.10
  -5   0   3  165.38   15.40
  -5   0   3  176.98   14.40
  -5   0   3  168.58   15.70
  -5   0   3  172.58   15.00
   4   0  -3  580.94   32.00
   4   0  -3  547.55   30.30
   4   0  -3  576.44   29.60
   4   0  -3  567.84   31.20
   4   0  -3  503.55   26.80
  -4   0   3  538.55   30.00
  -4   0   3  567.34   26.60
  -4   0   3  553.04   29.90
  -4   0   3  479.75   29.60
   3   0  -3  512.45   29.40
   3   0  -3  567.44   29.30
   3   0  -3  610.84   31.50
   3   0  -3  570.94   26.60
   3   0  -3  580.74   29.70
  -3   0   3  566.84   30.10
  -3   0   3  581.04   29.70
  -3   0   3  583.74   29.70
   2   0  -3 1736.53   77.49
   2   0  -3 2036.90   82.19
   2   0  -3 1886.91   82.59
   2   0  -3 1822.72   81.79
   2   0  -3 1843.82   79.59
   2   0  -3 1889.51   78.89
  -2   0   3 1825.42   82.89
  -2   0   3 2016.90   83.39
  -2   0   3 1904.51   82.69
  -2   0   3 2054.49   82.39
  -2   0   3 1961.30   81.89
   1   0  -3 9117.29  376.06
   0   0  -3    2.60    1.30
   0   0  -3    4.70    1.80
   0   0  -3    3.00    1.10
   0   0  -3    2.60    0.90
   0   0  -3    2.20    1.60
   0   0  -3    2.00    1.10
   0   0  -3    2.30    1.30
   0   0  -3    4.30    1.40
   0   0   3    2.90    1.30
   0   0   3    3.50    0.80
   0   0   3    3.90    0.90
   0   0   3    4.30    1.20
   0   0   3    4.90    1.80
   0   0   3    4.60    2.00
   0   0   3    3.90    1.70
   0   0   3    2.40    1.40
  -1   0  -3 5758.12  241.98
   1   0   3 5707.23  238.78
  -2   0  -3  505.25   22.30
  -2   0  -3  590.94   25.80
  -2   0  -3  529.85   23.60
  -2   0  -3  515.45   26.00
  -2   0  -3  545.65   25.60
  -2   0  -3  533.35   25.90
   2   0   3  492.65   24.60
   2   0   3  536.75   25.70
   2   0   3  491.05   24.60
   2   0   3  546.05   23.50
   2   0   3  496.85   25.90
   2   0   3  490.05   24.70
   2   0   3  516.05   25.60
   2   0   3  532.65   25.30
  -3   0  -3  818.32   38.50
  -3   0  -3  720.93   38.20
   3   0   3  733.33   36.30
   3   0   3  807.62   37.00
   3   0   3  821.12   36.00
   3   0   3  829.22   38.10
   3   0   3  833.32   38.70
   3   0   3  776.02   38.60
   3   0   3  831.52   37.80
   3   0   3  727.63   38.40
  -4   0  -3  138.59   10.70
  -4   0  -3  155.48   12.20
  -4   0  -3  173.68   12.90
  -4   0  -3  116.19   11.90
   4   0   3  147.59   10.60
   4   0   3  155.88   13.10
   4   0   3  156.78   12.30
   4   0   3  157.68   12.90
   4   0   3  154.38   11.50
   4   0   3  151.18   10.70
   4   0   3  136.69   12.30
  -5   0  -3 1051.69   51.99
  -5   0  -3 1064.99   51.39
  -5   0  -3 1004.90   46.30
  -5   0  -3 1003.30   52.69
   5   0   3 1048.40   53.29
   5   0   3 1053.89   49.20
   5   0   3  993.40   51.89
   5   0   3 1023.30   51.99
   5   0   3  991.90   51.49
  -6   0  -3  177.18   15.30
  -6   0  -3  160.88   15.50
  -6   0  -3  160.08   15.70
  -6   0  -3  157.78   10.30
  -6   0  -3  160.58   12.40
   6   0   3  153.68   13.20
   6   0   3  150.28   15.00
   6   0   3  156.28   15.40
   6   0   3  141.59   14.80
   6   0   3  159.48   15.00
  -7   0  -3   21.00    7.50
  -7   0  -3   20.20    5.60
  -7   0  -3   17.20    6.60
  -7   0  -3   16.00    5.80
   7   0   3   38.40    8.00
   7   0   3   21.50    7.80
   7   0   3   40.30   10.40
   7   0   3   15.80    6.10
   7   0   3   13.60    7.40
   7   0   3   13.10    4.30
  -8   0  -3    4.50    7.10
  -8   0  -3    2.20    5.00
  -8   0  -3   -0.50    4.30
  -8   0  -3   -2.30    3.10
   8   0   3   -6.30    4.60
   8   0   3    4.20    4.00
   8   0   3   -3.90    4.80
   8   0   3    6.10    6.10
   8   0   3   -0.90    5.40
   8   0   3   -0.80    4.80
   8   0   3   13.20    6.60
  -9   0  -3   38.20    9.50
  -9   0  -3   64.19    9.10
  -9   0  -3   55.09   14.20
  -9   0  -3   37.50   10.80
  -9   0  -3   58.29   12.80
   9   0   3   41.90   12.80
   9   0   3   59.29   11.60
   9   0   3   47.40   12.10
   9   0   3   63.79   12.70
   9   0   3   41.20    8.70
   9   0   3   62.39   14.00
   9   0   3   47.80   12.50
 -10   0  -3   26.90    9.50
 -10   0  -3   -0.20   10.70
 -10   0  -3   32.60    7.40
 -10   0  -3   27.00   10.20
 -10   0  -3   41.70   14.30
  10   0   3   31.90   10.70
  10   0   3   38.50    9.50
  10   0   3   22.10   14.00
  10   0   3   35.40    7.50
  10   0   3   38.30   12.70
  10   0   3   17.90   13.20
  10   0   3   37.30   11.60
   9  -1  -3  179.18   24.40
   9  -1  -3  170.88   26.20
   9  -1  -3  191.78   20.70
   9  -1  -3  194.78   26.10
  -9   1   3  211.58   21.40
  -9   1   3  140.89   22.90
  -9   1   3  162.78   23.40
   8  -1  -3  459.15   37.40
   8  -1  -3  541.95   39.50
   8  -1  -3  506.35   36.50
   8  -1  -3  473.25   32.00
   8  -1  -3  513.35   36.50
   8  -1  -3  500.85   32.40
  -8   1   3  534.45   38.40
  -8   1   3  475.45   34.30
  -8   1   3  532.15   36.90
  -8   1   3  560.34   39.10
   7  -1  -3  235.88   19.00
   7  -1  -3  236.98   22.30
   7  -1  -3  220.18   22.00
   7  -1  -3  238.78   19.20
   7  -1  -3  221.88   20.90
  -7   1   3  249.38   22.10
  -7   1   3  209.68   20.70
  -7   1   3  234.98   22.10
  -7   1   3  249.88   20.90
   6  -1  -3   27.10    7.90
   6  -1  -3   16.40    7.00
   6  -1  -3   26.80    6.40
   6  -1  -3   25.90    7.00
   6  -1  -3   24.00    8.70
  -6   1   3   12.50    5.70
  -6   1   3   22.60    7.70
  -6   1   3   25.40    8.00
  -6   1   3   20.20    6.10
   5  -1  -3  811.12   40.80
   5  -1  -3  778.92   43.10
   5  -1  -3  790.12   41.60
   5  -1  -3  731.23   38.10
   5  -1  -3  734.13   42.70
  -5   1   3  742.23   41.40
  -5   1   3  644.04   40.80
  -5   1   3  742.93   42.20
  -5   1   3  747.03   40.30
   4  -1  -3   61.49    9.00
   4  -1  -3   68.89    9.30
   4  -1  -3   44.10    8.00
   4  -1  -3   55.09    7.20
   4  -1  -3   65.59    9.60
  -4   1   3   59.19    9.50
  -4   1   3   58.89    9.30
  -4   1   3   62.39    8.50
  -4   1   3   54.39    8.80
  -4   1   3   45.80    7.80
   3  -1  -3   24.60    5.80
   3  -1  -3   30.90    5.70
   3  -1  -3   37.30    6.00
   3  -1  -3   30.00    4.50
   3  -1  -3   30.50    6.00
   3  -1  -3   39.60    6.80
  -3   1   3   31.40    3.30
  -3   1   3   24.10    5.80
  -3   1   3   23.60    5.10
  -3   1   3   29.20    2.00
  -3   1   3   35.00    6.10
  -3   1   3   31.10    6.10
  -3   1   3   28.40    5.60
   2  -1  -3 2006.80   83.89
   2  -1  -3 1926.71   81.79
   2  -1  -3 2008.30   83.89
   2  -1  -3 1899.11   84.59
   2  -1  -3 1704.73   81.49
  -2   1   3 1854.21   78.29
  -2   1   3 1877.01   86.29
  -2   1   3 1828.02   83.29
  -2   1   3 1912.21   81.89
  -2   1   3 1929.11   80.29
  -2   1   3 1916.61   83.49
   1  -1  -3  389.06   20.60
   1  -1  -3  455.75   22.80
   1  -1  -3  448.76   22.30
   1  -1  -3  419.56   20.00
   1  -1  -3  424.76   19.50
   1  -1  -3  409.46   22.10
   1  -1  -3  411.56   22.10
   1  -1  -3  442.46   22.70
   1  -1  -3  425.46   20.20
  -1   1   3  439.76   22.10
  -1   1   3  436.46   22.40
  -1   1   3  461.75   22.90
  -1   1   3  406.16   19.50
  -1   1   3  449.86   21.10
  -1   1   3  422.26   20.10
  -1   1   3  446.16   19.90
  -1   1   3  448.46   22.20
   0  -1  -3  514.35   24.40
   0  -1  -3  546.45   22.30
   0  -1  -3  509.65   25.20
   0  -1  -3  528.95   26.90
   0  -1  -3  529.05   24.50
   0  -1  -3  530.45   24.80
   0  -1  -3  534.55   26.10
   0  -1  -3  503.45   24.30
   0  -1  -3  516.95   25.30
   0  -1  -3  558.24   25.00
   0  -1  -3  528.15   22.30
   0   1   3  531.85   22.20
   0   1   3  536.95   22.30
   0   1   3  591.74   25.00
   0   1   3  560.84   25.50
   0   1   3  502.95   25.60
   0   1   3  551.24   24.50
   0   1   3  558.34   25.50
  -1  -1  -3 5276.37  220.78
   1   1   3 5372.36  220.78
  -2  -1  -3  209.98   10.40
  -2  -1  -3  231.58   13.60
  -2  -1  -3  222.78   14.10
  -2  -1  -3  221.58   12.80
  -2  -1  -3  222.98   12.70
  -2  -1  -3  212.18   12.50
  -2  -1  -3  214.08   12.50
   2   1   3  224.68   12.80
   2   1   3  201.98    9.50
   2   1   3  220.38   13.50
   2   1   3  223.78   13.80
   2   1   3  221.88   12.40
   2   1   3  230.78   12.90
   2   1   3  216.28   12.60
  -3  -1  -3  386.96   21.60
  -3  -1  -3  419.66   20.90
  -3  -1  -3  356.16   20.90
  -3  -1  -3  408.66   20.30
  -3  -1  -3  393.86   21.90
  -3  -1  -3  446.26   22.30
   3   1   3  376.36   21.70
   3   1   3  386.06   21.50
   3   1   3  376.56   21.30
   3   1   3  386.06   18.30
   3   1   3  369.66   21.90
  -4  -1  -3   26.30    5.70
  -4  -1  -3   21.90    4.60
  -4  -1  -3   27.50    4.60
  -4  -1  -3   20.20    3.70
  -4  -1  -3   26.10    5.40
   4   1   3   26.20    5.70
   4   1   3   14.00    4.60
   4   1   3   28.00    6.10
   4   1   3   24.60    4.00
   4   1   3   27.80    6.20
  -5  -1  -3   59.39    7.90
  -5  -1  -3   69.49    6.20
  -5  -1  -3   59.09    8.80
  -5  -1  -3   63.49   10.50
  -5  -1  -3   78.79   10.80
   5   1   3   67.79   10.00
   5   1   3   42.50    8.60
   5   1   3   79.09    7.50
   5   1   3   76.79   12.70
   5   1   3   49.10    8.40
  -6  -1  -3  287.37   23.30
  -6  -1  -3  312.77   22.00
  -6  -1  -3  310.47   16.30
  -6  -1  -3  344.67   17.50
  -6  -1  -3  347.47   23.80
  -6  -1  -3  341.47   20.20
   6   1   3  330.37   20.30
   6   1   3  319.87   23.00
   6   1   3  318.97   22.90
   6   1   3  324.37   23.50
   6   1   3  308.97   24.20
  -7  -1  -3  404.86   30.30
  -7  -1  -3  420.46   20.80
  -7  -1  -3  469.85   30.50
  -7  -1  -3  433.86   25.00
  -7  -1  -3  451.35   28.50
   7   1   3  429.56   26.20
   7   1   3  398.16   29.40
   7   1   3  447.56   30.40
   7   1   3  416.66   31.10
  -8  -1  -3   83.59   14.30
  -8  -1  -3  103.59   10.20
  -8  -1  -3  107.79   14.70
  -8  -1  -3   69.69   14.00
   8   1   3   84.79   14.40
   8   1   3   93.59   16.30
   8   1   3   78.99   11.60
   8   1   3   75.39   14.40
   8   1   3   88.29   15.10
  -9  -1  -3  338.97   28.30
  -9  -1  -3  318.07   20.80
  -9  -1  -3  295.37   28.30
  -9  -1  -3  332.47   25.80
   9   1   3  323.37   27.30
   9   1   3  339.87   37.20
   9   1   3  296.77   27.40
   9   1   3  264.47   27.20
   9   1   3  345.57   24.90
 -10  -1  -3  174.58   26.50
 -10  -1  -3  208.28   26.80
 -10  -1  -3  192.48   20.50
 -10  -1  -3  225.08   16.10
  10   1   3  232.48   20.40
  10   1   3  209.18   30.10
  10   1   3  150.08   26.10
  10   1   3  202.18   20.50
  10   1   3  197.58   27.80
  10   1   3  191.98   20.40
   8  -2  -3  290.77   23.90
   8  -2  -3  244.58   24.40
   8  -2  -3  302.07   28.60
   8  -2  -3  302.97   27.40
   8  -2  -3  230.28   22.10
  -8   2   3  244.68   25.40
  -8   2   3  275.87   26.90
  -8   2   3  238.68   23.30
  -8   2   3  260.97   24.90
   7  -2  -3   33.80   11.10
   7  -2  -3   50.39   11.90
   7  -2  -3   28.30    8.60
   7  -2  -3   40.50   10.20
   7  -2  -3   38.20    8.60
  -7   2   3   30.70   10.20
  -7   2   3   26.30    9.00
  -7   2   3   32.80   10.00
  -7   2   3   32.40    8.90
   6  -2  -3  301.57   22.50
   6  -2  -3  318.57   25.70
   6  -2  -3  313.47   25.70
   6  -2  -3  296.57   26.30
   6  -2  -3  372.76   26.00
  -6   2   3  313.97   25.00
  -6   2   3  329.37   24.70
  -6   2   3  312.47   23.20
  -6   2   3  280.07   24.70
   5  -2  -3   83.89   13.10
   5  -2  -3   87.69   14.20
   5  -2  -3  115.19   12.50
   5  -2  -3  119.39   15.10
   5  -2  -3  108.79   12.90
  -5   2   3  128.19   15.90
  -5   2   3  107.49    5.70
  -5   2   3  101.29   14.70
  -5   2   3  100.79   14.10
  -5   2   3  126.59   12.40
   4  -2  -3  467.85   26.10
   4  -2  -3  453.25   26.70
   4  -2  -3  447.56   27.70
   4  -2  -3  417.76   27.40
   4  -2  -3  510.35   29.90
   4  -2  -3  460.95   27.50
  -4   2   3  464.05   22.80
  -4   2   3  458.25   29.10
  -4   2   3  467.55   21.00
  -4   2   3  459.15   26.40
  -4   2   3  422.66   27.50
  -4   2   3  440.06   27.40
   3  -2  -3   34.90    6.70
   3  -2  -3   38.00    6.70
   3  -2  -3   37.80    6.60
   3  -2  -3   30.70    5.60
   3  -2  -3   37.40    7.20
  -3   2   3   37.70    6.90
  -3   2   3   30.00    6.80
  -3   2   3   34.70    7.30
  -3   2   3   28.50    6.20
  -3   2   3   41.40    3.80
  -3   2   3   45.10    6.70
  -3   2   3   39.10    5.00
   2  -2  -3  461.05   26.80
   2  -2  -3  516.95   27.90
   2  -2  -3  486.55   25.50
   2  -2  -3  510.65   25.60
   2  -2  -3  510.85   27.30
   2  -2  -3  452.05   24.80
  -2   2   3  508.95   24.80
  -2   2   3  462.95   25.30
  -2   2   3  517.55   23.30
  -2   2   3  479.95   27.80
  -2   2   3  490.25   27.20
  -2   2   3  512.95   27.90
   1  -2  -3   56.39    4.60
   1  -2  -3   66.09    7.10
   1  -2  -3   75.89    7.20
   1  -2  -3   65.49    5.30
   1  -2  -3   57.79    5.90
   1  -2  -3   66.69    7.00
   1  -2  -3   56.59    4.70
   1  -2  -3   65.09    6.90
  -1   2   3   66.79    6.80
  -1   2   3   61.09    5.00
  -1   2   3   60.89    5.20
  -1   2   3   62.49    8.90
  -1   2   3   58.79    7.90
  -1   2   3   48.50    5.30
  -1   2   3   76.99    7.40
  -1   2   3   57.59    5.40
   0  -2  -3   41.20    4.00
   0  -2  -3   42.90    4.00
   0  -2  -3   50.49    5.10
   0  -2  -3   51.99    5.70
   0  -2  -3   47.00    3.60
   0  -2  -3   38.10    4.10
   0  -2  -3   57.09    5.70
   0  -2  -3   42.50    4.40
   0  -2  -3   52.69    3.90
   0  -2  -3   44.30    4.80
   0   2   3   49.50    4.80
   0   2   3   44.50    6.40
   0   2   3   44.50    3.60
   0   2   3   40.20    5.30
   0   2   3   45.30    3.90
   0   2   3   42.20    5.90
   0   2   3   42.30    3.60
   0   2   3   40.20    5.30
   0   2   3   51.19    4.50
  -1  -2  -3  259.77   15.90
  -1  -2  -3  279.47   15.90
  -1  -2  -3  271.27   13.80
  -1  -2  -3  251.87   15.10
  -1  -2  -3  266.77   15.80
  -1  -2  -3  289.47   14.30
  -1  -2  -3  270.47   14.00
  -1  -2  -3  295.47   13.70
  -1  -2  -3  270.07   13.80
  -1  -2  -3  271.27   15.30
   1   2   3  271.17   13.90
   1   2   3  278.17   14.50
   1   2   3  306.77   15.50
   1   2   3  276.67   13.80
   1   2   3  296.97   16.50
   1   2   3  281.27   13.70
   1   2   3  287.77   16.10
   1   2   3  269.97   14.90
   1   2   3  275.27   14.60
   1   2   3  268.07   15.20
  -2  -2  -3 1786.02   75.49
  -2  -2  -3 1715.83   76.09
  -2  -2  -3 1704.63   76.09
  -2  -2  -3 1663.13   75.69
  -2  -2  -3 1766.42   76.89
  -2  -2  -3 1612.04   74.79
   2   2   3 1726.73   72.39
   2   2   3 1785.22   76.29
   2   2   3 1723.93   75.99
   2   2   3 1825.32   73.09
   2   2   3 1753.92   73.19
   2   2   3 1674.03   74.89
   2   2   3 1829.92   75.89
   2   2   3 1892.41   76.19
  -3  -2  -3   32.30    6.30
  -3  -2  -3   32.90    6.10
  -3  -2  -3   30.10    5.30
  -3  -2  -3   44.90    5.90
  -3  -2  -3   31.00    5.20
  -3  -2  -3   44.50    6.50
   3   2   3   36.90    6.10
   3   2   3   28.70    4.70
   3   2   3   41.30    5.60
   3   2   3   29.80    5.50
   3   2   3   39.90    6.40
   3   2   3   31.50    5.40
  -4  -2  -3    9.90    4.90
  -4  -2  -3   19.90    4.20
  -4  -2  -3   28.30    5.20
  -4  -2  -3   15.40    3.80
  -4  -2  -3   25.80    5.60
  -4  -2  -3   13.50    3.80
   4   2   3   17.50    3.80
   4   2   3   21.80    5.40
   4   2   3   20.60    5.00
   4   2   3   10.70    3.80
   4   2   3   16.30    4.70
  -5  -2  -3  277.77   21.10
  -5  -2  -3  319.57   19.00
  -5  -2  -3  341.97   22.10
  -5  -2  -3  326.87   21.00
   5   2   3  317.27   21.40
   5   2   3  320.67   21.60
   5   2   3  286.17   21.00
   5   2   3  306.67   21.00
   5   2   3  309.87   17.80
  -6  -2  -3   48.30    9.90
  -6  -2  -3   56.39   10.10
  -6  -2  -3   52.09    7.80
  -6  -2  -3   46.40    8.60
   6   2   3   46.90    9.20
   6   2   3   47.70    9.00
   6   2   3   36.90    8.20
   6   2   3   49.70    7.30
   6   2   3   39.90    8.90
  -7  -2  -3  265.57   20.70
  -7  -2  -3  290.57   23.00
  -7  -2  -3  300.37   23.80
  -7  -2  -3  286.47   18.70
   7   2   3  271.37   19.00
   7   2   3  276.17   22.80
   7   2   3  274.87   23.20
   7   2   3  246.08   21.10
   7   2   3  311.57   23.70
  -8  -2  -3    0.70    4.40
  -8  -2  -3    6.50    5.60
  -8  -2  -3   -2.30    3.20
  -8  -2  -3    2.00    2.30
  -8  -2  -3    1.60    5.40
   8   2   3    1.20    4.50
   8   2   3   -1.30    4.70
   8   2   3    3.40    4.60
   8   2   3    2.40    4.00
   8   2   3   -2.30    4.40
  -9  -2  -3   20.40    7.30
  -9  -2  -3   12.90    4.60
  -9  -2  -3   17.00    7.80
  -9  -2  -3   15.80    3.70
  -9  -2  -3    6.10    8.10
   9   2   3   20.10    7.60
   9   2   3   34.70    9.90
   9   2   3   19.80    8.60
   9   2   3   29.80    9.90
   9   2   3    1.20    5.10
 -10  -2  -3   -8.70    6.40
 -10  -2  -3   -2.70    4.70
 -10  -2  -3   -4.10    5.80
 -10  -2  -3   17.60   10.40
  10   2   3    4.90   11.30
  10   2   3   10.50    7.70
  10   2   3   11.20    9.10
  10   2   3   11.10    8.90
   8  -3  -3   83.69   16.60
   8  -3  -3  103.39   16.90
   8  -3  -3  105.39   18.40
   8  -3  -3  109.19   20.30
   8  -3  -3  117.39   18.50
  -8   3   3   61.99   15.70
  -8   3   3   71.19   14.70
  -8   3   3   68.49   14.20
   7  -3  -3   -6.70    6.30
   7  -3  -3    3.90    6.40
   7  -3  -3   11.30    6.40
   7  -3  -3    4.00    6.10
   7  -3  -3    7.30    7.60
  -7   3   3   17.40    7.90
  -7   3   3   12.60    8.00
  -7   3   3    1.00    7.40
  -7   3   3    9.40    7.70
   6  -3  -3   38.20    8.70
   6  -3  -3   15.30    7.40
   6  -3  -3   29.90   10.40
   6  -3  -3   27.50    9.60
   6  -3  -3   34.50    8.50
  -6   3   3   37.00    8.80
  -6   3   3   36.60    3.10
  -6   3   3   33.30    7.40
  -6   3   3   39.30    9.80
   5  -3  -3   34.50    3.10
   5  -3  -3   30.90    8.00
   5  -3  -3   38.60   12.20
   5  -3  -3   30.40    7.20
   5  -3  -3   39.00    7.90
  -5   3   3   35.40    8.50
  -5   3   3   43.40    9.40
  -5   3   3   22.80    9.10
  -5   3   3   39.20    4.80
  -5   3   3   20.60    6.30
  -5   3   3   31.20    5.40
   4  -3  -3  565.74   32.50
   4  -3  -3  523.05   24.40
   4  -3  -3  559.94   31.60
   4  -3  -3  576.14   34.80
   4  -3  -3  563.04   33.20
   4  -3  -3  556.44   32.40
  -4   3   3  561.44   32.80
  -4   3   3  509.45   30.50
  -4   3   3  567.64   26.90
  -4   3   3  609.84   34.20
  -4   3   3  551.74   35.10
  -4   3   3  532.45   34.40
   3  -3  -3  127.69   12.20
   3  -3  -3  122.49   11.30
   3  -3  -3  127.99   12.60
   3  -3  -3  133.79   12.00
   3  -3  -3  129.19    7.40
   3  -3  -3  144.29   12.00
   3  -3  -3  159.38   14.20
  -3   3   3  134.79   12.10
  -3   3   3  122.49   10.80
  -3   3   3  140.19   14.00
  -3   3   3  122.39   13.20
  -3   3   3  145.39   13.10
  -3   3   3  129.89    9.30
   2  -3  -3   21.10    4.90
   2  -3  -3   24.90    2.70
   2  -3  -3   26.10    6.00
   2  -3  -3   23.30    6.00
   2  -3  -3   27.20    2.90
   2  -3  -3   23.30    5.50
   2  -3  -3   24.30    4.90
  -2   3   3   21.90    3.90
  -2   3   3   28.00    6.10
  -2   3   3   22.40    5.50
  -2   3   3   24.30    6.10
  -2   3   3   39.40    7.60
  -2   3   3   19.20    4.70
   1  -3  -3  372.36   18.30
   1  -3  -3  426.06   21.30
   1  -3  -3  390.86   20.60
   1  -3  -3  402.76   23.20
   1  -3  -3  399.26   23.20
   1  -3  -3  358.96   23.20
   1  -3  -3  373.16   18.40
  -1   3   3  387.96   20.80
  -1   3   3  440.26   24.30
  -1   3   3  420.96   23.60
  -1   3   3  397.76   21.10
   0  -3  -3  166.58   11.90
   0  -3  -3  170.68   10.00
   0  -3  -3  157.08   12.00
   0  -3  -3  146.29   11.10
   0  -3  -3  130.79    9.00
   0  -3  -3  155.98   11.00
   0  -3  -3  133.59    8.50
   0   3   3  161.68    9.60
   0   3   3  155.98    8.90
   0   3   3  148.99   11.60
   0   3   3  140.29    9.50
   0   3   3  163.48   11.40
   0   3   3  164.18    9.60
   0   3   3  140.89   11.80
   0   3   3  158.18   10.70
  -1  -3  -3  415.76   20.60
  -1  -3  -3  403.46   21.30
  -1  -3  -3  406.86   22.70
  -1  -3  -3  368.26   23.40
  -1  -3  -3  384.66   22.00
  -1  -3  -3  360.96   19.20
   1   3   3  393.36   19.50
   1   3   3  378.36   22.30
   1   3   3  400.16   20.00
   1   3   3  394.86   19.90
   1   3   3  402.86   20.70
   1   3   3  423.16   24.90
   1   3   3  393.56   20.60
   1   3   3  397.26   21.40
   1   3   3  426.96   22.00
   1   3   3  401.96   19.80
  -2  -3  -3  871.51   38.60
  -2  -3  -3  814.82   37.20
  -2  -3  -3  826.02   36.80
  -2  -3  -3  945.21   42.30
  -2  -3  -3  923.21   41.50
  -2  -3  -3  791.72   39.40
  -2  -3  -3  877.21   42.60
   2   3   3  847.22   39.80
   2   3   3  903.91   42.00
   2   3   3  850.91   41.00
   2   3   3  834.42   39.90
   2   3   3  900.21   43.80
  -3  -3  -3  898.71   44.00
  -3  -3  -3  987.10   44.40
  -3  -3  -3  840.42   43.30
  -3  -3  -3  932.51   45.30
  -3  -3  -3 1001.50   45.50
  -3  -3  -3  918.71   44.30
   3   3   3  908.51   43.90
   3   3   3  915.41   43.90
   3   3   3  889.71   43.90
   3   3   3  931.31   39.40
   3   3   3  933.31   44.60
   3   3   3  912.91   40.50
  -4  -3  -3   48.90    7.80
  -4  -3  -3   54.99    7.60
  -4  -3  -3   61.19    8.70
  -4  -3  -3   62.89    8.80
  -4  -3  -3   43.70    7.60
   4   3   3   57.49    8.10
   4   3   3   56.49    8.70
   4   3   3   65.39    9.30
   4   3   3   40.40    7.00
  -5  -3  -3  742.93   36.60
  -5  -3  -3  660.83   38.20
  -5  -3  -3  696.03   38.90
  -5  -3  -3  718.13   38.40
  -5  -3  -3  692.53   38.50
   5   3   3  692.03   35.60
   5   3   3  741.63   36.70
   5   3   3  753.52   39.20
   5   3   3  719.53   38.30
   5   3   3  664.43   38.00
   5   3   3  684.63   39.00
  -6  -3  -3    5.20    3.80
  -6  -3  -3   11.50    5.30
  -6  -3  -3   12.80    5.30
  -6  -3  -3   12.60    5.20
  -6  -3  -3   18.70    4.90
   6   3   3   13.80    4.90
   6   3   3   12.60    5.10
   6   3   3   17.60    5.60
   6   3   3    7.10    4.10
  -7  -3  -3   42.40    9.20
  -7  -3  -3   37.90    7.20
  -7  -3  -3   38.00    9.10
  -7  -3  -3   48.40    9.10
   7   3   3   33.90    8.70
   7   3   3   37.10    7.00
   7   3   3   34.00    8.60
   7   3   3   44.30    9.60
   7   3   3   48.10   10.00
  -8  -3  -3  173.78   14.30
  -8  -3  -3  165.08   18.00
  -8  -3  -3  174.68   16.80
  -8  -3  -3  167.68   18.00
   8   3   3  167.78   17.70
   8   3   3  153.98   20.50
   8   3   3  152.28   16.70
   8   3   3  151.88   14.20
   8   3   3  152.18   20.70
  -9  -3  -3  173.38   17.90
  -9  -3  -3  159.88   14.20
  -9  -3  -3  127.69   20.50
   9   3   3  176.28   18.40
   9   3   3  167.18   22.60
   9   3   3  166.08   21.90
   9   3   3  150.98   22.40
   9   3   3  196.28   16.90
 -10  -3  -3   14.80   10.80
 -10  -3  -3   22.30    5.50
 -10  -3  -3   15.30   10.70
 -10  -3  -3   31.00    7.30
 -10  -3  -3    2.80    8.60
  10   3   3   12.10   10.40
  10   3   3   11.20   10.70
  10   3   3   11.60    6.90
  10   3   3   33.30   13.60
  10   3   3   10.70    9.80
   7  -4  -3   16.40   11.90
   7  -4  -3   28.50   10.30
   7  -4  -3   19.10    8.70
   7  -4  -3   22.70    3.00
   7  -4  -3   12.90    9.20
   7  -4  -3   38.40    9.70
  -7   4   3   18.10    8.30
  -7   4   3   36.30   10.10
  -7   4   3   14.90    9.20
   6  -4  -3   23.90    8.20
   6  -4  -3   29.60    8.30
   6  -4  -3   28.50    8.50
   6  -4  -3   17.80    6.20
   6  -4  -3   16.40    7.30
  -6   4   3   14.90    3.40
  -6   4   3   23.10    7.70
  -6   4   3   22.10    7.90
  -6   4   3   26.70    7.00
  -6   4   3   23.50    9.00
  -6   4   3   17.10    5.30
   5  -4  -3  155.68   16.80
   5  -4  -3  207.18   18.70
   5  -4  -3  151.88   19.80
   5  -4  -3  174.98   16.40
   5  -4  -3  161.68    9.40
   5  -4  -3  200.78   17.70
  -5   4   3  160.18   11.60
  -5   4   3  160.08   12.80
  -5   4   3  118.99   16.90
  -5   4   3  189.88   16.50
  -5   4   3  143.09   20.20
  -5   4   3  133.59   18.60
  -5   4   3  180.18   23.70
   4  -4  -3 1075.19   54.49
   4  -4  -3 1042.00   54.29
   4  -4  -3 1039.70   57.39
   4  -4  -3 1045.00   54.39
   4  -4  -3  967.30   43.70
   4  -4  -3 1067.49   54.99
  -4   4   3 1035.70   48.30
  -4   4   3 1030.70   54.49
  -4   4   3 1043.50   57.69
  -4   4   3 1038.80   52.09
  -4   4   3 1053.39   50.59
  -4   4   3 1038.90   62.69
   3  -4  -3   12.60    4.50
   3  -4  -3   19.10    5.90
   3  -4  -3    5.50    4.10
   3  -4  -3   22.00    6.00
   3  -4  -3   12.00    4.40
   3  -4  -3    8.20    1.30
   3  -4  -3   10.60    4.60
  -3   4   3   12.00    4.40
  -3   4   3    8.30    3.20
  -3   4   3    5.50    3.10
  -3   4   3   14.20    6.10
  -3   4   3    6.40    3.90
   2  -4  -3   32.20    6.40
   2  -4  -3   39.60    7.70
   2  -4  -3   42.30    7.20
   2  -4  -3   42.30    8.10
   2  -4  -3   44.80    3.40
   2  -4  -3   48.60    8.10
  -2   4   3   35.50    7.00
  -2   4   3   41.50    8.20
  -2   4   3   45.50    9.00
  -2   4   3   39.70    6.40
  -2   4   3   46.10    6.60
   1  -4  -3    1.00    1.80
   1  -4  -3    0.50    1.80
   1  -4  -3    1.40    2.10
   1  -4  -3    1.50    2.60
   1  -4  -3   -0.80    1.70
   1  -4  -3    2.70    2.90
   1  -4  -3    0.20    0.80
  -1   4   3   -2.90    1.50
  -1   4   3    3.10    2.10
  -1   4   3    0.40    1.90
  -1   4   3   -1.50    2.40
   0  -4  -3    1.00    1.40
   0  -4  -3    0.50    1.70
   0  -4  -3   -0.70    2.10
   0  -4  -3   -0.90    1.20
   0  -4  -3    0.70    1.50
   0  -4  -3    0.10    1.70
   0   4   3    2.40    2.00
   0   4   3   -0.60    2.00
   0   4   3   -0.30    1.00
   0   4   3   -0.50    1.00
   0   4   3    1.60    2.20
   0   4   3   -0.20    1.60
   0   4   3    0.80    1.60
  -1  -4  -3  240.28   16.30
  -1  -4  -3  223.98   13.70
  -1  -4  -3  221.58   16.00
  -1  -4  -3  232.18   14.90
  -1  -4  -3  238.68   14.60
   1   4   3  247.48   16.10
   1   4   3  223.08   16.80
   1   4   3  242.58   13.60
   1   4   3  241.68   13.00
   1   4   3  236.68   15.20
   1   4   3  232.98   15.50
   1   4   3  211.48   13.80
  -2  -4  -3  294.57   17.10
  -2  -4  -3  275.47   14.10
  -2  -4  -3  281.87   16.60
  -2  -4  -3  299.37   18.30
  -2  -4  -3  304.87   19.10
  -2  -4  -3  289.97   19.00
  -2  -4  -3  295.37   19.00
  -2  -4  -3  311.27   18.20
   2   4   3  291.57   16.80
   2   4   3  281.37   18.30
   2   4   3  273.77   16.50
   2   4   3  310.67   17.90
   2   4   3  302.37   18.80
   2   4   3  289.57   17.20
   2   4   3  307.57   19.50
  -3  -4  -3   37.00    6.80
  -3  -4  -3   20.80    4.70
  -3  -4  -3   34.40    6.30
  -3  -4  -3   29.30    6.00
   3   4   3   43.00    5.50
   3   4   3   24.10    5.60
   3   4   3   34.70    6.50
   3   4   3   38.90    7.00
   3   4   3   27.30    5.70
   3   4   3   30.80    5.60
  -4  -4  -3  563.44   29.80
  -4  -4  -3  573.34   31.20
  -4  -4  -3  532.25   30.90
  -4  -4  -3  529.95   30.80
  -4  -4  -3  472.25   28.50
  -4  -4  -3  487.95   29.20
   4   4   3  536.15   30.20
   4   4   3  555.34   29.90
   4   4   3  541.55   26.40
   4   4   3  513.15   23.00
   4   4   3  561.24   29.70
   4   4   3  530.85   30.00
   4   4   3  542.25   30.50
  -5  -4  -3   97.89    9.90
  -5  -4  -3  101.39   13.30
  -5  -4  -3   92.89   13.00
  -5  -4  -3  103.99   11.10
  -5  -4  -3   79.79   11.60
   5   4   3  118.99   12.00
   5   4   3   94.99    9.70
   5   4   3   84.39   11.90
   5   4   3  105.59   11.20
   5   4   3   90.19   11.40
  -6  -4  -3   83.49   12.90
  -6  -4  -3   96.59   11.90
  -6  -4  -3   69.09   11.40
  -6  -4  -3   91.49   12.70
  -6  -4  -3   82.19   12.50
   6   4   3   91.19   13.70
   6   4   3   74.89   10.40
   6   4   3   84.29    8.90
   6   4   3   73.69   11.80
  -7  -4  -3  113.19   15.70
  -7  -4  -3  108.89   11.00
  -7  -4  -3  106.79   15.80
  -7  -4  -3  109.19   15.90
  -7  -4  -3  115.39   15.20
   7   4   3  121.99   10.80
   7   4   3  125.79   16.50
   7   4   3   94.89   15.20
  -8  -4  -3    4.80    7.40
  -8  -4  -3    0.60    3.00
  -8  -4  -3    3.40    4.70
  -8  -4  -3    2.40    4.80
   8   4   3    0.10    3.80
   8   4   3    0.20    3.50
   8   4   3   -2.40    3.70
  -9  -4  -3    8.30    7.40
  -9  -4  -3   -2.40    7.20
  -9  -4  -3   -3.40    4.60
  -9  -4  -3    0.40    5.30
   9   4   3   -1.00    6.40
   9   4   3    0.70    6.40
   9   4   3   -4.10    4.00
 -10  -4  -3   64.79   14.70
 -10  -4  -3   79.39   12.10
 -10  -4  -3   87.99   15.70
  10   4   3   62.29   17.80
  10   4   3   74.39   15.80
  10   4   3   67.79   11.80
   6  -5  -3    2.80    1.80
   6  -5  -3   -1.80    7.80
   6  -5  -3    2.00    8.20
   6  -5  -3   -0.70    7.10
   6  -5  -3    9.80    8.90
   6  -5  -3    6.30    7.10
  -6   5   3    1.50    7.10
  -6   5   3    1.50    3.70
  -6   5   3   -0.30    3.80
   5  -5  -3  101.49   16.80
   5  -5  -3   84.39   13.80
   5  -5  -3   72.39    4.70
   5  -5  -3   88.89   14.50
   5  -5  -3   60.89   12.70
   5  -5  -3   83.99   13.90
  -5   5   3   80.19   14.40
  -5   5   3   54.59   14.00
  -5   5   3   59.49    8.70
  -5   5   3   67.39   11.50
  -5   5   3   82.59   11.00
   4  -5  -3  117.39   15.60
   4  -5  -3  108.09   16.30
   4  -5  -3  109.59   14.50
   4  -5  -3  126.19   16.20
  -4   5   3   97.19   15.70
  -4   5   3   97.79   13.20
  -4   5   3  117.69   16.40
  -4   5   3   87.29   11.80
  -4   5   3   93.39   16.10
  -4   5   3   93.49    9.80
   3  -5  -3   28.20    6.90
   3  -5  -3    3.40    4.60
   3  -5  -3   27.80    6.30
   3  -5  -3   26.10    9.60
   3  -5  -3   17.80    5.70
   3  -5  -3   22.40    6.60
  -3   5   3   19.60    8.00
  -3   5   3   22.50    6.20
  -3   5   3   22.00    7.20
  -3   5   3   18.10    6.20
  -3   5   3   20.60    5.10
   2  -5  -3  149.49   14.10
   2  -5  -3  148.59   14.50
   2  -5  -3  128.89   12.60
   2  -5  -3  134.99   14.10
   2  -5  -3  155.98   13.70
  -2   5   3  172.98   16.60
  -2   5   3  135.99   14.50
  -2   5   3  166.58   13.00
  -2   5   3  135.69   13.10
  -2   5   3  144.39   12.10
   1  -5  -3  263.57   19.40
   1  -5  -3  230.68   16.90
   1  -5  -3  247.68   19.20
   1  -5  -3  269.97   19.60
   1  -5  -3  235.58   16.80
   1  -5  -3  264.17   20.40
  -1   5   3  246.38   17.10
  -1   5   3  280.47   20.30
  -1   5   3  212.08   19.20
  -1   5   3  259.87   16.90
  -1   5   3  273.57   18.00
  -1   5   3  248.98   19.80
   0  -5  -3  210.78   16.20
   0  -5  -3  193.88   14.00
   0  -5  -3  224.58   17.00
   0  -5  -3  238.78   17.40
   0  -5  -3  222.98   15.20
   0  -5  -3  242.28   18.20
   0   5   3  208.28   16.90
   0   5   3  205.48   14.80
   0   5   3  229.88   16.00
   0   5   3  208.78   14.80
   0   5   3  219.68   16.60
   0   5   3  201.48   17.50
   0   5   3  213.78   11.60
   0   5   3  201.38   12.90
  -1  -5  -3   30.60    5.70
  -1  -5  -3   41.50    8.40
  -1  -5  -3   26.10    5.00
  -1  -5  -3   27.10    5.50
  -1  -5  -3   14.80    4.60
   1   5   3   24.70    5.10
   1   5   3   35.10    6.50
   1   5   3   23.30    4.60
   1   5   3   24.90    3.90
   1   5   3   26.00    6.60
   1   5   3   28.70    6.20
   1   5   3   29.10    4.40
   1   5   3   19.20    5.40
  -2  -5  -3   72.99   10.80
  -2  -5  -3   69.29    7.60
  -2  -5  -3   81.69   10.60
  -2  -5  -3   57.89    7.70
  -2  -5  -3   64.59    8.90
   2   5   3   70.39    6.80
   2   5   3   59.09    8.10
   2   5   3   63.29    9.10
   2   5   3   72.19    7.70
   2   5   3   73.09    7.90
   2   5   3   70.09    9.50
   2   5   3   64.79    9.80
  -3  -5  -3  159.18   13.60
  -3  -5  -3  156.68   13.60
  -3  -5  -3  165.88   14.50
  -3  -5  -3  149.99    8.70
  -3  -5  -3  173.08   13.00
  -3  -5  -3  167.98   13.80
  -3  -5  -3  158.48   13.20
   3   5   3  170.88   12.20
   3   5   3  193.08   14.70
   3   5   3  175.38   13.70
   3   5   3  179.88   14.20
   3   5   3  160.68   13.70
   3   5   3  160.48   13.10
  -4  -5  -3  426.76   26.40
  -4  -5  -3  404.46   24.50
  -4  -5  -3  399.56   26.10
  -4  -5  -3  429.56   26.30
  -4  -5  -3  424.56   24.80
  -4  -5  -3  364.66   23.80
   4   5   3  338.57   23.50
   4   5   3  355.26   24.20
   4   5   3  399.66   24.70
   4   5   3  399.36   21.90
   4   5   3  433.86   26.00
   4   5   3  380.86   24.80
  -5  -5  -3    1.30    1.80
  -5  -5  -3    4.30    3.70
  -5  -5  -3   -1.40    2.30
  -5  -5  -3   -2.20    1.70
  -5  -5  -3   -1.50    2.70
  -5  -5  -3    2.90    2.60
   5   5   3   -0.30    1.80
   5   5   3   -0.60    2.10
   5   5   3   -1.40    1.60
   5   5   3    1.10    2.50
   5   5   3   -3.10    2.20
   5   5   3   -2.50    3.20
  -6  -5  -3   91.89   14.60
  -6  -5  -3  106.79   15.40
  -6  -5  -3  115.79   11.60
  -6  -5  -3  106.39   14.70
  -6  -5  -3  123.19   12.20
  -6  -5  -3  108.19   14.50
   6   5   3  129.79   13.90
   6   5   3  102.79   11.10
   6   5   3  124.49   13.40
   6   5   3  113.99   18.10
   6   5   3  114.79   10.00
   6   5   3  114.39   12.10
  -7  -5  -3  341.67   27.30
  -7  -5  -3  379.66   26.90
  -7  -5  -3  393.56   27.70
  -7  -5  -3  345.27   23.40
  -7  -5  -3  359.06   24.10
  -7  -5  -3  370.46   28.00
   7   5   3  351.86   23.30
   7   5   3  334.67   26.40
   7   5   3  325.57   23.70
   7   5   3  386.36   27.80
   7   5   3  331.87   27.00
  -8  -5  -3   63.49   13.30
  -8  -5  -3   67.79   13.30
  -8  -5  -3   52.99   10.20
  -8  -5  -3   61.69   10.60
  -8  -5  -3   47.20   11.50
  -8  -5  -3   51.39   11.10
   8   5   3   65.19    9.40
   8   5   3   49.99   11.80
   8   5   3   70.49   14.00
   8   5   3   58.49   12.80
  -9  -5  -3  236.58   19.70
  -9  -5  -3  222.38   23.70
  -9  -5  -3  273.97   26.70
  -9  -5  -3  321.57   25.10
   9   5   3  290.27   21.30
   9   5   3  236.98   24.60
   9   5   3  229.28   23.50
 -10  -5  -3  222.38   29.00
 -10  -5  -3  183.18   24.30
 -10  -5  -3  185.58   23.30
 -10  -5  -3  171.58   17.10
  10   5   3  201.88   18.50
  10   5   3  174.68   24.80
   6  -6  -3  387.96   30.50
  -6   6   3  303.97   23.40
   5  -6  -3   52.19   12.90
   5  -6  -3   58.59   14.30
   5  -6  -3   44.10   10.90
   5  -6  -3   44.00   12.00
   5  -6  -3   55.49   12.80
  -5   6   3   40.00    9.40
  -5   6   3   54.49    9.00
  -5   6   3   42.30   11.50
  -5   6   3   47.70   11.60
  -5   6   3   50.29   11.40
   4  -6  -3   15.00    7.20
   4  -6  -3   15.80    7.60
   4  -6  -3   27.70    8.80
   4  -6  -3   17.70    8.50
   4  -6  -3   28.50    9.00
  -4   6   3   33.10   10.30
  -4   6   3   22.60    7.20
  -4   6   3   20.90    6.10
  -4   6   3   22.80    8.80
  -4   6   3   29.80    7.40
   3  -6  -3   73.29   12.20
   3  -6  -3   95.39   15.20
   3  -6  -3   90.79   14.00
   3  -6  -3   89.39   13.30
   3  -6  -3   71.89   12.50
   3  -6  -3   91.29   15.10
   3  -6  -3   98.99   15.00
  -3   6   3   91.29   12.10
  -3   6   3   95.49   12.70
  -3   6   3   88.99   15.00
  -3   6   3   72.49   12.50
  -3   6   3   70.49   14.40
   2  -6  -3   18.20    7.70
   2  -6  -3   28.40    7.40
   2  -6  -3   25.20    6.40
   2  -6  -3   26.00    7.90
   2  -6  -3   24.70    8.10
   2  -6  -3   21.60    6.70
  -2   6   3   17.00    7.60
  -2   6   3   15.10    5.00
  -2   6   3   25.90    6.60
  -2   6   3   26.70    7.30
   1  -6  -3   58.99   11.00
   1  -6  -3   80.89   14.30
   1  -6  -3   94.09   12.00
   1  -6  -3   91.39   14.00
   1  -6  -3   80.49   12.60
   1  -6  -3   77.59   10.70
  -1   6   3   87.79   11.90
  -1   6   3   70.69    9.50
  -1   6   3   92.39   14.10
  -1   6   3   88.39   14.10
  -1   6   3   97.69   12.00
  -1   6   3   95.69   14.30
   0  -6  -3    7.50    3.80
   0  -6  -3    7.60    4.60
   0  -6  -3   14.10    4.60
   0  -6  -3    7.80    3.60
   0  -6  -3   12.20    4.50
   0  -6  -3    6.50    3.90
   0   6   3   13.50    4.80
   0   6   3    9.50    3.70
   0   6   3    4.40    4.40
   0   6   3   10.80    2.80
   0   6   3   12.10    4.20
   0   6   3   11.10    4.80
   0   6   3    5.60    4.30
  -1  -6  -3   21.50    5.50
  -1  -6  -3   13.80    4.60
  -1  -6  -3   30.70    7.00
  -1  -6  -3   24.20    6.90
  -1  -6  -3   22.40    5.80
   1   6   3   24.50    4.10
   1   6   3   17.70    4.90
   1   6   3   11.10    3.60
   1   6   3   27.30    7.80
   1   6   3   14.70    4.90
   1   6   3   20.80    6.50
   1   6   3   20.00    3.20
   1   6   3    9.70    4.40
  -2  -6  -3  299.47   19.70
  -2  -6  -3  310.27   21.10
  -2  -6  -3  314.37   22.60
  -2  -6  -3  283.07   21.50
  -2  -6  -3  320.57   20.80
   2   6   3  324.77   22.30
   2   6   3  316.97   21.90
   2   6   3  317.67   19.80
   2   6   3  345.27   23.60
   2   6   3  303.07   20.70
   2   6   3  309.67   20.10
   2   6   3  344.57   21.60
  -3  -6  -3  560.34   32.90
  -3  -6  -3  544.25   30.60
  -3  -6  -3  544.35   30.80
  -3  -6  -3  608.34   33.40
  -3  -6  -3  566.54   33.80
   3   6   3  533.25   31.60
   3   6   3  547.35   33.10
   3   6   3  516.15   32.30
   3   6   3  556.54   33.00
   3   6   3  553.44   30.60
   3   6   3  603.14   30.40
   3   6   3  534.35   31.00
  -4  -6  -3  292.97   22.20
  -4  -6  -3  265.97   19.60
  -4  -6  -3  272.87   20.40
  -4  -6  -3  277.27   19.90
   4   6   3  270.87   20.10
   4   6   3  272.37   19.70
   4   6   3  249.38   17.50
   4   6   3  261.77   20.20
   4   6   3  265.47   19.90
  -5  -6  -3    0.40    3.00
  -5  -6  -3    1.60    3.60
  -5  -6  -3    4.70    3.90
  -5  -6  -3   -3.60    4.00
  -5  -6  -3    0.50    3.90
   5   6   3   -3.60    3.30
   5   6   3    0.00    3.10
   5   6   3    1.90    3.40
   5   6   3   -5.70    3.50
   5   6   3    4.00    2.60
  -6  -6  -3   36.00    8.30
  -6  -6  -3   32.90    7.00
  -6  -6  -3   46.60   10.30
  -6  -6  -3   30.60    7.20
  -6  -6  -3   34.60    8.50
  -6  -6  -3   38.20    9.30
   6   6   3   23.10    6.50
   6   6   3   32.40    7.90
   6   6   3   26.00    8.50
   6   6   3   34.00    9.10
   6   6   3   44.10    9.70
   6   6   3   38.40    6.60
  -7  -6  -3   27.10    8.50
  -7  -6  -3   52.49   12.30
  -7  -6  -3   45.70   10.40
  -7  -6  -3   64.89   10.80
  -7  -6  -3   69.99   11.00
  -7  -6  -3   73.39   13.20
   7   6   3   55.49   11.40
   7   6   3   46.80    7.90
   7   6   3   45.30   10.20
   7   6   3   44.90    9.10
   7   6   3   45.00    9.90
   7   6   3   44.50    9.30
  -8  -6  -3    8.00    5.70
  -8  -6  -3    7.60    5.90
  -8  -6  -3   12.10    3.10
  -8  -6  -3   18.70    6.00
  -8  -6  -3    7.80    7.00
  -8  -6  -3   12.20    6.00
   8   6   3   17.10    5.40
   8   6   3   15.20    5.70
   8   6   3   11.10    7.40
   8   6   3   13.50    6.50
   8   6   3   20.60    7.50
   8   6   3   15.20    6.00
  -9  -6  -3   41.20   11.70
  -9  -6  -3   26.90   10.30
  -9  -6  -3   81.59   12.40
   9   6   3   62.39   10.10
   9   6   3   71.99   14.50
   9   6   3   62.29   15.50
   9   6   3   46.40   14.00
 -10  -6  -3   17.20    9.40
 -10  -6  -3   10.90    8.60
 -10  -6  -3    4.00    8.20
 -10  -6  -3    3.70    7.70
  10   6   3    5.80    8.30
  10   6   3   13.60    8.40
  10   6   3   -1.30    6.40
   5  -7  -3  293.07   26.50
   5  -7  -3  306.27   28.60
   5  -7  -3  248.38   30.80
   5  -7  -3  299.27   27.70
  -5   7   3  304.87   22.80
  -5   7   3  275.97   24.70
  -5   7   3  338.47   25.90
   4  -7  -3    2.80    7.60
   4  -7  -3   -6.50    4.30
   4  -7  -3   -2.50    6.50
   4  -7  -3    6.40    7.50
   4  -7  -3   -2.70    6.40
  -4   7   3    7.20    5.80
  -4   7   3    9.70    6.60
  -4   7   3    6.30    9.60
  -4   7   3    0.40    7.30
   3  -7  -3    6.00    5.10
   3  -7  -3    2.50    4.30
   3  -7  -3    4.60    6.50
   3  -7  -3   -6.60    5.50
   3  -7  -3   12.90    8.00
   3  -7  -3    3.40    6.60
  -3   7   3    2.00    5.50
  -3   7   3    8.30    7.20
  -3   7   3    8.80    4.30
  -3   7   3  -12.20    3.70
  -3   7   3    0.40    5.20
  -3   7   3    8.90    8.50
   2  -7  -3   44.50   10.40
   2  -7  -3   39.20    9.60
   2  -7  -3   30.70    8.20
  -2   7   3   32.10    8.30
  -2   7   3   41.90    9.30
  -2   7   3   39.40    9.10
  -2   7   3   49.70   11.70
  -2   7   3   33.30   10.00
   1  -7  -3   38.40    8.90
   1  -7  -3   27.70    8.40
   1  -7  -3   37.00    9.10
   1  -7  -3   32.20    7.90
   1  -7  -3   24.50    7.00
   1  -7  -3   32.10    8.80
  -1   7   3   32.00    7.30
  -1   7   3   23.00    7.00
  -1   7   3   27.20    8.40
  -1   7   3   25.40    7.50
  -1   7   3   29.30    7.80
  -1   7   3   34.50   10.40
   0  -7  -3  457.45   29.10
   0  -7  -3  498.85   32.30
   0  -7  -3  478.95   31.90
   0  -7  -3  538.75   34.30
   0  -7  -3  513.65   37.60
   0   7   3  557.64   31.20
   0   7   3  492.25   30.50
   0   7   3  503.35   32.70
   0   7   3  479.85   29.30
   0   7   3  466.05   30.90
   0   7   3  476.85   32.60
   0   7   3  512.45   34.90
  -1  -7  -3   51.49    8.50
  -1  -7  -3   70.19   11.80
  -1  -7  -3   67.69   11.20
  -1  -7  -3   72.39   12.00
  -1  -7  -3   71.49   11.70
   1   7   3   56.79   11.30
   1   7   3   74.99    6.70
   1   7   3   64.59   11.00
   1   7   3   56.09    9.70
   1   7   3   63.59    8.80
   1   7   3   53.99    9.20
   1   7   3   50.39    9.90
   1   7   3   58.19    4.90
  -2  -7  -3   35.90    6.80
  -2  -7  -3   42.60    8.90
  -2  -7  -3   36.10    7.50
  -2  -7  -3   15.10    6.70
   2   7   3   22.30    6.30
   2   7   3   20.30    7.10
   2   7   3   34.10    6.10
   2   7   3   31.10    8.40
   2   7   3   29.80    6.90
  -3  -7  -3   43.60    7.80
  -3  -7  -3   47.20    9.70
  -3  -7  -3   34.20    8.60
  -3  -7  -3   41.50    7.90
  -3  -7  -3   37.10    3.00
  -3  -7  -3   37.40    8.50
   3   7   3   43.30    8.90
   3   7   3   55.29   10.80
   3   7   3   42.40    8.80
   3   7   3   47.90    8.90
   3   7   3   38.10    8.20
   3   7   3   34.10    8.10
   3   7   3   39.60    7.00
  -4  -7  -3   -0.20    4.60
  -4  -7  -3    3.10    3.80
  -4  -7  -3    1.90    2.50
  -4  -7  -3    3.40    4.10
   4   7   3   -4.20    2.10
   4   7   3    3.70    3.60
   4   7   3    5.70    4.30
   4   7   3   -2.50    3.30
   4   7   3    5.40    4.30
  -5  -7  -3  460.65   29.80
  -5  -7  -3  488.15   31.00
  -5  -7  -3  489.25   32.90
   5   7   3  502.15   31.50
   5   7   3  457.85   31.30
   5   7   3  461.85   31.20
   5   7   3  429.96   30.50
   5   7   3  456.35   27.60
   5   7   3  457.35   30.10
  -6  -7  -3   46.20   10.40
  -6  -7  -3   44.10   11.00
  -6  -7  -3   37.90    9.70
  -6  -7  -3   57.69   10.60
  -6  -7  -3   42.90    8.80
   6   7   3   41.90   10.50
   6   7   3   38.50    8.80
   6   7   3   44.50    7.90
   6   7   3   45.50   13.10
   6   7   3   52.49   11.10
   6   7   3   58.59   12.50
  -7  -7  -3  104.39   16.20
  -7  -7  -3  108.49   14.00
  -7  -7  -3   87.09   15.20
  -7  -7  -3  110.19   16.80
  -7  -7  -3  126.79   18.80
   7   7   3  104.49   16.40
   7   7   3   82.89   13.50
   7   7   3  124.09   11.90
   7   7   3   81.79   14.30
   7   7   3   88.09   14.20
   7   7   3  114.59   15.80
  -8  -7  -3    4.10    5.20
  -8  -7  -3    9.60    8.20
  -8  -7  -3   -4.50    4.80
  -8  -7  -3   17.50    9.10
  -8  -7  -3   12.00    6.10
   8   7   3   12.00    5.90
   8   7   3    4.90    4.30
   8   7   3   10.70    6.30
   8   7   3   14.20    6.30
   8   7   3   12.30    7.40
   8   7   3   10.80   10.30
  -9  -7  -3  146.29   21.70
  -9  -7  -3  116.49   17.80
  -9  -7  -3  159.78   23.00
  -9  -7  -3  121.99   15.30
  -9  -7  -3   93.29   20.20
   9   7   3  134.99   17.20
   9   7   3  130.29   21.80
   9   7   3  148.99   14.30
   9   7   3  161.88   22.10
   9   7   3  100.39   18.80
   9   7   3  113.29   16.60
 -10  -7  -3  211.38   23.50
 -10  -7  -3  226.98   23.70
 -10  -7  -3  233.78   30.00
  10   7   3  195.08   27.40
  10   7   3  294.37   28.80
  10   7   3  213.68   19.70
   3  -8  -3   13.00    7.70
   3  -8  -3   28.90    8.80
   3  -8  -3    9.40   10.40
   3  -8  -3    2.20    9.70
   3  -8  -3   17.50    8.20
   3  -8  -3    5.80    9.00
  -3   8   3   10.00    8.60
  -3   8   3   11.30    7.70
  -3   8   3   12.60   10.30
  -3   8   3    8.40    7.50
   2  -8  -3   17.00    8.70
   2  -8  -3   16.40    7.80
   2  -8  -3   13.50    6.30
   2  -8  -3   27.30    9.20
   2  -8  -3    4.60    7.90
  -2   8   3   14.60    7.30
  -2   8   3    9.60    7.10
  -2   8   3   -6.10    8.50
  -2   8   3   12.90    6.70
  -2   8   3    6.40    6.30
  -2   8   3   20.00    8.80
   1  -8  -3   10.10    6.00
   1  -8  -3    3.60    4.90
   1  -8  -3   21.20    7.50
   1  -8  -3    3.50    6.00
   1  -8  -3    8.50    5.60
  -1   8   3    4.50    5.80
  -1   8   3    7.20    6.00
  -1   8   3    5.60    5.30
  -1   8   3   15.20    6.70
  -1   8   3   13.10    7.10
  -1   8   3    2.70    4.10
   0  -8  -3  216.78   20.40
   0  -8  -3  238.28   21.40
   0  -8  -3  215.78   18.80
   0  -8  -3  269.27   22.90
   0  -8  -3  222.48   20.70
   0  -8  -3  217.48   22.20
   0   8   3  246.18   20.60
   0   8   3  236.58   24.10
   0   8   3  238.48   14.90
   0   8   3  239.58   22.40
   0   8   3  265.17   23.10
   0   8   3  233.08   20.70
   0   8   3  243.48   20.10
  -1  -8  -3   -1.30    3.80
  -1  -8  -3   -3.00    2.90
  -1  -8  -3    0.20    4.20
  -1  -8  -3    4.70    3.70
  -1  -8  -3   -1.40    3.50
   1   8   3   -1.10    3.90
   1   8   3  -12.30    4.50
   1   8   3    0.90    4.40
   1   8   3   10.50    7.40
   1   8   3   -2.40    2.60
   1   8   3   -1.20    1.80
   1   8   3   -8.10    4.00
  -2  -8  -3  106.59   13.40
  -2  -8  -3  102.79   14.50
  -2  -8  -3  101.89   14.80
  -2  -8  -3   94.09   15.50
  -2  -8  -3  122.29   16.50
   2   8   3   82.59    8.40
   2   8   3   92.79   15.40
   2   8   3   88.09   13.00
   2   8   3  100.69   13.70
   2   8   3  123.89   16.00
   2   8   3   99.59    9.50
   2   8   3   74.39   12.50
  -3  -8  -3   71.89   11.80
  -3  -8  -3   51.19   11.20
  -3  -8  -3   54.59   11.80
  -3  -8  -3   62.89   12.40
  -3  -8  -3   63.09    4.80
  -3  -8  -3   51.79   10.80
   3   8   3   97.29   14.40
   3   8   3   58.79   10.40
   3   8   3   56.69    8.40
   3   8   3   64.79   12.00
   3   8   3   54.69   10.70
   3   8   3   59.19   11.10
   3   8   3   70.89   11.50
  -4  -8  -3  135.79    8.50
  -4  -8  -3  164.28   17.90
  -4  -8  -3  141.29   17.60
  -4  -8  -3  160.28   16.20
  -4  -8  -3  128.99   14.10
   4   8   3  136.09   18.40
   4   8   3  155.18   19.50
   4   8   3  167.78   15.30
   4   8   3  144.39   14.60
   4   8   3  153.48   13.90
   4   8   3  127.29   17.20
   4   8   3  168.18   16.50
  -5  -8  -3   37.60   10.70
  -5  -8  -3   47.70   10.50
  -5  -8  -3   59.79   11.00
   5   8   3   36.30    9.20
   5   8   3   67.69   12.80
   5   8   3   50.09   10.50
   5   8   3   55.29   10.20
   5   8   3   53.29   10.60
  -6  -8  -3    2.80    5.00
  -6  -8  -3   13.40    8.00
  -6  -8  -3   13.10    5.20
  -6  -8  -3    9.40    7.10
  -6  -8  -3    2.00    4.80
   6   8   3   10.20    5.90
   6   8   3    0.50    3.40
   6   8   3    4.10    5.50
   6   8   3    5.30    4.60
   6   8   3    7.70    6.40
  -7  -8  -3   38.50   11.90
  -7  -8  -3   10.10    7.60
  -7  -8  -3   46.20   12.10
   7   8   3   22.60    6.50
   7   8   3   29.70    9.20
   7   8   3   29.60    9.70
   7   8   3   17.60    8.50
   7   8   3   24.90    8.70
  -8  -8  -3    3.50    7.20
  -8  -8  -3   -2.90    4.50
  -8  -8  -3   -0.60    6.80
  -8  -8  -3    1.60    5.80
   8   8   3    0.70    5.70
   8   8   3   -4.50    6.00
   8   8   3   -6.60    4.80
   8   8   3    5.60    4.50
   8   8   3    6.20    8.00
   8   8   3   -1.80    7.10
  -9  -8  -3   38.50   10.10
  -9  -8  -3   47.30   13.40
  -9  -8  -3   68.79   14.10
  -9  -8  -3   80.59   16.80
   9   8   3   47.40   10.10
   9   8   3   55.39   16.90
   9   8   3   48.10    9.90
   9   8   3   51.59   10.70
   2  -9  -3   26.90    8.60
   2  -9  -3   26.80   10.40
   2  -9  -3   15.10   10.50
   2  -9  -3   18.90   10.50
   2  -9  -3   16.70   10.40
  -2   9   3    8.10    8.70
  -2   9   3    0.70    9.90
  -2   9   3   29.10   11.30
  -2   9   3   22.20   12.30
  -2   9   3   20.80    9.30
   1  -9  -3   -3.40    7.20
   1  -9  -3    0.10    6.90
   1  -9  -3   15.90    8.50
   1  -9  -3    8.60    7.00
   1  -9  -3    8.00    9.10
   1  -9  -3    3.40    6.60
  -1   9   3  -11.20    4.40
  -1   9   3   -2.30    5.70
  -1   9   3    1.30    6.90
  -1   9   3    7.70    7.30
  -1   9   3    4.20    8.70
   0  -9  -3  263.27   25.70
   0  -9  -3  291.87   25.70
   0  -9  -3  304.37   23.60
   0  -9  -3  292.47   24.60
   0  -9  -3  296.27   28.30
   0  -9  -3  279.57   24.80
   0   9   3  319.27   27.40
   0   9   3  278.97   28.10
   0   9   3  273.97   20.20
   0   9   3  279.47   24.60
   0   9   3  282.67   24.10
   0   9   3  294.37   24.40
   0   9   3  328.27   27.50
  -1  -9  -3    6.10    5.90
  -1  -9  -3   17.60    7.10
  -1  -9  -3   -1.70    7.30
  -1  -9  -3    4.30    5.70
  -1  -9  -3   -3.40    7.00
  -1  -9  -3   -6.10    5.20
   1   9   3    0.40    4.50
   1   9   3   10.30    6.80
   1   9   3   -6.80    6.50
   1   9   3   -1.70    4.80
   1   9   3    6.90    3.70
   1   9   3    2.60    1.80
  -2  -9  -3   -1.30    5.20
  -2  -9  -3  -14.90    5.80
  -2  -9  -3    0.40    3.60
  -2  -9  -3    9.20    6.90
  -2  -9  -3    0.80    3.90
   2   9   3   12.00    5.20
   2   9   3   -3.30    5.50
   2   9   3   -4.30    5.10
   2   9   3    2.50    1.80
   2   9   3    8.30    5.20
   2   9   3    7.40    3.30
   2   9   3   -2.70    4.10
   2   9   3    0.10    3.50
  -3  -9  -3   53.89   11.80
  -3  -9  -3   47.10   11.00
  -3  -9  -3   71.39   13.90
  -3  -9  -3   31.10    9.40
  -3  -9  -3   57.39   10.50
   3   9   3   62.79    9.40
   3   9   3   49.60   10.90
   3   9   3   63.89   11.70
   3   9   3   67.09   12.70
   3   9   3   48.80   11.10
   3   9   3   45.40    7.10
   3   9   3   55.69   12.20
  -4  -9  -3   99.89   17.20
  -4  -9  -3   60.19   11.20
  -4  -9  -3   71.69   14.00
  -4  -9  -3   60.19   12.10
   4   9   3   54.49   12.90
   4   9   3   54.09   12.80
   4   9   3   54.59   11.40
   4   9   3   52.79   11.00
   4   9   3   62.39   13.50
   4   9   3   65.29   12.50
   4   9   3   60.59    9.60
  -5  -9  -3   75.89   14.70
  -5  -9  -3   82.59   15.70
  -5  -9  -3  105.39   16.20
  -5  -9  -3   74.19   12.10
   5   9   3   77.49   13.60
   5   9   3   48.20   10.90
   5   9   3   67.19   12.50
   5   9   3   77.19   13.70
   5   9   3   82.99   14.90
   5   9   3   96.49   13.20
   5   9   3   73.99   14.00
  -6  -9  -3   16.70    7.10
  -6  -9  -3   19.30    8.10
  -6  -9  -3   16.70    9.20
  -6  -9  -3    7.50    6.60
  -6  -9  -3    5.50    7.70
   6   9   3    9.50    6.90
   6   9   3    6.30    5.40
   6   9   3    9.50    7.40
   6   9   3    3.50    5.40
   6   9   3   13.70    8.00
   6   9   3   12.60    7.70
  -7  -9  -3   -6.70    6.40
  -7  -9  -3    6.10    7.10
  -7  -9  -3    2.50    4.60
  -7  -9  -3    6.30    5.90
  -7  -9  -3   -6.50    4.00
   7   9   3    6.70    6.80
   7   9   3   -9.70    6.50
   7   9   3   -6.10    6.90
   7   9   3   -1.10    5.60
   7   9   3   -2.10    4.90
   7   9   3    8.10    8.70
  -8  -9  -3   30.70   10.90
  -8  -9  -3   57.59   13.10
  -8  -9  -3   41.90   12.80
   8   9   3   48.10   11.00
   8   9   3   43.90   13.60
   8   9   3   55.09   12.20
   8   9   3   27.60    8.20
   8   9   3   24.00    9.90
  -9  -9  -3   18.10    8.90
  -9  -9  -3   23.80    9.50
  -9  -9  -3   41.10   19.30
  -9  -9  -3   15.80   12.20
   9   9   3   59.09   14.40
   9   9   3   52.79   10.20
   9   9   3   43.50   14.50
   9   9   3   41.90   11.50
   0 -10  -3   86.69   16.10
   0 -10  -3   45.70   11.50
   0 -10  -3   66.99   14.20
   0 -10  -3   76.89   17.10
   0 -10  -3   49.90   12.80
   0  10   3   75.39   16.90
   0  10   3   58.89   13.40
   0  10   3   74.69   13.60
  -1 -10  -3   29.60   14.20
  -1 -10  -3   41.10   11.70
  -1 -10  -3   29.60   10.10
  -1 -10  -3   45.20   14.10
  -1 -10  -3   46.60   11.30
   1  10   3   32.70    7.00
   1  10   3   39.70   11.40
   1  10   3   37.70    8.40
   1  10   3   18.60    9.00
   1  10   3   43.00   10.80
  -2 -10  -3   50.29   11.50
  -2 -10  -3   32.60   10.40
  -2 -10  -3   43.00   12.60
  -2 -10  -3   39.80   12.80
   2  10   3   27.60    7.50
   2  10   3   31.40   11.60
   2  10   3   35.50   11.30
   2  10   3   41.90   12.50
   2  10   3   49.20   11.30
   2  10   3   38.70   11.30
   2  10   3   36.90    6.20
  -3 -10  -3    4.10    7.20
  -3 -10  -3    7.00    6.40
  -3 -10  -3   -6.40    4.40
  -3 -10  -3   -4.20    6.90
   3  10   3   -0.20    5.30
   3  10   3   16.10    8.20
   3  10   3    2.50    3.00
   3  10   3   -1.50    3.60
   3  10   3    7.40    9.40
   3  10   3    3.50    6.30
   3  10   3   -1.80    6.10
  -4 -10  -3  201.68   25.60
  -4 -10  -3  153.98   22.20
  -4 -10  -3  154.28   21.70
  -4 -10  -3  204.78   19.10
   4  10   3  164.08   21.30
   4  10   3  158.08   21.30
   4  10   3  183.88   20.10
   4  10   3  195.78   20.50
   4  10   3  164.98   14.60
   4  10   3  179.98   16.70
   4  10   3  194.18   19.80
  -5 -10  -3    2.90    7.90
  -5 -10  -3  -13.70    6.20
  -5 -10  -3   -6.30    4.30
  -5 -10  -3   -2.60    7.40
   5  10   3   -2.80    5.10
   5  10   3    3.50    7.30
   5  10   3    5.70    6.20
   5  10   3    1.80    5.00
   5  10   3  -16.50    7.50
   5  10   3   -1.10    4.70
   5  10   3   -1.40    7.30
  -6 -10  -3   14.20    8.00
  -6 -10  -3   -5.90    7.60
  -6 -10  -3   11.80    8.10
  -6 -10  -3    2.90    5.20
   6  10   3   14.00    8.90
   6  10   3   11.70    7.00
   6  10   3   27.90   10.60
   6  10   3   -3.00    6.10
   6  10   3    2.80    5.40
   6  10   3    0.90    8.30
  -7 -10  -3   33.90   11.50
  -7 -10  -3   24.30   11.90
  -7 -10  -3   28.90   10.00
  -7 -10  -3   32.30   12.20
   7  10   3   28.10    8.80
   7  10   3   22.80   12.50
   7  10   3   21.90    9.40
   7  10   3   29.00   11.40
   7  10   3   36.60   10.90
  -8 -10  -3  103.79   19.60
  -8 -10  -3   97.09   20.70
  -8 -10  -3   80.19   18.20
  -8 -10  -3   97.79   17.80
  -8 -10  -3   77.69   15.00
   8  10   3   65.29   13.80
   8  10   3   69.89   15.90
   8  10   3   82.89   14.50
   8  10   3   84.39   15.30
   8  10   3  103.69   19.80
  -3 -11  -3  103.29   17.80
  -3 -11  -3   98.39   15.60
  -3 -11  -3   83.29   18.20
  -3 -11  -3   82.29   15.70
   3  11   3  110.19   18.90
   3  11   3  112.19   19.20
   3  11   3   83.39   21.80
   3  11   3  124.49   15.80
  -4 -11  -3   20.90   10.90
  -4 -11  -3   43.70   12.00
  -4 -11  -3   23.40   13.00
  -4 -11  -3   32.20   12.50
   4  11   3   59.79   13.90
   4  11   3   17.60   10.40
   4  11   3   23.50   13.00
   4  11   3   31.90   11.60
   4  11   3   19.30   10.70
   4  11   3   37.00    7.10
  -5 -11  -3  128.79   18.90
  -5 -11  -3  177.48   24.00
  -5 -11  -3  141.19   23.30
  -5 -11  -3  160.48   23.80
   5  11   3  161.08   22.50
   5  11   3  177.18   16.90
   5  11   3  167.58   24.40
   5  11   3  197.58   23.70
   5  11   3  169.58   25.40
   5  11   3  156.08   23.00
  -6 -11  -3   -1.20    9.40
   6  11   3  -11.70    7.60
   6  11   3    8.90    8.60
   6  11   3  -10.80   11.50
   6  11   3   -4.00    9.30
   6  11   3   -5.70    6.20
   7  10  -4   -2.40   11.70
   7  10  -4   18.40   11.30
   7  10  -4  -15.10    8.80
  -7 -10   4    3.70    6.40
  -7 -10   4   10.60    9.50
  -7 -10   4   17.40   10.60
  -7 -10   4   12.20    9.80
  -7 -10   4   12.50   12.60
   6  10  -4  108.89   20.20
   6  10  -4  111.39   18.10
   6  10  -4  103.09   20.10
  -6 -10   4  117.09   19.10
  -6 -10   4  121.79   13.60
  -6 -10   4  117.89   19.00
   5  10  -4   -2.20    6.10
   5  10  -4    6.60    7.30
   5  10  -4   13.40   11.90
   5  10  -4   15.20    9.00
   5  10  -4   19.90    8.10
  -5 -10   4    5.50    3.50
  -5 -10   4   11.80   11.30
  -5 -10   4  -10.30    5.10
  -5 -10   4    5.40    5.50
  -5 -10   4   10.40    8.50
   4  10  -4   82.49   15.20
   4  10  -4   92.99   16.40
   4  10  -4   51.99   11.30
   4  10  -4  109.19   17.10
   4  10  -4   82.19   14.40
  -4 -10   4   80.89   14.90
  -4 -10   4   83.59   12.20
  -4 -10   4   65.59   14.30
  -4 -10   4   75.29   15.90
  -4 -10   4   77.59   10.50
   3  10  -4   10.50    7.30
   3  10  -4   15.40   12.00
   3  10  -4    9.60    7.90
   3  10  -4    3.90    9.20
   3  10  -4   12.60    8.80
  -3 -10   4   20.10    9.20
  -3 -10   4   19.40    5.00
  -3 -10   4   15.00   10.90
  -3 -10   4   10.10    8.10
   2  10  -4    6.60    8.40
   2  10  -4   -1.30    7.00
  -2 -10   4    3.50    7.40
  -2 -10   4    7.00    7.70
  -2 -10   4   -2.00    4.30
  -2 -10   4    2.40    5.80
  -2 -10   4    0.10    6.40
   1  10  -4   15.90   11.10
   1  10  -4   -0.80    7.60
   1  10  -4    1.00    9.80
   1  10  -4   -0.90    6.30
  -1 -10   4    0.00    7.60
  -1 -10   4    6.10    6.70
  -1 -10   4   13.10   10.20
   0  10  -4  148.89   23.30
   0  10  -4  143.29   24.10
   0  10  -4  177.18   22.80
   0 -10   4  219.28   23.40
   0 -10   4  175.38   22.80
   0 -10   4  175.18   18.10
   0 -10   4  158.78   22.70
   8   9  -4   41.90   13.80
   8   9  -4   21.00    9.30
   8   9  -4   34.30   12.20
  -8  -9   4   44.10   11.50
  -8  -9   4   54.49   12.80
  -8  -9   4   49.10   14.70
  -8  -9   4   37.80   13.40
   7   9  -4  117.79   21.40
   7   9  -4   62.69   14.40
   7   9  -4   74.69   15.40
   7   9  -4  100.79   16.90
   7   9  -4   90.69   14.70
  -7  -9   4   68.99   15.20
  -7  -9   4   95.29   16.00
  -7  -9   4   59.29   17.40
  -7  -9   4   81.19   11.60
  -7  -9   4   91.79   16.70
   6   9  -4   -5.00    5.60
   6   9  -4    3.30    7.30
   6   9  -4   11.50    7.80
   6   9  -4   -2.90    5.10
   6   9  -4   -6.20    8.00
  -6  -9   4    8.80    8.30
  -6  -9   4    5.60    4.40
  -6  -9   4    4.80    6.10
   5   9  -4    7.10    7.40
   5   9  -4   10.60    7.40
   5   9  -4    7.70    7.30
   5   9  -4   10.90    5.50
   5   9  -4   11.40    6.90
  -5  -9   4    0.00    8.60
  -5  -9   4   19.40    7.30
  -5  -9   4   10.00    4.50
  -5  -9   4   18.90    8.40
   4   9  -4   -8.10    6.00
   4   9  -4   -9.10    5.00
   4   9  -4    0.20    7.20
   4   9  -4  -10.60    4.10
   4   9  -4    0.70    3.60
   4   9  -4   -5.10    3.90
  -4  -9   4   -3.40    2.60
  -4  -9   4    2.10    5.80
  -4  -9   4    0.80    4.00
  -4  -9   4   -4.70    4.70
  -4  -9   4    4.40    4.90
   3   9  -4   13.70    6.60
   3   9  -4   19.80    7.20
   3   9  -4   11.20    6.70
   3   9  -4   34.40   10.80
   3   9  -4   16.00    7.00
   3   9  -4   14.20    8.50
  -3  -9   4   20.40    7.80
  -3  -9   4   23.30    7.70
  -3  -9   4   17.50    4.70
  -3  -9   4    5.70    7.40
   2   9  -4   13.40    6.70
   2   9  -4    6.40    6.50
   2   9  -4   10.00    6.00
   2   9  -4   15.60    9.40
   2   9  -4    5.00    6.20
  -2  -9   4    3.60    5.60
  -2  -9   4   10.60    6.30
  -2  -9   4   14.70    8.10
  -2  -9   4    5.90    4.10
  -2  -9   4   12.30    6.40
   1   9  -4   28.50   13.60
   1   9  -4   63.29   13.40
   1   9  -4   64.39    6.20
   1   9  -4   52.29   12.60
  -1  -9   4   51.39   13.10
  -1  -9   4   63.19   11.60
  -1  -9   4   69.09   13.80
  -1  -9   4   56.19   11.40
   0   9  -4   77.89   15.90
   0   9  -4   76.69   12.70
   0   9  -4   68.09   13.40
   0   9  -4   80.19   15.70
   0  -9   4   97.79   16.20
   0  -9   4   56.39   11.60
   0  -9   4   76.39   12.60
   0  -9   4   85.29   14.90
   0  -9   4   76.79   14.60
  -1   9  -4   62.19   13.80
  -1   9  -4   93.79   17.10
  -1   9  -4   60.59   11.50
   1  -9   4   85.99   15.20
   1  -9   4   57.19   10.10
   1  -9   4   79.99   14.60
   1  -9   4   49.40   11.90
   1  -9   4   92.39   15.20
   1  -9   4   49.99   11.30
  -2   9  -4  261.77   28.20
  -2   9  -4  243.78   23.70
  -2   9  -4  295.07   27.80
   2  -9   4  234.58   23.50
   2  -9   4  262.77   25.70
   2  -9   4  266.37   24.50
   2  -9   4  242.68   20.10
   2  -9   4  272.47   27.10
   9   8  -4   -5.80   10.80
   9   8  -4  -17.30   11.90
  -9  -8   4    0.60    5.90
  -9  -8   4   -5.20   15.10
  -9  -8   4  -13.30    7.50
  -9  -8   4   -1.50    7.00
   8   8  -4   15.30    8.10
   8   8  -4   29.00   10.60
   8   8  -4    2.70    7.90
   8   8  -4    7.70    6.90
   8   8  -4   23.30   11.10
  -8  -8   4   15.80    7.20
  -8  -8   4   18.80    8.60
  -8  -8   4   23.00   13.00
  -8  -8   4   16.30    8.70
   7   8  -4   99.79   17.30
   7   8  -4  110.69   16.50
   7   8  -4   86.69   16.00
   7   8  -4   95.79   14.40
   7   8  -4  120.89   19.30
  -7  -8   4   79.49   11.10
  -7  -8   4   92.79   16.20
  -7  -8   4  103.49   17.50
  -7  -8   4  106.89   15.50
  -7  -8   4  102.39   18.00
   6   8  -4   -1.60    4.40
   6   8  -4    7.00    5.10
   6   8  -4   -1.90    5.70
   6   8  -4   -0.70    5.80
   6   8  -4    4.30    5.80
  -6  -8   4    8.30    5.40
  -6  -8   4    1.60    3.50
  -6  -8   4    3.90    5.70
   5   8  -4  343.37   27.00
   5   8  -4  369.36   27.20
   5   8  -4  411.16   28.40
   5   8  -4  353.66   27.90
   5   8  -4  375.16   30.50
  -5  -8   4  362.66   28.50
  -5  -8   4  352.46   26.70
  -5  -8   4  371.36   30.60
  -5  -8   4  359.96   22.20
   4   8  -4   36.60    9.10
   4   8  -4   44.10   11.10
   4   8  -4   44.80   10.30
   4   8  -4   57.09   10.80
   4   8  -4   47.50   12.20
   4   8  -4   43.40    7.70
  -4  -8   4   32.50    9.10
  -4  -8   4   36.80    6.50
  -4  -8   4   35.70   12.30
  -4  -8   4   36.50    6.80
   3   8  -4   36.70    8.00
   3   8  -4   42.80   10.30
   3   8  -4   37.10    8.00
   3   8  -4   38.60    9.50
   3   8  -4   36.70    8.50
   3   8  -4   48.10   10.10
  -3  -8   4   35.00    8.80
  -3  -8   4   42.00    7.00
  -3  -8   4   33.50   10.80
  -3  -8   4   32.70    6.00
  -3  -8   4   29.10    7.50
   2   8  -4   93.59   14.50
   2   8  -4   87.69   14.60
   2   8  -4   79.99   13.50
  -2  -8   4   83.89   14.20
  -2  -8   4  121.99   16.20
  -2  -8   4   90.39   13.40
  -2  -8   4   83.29    9.20
   1   8  -4  117.79   16.90
   1   8  -4  128.99   18.40
   1   8  -4  134.29   17.70
  -1  -8   4  128.29   18.80
  -1  -8   4  122.69   16.10
  -1  -8   4  111.69   15.60
  -1  -8   4  114.19   15.70
   0   8  -4    2.50    4.60
   0   8  -4   -3.30    3.90
   0   8  -4    5.60    5.20
   0   8  -4    0.40    5.60
   0  -8   4    8.30    5.70
   0  -8   4    2.20    4.70
   0  -8   4   -0.90    4.20
   0  -8   4   14.40    6.50
  -1   8  -4   26.00    8.70
  -1   8  -4   55.09   10.60
  -1   8  -4   41.80   11.20
  -1   8  -4   55.39   12.60
   1  -8   4   32.90    8.70
   1  -8   4   76.89   14.30
   1  -8   4   30.70   10.10
   1  -8   4   48.30    9.00
   1  -8   4   55.49   10.40
   1  -8   4   43.90   10.00
  -2   8  -4   12.60    8.60
  -2   8  -4   22.10    9.80
  -2   8  -4   17.10    8.40
  -2   8  -4    8.50    5.40
   2  -8   4   12.70    6.60
   2  -8   4    6.90    5.20
   2  -8   4    9.60    6.80
   2  -8   4    6.50    5.40
   2  -8   4    3.70    5.10
   2  -8   4   13.30    8.70
  -3   8  -4  598.74   41.20
  -3   8  -4  490.25   44.90
  -3   8  -4  552.44   39.00
  -3   8  -4  560.04   38.90
   3  -8   4  546.85   37.90
   3  -8   4  601.44   40.70
   3  -8   4  532.25   39.50
   3  -8   4  496.35   37.50
  -4   8  -4   58.19   14.40
  -4   8  -4   66.99   15.40
   4  -8   4   55.09   11.80
   4  -8   4   51.39   13.00
   4  -8   4   26.40   12.50
   4  -8   4   58.59   15.00
   9   7  -4   95.79   13.70
   9   7  -4   91.99   17.60
   9   7  -4  106.49   11.50
   9   7  -4   74.99   11.70
   9   7  -4   76.99   16.60
  -9  -7   4  101.49   19.90
  -9  -7   4   58.49   11.40
  -9  -7   4   70.69   15.30
   8   7  -4   -9.30    5.10
   8   7  -4    8.70    4.40
   8   7  -4    1.30    6.60
   8   7  -4    3.80    3.80
   8   7  -4   -7.90    5.20
  -8  -7   4   -7.20    5.90
  -8  -7   4    4.90    4.70
  -8  -7   4    3.20    6.00
  -8  -7   4    2.30    4.70
   7   7  -4   60.69   13.50
   7   7  -4   56.49   12.80
   7   7  -4   40.00   11.50
   7   7  -4   33.20    8.20
  -7  -7   4   52.09    9.70
  -7  -7   4   53.69   12.90
  -7  -7   4   33.20   12.80
  -7  -7   4   54.29   11.90
   6   7  -4  179.68   17.10
   6   7  -4  224.98   22.30
   6   7  -4  180.88   17.70
   6   7  -4  243.18   21.90
   6   7  -4  181.28   18.10
  -6  -7   4  193.88   17.70
  -6  -7   4  163.98   18.40
  -6  -7   4  183.98   18.40
  -6  -7   4  189.98   20.70
   5   7  -4  278.17   21.40
   5   7  -4  266.07   20.20
   5   7  -4  253.87   22.90
   5   7  -4  230.18   21.70
   5   7  -4  238.58   20.70
  -5  -7   4  218.48   15.60
  -5  -7   4  204.38   23.00
  -5  -7   4  214.58   20.20
  -5  -7   4  230.28   22.00
   4   7  -4  232.08   21.90
   4   7  -4  212.88   19.90
   4   7  -4  238.88   20.40
   4   7  -4  241.18   19.60
   4   7  -4  213.58   18.70
  -4  -7   4  253.27   22.40
  -4  -7   4  248.58   20.30
  -4  -7   4  248.98   15.80
  -4  -7   4  242.68   15.60
  -4  -7   4  244.18   20.00
   3   7  -4    8.90    4.10
   3   7  -4   21.10    6.60
   3   7  -4   25.80    7.00
   3   7  -4   10.90    5.00
   3   7  -4   11.50    5.90
  -3  -7   4   21.70    6.90
  -3  -7   4    9.60    3.80
  -3  -7   4   14.60    4.10
  -3  -7   4   17.80    7.10
  -3  -7   4    2.60    2.90
  -3  -7   4   13.30    5.20
   2   7  -4    7.10    3.40
   2   7  -4   -3.20    2.80
   2   7  -4   -3.00    3.60
   2   7  -4   -2.00    2.30
  -2  -7   4    3.70    3.60
  -2  -7   4    1.40    2.30
  -2  -7   4    4.70    3.50
  -2  -7   4    7.10    4.80
  -2  -7   4   10.20    5.00
   1   7  -4  160.18   15.80
   1   7  -4  182.88   16.80
   1   7  -4  156.38   16.00
  -1  -7   4  159.98   15.20
  -1  -7   4  171.88   15.50
  -1  -7   4  161.28   17.00
  -1  -7   4  184.28   16.70
   0   7  -4   88.69   13.70
   0   7  -4   87.49   13.60
   0   7  -4   83.19    7.00
   0   7  -4   83.39   11.70
   0  -7   4   80.19   13.10
   0  -7   4   87.69   16.00
   0  -7   4   76.49   12.60
   0  -7   4   93.19   12.80
   0  -7   4   87.49   12.90
  -1   7  -4   80.29   13.10
  -1   7  -4   61.79   12.30
  -1   7  -4   57.19   10.10
  -1   7  -4   62.59   11.90
   1  -7   4   83.79   10.40
   1  -7   4   77.89   13.00
   1  -7   4   60.79   11.30
   1  -7   4   66.29   12.10
   1  -7   4   67.39   12.00
   1  -7   4   74.49   11.60
  -2   7  -4   12.80    5.90
  -2   7  -4   11.50    6.10
  -2   7  -4   18.90    7.90
  -2   7  -4   20.80    7.80
  -2   7  -4   21.50    4.10
   2  -7   4   23.80    6.80
   2  -7   4   17.30    7.20
   2  -7   4   14.20    6.90
   2  -7   4   28.50    6.40
   2  -7   4   28.50    8.00
   2  -7   4   10.20    7.50
  -3   7  -4  505.95   35.10
  -3   7  -4  493.35   36.90
  -3   7  -4  512.65   37.70
  -3   7  -4  470.15   35.00
   3  -7   4  551.64   36.80
   3  -7   4  557.24   35.30
   3  -7   4  518.85   41.70
   3  -7   4  467.35   35.80
   3  -7   4  651.13   38.90
  -4   7  -4  145.69   20.70
  -4   7  -4  188.98   20.70
  -4   7  -4  153.98   22.20
  -4   7  -4  199.28   19.70
   4  -7   4  174.38   23.00
   4  -7   4  115.29   18.40
   4  -7   4  186.48   19.20
   4  -7   4  135.39   19.90
   4  -7   4  186.58   19.20
  -5   7  -4  332.77   29.50
  -5   7  -4  292.17   33.00
  -5   7  -4  369.96   34.00
   5  -7   4  321.37   27.80
   5  -7   4  308.07   29.50
   5  -7   4  307.57   29.50
   5  -7   4  344.57   23.80
   5  -7   4  369.16   30.60
   9   6  -4   71.49   16.70
   9   6  -4   43.40   14.10
   9   6  -4   51.59    7.60
   9   6  -4   61.39   10.60
   9   6  -4   81.29   16.40
   9   6  -4   72.49   10.40
  -9  -6   4   51.89    9.70
  -9  -6   4   58.49   15.00
  -9  -6   4   46.10   10.60
  -9  -6   4   55.09   16.10
   8   6  -4    1.20    6.30
   8   6  -4    2.40    5.50
   8   6  -4    3.00    5.50
   8   6  -4    0.80    4.10
   8   6  -4   -1.90    3.40
  -8  -6   4   -3.80    5.30
  -8  -6   4   -4.30    8.60
  -8  -6   4    5.90    4.90
  -8  -6   4   -2.60    3.50
   7   6  -4   14.30    8.50
   7   6  -4   16.40    5.30
   7   6  -4   13.90    4.60
   7   6  -4    9.40    7.40
   7   6  -4   18.40   12.20
  -7  -6   4   16.10    7.00
  -7  -6   4   30.60   10.50
  -7  -6   4   14.50    4.90
   6   6  -4   10.30    6.70
   6   6  -4    9.00    6.20
   6   6  -4    7.30    6.50
   6   6  -4    3.50    4.60
   6   6  -4   12.30    3.40
  -6  -6   4    5.90    5.90
  -6  -6   4    8.40    5.30
  -6  -6   4    8.20    4.90
  -6  -6   4   11.70    6.50
   5   6  -4    5.90    4.80
   5   6  -4    1.80    3.30
   5   6  -4    0.30    3.70
   5   6  -4    3.70    3.80
  -5  -6   4    5.40    4.50
  -5  -6   4    3.60    4.00
   4   6  -4    2.20    3.50
   4   6  -4    6.20    4.40
   4   6  -4   -4.30    4.10
   4   6  -4    0.00    2.80
   4   6  -4   -1.60    2.80
  -4  -6   4    8.10    3.80
  -4  -6   4   -3.70    2.30
  -4  -6   4   11.50    5.00
  -4  -6   4    2.10    2.60
  -4  -6   4    0.20    1.70
   3   6  -4   80.09   13.60
   3   6  -4   73.39   10.30
   3   6  -4   68.99   11.60
   3   6  -4   90.69    9.80
   3   6  -4   73.59   11.60
  -3  -6   4   83.39    8.00
  -3  -6   4   66.99   10.10
  -3  -6   4   72.79    7.00
  -3  -6   4   79.79   11.40
  -3  -6   4   83.49   12.70
   2   6  -4  160.78   14.80
   2   6  -4  159.78   14.70
   2   6  -4  149.99   14.60
   2   6  -4  150.98   13.20
  -2  -6   4  165.08   14.20
  -2  -6   4  174.38   14.50
  -2  -6   4  162.18   12.00
  -2  -6   4  170.88   15.70
  -2  -6   4  166.68   11.70
   1   6  -4   -1.40    1.60
   1   6  -4    3.00    2.70
   1   6  -4    1.10    2.60
   1   6  -4    0.30    2.40
  -1  -6   4    0.20    2.40
  -1  -6   4   -2.10    2.40
  -1  -6   4    2.80    2.00
  -1  -6   4    0.80    2.10
   0   6  -4    0.10    2.40
   0   6  -4   -1.30    4.10
   0   6  -4    0.20    1.70
   0   6  -4   -4.10    1.90
   0   6  -4   -2.10    2.30
   0  -6   4    5.10    3.30
   0  -6   4    4.80    4.50
   0  -6   4    2.10    2.90
   0  -6   4    1.50    2.90
   0  -6   4   -5.50    1.70
  -1   6  -4  433.46   27.10
  -1   6  -4  371.36   25.10
  -1   6  -4  375.56   26.90
  -1   6  -4  400.66   28.00
  -1   6  -4  403.66   19.70
   1  -6   4  400.26   22.70
   1  -6   4  338.27   25.90
   1  -6   4  338.07   25.80
   1  -6   4  422.16   26.70
   1  -6   4  433.96   25.80
   1  -6   4  386.66   26.70
  -2   6  -4    6.20    4.30
  -2   6  -4   -1.60    3.00
  -2   6  -4    1.70    3.30
  -2   6  -4    6.70    2.80
   2  -6   4    4.90    3.50
   2  -6   4    0.90    4.30
   2  -6   4   10.30    4.60
   2  -6   4    5.90    4.70
   2  -6   4    6.50    4.90
   2  -6   4    8.60    4.70
  -3   6  -4  144.19   19.20
  -3   6  -4  184.48   18.80
  -3   6  -4  168.58   17.40
  -3   6  -4  184.68   17.40
   3  -6   4  156.68   16.70
   3  -6   4  225.88   19.20
   3  -6   4  164.08   17.80
   3  -6   4  205.18   17.60
   3  -6   4  166.48   17.90
  -4   6  -4  150.78   16.10
  -4   6  -4  111.19   15.90
  -4   6  -4  118.49   18.00
  -4   6  -4  115.09   18.20
   4  -6   4  116.49   17.70
   4  -6   4  112.69   17.40
   4  -6   4   96.89   16.30
   4  -6   4   99.89   15.20
  -5   6  -4  207.28   21.90
  -5   6  -4  228.68   20.80
  -5   6  -4  206.98   22.10
  -5   6  -4  169.98   22.30
   5  -6   4  258.37   23.20
   5  -6   4  170.08   23.30
   5  -6   4  181.98   22.60
   5  -6   4  190.08   15.50
   5  -6   4  160.58   23.20
  -6   6  -4   19.60   11.40
  -6   6  -4   17.90   13.00
  -6   6  -4   14.70   11.00
   6  -6   4    2.70    7.40
   6  -6   4    7.60   10.60
  10   5  -4   -1.00   11.80
  10   5  -4   -2.20    6.00
  10   5  -4   14.00    9.80
  10   5  -4   24.20    9.80
 -10  -5   4    6.60    5.80
 -10  -5   4   -2.20    7.40
 -10  -5   4    5.00    9.60
   9   5  -4  123.19   15.80
   9   5  -4   88.29   16.70
   9   5  -4   83.99   15.40
   9   5  -4  111.79   13.80
   9   5  -4  103.39   21.10
  -9  -5   4   82.49   16.60
  -9  -5   4  101.99   10.90
  -9  -5   4  136.89   14.20
   8   5  -4   42.40    7.40
   8   5  -4   75.09   16.20
   8   5  -4   38.70   12.40
   8   5  -4   42.50    6.70
   8   5  -4   48.10   11.50
   8   5  -4   60.89   10.80
   8   5  -4   46.60    7.60
  -8  -5   4   46.50    7.70
  -8  -5   4   42.00   12.40
  -8  -5   4   46.50    9.20
  -8  -5   4   51.29   11.80
   7   5  -4  148.69   13.10
   7   5  -4  118.69   18.30
   7   5  -4  124.29   11.20
   7   5  -4  147.79   12.50
   7   5  -4  119.99   17.90
   7   5  -4  120.59   17.40
  -7  -5   4  161.38   16.70
  -7  -5   4  126.09   12.90
  -7  -5   4  105.49   11.00
  -7  -5   4  136.39   19.60
   6   5  -4  365.76   28.00
   6   5  -4  442.66   25.20
   6   5  -4  376.06   28.90
   6   5  -4  412.46   23.90
   6   5  -4  435.16   30.10
  -6  -5   4  393.36   29.80
  -6  -5   4  380.66   27.80
  -6  -5   4  420.96   24.30
   5   5  -4  747.13   36.40
   5   5  -4  769.72   41.90
   5   5  -4  769.72   43.70
   5   5  -4  693.43   41.80
   5   5  -4  736.13   38.30
  -5  -5   4  756.92   37.90
  -5  -5   4  700.73   43.00
  -5  -5   4  662.43   40.60
  -5  -5   4  732.33   41.40
   4   5  -4  458.05   29.70
   4   5  -4  472.65   27.40
   4   5  -4  498.85   31.00
   4   5  -4  455.15   28.30
  -4  -5   4  487.75   29.30
  -4  -5   4  507.45   31.30
  -4  -5   4  451.35   28.70
   3   5  -4    9.70    2.70
   3   5  -4   12.80    4.50
   3   5  -4   22.90    6.30
   3   5  -4   12.80    4.70
   3   5  -4   10.30    4.00
  -3  -5   4   19.20    3.40
  -3  -5   4   12.50    4.40
  -3  -5   4   16.50    4.90
  -3  -5   4   13.10    4.70
  -3  -5   4   11.70    3.30
   2   5  -4  604.14   33.70
   2   5  -4  611.14   31.50
   2   5  -4  600.54   33.40
   2   5  -4  593.34   33.30
  -2  -5   4  557.44   32.00
  -2  -5   4  567.54   31.70
  -2  -5   4  573.44   28.00
  -2  -5   4  620.54   34.50
   1   5  -4    1.70    2.30
   1   5  -4    3.60    2.90
   1   5  -4    0.70    2.80
   1   5  -4   -2.20    1.30
   1   5  -4    2.90    1.80
  -1  -5   4    1.00    1.70
  -1  -5   4   -3.90    1.50
  -1  -5   4   -1.30    2.20
   0   5  -4   14.50    4.40
   0   5  -4   20.20    4.70
   0   5  -4   21.30    5.90
   0   5  -4   25.80    5.60
   0  -5   4   22.30    5.70
   0  -5   4   28.70    5.20
   0  -5   4   33.60    6.60
   0  -5   4   28.30    6.50
   0  -5   4   24.70    5.50
  -1   5  -4   59.39   10.00
  -1   5  -4   74.19   10.70
  -1   5  -4   69.29    5.90
  -1   5  -4   64.69    9.30
  -1   5  -4   58.39    9.40
  -1   5  -4   75.09    6.10
   1  -5   4   76.99   10.90
   1  -5   4   78.29    9.80
   1  -5   4   66.99   10.30
   1  -5   4   83.49   11.20
   1  -5   4   71.19   10.80
  -2   5  -4  208.28   16.90
  -2   5  -4  222.38   17.20
  -2   5  -4  189.68   16.80
  -2   5  -4  194.78   11.00
  -2   5  -4  204.28   11.80
   2  -5   4  254.27   18.90
   2  -5   4  214.58   17.20
   2  -5   4  206.38   15.60
   2  -5   4  190.28   16.70
   2  -5   4  189.98   13.00
   2  -5   4  216.78   17.80
  -3   5  -4  599.14   36.80
  -3   5  -4  648.64   38.70
  -3   5  -4  610.14   36.00
  -3   5  -4  571.54   36.70
   3  -5   4  631.64   37.40
   3  -5   4  584.84   37.00
   3  -5   4  638.04   37.40
   3  -5   4  621.04   36.80
  -4   5  -4   83.59   14.20
  -4   5  -4   91.49   14.50
  -4   5  -4  131.29   13.90
  -4   5  -4   91.29   14.30
   4  -5   4  119.19   16.20
   4  -5   4  129.69   17.70
   4  -5   4   97.89   15.00
   4  -5   4   88.39   17.00
  -5   5  -4   11.90    4.90
  -5   5  -4    9.60    7.70
  -5   5  -4    6.30    4.80
  -5   5  -4    5.30    5.60
   5  -5   4    7.80    6.90
   5  -5   4    4.80    4.70
   5  -5   4    7.70    3.60
   5  -5   4    1.80    6.50
   5  -5   4   13.50    6.30
  -6   5  -4  223.68   21.30
  -6   5  -4  230.58   23.50
  -6   5  -4  169.78   23.70
   6  -5   4  177.98   23.70
   6  -5   4  161.78   21.00
   6  -5   4  180.88   25.80
   6  -5   4  203.48   22.10
  -7   5  -4   14.00    8.20
  -7   5  -4   25.90    9.80
  -7   5  -4   39.70   11.20
   7  -5   4   16.00    9.30
   7  -5   4   22.30    9.90
   7  -5   4   -2.30    7.20
  10   4  -4  113.99   23.30
  10   4  -4  140.29   24.20
  10   4  -4  143.79   18.40
  10   4  -4  157.98   23.60
 -10  -4   4  142.39   13.00
 -10  -4   4  147.29   20.40
 -10  -4   4  144.79   24.70
   9   4  -4   55.89   10.30
   9   4  -4   59.99   15.10
   9   4  -4   95.79   16.90
   9   4  -4   82.19   15.60
   9   4  -4   60.39   15.50
  -9  -4   4   56.69   13.00
  -9  -4   4   78.09   15.80
  -9  -4   4   49.40   10.90
  -9  -4   4   53.29    7.70
   8   4  -4   -3.60    4.90
   8   4  -4   13.20    8.00
   8   4  -4    4.70    7.20
   8   4  -4    2.60    4.20
  -8  -4   4    1.70    2.80
  -8  -4   4    6.90    5.60
  -8  -4   4    1.00    5.60
  -8  -4   4   -0.60    3.70
   7   4  -4   91.19    8.80
   7   4  -4  103.69   16.40
   7   4  -4  115.39   16.90
   7   4  -4   65.09   12.80
   7   4  -4   95.29   11.70
  -7  -4   4   89.79   14.50
  -7  -4   4   83.79    8.70
  -7  -4   4   82.79   11.50
  -7  -4   4  127.89   17.90
   6   4  -4  313.07   19.50
   6   4  -4  327.27   24.90
   6   4  -4  296.67   23.80
   6   4  -4  304.27   23.60
   6   4  -4  301.97   18.60
   6   4  -4  269.87   19.70
  -6  -4   4  315.47   25.00
  -6  -4   4  313.77   27.00
  -6  -4   4  297.47   20.70
   5   4  -4   64.19    8.50
   5   4  -4   70.59    8.50
   5   4  -4   63.69    8.70
   5   4  -4   92.19   13.10
   5   4  -4   71.69   11.30
   5   4  -4   58.09   10.60
  -5  -4   4   84.19   14.90
  -5  -4   4   63.69    7.80
  -5  -4   4   62.49   10.80
   4   4  -4  942.31   44.40
   4   4  -4  925.21   48.60
   4   4  -4  927.91   44.90
   4   4  -4  931.61   47.90
   4   4  -4 1042.70   50.29
  -4  -4   4  939.31   47.80
  -4  -4   4  861.51   47.20
   3   4  -4  110.09   10.90
   3   4  -4  113.59    6.40
   3   4  -4   88.39    9.30
   3   4  -4  112.09    8.90
   3   4  -4  124.09   11.90
  -3  -4   4  124.69   12.00
  -3  -4   4   99.49   10.10
  -3  -4   4  115.59    9.20
  -3  -4   4  122.39   10.90
   2   4  -4  506.05   29.70
   2   4  -4  569.34   30.80
   2   4  -4  509.45   28.20
   2   4  -4  516.35   29.90
  -2  -4   4  555.14   25.00
  -2  -4   4  592.24   29.90
  -2  -4   4  473.95   28.70
  -2  -4   4  606.64   31.80
  -2  -4   4  589.44   28.20
  -2  -4   4  586.44   28.00
   1   4  -4   31.70    6.40
   1   4  -4   40.20    6.90
   1   4  -4   48.30    7.20
   1   4  -4   42.20    6.00
  -1  -4   4   45.90    7.10
  -1  -4   4   48.70    8.00
  -1  -4   4   39.70    6.00
  -1  -4   4   47.30    6.50
   0   4  -4 1438.86   61.79
   0   4  -4 1400.56   64.19
   0   4  -4 1239.38   63.89
   0   4  -4 1277.57   63.99
   0  -4   4 1372.36   63.99
   0  -4   4 1422.96   62.39
   0  -4   4 1510.95   65.49
   0  -4   4 1445.46   65.09
   0  -4   4 1356.16   63.59
  -1   4  -4  140.89   11.30
  -1   4  -4  117.59   11.90
  -1   4  -4  138.69    9.10
  -1   4  -4  139.59    9.00
  -1   4  -4  139.99   11.80
  -1   4  -4  134.19   11.90
   1  -4   4  123.39   11.40
   1  -4   4  150.78   12.90
   1  -4   4  146.59   10.90
   1  -4   4  154.58   12.60
   1  -4   4  136.69   11.70
  -2   4  -4  122.99    7.90
  -2   4  -4  113.09   10.90
  -2   4  -4  112.79    8.20
  -2   4  -4  112.09   11.30
  -2   4  -4  109.09    7.80
  -2   4  -4   76.99   11.50
  -2   4  -4   91.09   10.10
   2  -4   4  110.79   11.10
   2  -4   4  118.39    8.10
   2  -4   4  117.09   11.40
   2  -4   4  102.69   10.70
   2  -4   4   96.39   10.70
  -3   4  -4   44.50    8.50
  -3   4  -4   55.69   10.00
  -3   4  -4   52.89    9.90
  -3   4  -4   74.29   10.80
   3  -4   4   53.29    9.50
   3  -4   4   52.79    9.10
   3  -4   4   54.79   11.40
   3  -4   4   51.19    9.10
  -4   4  -4    8.60    5.30
  -4   4  -4   10.30    5.00
  -4   4  -4   15.70    5.90
  -4   4  -4   15.60    6.40
   4  -4   4   18.70    3.80
   4  -4   4   18.20    6.10
   4  -4   4   14.90    5.40
   4  -4   4   16.40    5.30
   4  -4   4    9.90    5.20
  -5   4  -4   40.50   10.10
  -5   4  -4   45.30   11.20
  -5   4  -4   51.39   10.20
  -5   4  -4   60.99   12.30
   5  -4   4   54.49   11.60
   5  -4   4   58.29   12.00
   5  -4   4   65.19    5.90
   5  -4   4   84.69   14.90
   5  -4   4   67.19   11.00
   5  -4   4   53.39    6.90
  -6   4  -4    3.00    6.10
  -6   4  -4   -1.40    5.50
  -6   4  -4    8.90    6.30
  -6   4  -4    0.10    5.10
   6  -4   4    7.20    4.30
   6  -4   4    5.20    3.50
   6  -4   4    1.90    5.30
   6  -4   4   -2.40    3.60
   6  -4   4  -12.40    7.20
  -7   4  -4    7.00    6.30
  -7   4  -4    6.30    8.90
  -7   4  -4  -17.20    8.00
  -7   4  -4    0.70    5.60
   7  -4   4    1.70    4.20
   7  -4   4    4.10    3.50
   7  -4   4    8.90    8.70
   7  -4   4   -4.70    5.40
   7  -4   4  -13.30    8.40
  -8   4  -4  -13.60    8.40
  -8   4  -4   -5.20    9.60
  -8   4  -4    0.30   13.90
   8  -4   4   10.90    7.80
   8  -4   4   -7.40    4.40
   8  -4   4  -13.90    7.50
   8  -4   4   -8.40   10.00
  10   3  -4   12.50    9.20
  10   3  -4    6.50    9.00
  10   3  -4   -9.40    7.10
 -10  -3   4   10.50   10.60
   9   3  -4   -2.50    7.00
   9   3  -4   11.60    8.60
   9   3  -4   -9.60    5.40
   9   3  -4   11.70    7.40
   9   3  -4   -5.50    9.00
  -9  -3   4   -4.30    5.90
  -9  -3   4   -1.10    3.00
  -9  -3   4    1.80    5.40
  -9  -3   4    8.10    7.50
  -9  -3   4  -11.30    5.20
   8   3  -4   21.10    9.20
   8   3  -4   50.09   10.10
   8   3  -4   28.60    9.70
   8   3  -4   27.40   10.20
   8   3  -4   54.29   12.60
  -8  -3   4   25.70    9.10
  -8  -3   4   37.40    6.30
  -8  -3   4   42.80   10.00
  -8  -3   4   39.90   11.00
   7   3  -4  101.99   16.70
   7   3  -4   90.89   12.60
   7   3  -4  125.59   17.90
   7   3  -4   86.49   15.20
  -7  -3   4  106.19    9.20
  -7  -3   4  113.09   16.10
  -7  -3   4   78.59   13.30
  -7  -3   4  100.29   10.80
   6   3  -4  771.72   44.20
   6   3  -4  761.82   35.70
   6   3  -4  805.72   40.20
   6   3  -4  773.52   44.30
   6   3  -4  779.82   44.80
  -6  -3   4  691.83   46.90
  -6  -3   4  808.22   50.29
  -6  -3   4  743.13   35.90
  -6  -3   4  723.43   32.00
  -6  -3   4  771.72   40.50
   5   3  -4  355.16   22.00
   5   3  -4  409.46   26.30
   5   3  -4  375.56   20.10
   5   3  -4  369.86   25.70
  -5  -3   4  416.86   26.60
  -5  -3   4  371.56   19.50
  -5  -3   4  353.26   22.80
  -5  -3   4  362.76   24.90
   4   3  -4 1187.28   51.29
   4   3  -4 1030.50   53.29
   4   3  -4 1035.40   49.20
   4   3  -4 1083.49   54.29
   4   3  -4 1110.99   54.59
   4   3  -4 1157.78   51.69
  -4  -3   4 1026.70   53.09
  -4  -3   4 1079.79   48.50
  -4  -3   4 1100.59   54.89
   3   3  -4  196.38   14.60
   3   3  -4  180.58   11.90
   3   3  -4  181.88   12.20
   3   3  -4  160.78   12.80
  -3  -3   4  189.48   13.50
  -3  -3   4  162.98   13.20
  -3  -3   4  167.68   13.80
   2   3  -4  742.23   37.00
   2   3  -4  752.72   38.50
   2   3  -4  799.52   36.70
   2   3  -4  839.92   39.30
  -2  -3   4  821.42   39.60
  -2  -3   4  725.73   37.80
  -2  -3   4  759.32   33.00
  -2  -3   4  796.72   37.10
  -2  -3   4  791.52   37.00
  -2  -3   4  774.72   37.40
   1   3  -4  681.23   34.50
   1   3  -4  681.93   32.40
   1   3  -4  711.83   35.00
  -1  -3   4  658.33   33.80
  -1  -3   4  715.83   33.50
  -1  -3   4  715.43   33.10
  -1  -3   4  724.13   32.90
  -1  -3   4  667.03   34.70
   0   3  -4   74.19    9.90
   0   3  -4   77.89    7.80
   0   3  -4   95.09    8.30
   0   3  -4   77.39    6.10
   0  -3   4   78.99    7.40
   0  -3   4   83.79    6.60
   0  -3   4   74.19    7.20
   0  -3   4   94.89    8.40
  -1   3  -4    4.70    2.80
  -1   3  -4    6.90    2.20
  -1   3  -4    3.70    2.70
  -1   3  -4    8.20    2.40
  -1   3  -4    4.40    2.10
  -1   3  -4    2.30    1.70
   1  -3   4    5.80    2.50
   1  -3   4    4.50    2.30
   1  -3   4    5.50    2.10
   1  -3   4   14.90    3.60
   1  -3   4    4.40    2.90
  -2   3  -4   18.00    4.20
  -2   3  -4   14.10    4.40
  -2   3  -4   16.10    3.40
  -2   3  -4   20.20    3.40
  -2   3  -4   13.30    4.90
  -2   3  -4   19.30    3.30
  -2   3  -4   24.90    5.60
   2  -3   4   14.30    5.20
   2  -3   4   21.00    5.30
   2  -3   4   25.00    5.40
   2  -3   4   22.80    4.90
  -3   3  -4  299.77   19.90
  -3   3  -4  297.27   20.60
  -3   3  -4  269.57   19.10
  -3   3  -4  317.77   19.70
   3  -3   4  285.97   19.80
   3  -3   4  271.37   19.60
   3  -3   4  250.47   15.40
   3  -3   4  282.67   18.70
   3  -3   4  248.88   18.90
  -4   3  -4   -3.20    3.60
  -4   3  -4   -2.00    1.70
  -4   3  -4    4.00    3.60
  -4   3  -4   -2.70    2.70
   4  -3   4    2.10    2.20
   4  -3   4    2.00    1.80
   4  -3   4   -0.40    2.20
   4  -3   4   -0.70    2.60
   4  -3   4    1.50    1.60
   4  -3   4    6.80    4.30
  -5   3  -4  192.58   16.50
  -5   3  -4  124.99   17.40
  -5   3  -4  158.18   12.00
  -5   3  -4  168.48   15.90
   5  -3   4  178.88   17.10
   5  -3   4  143.89   15.70
   5  -3   4  158.28   16.20
   5  -3   4  158.98   14.90
   5  -3   4  165.38   12.60
  -6   3  -4  446.86   32.90
  -6   3  -4  435.26   30.60
  -6   3  -4  404.46   30.10
  -6   3  -4  466.85   26.40
  -6   3  -4  439.06   30.20
   6  -3   4  462.05   32.80
   6  -3   4  438.36   32.50
   6  -3   4  448.26   31.90
   6  -3   4  458.75   24.00
   6  -3   4  459.25   26.10
   6  -3   4  415.46   29.00
  -7   3  -4   -4.20    3.60
  -7   3  -4   -3.20    5.80
  -7   3  -4   -0.80    4.00
  -7   3  -4   -6.80    5.00
   7  -3   4    4.00    5.00
   7  -3   4   -5.20    3.50
   7  -3   4    3.10    5.60
   7  -3   4  -10.10    6.60
   7  -3   4    1.90    5.70
   7  -3   4   -1.60    2.70
  -8   3  -4   97.29   13.60
  -8   3  -4   59.09   15.20
  -8   3  -4  115.09   18.20
   8  -3   4   77.49    9.60
   8  -3   4  101.49   13.10
   8  -3   4  102.99   17.90
   8  -3   4   82.49   16.70
   8  -3   4   91.69   17.60
   8  -3   4   94.39   15.30
   9   2  -4   75.29   14.60
   9   2  -4   81.79   18.40
   9   2  -4   65.89   14.60
  -9  -2   4   77.49   15.80
  -9  -2   4   65.19   14.50
  -9  -2   4   70.59   14.50
  -9  -2   4   46.30   11.50
   8   2  -4  253.17   31.80
   8   2  -4  238.78   22.50
   8   2  -4  214.98   23.10
  -8  -2   4  231.38   20.20
  -8  -2   4  236.88   22.00
  -8  -2   4  231.98   23.00
  -8  -2   4  230.08   15.60
   7   2  -4   43.20   12.70
   7   2  -4   70.49   13.70
  -7  -2   4   45.00   10.20
  -7  -2   4   62.79   11.80
  -7  -2   4   70.59    7.20
  -7  -2   4   50.69    9.70
   6   2  -4  653.73   40.80
   6   2  -4  676.83   40.60
  -6  -2   4  687.53   38.80
  -6  -2   4  718.43   33.10
  -6  -2   4  667.63   40.20
  -6  -2   4  681.33   37.20
  -6  -2   4  747.23   41.30
   5   2  -4    2.20    1.20
   5   2  -4    4.20    3.50
   5   2  -4    3.50    3.10
   5   2  -4    1.70    3.70
  -5  -2   4    3.00    3.90
  -5  -2   4    2.30    3.10
  -5  -2   4    1.20    3.20
  -5  -2   4    1.10    1.40
   4   2  -4  249.28   13.10
   4   2  -4  247.18   17.70
   4   2  -4  254.27   16.30
   4   2  -4  221.38   17.10
   4   2  -4  286.37   18.60
  -4  -2   4  219.38   16.70
  -4  -2   4  255.87   11.70
  -4  -2   4  234.88   16.40
  -4  -2   4  224.68   17.30
  -4  -2   4  239.48   12.50
   3   2  -4   92.59    8.50
   3   2  -4   97.69    9.20
   3   2  -4   88.09    8.00
   3   2  -4   99.09    9.30
   3   2  -4   86.79    8.90
  -3  -2   4  104.49    6.00
  -3  -2   4   93.39    9.20
  -3  -2   4   98.69    9.10
  -3  -2   4   97.49    8.90
   2   2  -4  144.99   11.20
   2   2  -4  157.38    7.40
   2   2  -4  166.38   10.80
   2   2  -4  151.88   10.70
   2   2  -4  154.58   10.80
   2   2  -4  160.78   11.80
  -2  -2   4  154.68   10.80
  -2  -2   4  156.08   10.70
  -2  -2   4  163.28   11.30
  -2  -2   4  178.98   12.10
   1   2  -4   63.09    6.20
   1   2  -4   75.99    6.60
   1   2  -4   76.79    5.70
   1   2  -4   58.99    6.00
  -1  -2   4   76.09    5.70
  -1  -2   4   66.59    6.20
  -1  -2   4   77.09    6.70
  -1  -2   4   81.49    5.60
  -1  -2   4   80.39    7.00
  -1  -2   4   64.39    6.00
   0   2  -4   -0.40    0.80
   0   2  -4    1.30    1.60
   0   2  -4   -1.70    1.00
   0   2  -4   -0.80    1.40
   0  -2   4   -0.70    1.10
   0  -2   4   -0.10    1.20
   0  -2   4    0.50    1.00
   0  -2   4    1.40    0.90
  -1   2  -4    2.90    1.90
  -1   2  -4    2.60    2.10
  -1   2  -4    0.20    1.10
  -1   2  -4    0.40    1.30
  -1   2  -4    0.30    0.90
  -1   2  -4    2.70    1.60
   1  -2   4    0.70    1.60
   1  -2   4    0.10    1.80
   1  -2   4    0.80    1.80
   1  -2   4    0.50    1.20
  -2   2  -4   31.80    4.60
  -2   2  -4   34.60    5.60
  -2   2  -4   34.80    4.70
  -2   2  -4   33.00    6.20
  -2   2  -4   37.30    6.30
  -2   2  -4   29.50    4.10
   2  -2   4   35.30    5.80
   2  -2   4   27.20    5.30
   2  -2   4   29.50    4.40
   2  -2   4   27.60    5.60
   2  -2   4   41.60    7.00
  -3   2  -4  731.13   34.20
  -3   2  -4  724.53   38.20
  -3   2  -4  889.91   40.00
  -3   2  -4  729.53   39.90
  -3   2  -4  806.32   40.00
   3  -2   4  667.13   38.80
   3  -2   4  846.02   37.00
   3  -2   4  683.73   39.10
   3  -2   4  873.21   41.00
   3  -2   4  787.32   35.80
   3  -2   4  764.52   38.00
  -4   2  -4  119.39   11.30
  -4   2  -4  123.19   12.20
  -4   2  -4   96.29   10.00
  -4   2  -4   90.09    9.90
  -4   2  -4  114.49    8.40
   4  -2   4  112.79   10.30
   4  -2   4   95.09    8.00
   4  -2   4   93.29    8.50
   4  -2   4  113.19   12.00
   4  -2   4  114.49   11.50
   4  -2   4   92.99   12.90
  -5   2  -4  277.37   19.70
  -5   2  -4  241.58   20.20
  -5   2  -4  240.18   15.60
  -5   2  -4  258.77   18.90
  -5   2  -4  225.28   18.90
   5  -2   4  250.97   18.00
   5  -2   4  242.38   19.70
   5  -2   4  266.97   17.10
   5  -2   4  239.88   19.90
   5  -2   4  239.68   14.30
   5  -2   4  214.28   14.80
  -6   2  -4  291.57   19.80
  -6   2  -4  329.87   25.90
  -6   2  -4  322.07   24.30
  -6   2  -4  319.77   24.10
  -6   2  -4  345.77   24.50
   6  -2   4  382.26   27.90
   6  -2   4  312.77   21.10
   6  -2   4  322.07   25.40
   6  -2   4  296.17   20.50
   6  -2   4  292.27   24.10
   6  -2   4  334.07   19.80
   6  -2   4  283.87   21.50
  -7   2  -4    0.70    4.30
  -7   2  -4    6.60    6.30
  -7   2  -4    1.10    3.50
  -7   2  -4    0.20    4.40
   7  -2   4    1.00    3.20
   7  -2   4    4.00    5.20
   7  -2   4    4.10    7.10
   7  -2   4    1.10    4.10
   7  -2   4    1.90    6.20
   7  -2   4   -2.80    2.40
   7  -2   4   -0.50    2.00
  -8   2  -4   70.89    7.50
  -8   2  -4   64.19   11.40
  -8   2  -4   55.69   15.60
  -8   2  -4   61.69   12.50
  -8   2  -4   51.59   11.70
   8  -2   4  117.69   17.70
   8  -2   4   63.49   14.00
   8  -2   4   80.79   11.10
   8  -2   4   60.69   12.40
   8  -2   4   72.59   15.10
   8  -2   4   82.69   10.60
   8  -2   4   55.89    9.50
   8  -2   4   70.29   16.30
  -9   2  -4   39.30   12.30
  -9   2  -4   45.00   12.70
  -9   2  -4   51.29    9.20
  -9   2  -4   34.30    9.50
  -9   2  -4   39.20   12.50
   9  -2   4   48.40   12.20
   9  -2   4   45.60   15.10
   9  -2   4    2.00   11.50
   9  -2   4   27.10    8.50
   9  -2   4   22.80    6.80
   9  -2   4   24.10    6.60
   9   1  -4   -8.50    5.00
   9   1  -4    7.80   11.80
   9   1  -4   -6.90    8.00
   9   1  -4   -0.10    4.30
  -9  -1   4    8.50    7.00
  -9  -1   4   -3.70    4.50
  -9  -1   4   -0.90    5.80
  -9  -1   4   20.60   11.10
  -9  -1   4    5.30    6.00
   8   1  -4  381.16   32.20
   8   1  -4  420.96   32.60
   8   1  -4  354.86   29.50
   8   1  -4  380.96   24.40
   8   1  -4  390.36   31.70
  -8  -1   4  397.06   30.80
  -8  -1   4  431.76   31.00
  -8  -1   4  398.46   31.00
  -8  -1   4  385.56   27.70
   7   1  -4  179.08   18.70
   7   1  -4  179.18   14.20
   7   1  -4  185.38   19.30
   7   1  -4  214.28   20.50
   7   1  -4  168.28   18.20
  -7  -1   4  212.58   18.90
  -7  -1   4  165.08   17.50
  -7  -1   4  174.08   18.10
  -7  -1   4  193.98   17.40
   6   1  -4  913.41   52.19
   6   1  -4  984.00   53.29
   6   1  -4  903.41   50.69
   6   1  -4 1002.40   52.79
   6   1  -4  932.11   45.00
  -6  -1   4  980.40   50.39
  -6  -1   4  916.91   51.09
  -6  -1   4  954.90   44.20
  -6  -1   4  945.01   50.99
   5   1  -4  172.78   15.90
   5   1  -4  174.68   15.10
   5   1  -4  180.78   15.90
   5   1  -4  152.08   10.90
   5   1  -4  158.78   15.50
  -5  -1   4  162.58   14.50
  -5  -1   4  187.78   15.30
  -5  -1   4  178.18   15.20
  -5  -1   4  168.38   10.40
   4   1  -4    4.90    1.70
   4   1  -4   -0.70    2.00
   4   1  -4    7.20    3.90
   4   1  -4    6.30    3.50
  -4  -1   4    8.00    3.50
  -4  -1   4    5.20    2.80
  -4  -1   4    2.30    2.60
  -4  -1   4    3.30    1.50
  -4  -1   4    5.50    2.70
   3   1  -4  795.82   37.80
   3   1  -4  716.03   37.60
  -3  -1   4  761.12   37.70
  -3  -1   4  728.13   33.60
  -3  -1   4  810.32   38.00
  -3  -1   4  707.33   36.80
  -3  -1   4  751.92   31.60
   2   1  -4  657.93   32.50
   2   1  -4  598.64   30.00
   2   1  -4  592.74   30.50
   2   1  -4  597.14   30.30
   2   1  -4  613.64   30.20
  -2  -1   4  591.54   29.60
  -2  -1   4  625.64   28.40
  -2  -1   4  622.14   30.90
  -2  -1   4  644.54   32.60
   1   1  -4  179.58   10.60
   1   1  -4  206.18   11.80
   1   1  -4  169.38    9.90
   1   1  -4  169.98   10.50
   1   1  -4  178.58   11.30
  -1  -1   4  185.68   11.50
  -1  -1   4  181.18   11.40
  -1  -1   4  163.18   10.10
  -1  -1   4  174.78    8.70
  -1  -1   4  178.38    8.60
   0   1  -4  353.76   16.70
   0   1  -4  328.67   16.40
   0   1  -4  324.47   14.30
   0   1  -4  326.67   16.70
   0  -1   4  350.76   18.00
[truncated: 5,822,328 more chars]
