# Supplementary material for: Synthesis and spectroscopic and structural characterization of spiro­[indoline-3,3′-indolizine]s formed by 1,3-dipolar cyclo­additions between isatins, pipecolic acid and an electron-deficient alkene
Source: Acta Crystallogr C Struct Chem. 2021 Aug 6;77(Pt 9):496–504. doi: 10.1107/S2053229621007142 (PMC8418672; doi:10.1107/S2053229621007142)
Supplement: Supplementary file 2 [file c-77-00496-Isup2.hkl]

data_I                                                                          
_shelx_title ' d203cg'                                                          
_shelx_refln_list_code          4                                               
_shelx_F_calc_maximum      101.52                                               
_exptl_crystal_F_000       428.00                                               
_reflns_d_resolution_high  0.7481                                               
                                                                                
loop_                                                                           
 _space_group_symop_operation_xyz                                               
 'x, y, z'                                                                      
 '-x, -y, -z'                                                                   
                                                                                
_cell_length_a     8.1440                                                       
_cell_length_b     8.4565                                                       
_cell_length_c    14.9945                                                       
_cell_angle_alpha  87.549                                                       
_cell_angle_beta   79.926                                                       
_cell_angle_gamma  68.467                                                       
                                                                                
_shelx_F_squared_multiplier     1.000                                           
                                                                                
loop_                                                                           
 _refln_index_h                                                                 
 _refln_index_k                                                                 
 _refln_index_l                                                                 
 _refln_F_squared_calc                                                          
 _refln_F_squared_meas                                                          
 _refln_F_squared_sigma                                                         
 _refln_observed_status                                                         
   1   0   0        503.78        419.92        11.90 o                         
   2   0   0       9681.34       9300.84       275.11 o                         
   3   0   0         13.51         21.78         1.01 o                         
   4   0   0         11.85         18.18         1.29 o                         
   5   0   0        175.45        194.90         4.51 o                         
   6   0   0        425.84        453.14         8.24 o                         
   7   0   0         15.51         27.37         1.94 o                         
   8   0   0        112.95        111.70         5.49 o                         
   9   0   0        136.69        150.09         8.57 o                         
  -9   1   0         43.33         54.35         4.91 o                         
  -8   1   0          0.07          2.32         2.27 o                         
  -7   1   0          0.66         -0.45         1.10 o                         
  -6   1   0        168.53        168.73         5.29 o                         
  -5   1   0          0.40          0.99         0.92 o                         
  -4   1   0        238.12        216.98         7.94 o                         
  -3   1   0          0.74          0.41         0.52 o                         
  -2   1   0       2010.00       2075.08        28.03 o                         
  -1   1   0          7.61          9.40         0.74 o                         
   0   1   0       1381.95       1340.69        29.01 o                         
   1   1   0        830.95        797.28        17.68 o                         
   2   1   0        103.92         92.82         2.32 o                         
   3   1   0        423.33        380.00         6.52 o                         
   4   1   0        387.03        394.06         8.13 o                         
   5   1   0        125.86        138.71         3.96 o                         
   6   1   0        285.69        290.06         6.49 o                         
   7   1   0          0.66          2.51         1.17 o                         
   8   1   0        927.60        949.80        17.08 o                         
   9   1   0          3.12          3.26         3.10 o                         
  10   1   0        245.01        228.77         9.09 o                         
  -9   2   0         75.72         78.34         4.87 o                         
  -8   2   0          2.13          0.91         1.63 o                         
  -7   2   0         84.26         96.70         4.23 o                         
  -6   2   0        544.80        531.78        11.24 o                         
  -5   2   0        596.45        604.81        12.51 o                         
  -4   2   0       1341.56       1404.89        22.44 o                         
  -3   2   0         21.69         12.78         1.80 o                         
  -2   2   0       1374.48       1380.31        20.69 o                         
  -1   2   0       3791.17       3550.10        85.96 o                         
   0   2   0       1669.50       1647.52        24.81 o                         
   1   2   0         28.94         34.16         1.19 o                         
   2   2   0        481.51        491.93        10.39 o                         
   3   2   0        649.12        671.60        11.61 o                         
   4   2   0          2.29          1.16         0.57 o                         
   5   2   0          0.02          0.50         0.51 o                         
   6   2   0        314.25        324.78         7.33 o                         
   7   2   0          0.58          1.47         1.15 o                         
   8   2   0          6.26          8.05         1.41 o                         
   9   2   0         33.16         34.11         3.08 o                         
  10   2   0         17.77         21.08         3.36 o                         
  -8   3   0         24.47         17.19         2.65 o                         
  -7   3   0          0.98          0.21         0.98 o                         
  -6   3   0         68.31         86.71         3.74 o                         
  -5   3   0        120.52        101.48         3.79 o                         
  -4   3   0         90.00         94.02         3.13 o                         
  -3   3   0         51.22         51.35         1.83 o                         
  -2   3   0        673.57        685.92        11.09 o                         
  -1   3   0         13.78         16.21         1.33 o                         
   0   3   0       1351.43       1417.48        20.89 o                         
   1   3   0       1267.60       1250.65        17.59 o                         
   2   3   0        446.51        438.04         7.65 o                         
   3   3   0       1693.29       1831.95        30.59 o                         
   4   3   0          3.78          3.52         0.96 o                         
   5   3   0        371.58        416.09         8.24 o                         
   6   3   0        244.05        247.27         5.66 o                         
   7   3   0         18.84         19.63         2.52 o                         
   8   3   0        115.63        105.71         6.72 o                         
   9   3   0        126.22        134.12         8.04 o                         
  10   3   0         58.82         60.69         7.29 o                         
  -7   4   0        118.28        125.45         6.16 o                         
  -6   4   0        105.55        113.84         5.06 o                         
  -5   4   0         14.12          7.98         1.48 o                         
  -4   4   0        108.79         97.70         3.57 o                         
  -3   4   0         99.71         99.29         3.23 o                         
  -2   4   0         69.22         74.75         3.20 o                         
  -1   4   0          4.25          4.35         0.81 o                         
   0   4   0        296.55        321.88         6.43 o                         
   1   4   0        497.13        510.30         8.13 o                         
   2   4   0        117.30        106.10         3.00 o                         
   3   4   0         46.78         35.12         2.22 o                         
   4   4   0         23.13         25.25         1.52 o                         
   5   4   0        237.66        238.89         5.30 o                         
   6   4   0          1.92          1.18         1.23 o                         
   7   4   0          0.60          0.08         1.05 o                         
   8   4   0         74.91         62.44         4.96 o                         
   9   4   0        122.88        135.82        10.30 o                         
  10   4   0        130.92        132.02         7.23 o                         
  -7   5   0        426.45        453.09        13.78 o                         
  -6   5   0         41.06         37.41         4.31 o                         
  -5   5   0         19.79         23.49         2.68 o                         
  -4   5   0        564.51        560.35        12.78 o                         
  -3   5   0          9.38          8.56         1.69 o                         
  -2   5   0        131.86        134.44         4.47 o                         
  -1   5   0       1046.00       1100.44        18.07 o                         
   0   5   0          9.23          5.75         0.67 o                         
   1   5   0        774.24        740.60        11.47 o                         
   2   5   0        743.42        718.42        14.14 o                         
   3   5   0       2057.77       2105.11        31.50 o                         
   4   5   0         14.90          8.76         1.42 o                         
   5   5   0          1.86          0.47         0.60 o                         
   6   5   0        134.20        131.21         4.01 o                         
   7   5   0        215.36        235.78         5.94 o                         
   8   5   0        435.89        452.12         8.64 o                         
   9   5   0        182.84        206.60         6.85 o                         
  10   5   0         33.74         33.11         3.29 o                         
  -6   6   0        102.26        105.36         6.50 o                         
  -5   6   0         15.84         17.96         2.55 o                         
  -4   6   0          4.57          3.11         1.90 o                         
  -3   6   0          2.63          6.60         1.41 o                         
  -2   6   0         30.17         33.53         2.47 o                         
  -1   6   0        273.71        283.13         6.07 o                         
   0   6   0         66.22         71.32         3.34 o                         
   1   6   0          9.93          6.15         1.10 o                         
   2   6   0          0.47          1.84         0.79 o                         
   3   6   0        171.55        169.37         4.56 o                         
   4   6   0       1547.64       1494.71        23.99 o                         
   5   6   0        320.81        296.91         8.34 o                         
   6   6   0        332.38        356.87         8.60 o                         
   7   6   0          1.45          2.91         1.37 o                         
   8   6   0         74.46         61.20         3.40 o                         
   9   6   0          9.26          8.99         1.68 o                         
  10   6   0          7.84          2.18         3.07 o                         
  -5   7   0         17.05         20.60         3.52 o                         
  -4   7   0         18.63         19.04         2.51 o                         
  -3   7   0          0.73          0.73         2.09 o                         
  -2   7   0          0.16         -1.04         1.33 o                         
  -1   7   0        118.30        109.26         3.70 o                         
   0   7   0         90.37         83.58         3.27 o                         
   1   7   0        132.07        136.66         3.77 o                         
   2   7   0         10.70          9.11         1.43 o                         
   3   7   0          2.96          6.66         1.04 o                         
   4   7   0        201.53        205.22         5.31 o                         
   5   7   0          0.81          0.45         1.31 o                         
   6   7   0          3.15          4.37         1.53 o                         
   7   7   0         57.55         53.52         3.81 o                         
   8   7   0          5.44          4.43         2.14 o                         
   9   7   0          5.26          6.23         2.08 o                         
  10   7   0         88.18         77.98         7.02 o                         
  -4   8   0          1.39          2.03         2.65 o                         
  -3   8   0          0.12         -2.23         2.23 o                         
  -2   8   0         52.20         54.06         3.66 o                         
  -1   8   0         48.49         50.08         3.23 o                         
   0   8   0        229.65        220.47         6.07 o                         
   1   8   0         37.70         38.27         2.07 o                         
   2   8   0          4.28          2.63         1.43 o                         
   3   8   0         72.83         63.93         2.92 o                         
   4   8   0         26.53         25.90         1.95 o                         
   5   8   0         50.27         47.13         4.59 o                         
   6   8   0         13.08         13.94         2.17 o                         
   7   8   0         69.21         58.05         4.09 o                         
   8   8   0        197.74        194.16         7.17 o                         
   9   8   0         28.62         32.14         4.27 o                         
  -2   9   0         15.43         12.52         3.19 o                         
  -1   9   0          2.38         -0.92         2.01 o                         
   0   9   0         95.41         87.54         3.87 o                         
   1   9   0         50.02         51.49         3.27 o                         
   2   9   0         28.63         29.89         2.43 o                         
   3   9   0         12.25         20.07         1.89 o                         
   4   9   0         87.96         94.50         4.68 o                         
   5   9   0          5.64          2.26         1.74 o                         
   6   9   0         14.17         12.00         2.36 o                         
   7   9   0          1.84          0.51         2.02 o                         
   8   9   0          8.15          5.60         3.13 o                         
   9   9   0         56.25         57.52         4.99 o                         
  -1  10   0          0.20         -2.20         2.70 o                         
   0  10   0         17.92         21.50         3.15 o                         
   1  10   0         33.76         42.47         3.52 o                         
   2  10   0         73.05         82.13         4.32 o                         
   3  10   0         14.61         14.27         1.75 o                         
   4  10   0         27.02         32.37         3.30 o                         
   5  10   0        170.46        184.63         8.23 o                         
   6  10   0         15.88          8.05         4.26 o                         
   7  10   0        245.31        226.32         9.02 o                         
   8  10   0         34.19         28.19         3.86 o                         
   2  11   0         72.60         73.82         6.28 o                         
   3  11   0        200.73        224.63         9.38 o                         
   4  11   0         20.71         27.67         3.85 o                         
   5  11   0        102.98         98.25         7.32 o                         
   6  11   0          0.83         22.08         8.54 o                         
  -5 -11   1          0.52          3.00         3.96 o                         
  -4 -11   1         33.01         36.79         5.89 o                         
  -3 -11   1         51.04         54.09         5.53 o                         
  -2 -11   1          0.80         -2.51         2.51 o                         
  -7 -10   1         36.60         32.80         3.96 o                         
  -6 -10   1        149.95        155.12         7.41 o                         
  -5 -10   1         97.72        122.56         6.75 o                         
  -4 -10   1         91.29        102.77         4.77 o                         
  -3 -10   1         11.53         16.00         2.01 o                         
  -2 -10   1         68.22         67.59         3.52 o                         
  -1 -10   1          0.01          1.89         1.56 o                         
   0 -10   1          1.67          1.84         2.93 o                         
   1 -10   1         12.82         14.28         3.21 o                         
  -9  -9   1         13.53         15.13         5.84 o                         
  -8  -9   1          5.06          2.44         2.70 o                         
  -7  -9   1          0.89         -2.00         2.00 o                         
  -6  -9   1         10.95         10.49         2.69 o                         
  -5  -9   1          1.49          1.32         1.79 o                         
  -4  -9   1         33.72         49.96         3.45 o                         
  -3  -9   1         58.74         56.39         3.32 o                         
  -2  -9   1          9.26         10.90         2.20 o                         
  -1  -9   1        279.24        260.09         8.23 o                         
   0  -9   1         54.11         54.03         3.35 o                         
   1  -9   1         54.44         52.16         3.55 o                         
   2  -9   1         23.59         23.11         3.38 o                         
  -9  -8   1         53.63         57.69         4.01 o                         
  -8  -8   1         15.48         13.30         2.52 o                         
  -7  -8   1          0.24          0.01         1.92 o                         
  -6  -8   1          5.54          2.48         1.64 o                         
  -5  -8   1         13.19         10.15         1.85 o                         
  -4  -8   1         31.16         25.40         2.14 o                         
  -3  -8   1         68.57         58.45         2.91 o                         
  -2  -8   1        174.90        175.42         5.71 o                         
  -1  -8   1        114.80        106.66         3.93 o                         
   0  -8   1         17.69         15.99         1.92 o                         
   1  -8   1          0.03         -1.02         1.20 o                         
   2  -8   1         12.01          8.51         1.88 o                         
   3  -8   1          2.31          1.86         1.98 o                         
   4  -8   1         31.75         39.27         4.24 o                         
 -10  -7   1         39.79         41.79         5.31 o                         
  -9  -7   1         26.09         21.24         2.17 o                         
  -8  -7   1          0.65          1.36         2.07 o                         
  -7  -7   1        361.98        388.37        10.38 o                         
  -6  -7   1          1.41          0.29         1.22 o                         
  -5  -7   1       1225.41       1217.05        21.12 o                         
  -4  -7   1          7.06          8.14         1.21 o                         
  -3  -7   1         72.50         60.66         2.83 o                         
  -2  -7   1        485.89        504.79         9.99 o                         
  -1  -7   1        266.33        271.25         6.57 o                         
   0  -7   1        441.97        449.71        10.64 o                         
   1  -7   1        308.65        300.85         7.35 o                         
   2  -7   1          2.31          0.94         1.36 o                         
   3  -7   1          2.93          3.00         2.04 o                         
   4  -7   1         51.45         52.76         3.65 o                         
   5  -7   1         87.35         91.63         7.19 o                         
 -10  -6   1         66.07         58.35         6.54 o                         
  -9  -6   1          4.47          2.49         1.57 o                         
  -8  -6   1         16.26         18.44         1.95 o                         
  -7  -6   1        765.13        743.54        14.44 o                         
  -6  -6   1        156.93        171.96         8.73 o                         
  -5  -6   1          0.16          2.08         1.22 o                         
  -4  -6   1          0.15          1.35         0.95 o                         
  -3  -6   1        137.53        143.86         3.71 o                         
  -2  -6   1        132.99        124.09         3.81 o                         
  -1  -6   1        148.24        164.26         4.72 o                         
   0  -6   1        158.78        158.06         3.52 o                         
   1  -6   1          4.52          3.12         1.03 o                         
   2  -6   1          1.33          1.60         1.15 o                         
   3  -6   1         63.22         68.09         4.16 o                         
   4  -6   1        363.86        391.10        11.10 o                         
   5  -6   1        237.60        231.04        11.26 o                         
   6  -6   1         98.76         86.30         7.63 o                         
 -10  -5   1         31.56         25.49         3.16 o                         
  -9  -5   1        326.56        342.95         9.13 o                         
  -8  -5   1          0.85         -0.60         1.15 o                         
  -7  -5   1        163.69        153.59         4.15 o                         
  -6  -5   1          4.06          2.60         0.91 o                         
  -5  -5   1          0.37         -0.40         0.79 o                         
  -4  -5   1        521.63        511.76        10.67 o                         
  -3  -5   1          2.39          1.34         0.55 o                         
  -2  -5   1       1110.97       1151.15        24.24 o                         
  -1  -5   1        147.15        159.59         4.05 o                         
   0  -5   1          6.79         11.33         1.33 o                         
   1  -5   1       1574.97       1616.19        23.81 o                         
   2  -5   1        226.93        241.13         5.83 o                         
   3  -5   1        200.40        202.54         5.88 o                         
   4  -5   1         20.49         21.36         2.30 o                         
   5  -5   1         58.80         62.62         4.13 o                         
   6  -5   1         80.29         85.22         5.97 o                         
   7  -5   1          7.57         10.24         4.45 o                         
 -10  -4   1          1.26          1.16         2.86 o                         
  -9  -4   1        113.48        125.83         6.03 o                         
  -8  -4   1          6.81          7.25         2.10 o                         
  -7  -4   1          6.30          5.02         1.21 o                         
  -6  -4   1         13.63         15.68         1.41 o                         
  -5  -4   1         58.85         63.31         3.52 o                         
  -4  -4   1          8.36         10.11         1.17 o                         
  -3  -4   1         32.44         41.18         1.85 o                         
  -2  -4   1         24.89         18.54         1.29 o                         
  -1  -4   1       3362.93       3620.95        48.50 o                         
   0  -4   1         15.02         11.78         1.30 o                         
   1  -4   1       2663.55       2709.09        51.96 o                         
   2  -4   1        845.86        835.09        14.27 o                         
   3  -4   1        111.24        115.67         3.96 o                         
   4  -4   1         18.76         10.19         1.36 o                         
   5  -4   1         28.92         22.91         2.02 o                         
   6  -4   1         32.06         25.63         3.47 o                         
   7  -4   1         24.34         30.82         3.78 o                         
   8  -4   1         14.11         30.19        10.56 o                         
 -10  -3   1          1.89          3.20         2.87 o                         
  -9  -3   1        124.89        147.23         6.96 o                         
  -8  -3   1          1.47          0.61         1.91 o                         
  -7  -3   1        329.96        323.31        11.24 o                         
  -6  -3   1        117.83        120.92         3.97 o                         
  -5  -3   1        742.19        731.24        13.71 o                         
  -4  -3   1        477.62        507.71         8.71 o                         
  -3  -3   1        312.72        306.51         6.54 o                         
  -2  -3   1        478.80        474.16         7.20 o                         
  -1  -3   1        386.32        386.78         6.87 o                         
   0  -3   1       1645.11       1573.26        23.02 o                         
   1  -3   1        735.10        794.51        11.93 o                         
   2  -3   1          1.24          1.66         0.54 o                         
   3  -3   1        147.85        148.08         3.45 o                         
   4  -3   1         52.36         57.81         2.29 o                         
   5  -3   1         14.05          8.28         0.99 o                         
   6  -3   1         94.49         97.22         4.07 o                         
   7  -3   1          5.08          1.37         1.82 o                         
   8  -3   1          4.80          3.68         1.99 o                         
 -10  -2   1          0.93         -3.21         3.42 o                         
  -9  -2   1         86.67         89.26         5.18 o                         
  -8  -2   1        203.70        206.50         6.40 o                         
  -7  -2   1         78.90         72.11         3.88 o                         
  -6  -2   1        588.53        638.62        12.93 o                         
  -5  -2   1          1.88         -0.16         0.59 o                         
  -4  -2   1        908.81        972.59        23.16 o                         
  -3  -2   1        145.01        130.25         4.48 o                         
  -2  -2   1        440.40        402.68         8.37 o                         
  -1  -2   1       1252.82       1234.27        30.63 o                         
   1  -2   1       8564.57       8235.18       245.10 o                         
   2  -2   1       3053.97       3088.24        57.13 o                         
   3  -2   1       3742.35       3862.71        71.79 o                         
   4  -2   1         86.33         88.23         2.67 o                         
   5  -2   1         14.09         16.69         1.56 o                         
   6  -2   1          2.00          4.18         1.11 o                         
   7  -2   1         13.96         12.31         1.50 o                         
   8  -2   1         16.66         14.02         1.59 o                         
   9  -2   1        177.32        191.60         9.05 o                         
 -10  -1   1          0.09         -3.47         3.47 o                         
  -9  -1   1          0.04         -1.82         1.82 o                         
  -8  -1   1        160.84        161.30         5.79 o                         
  -7  -1   1        223.34        233.60         7.90 o                         
  -6  -1   1         67.32         57.46         2.89 o                         
  -5  -1   1        101.31         99.71         3.31 o                         
  -4  -1   1         36.64         25.08         1.62 o                         
  -3  -1   1        648.99        656.77         9.88 o                         
  -2  -1   1          3.59          3.41         0.52 o                         
  -1  -1   1         18.95         10.32         0.66 o                         
   0  -1   1       2570.93       2308.78        70.13 o                         
   1  -1   1       1447.97       1477.12        18.78 o                         
   2  -1   1        783.82        752.61        11.60 o                         
   3  -1   1       1624.01       1625.66        25.27 o                         
   4  -1   1        167.47        182.29         5.77 o                         
   5  -1   1        753.39        826.94        15.45 o                         
   6  -1   1        115.55        120.74         3.73 o                         
   7  -1   1         71.28         75.48         3.59 o                         
   8  -1   1         10.96          8.81         1.57 o                         
   9  -1   1          2.27         -0.55         1.57 o                         
  -9   0   1        141.16        142.57         7.37 o                         
  -8   0   1        158.99        158.07         7.83 o                         
  -7   0   1          5.61          7.30         1.06 o                         
  -6   0   1        242.43        240.51         5.52 o                         
  -5   0   1        535.30        532.68         9.29 o                         
  -4   0   1         92.20         85.60         2.61 o                         
  -3   0   1        319.23        362.06         6.11 o                         
  -2   0   1       1118.62       1046.13        14.51 o                         
  -1   0   1        378.29        349.10         5.06 o                         
   1   0   1       2881.75       2516.56       166.14 o                         
   2   0   1         84.22        101.63         2.63 o                         
   3   0   1        144.84        151.36         4.78 o                         
   4   0   1        500.54        527.63         8.62 o                         
   5   0   1         45.48         46.72         1.80 o                         
   6   0   1         74.70         69.90         3.14 o                         
   7   0   1         71.12         73.15         3.45 o                         
   8   0   1          8.28          7.91         1.81 o                         
   9   0   1        323.16        323.88         9.14 o                         
  10   0   1          5.82          4.61         3.74 o                         
  -9   1   1         95.42         91.22         5.86 o                         
  -8   1   1          0.78          1.68         1.76 o                         
  -7   1   1         34.32         25.78         2.07 o                         
  -6   1   1        252.66        254.08         6.31 o                         
  -5   1   1          2.00          2.95         1.01 o                         
  -4   1   1        132.52        139.71         3.93 o                         
  -3   1   1        388.00        408.00         7.14 o                         
  -2   1   1        929.22        908.05        13.92 o                         
  -1   1   1       6730.41       5932.75       248.09 o                         
   0   1   1        452.27        473.72         5.76 o                         
   1   1   1       3493.31       3060.13       130.22 o                         
   2   1   1        161.11        160.17         3.50 o                         
   3   1   1       1709.40       1692.99        44.39 o                         
   4   1   1         70.15        102.06         3.30 o                         
   5   1   1        539.50        545.99        11.80 o                         
   6   1   1        197.94        181.97         4.70 o                         
   7   1   1        213.68        204.99         5.45 o                         
   8   1   1          9.86          7.52         1.57 o                         
   9   1   1        206.37        215.63         6.76 o                         
  10   1   1        126.77        107.81         6.47 o                         
  -9   2   1         49.57         42.39         4.68 o                         
  -8   2   1        222.59        237.46         8.23 o                         
  -7   2   1        356.80        378.97        11.75 o                         
  -6   2   1        345.53        358.82         7.62 o                         
  -5   2   1         18.24         18.23         1.69 o                         
  -4   2   1        254.03        219.96         5.23 o                         
  -3   2   1        103.59         99.97         3.03 o                         
  -2   2   1        859.96        947.12        12.71 o                         
  -1   2   1        225.92        221.81         4.01 o                         
   0   2   1       1407.57       1387.91        17.13 o                         
   1   2   1        809.28        782.99        10.62 o                         
   2   2   1       4675.73       4242.97       176.95 o                         
   3   2   1         20.27         21.57         1.25 o                         
   4   2   1         82.35         62.31         2.08 o                         
   5   2   1        144.82        140.61         4.37 o                         
   6   2   1         68.46         54.23         3.00 o                         
   7   2   1         60.08         52.97         3.16 o                         
   8   2   1        248.03        255.02         6.69 o                         
   9   2   1         12.96         14.21         2.11 o                         
  10   2   1         64.46         64.69         5.29 o                         
  -8   3   1         13.60         16.80         2.30 o                         
  -7   3   1         17.41         15.97         2.79 o                         
  -6   3   1         93.94        108.17         4.65 o                         
  -5   3   1         18.23         15.43         1.87 o                         
  -4   3   1          0.52         -0.74         1.15 o                         
  -3   3   1         47.04         45.79         2.47 o                         
  -2   3   1         50.83         41.45         2.94 o                         
  -1   3   1         93.28        101.51         2.56 o                         
   0   3   1        928.17        910.67        12.57 o                         
   1   3   1         17.69         12.67         0.95 o                         
   2   3   1       5099.08       4643.45       212.26 o                         
   3   3   1       2039.34       2046.93        28.37 o                         
   4   3   1         31.05         35.94         1.98 o                         
   5   3   1        335.73        363.91         7.52 o                         
   6   3   1         32.60         35.62         2.05 o                         
   7   3   1          6.15          3.91         1.22 o                         
   8   3   1        342.10        364.54         9.45 o                         
   9   3   1         62.94         55.70         3.57 o                         
  10   3   1        220.29        222.98         9.17 o                         
  -7   4   1          7.24          5.63         1.47 o                         
  -6   4   1         22.45         26.01         2.21 o                         
  -5   4   1        107.94         92.69         3.87 o                         
  -4   4   1        404.91        404.76         8.32 o                         
  -3   4   1         35.79         37.52         2.09 o                         
  -2   4   1       1064.64       1065.82        17.49 o                         
  -1   4   1        187.55        195.20         4.10 o                         
   0   4   1        621.90        606.77         8.72 o                         
   1   4   1        392.86        406.36         6.78 o                         
   2   4   1         32.67         36.10         1.87 o                         
   3   4   1        108.33        121.61         4.08 o                         
   4   4   1        315.94        249.96         5.61 o                         
   5   4   1         71.11         76.36         2.48 o                         
   6   4   1        149.82        151.86         4.43 o                         
   7   4   1         11.24         13.29         1.62 o                         
   8   4   1          0.06          1.53         1.74 o                         
   9   4   1         12.66          4.75         2.30 o                         
  10   4   1         31.02         30.30         4.08 o                         
  -7   5   1         38.71         39.51         3.48 o                         
  -6   5   1          4.87          3.18         1.95 o                         
  -5   5   1         19.58         14.46         3.00 o                         
  -4   5   1         38.65         33.90         2.82 o                         
  -3   5   1        333.50        345.34         8.35 o                         
  -2   5   1         98.25        104.12         6.14 o                         
  -1   5   1         21.24         20.88         1.40 o                         
   0   5   1          8.78          8.53         1.20 o                         
   1   5   1          5.70          3.39         0.78 o                         
   2   5   1        141.48        141.42         3.59 o                         
   3   5   1       1636.17       1627.80        23.70 o                         
   4   5   1        727.00        732.92        13.74 o                         
   5   5   1         91.31         97.75         3.62 o                         
   6   5   1        106.98         99.99         4.04 o                         
   7   5   1          0.83         -0.15         0.83 o                         
   8   5   1        134.57        140.45         5.10 o                         
   9   5   1          2.55          0.70         1.70 o                         
  10   5   1          1.50         -2.04         2.04 o                         
  -6   6   1        430.59        450.88        11.02 o                         
  -5   6   1        122.36        117.88         5.80 o                         
  -4   6   1        117.79        124.43         5.28 o                         
  -3   6   1         31.28         38.00         2.65 o                         
  -2   6   1        140.28        136.92         4.38 o                         
  -1   6   1         33.24         33.17         2.11 o                         
   0   6   1        114.22        113.23         3.54 o                         
   1   6   1          3.45          1.64         0.73 o                         
   2   6   1         25.63         36.42         2.17 o                         
   3   6   1        691.54        717.68        12.30 o                         
   4   6   1        110.48        127.89         4.32 o                         
   5   6   1         58.34         52.64         3.21 o                         
   6   6   1         61.97         48.32         3.15 o                         
   7   6   1         56.13         51.71         2.53 o                         
   8   6   1         13.79          8.77         1.61 o                         
   9   6   1          8.03          3.71         1.63 o                         
  10   6   1          0.94         -2.51         2.51 o                         
  -5   7   1         24.57         23.20         3.50 o                         
  -4   7   1         21.75         17.63         2.59 o                         
  -3   7   1          0.05         -0.83         1.44 o                         
  -2   7   1         23.90         21.86         2.13 o                         
  -1   7   1        211.42        204.96         5.08 o                         
   0   7   1         43.52         43.25         2.03 o                         
   1   7   1        357.44        349.31         6.78 o                         
   2   7   1        153.49        152.81         4.47 o                         
   3   7   1          0.88          1.98         0.85 o                         
   4   7   1        195.35        186.48         4.54 o                         
   5   7   1         11.63          9.80         1.74 o                         
   6   7   1          6.44          6.40         1.67 o                         
   7   7   1          0.06         -0.14         1.62 o                         
   8   7   1          1.75         -1.25         1.84 o                         
   9   7   1         23.13         16.52         1.55 o                         
  10   7   1        180.63        193.83        10.49 o                         
  -4   8   1         24.76         20.72         3.56 o                         
  -3   8   1          1.18         -1.21         2.18 o                         
  -2   8   1          2.67         -1.76         1.77 o                         
  -1   8   1          3.81          2.51         1.47 o                         
   0   8   1         11.69         11.69         1.47 o                         
   1   8   1         26.03         24.72         2.13 o                         
   2   8   1          1.54          2.20         1.08 o                         
   3   8   1         24.87         20.52         1.81 o                         
   4   8   1         34.26         37.24         2.94 o                         
   5   8   1         19.65         21.30         2.47 o                         
   6   8   1        104.42        111.33         5.12 o                         
   7   8   1          0.08         -1.49         1.53 o                         
   8   8   1          5.65          5.76         2.20 o                         
   9   8   1         84.80         88.72         5.45 o                         
  -2   9   1          5.01          7.09         2.79 o                         
  -1   9   1          5.98          3.42         1.79 o                         
   0   9   1         32.11         26.91         2.52 o                         
   1   9   1          0.80         -0.74         1.20 o                         
   2   9   1          0.08         -0.72         1.22 o                         
   3   9   1          0.22         -0.90         0.90 o                         
   4   9   1         67.34         62.04         3.93 o                         
   5   9   1         32.47         35.73         3.46 o                         
   6   9   1        208.95        204.22         7.34 o                         
   7   9   1        253.41        264.27         7.53 o                         
   8   9   1          2.90          8.30         2.51 o                         
   9   9   1         19.95         14.70         3.93 o                         
  -1  10   1         70.36         65.99         5.01 o                         
   0  10   1          0.00          2.28         2.74 o                         
   1  10   1         46.44         50.87         3.47 o                         
   2  10   1          0.41         -1.71         1.71 o                         
   3  10   1          3.78          2.86         1.84 o                         
   4  10   1          7.85          7.82         2.28 o                         
   5  10   1         48.24         58.42         4.12 o                         
   6  10   1          0.42         -1.08         2.36 o                         
   7  10   1         45.62         43.46         4.36 o                         
   8  10   1          0.71         -0.85         3.03 o                         
   2  11   1        284.54        332.87        11.66 o                         
   3  11   1          0.26         -0.82         1.37 o                         
   4  11   1          0.12         -2.02         2.39 o                         
   5  11   1         78.57         77.81         5.23 o                         
   6  11   1          3.41         -0.15         3.98 o                         
  -5 -11   2          0.43         -0.45         3.62 o                         
  -4 -11   2          1.79          5.30         2.82 o                         
  -3 -11   2          1.11          2.14         2.76 o                         
  -2 -11   2         15.71         16.00         3.59 o                         
  -7 -10   2        145.69        186.22         8.29 o                         
  -6 -10   2         23.66         24.85         3.57 o                         
  -5 -10   2         17.65         21.86         3.11 o                         
  -4 -10   2          0.17         -1.99         1.99 o                         
  -3 -10   2         82.65         81.83         4.88 o                         
  -2 -10   2         21.95         18.94         2.46 o                         
  -1 -10   2         36.66         40.95         4.77 o                         
   0 -10   2         76.46         73.67         5.53 o                         
   1 -10   2         27.52         34.66         4.03 o                         
  -8  -9   2         22.02         21.21         4.15 o                         
  -7  -9   2         41.36         38.64         3.71 o                         
  -6  -9   2         19.54         18.37         3.03 o                         
  -5  -9   2         61.20         54.80         4.45 o                         
  -4  -9   2         54.61         65.59         3.50 o                         
  -3  -9   2         11.72         11.04         1.79 o                         
  -2  -9   2         16.96         25.75         4.02 o                         
  -1  -9   2          0.18         -0.53         1.53 o                         
   0  -9   2          0.25         -1.78         1.78 o                         
   1  -9   2         55.42         44.61         3.34 o                         
   2  -9   2         36.75         34.19         3.57 o                         
  -9  -8   2          1.31         -1.43         2.76 o                         
  -8  -8   2          1.00          3.43         2.37 o                         
  -7  -8   2        142.89        157.50         6.94 o                         
  -6  -8   2          4.01          7.15         1.95 o                         
  -5  -8   2         93.26         90.55         4.69 o                         
  -4  -8   2          9.35          6.63         1.36 o                         
  -3  -8   2         57.82         61.41         3.06 o                         
  -2  -8   2        171.26        149.50         5.21 o                         
  -1  -8   2         21.94         15.90         2.21 o                         
   0  -8   2        191.18        179.91         6.13 o                         
   1  -8   2          0.19         -1.46         1.46 o                         
   2  -8   2         45.69         43.55         3.60 o                         
   3  -8   2         15.63         21.06         2.73 o                         
   4  -8   2         53.56         57.43         5.26 o                         
  -9  -7   2          0.95          0.89         1.85 o                         
  -8  -7   2          5.96          4.85         2.66 o                         
  -7  -7   2        213.57        211.59         6.80 o                         
  -6  -7   2        369.14        350.88         8.90 o                         
  -5  -7   2         43.94         47.22         3.24 o                         
  -4  -7   2        132.40        135.30         4.57 o                         
  -3  -7   2         17.10         18.47         1.92 o                         
  -2  -7   2         12.40         17.33         1.80 o                         
  -1  -7   2         36.78         30.73         2.61 o                         
   0  -7   2         16.17         12.39         1.79 o                         
   1  -7   2         20.66         24.19         2.29 o                         
   2  -7   2        231.48        228.40         6.87 o                         
   3  -7   2        211.61        205.77         6.32 o                         
   4  -7   2        133.08        131.67         6.54 o                         
   5  -7   2         42.92         33.83         4.88 o                         
 -10  -6   2         29.47         19.58         4.04 o                         
  -9  -6   2         11.70          9.10         2.06 o                         
  -8  -6   2         17.02         13.85         2.40 o                         
  -7  -6   2        381.93        386.68         9.17 o                         
  -6  -6   2        808.81        795.48        16.16 o                         
  -5  -6   2         28.17         26.57         2.65 o                         
  -4  -6   2        176.08        167.13         4.20 o                         
  -3  -6   2         12.17         12.92         1.23 o                         
  -2  -6   2         30.42         39.94         2.53 o                         
  -1  -6   2        146.42        146.42         4.65 o                         
   0  -6   2        429.55        408.00         8.33 o                         
   1  -6   2        692.05        731.87        12.87 o                         
   2  -6   2       1894.67       1902.54        28.52 o                         
   3  -6   2         94.25         96.79         4.46 o                         
   4  -6   2        262.78        261.77         8.98 o                         
   5  -6   2         59.01         50.24         3.83 o                         
   6  -6   2          0.77         -0.62         2.71 o                         
 -10  -5   2         36.25         35.99         4.04 o                         
  -9  -5   2          0.01         -0.29         2.29 o                         
  -8  -5   2        174.33        175.19         5.21 o                         
  -7  -5   2         93.45         88.43         3.59 o                         
  -6  -5   2        244.97        226.59         6.14 o                         
  -5  -5   2         44.01         48.22         3.15 o                         
  -4  -5   2        160.83        159.98         5.38 o                         
  -3  -5   2        248.36        234.50         4.89 o                         
  -2  -5   2         12.68         15.29         1.43 o                         
  -1  -5   2        284.44        275.14         5.81 o                         
   0  -5   2         38.51         33.31         2.34 o                         
   1  -5   2          2.48          4.34         0.73 o                         
   2  -5   2        346.76        351.26         7.52 o                         
   3  -5   2        123.07        126.37         4.84 o                         
   4  -5   2        217.72        224.90         7.21 o                         
   5  -5   2         19.97         17.78         2.53 o                         
   6  -5   2         98.26         90.54         5.87 o                         
   7  -5   2          3.34          0.63         3.60 o                         
 -10  -4   2          0.75         -0.27         2.59 o                         
  -9  -4   2         70.55         72.78         4.80 o                         
  -8  -4   2          0.54          1.25         1.65 o                         
  -7  -4   2         70.06         71.88         3.14 o                         
  -6  -4   2          1.67          1.23         0.85 o                         
  -5  -4   2        743.00        718.55        12.04 o                         
  -4  -4   2         22.91         33.47         2.34 o                         
  -3  -4   2         72.35         73.78         2.64 o                         
  -2  -4   2       3132.39       3225.22        43.37 o                         
  -1  -4   2         98.80        105.02         2.94 o                         
   0  -4   2        316.32        301.70         6.14 o                         
   1  -4   2       3170.04       3258.63        45.15 o                         
   2  -4   2        626.06        635.95        10.55 o                         
   3  -4   2       1048.76       1120.55        19.99 o                         
   4  -4   2        128.89        122.51         4.11 o                         
   5  -4   2         12.35          8.40         1.57 o                         
   6  -4   2         10.14          7.18         1.83 o                         
   7  -4   2          2.66          2.45         2.05 o                         
   8  -4   2         67.45         62.75         6.57 o                         
 -10  -3   2         27.64         25.90         4.35 o                         
  -9  -3   2         31.79         34.16         3.88 o                         
  -8  -3   2          0.73         -0.81         1.91 o                         
  -7  -3   2        656.83        669.19        27.74 o                         
  -6  -3   2         13.42         14.60         1.54 o                         
  -5  -3   2        505.39        509.51        10.09 o                         
  -4  -3   2         51.28         48.86         1.94 o                         
  -3  -3   2        352.86        324.20         6.67 o                         
  -2  -3   2         32.48         32.93         1.57 o                         
  -1  -3   2       1455.31       1408.46        21.96 o                         
   0  -3   2       1667.04       1755.05        31.87 o                         
   1  -3   2       2789.28       2727.11        36.68 o                         
   2  -3   2         52.50         50.04         1.75 o                         
   3  -3   2        896.70        855.54        17.60 o                         
   4  -3   2         60.87         55.51         2.27 o                         
   5  -3   2         22.29         24.07         1.74 o                         
   6  -3   2         61.94         84.36         4.22 o                         
   7  -3   2         73.25         87.94         4.49 o                         
   8  -3   2         18.55         17.51         2.41 o                         
 -10  -2   2          4.44          2.13         3.01 o                         
  -9  -2   2          0.13         -1.99         1.99 o                         
  -8  -2   2          8.60          7.24         1.97 o                         
  -7  -2   2        110.65        122.39         4.80 o                         
  -6  -2   2         37.75         36.94         3.01 o                         
  -5  -2   2        342.72        337.80         6.40 o                         
  -4  -2   2         33.99         31.11         1.98 o                         
  -3  -2   2        341.12        322.96         6.47 o                         
  -2  -2   2       1549.90       1447.39        21.07 o                         
  -1  -2   2         45.34         47.13         1.67 o                         
   0  -2   2        867.05        824.88        11.71 o                         
   1  -2   2         20.75         22.80         1.12 o                         
   2  -2   2        305.74        289.71         4.99 o                         
   3  -2   2       1181.43       1206.26        18.76 o                         
   4  -2   2          9.95         10.85         0.92 o                         
   5  -2   2        146.24        152.23         3.99 o                         
   6  -2   2         26.85         20.32         1.64 o                         
   7  -2   2          0.83          2.35         1.08 o                         
   8  -2   2         20.78         18.66         2.20 o                         
   9  -2   2        161.71        167.09         6.57 o                         
 -10  -1   2          7.82          0.93         4.63 o                         
  -9  -1   2          0.54         -1.88         1.88 o                         
  -8  -1   2          6.89          6.17         1.68 o                         
  -7  -1   2        732.28        734.23        19.03 o                         
  -6  -1   2          0.01          0.22         0.94 o                         
  -5  -1   2         67.57         60.80         2.94 o                         
  -4  -1   2        325.69        296.58         7.04 o                         
  -3  -1   2       1575.71       1524.07        22.34 o                         
  -2  -1   2        362.67        400.72         8.20 o                         
  -1  -1   2       1153.29       1097.38        14.96 o                         
   0  -1   2        135.72        121.74         2.39 o                         
   1  -1   2       1215.32       1193.00        20.64 o                         
   2  -1   2       1426.16       1484.44        21.59 o                         
   3  -1   2        203.31        228.86         6.32 o                         
   4  -1   2         64.98         52.46         2.37 o                         
   5  -1   2        552.80        573.22        10.22 o                         
   6  -1   2         21.54         20.24         1.94 o                         
   7  -1   2          2.05          0.89         0.84 o                         
   8  -1   2          1.03          1.03         1.22 o                         
   9  -1   2         54.29         56.11         3.48 o                         
  -9   0   2         37.69         36.82         4.39 o                         
  -8   0   2         54.48         56.48         5.15 o                         
  -7   0   2        216.83        213.99         5.93 o                         
  -6   0   2          3.91          3.10         1.06 o                         
  -5   0   2        204.10        201.38         5.11 o                         
  -4   0   2        173.43        176.15         4.37 o                         
  -3   0   2       1302.64       1331.79        21.25 o                         
  -2   0   2        707.44        704.45        11.02 o                         
  -1   0   2       3804.60       3443.29       103.21 o                         
   0   0   2       1015.13        967.01        13.29 o                         
   1   0   2        923.95        848.61         8.83 o                         
   2   0   2        541.01        533.83         9.17 o                         
   3   0   2        332.94        328.56         7.93 o                         
   4   0   2        717.72        726.00        12.13 o                         
   5   0   2        222.99        216.10         5.26 o                         
   6   0   2         94.33         92.79         3.01 o                         
   7   0   2        141.07        140.64         4.89 o                         
   8   0   2         78.52         93.36         4.43 o                         
   9   0   2         23.67         21.83         2.62 o                         
  10   0   2         32.30         33.62         4.13 o                         
  -9   1   2          2.37         -3.79         3.79 o                         
  -8   1   2          2.71          5.87         2.26 o                         
  -7   1   2         93.38         99.97         4.93 o                         
  -6   1   2       1203.45       1267.44        22.71 o                         
  -5   1   2          0.14         -0.35         0.57 o                         
  -4   1   2         94.85         91.92         3.17 o                         
  -3   1   2        395.05        422.95         6.67 o                         
  -2   1   2        829.70        853.48        11.33 o                         
  -1   1   2        992.06       1053.52        13.38 o                         
   0   1   2       1785.77       1645.97        21.93 o                         
   1   1   2       6863.14       5707.88       205.54 o                         
   2   1   2        245.60        212.72         3.58 o                         
   3   1   2       1462.33       1504.11        20.03 o                         
   4   1   2        619.34        613.38        10.90 o                         
   5   1   2        475.41        509.92        12.80 o                         
   6   1   2        520.36        525.31         9.67 o                         
   7   1   2         51.14         50.28         2.80 o                         
   8   1   2         32.28         38.08         3.03 o                         
   9   1   2          4.02          2.64         1.85 o                         
  10   1   2         87.42         80.45         5.69 o                         
  -8   2   2         23.71         21.97         3.18 o                         
  -7   2   2          0.44          1.49         1.87 o                         
  -6   2   2          2.03          0.47         1.22 o                         
  -5   2   2          5.49          3.71         1.27 o                         
  -4   2   2          6.80          3.31         0.84 o                         
  -3   2   2        163.89        166.57         4.13 o                         
  -2   2   2        403.33        408.30         6.42 o                         
  -1   2   2       1126.63       1087.19        14.58 o                         
   0   2   2        416.50        406.86         4.87 o                         
   1   2   2          0.92          1.77         0.38 o                         
   2   2   2       8094.60       7603.81       320.92 o                         
   3   2   2         10.76         16.98         1.15 o                         
   4   2   2        752.04        800.80        11.24 o                         
   5   2   2         37.05         23.53         1.81 o                         
   6   2   2          4.59          4.19         1.03 o                         
   7   2   2        170.24        165.13         5.17 o                         
   8   2   2        413.93        448.35         9.55 o                         
   9   2   2        150.81        151.19         5.66 o                         
  10   2   2         73.67         76.23         4.91 o                         
  -8   3   2        414.28        422.44        11.73 o                         
  -7   3   2         73.61         77.95         4.14 o                         
  -6   3   2         59.89         60.85         2.91 o                         
  -5   3   2        108.25        100.20         3.52 o                         
  -4   3   2          3.04          1.13         1.31 o                         
  -3   3   2        562.17        584.19         9.82 o                         
  -2   3   2         75.22         81.78         2.35 o                         
  -1   3   2          1.50          2.24         0.45 o                         
   0   3   2        188.48        183.81         3.55 o                         
   1   3   2        287.07        270.19         4.44 o                         
   2   3   2        410.07        374.72         5.81 o                         
   3   3   2        152.35        152.93         3.27 o                         
   4   3   2        435.96        422.87         7.73 o                         
   5   3   2         70.95         79.67         3.23 o                         
   6   3   2          0.39          0.36         0.74 o                         
   7   3   2          5.51          4.63         1.26 o                         
   8   3   2          0.16         -0.74         1.33 o                         
   9   3   2          2.99          2.03         2.26 o                         
  10   3   2          5.56          4.92         2.21 o                         
  -7   4   2         13.98         10.58         1.97 o                         
  -6   4   2         54.23         60.44         2.86 o                         
  -5   4   2          9.41          9.60         0.68 o                         
  -4   4   2        409.87        360.01         8.25 o                         
  -3   4   2          0.13          0.34         0.74 o                         
  -2   4   2         49.15         52.04         2.59 o                         
  -1   4   2        245.20        258.46         4.81 o                         
   0   4   2        175.41        192.44         3.61 o                         
   1   4   2         62.70         59.68         1.91 o                         
   2   4   2        443.04        490.53         7.58 o                         
   3   4   2        178.49        180.83         4.21 o                         
   4   4   2        706.73        766.16        11.33 o                         
   5   4   2         41.64         48.78         2.48 o                         
   6   4   2        217.33        201.67         5.29 o                         
   7   4   2         44.06         32.27         2.78 o                         
   8   4   2         48.17         44.84         3.67 o                         
   9   4   2        229.57        219.13         9.09 o                         
  10   4   2          6.60          9.79         4.70 o                         
  -6   5   2         28.54         25.45         3.03 o                         
  -5   5   2         69.93         63.52         3.49 o                         
  -4   5   2         90.79        104.57         4.48 o                         
  -3   5   2        101.51         94.89         3.75 o                         
  -2   5   2          0.27         -0.61         0.81 o                         
  -1   5   2         44.36         42.04         2.00 o                         
   0   5   2         14.84         12.49         1.01 o                         
   1   5   2         29.25         31.18         1.64 o                         
   2   5   2          1.35          1.13         0.67 o                         
   3   5   2        209.99        184.88         4.55 o                         
   4   5   2       1121.66       1111.53        18.14 o                         
   5   5   2         57.70         54.16         2.61 o                         
   6   5   2          0.51          1.23         1.02 o                         
   7   5   2        119.15         97.36         4.40 o                         
   8   5   2          0.06         -0.40         1.33 o                         
   9   5   2        144.85        134.63         6.07 o                         
  10   5   2        451.83        468.65        15.44 o                         
  -6   6   2         57.52         55.60         3.98 o                         
  -5   6   2        179.75        169.08         6.01 o                         
  -4   6   2         14.55         12.49         2.20 o                         
  -3   6   2        180.03        178.85         5.01 o                         
  -2   6   2         31.52         27.03         2.38 o                         
  -1   6   2        164.75        177.32         4.29 o                         
   0   6   2          7.41          7.32         0.89 o                         
   1   6   2          2.66          2.30         0.77 o                         
   2   6   2        504.54        523.88         8.69 o                         
   3   6   2        530.87        531.34         9.92 o                         
   4   6   2         22.11         23.58         3.03 o                         
   5   6   2        137.77        133.78         4.29 o                         
   6   6   2        208.33        186.53         5.12 o                         
   7   6   2          1.66          0.20         0.82 o                         
   8   6   2         67.33         60.92         3.75 o                         
   9   6   2         13.00         10.95         2.44 o                         
  10   6   2          0.28         -1.81         3.04 o                         
  -5   7   2          0.95          2.75         3.30 o                         
  -4   7   2          0.80          0.66         1.93 o                         
  -3   7   2          5.64          1.57         2.02 o                         
  -2   7   2        175.59        189.49         5.69 o                         
  -1   7   2         90.32        100.58         4.79 o                         
   0   7   2        406.79        404.20         7.95 o                         
   1   7   2        673.24        659.28        10.61 o                         
   2   7   2        175.40        181.78         4.81 o                         
   3   7   2        594.81        595.73        10.20 o                         
   4   7   2       1053.73       1042.77        17.24 o                         
   5   7   2        580.32        586.41        12.66 o                         
   6   7   2       1266.33       1222.59        20.27 o                         
   7   7   2         63.37         47.68         3.18 o                         
   8   7   2        106.76         91.48         4.52 o                         
   9   7   2         52.75         47.58         3.60 o                         
  10   7   2         88.58         78.77         5.66 o                         
  -4   8   2         10.04          2.59         3.79 o                         
  -3   8   2          0.68         -1.87         2.04 o                         
  -2   8   2          1.90          2.11         1.65 o                         
  -1   8   2         20.11         20.76         2.38 o                         
   0   8   2         44.69         47.67         2.98 o                         
   1   8   2          5.48          1.63         1.12 o                         
   2   8   2         88.74         87.08         3.66 o                         
   3   8   2          1.85          2.21         1.15 o                         
   4   8   2         15.13         12.56         1.69 o                         
   5   8   2        162.96        180.37         8.01 o                         
   6   8   2         19.42         21.97         2.27 o                         
   7   8   2         52.22         51.69         3.56 o                         
   8   8   2         66.79         73.61         4.73 o                         
   9   8   2          4.56          2.11         2.55 o                         
  -2   9   2         34.35         37.93         4.04 o                         
  -1   9   2        233.53        232.07         6.66 o                         
   0   9   2         75.78         77.96         4.26 o                         
   1   9   2         59.96         53.74         2.75 o                         
   2   9   2         53.05         54.29         4.29 o                         
   3   9   2         44.92         49.96         3.64 o                         
   4   9   2         31.97         35.98         2.82 o                         
   5   9   2          8.19          5.21         2.00 o                         
   6   9   2          0.15          0.14         1.64 o                         
   7   9   2          0.44         -0.02         1.82 o                         
   8   9   2         20.32         18.31         3.14 o                         
   9   9   2         72.73         81.14         5.67 o                         
   0  10   2         45.97         45.44         5.98 o                         
   1  10   2          8.33          8.04         2.29 o                         
   2  10   2         11.24         13.61         1.98 o                         
   3  10   2         64.21         67.33         2.97 o                         
   4  10   2         53.11         56.28         3.54 o                         
   5  10   2          5.92         10.95         2.37 o                         
   6  10   2         94.76         90.30         5.29 o                         
   7  10   2         85.51         93.93         5.66 o                         
   8  10   2         69.41         65.60         8.26 o                         
   2  11   2         13.03          9.62         2.75 o                         
   3  11   2         24.66         21.86         3.83 o                         
   4  11   2          9.89          7.85         2.57 o                         
   5  11   2         13.13         12.73         3.24 o                         
   6  11   2         44.13         47.91         6.03 o                         
  -4 -11   3         13.26         11.25         3.34 o                         
  -3 -11   3         18.22         13.35         3.05 o                         
  -7 -10   3        341.31        361.33        13.51 o                         
  -6 -10   3         36.42         30.32         3.81 o                         
  -5 -10   3        238.37        247.80        13.67 o                         
  -4 -10   3         63.62         67.58         4.04 o                         
  -3 -10   3        101.72        105.81         5.25 o                         
  -2 -10   3          2.69          1.87         1.95 o                         
  -1 -10   3        101.40        109.08         7.41 o                         
   0 -10   3          0.00         -0.85         2.68 o                         
   1 -10   3         23.77         30.83         4.82 o                         
  -8  -9   3          1.09          1.03         2.81 o                         
  -7  -9   3         13.49          8.68         2.50 o                         
  -6  -9   3          1.38         -0.33         2.45 o                         
  -5  -9   3         77.81         79.02         4.95 o                         
  -4  -9   3         23.44         18.45         1.98 o                         
  -3  -9   3         14.11         10.19         1.78 o                         
  -2  -9   3         26.25         18.67         2.40 o                         
  -1  -9   3         94.55         93.41         4.63 o                         
   0  -9   3         47.02         51.98         3.30 o                         
   1  -9   3         12.64          4.62         2.45 o                         
   2  -9   3        126.12        120.58         8.58 o                         
  -9  -8   3         46.02         51.16         4.78 o                         
  -8  -8   3          0.80          4.44         3.26 o                         
  -7  -8   3          2.45          2.68         2.00 o                         
  -6  -8   3          0.23         -1.63         1.63 o                         
  -5  -8   3          0.47         -1.32         1.95 o                         
  -4  -8   3         42.85         36.93         2.44 o                         
  -3  -8   3         29.56         15.03         1.91 o                         
  -2  -8   3         78.00         87.37         4.48 o                         
  -1  -8   3         41.36         32.97         3.25 o                         
   0  -8   3         85.08         85.12         4.80 o                         
   1  -8   3         11.96          9.72         1.90 o                         
   2  -8   3        268.03        262.95         8.26 o                         
   3  -8   3         53.29         42.78         4.24 o                         
   4  -8   3        179.12        153.64        10.20 o                         
  -9  -7   3          0.35          2.14         3.14 o                         
  -8  -7   3          0.03         -1.92         1.92 o                         
  -7  -7   3         12.83          8.29         2.11 o                         
  -6  -7   3          4.42          4.81         1.67 o                         
  -5  -7   3        155.86        144.04         7.30 o                         
  -4  -7   3         36.25         38.13         2.37 o                         
  -3  -7   3        195.39        205.12         5.06 o                         
  -2  -7   3         87.22        113.00         4.25 o                         
  -1  -7   3        173.30        200.77         6.68 o                         
   0  -7   3         24.81         27.38         2.47 o                         
   1  -7   3         65.37         59.85         3.44 o                         
   2  -7   3         70.08         67.19         3.96 o                         
   3  -7   3         10.22         10.56         2.03 o                         
   4  -7   3         14.30         12.96         2.78 o                         
   5  -7   3         32.03         30.46         3.84 o                         
 -10  -6   3         10.53          8.70         4.00 o                         
  -9  -6   3          5.21          1.33         2.74 o                         
  -8  -6   3         74.21         75.15         4.25 o                         
  -7  -6   3        481.42        491.50        10.84 o                         
  -6  -6   3          2.99          1.45         1.90 o                         
  -5  -6   3        872.58        907.60        18.66 o                         
  -4  -6   3         46.31         43.44         2.32 o                         
  -3  -6   3         33.78         42.35         2.21 o                         
  -2  -6   3        299.18        316.07         7.06 o                         
  -1  -6   3        155.84        173.07         4.86 o                         
   0  -6   3         15.09         37.03         2.27 o                         
   1  -6   3          6.11          4.44         0.91 o                         
   2  -6   3         13.27         17.98         1.44 o                         
   3  -6   3        733.43        744.11        13.68 o                         
   4  -6   3        190.60        190.33         9.18 o                         
   5  -6   3         36.65         30.69         3.15 o                         
   6  -6   3         34.84         29.52         3.93 o                         
 -10  -5   3        109.28        112.73         6.41 o                         
  -9  -5   3         41.55         33.08         2.98 o                         
  -8  -5   3         51.02         43.75         2.70 o                         
  -7  -5   3        313.64        312.07         7.31 o                         
  -6  -5   3         27.63         25.20         2.16 o                         
  -5  -5   3        147.35        150.34         4.59 o                         
  -4  -5   3        309.15        334.59         8.59 o                         
  -3  -5   3         12.22         13.14         1.17 o                         
  -2  -5   3         16.85         16.29         1.45 o                         
  -1  -5   3        100.34         98.96         3.31 o                         
   0  -5   3        285.03        294.17         6.57 o                         
   1  -5   3       1390.35       1420.36        19.05 o                         
   2  -5   3        820.86        835.22        13.75 o                         
   3  -5   3       2464.93       2488.13        40.51 o                         
   4  -5   3          6.12          4.45         1.85 o                         
   5  -5   3        259.42        274.54         7.79 o                         
   6  -5   3        117.77        117.62         6.80 o                         
   7  -5   3         33.42         39.06         6.53 o                         
 -10  -4   3        112.39        107.31         6.22 o                         
  -9  -4   3         21.60         23.88         3.24 o                         
  -8  -4   3        417.92        419.35         9.10 o                         
  -7  -4   3          1.91          1.65         1.02 o                         
  -6  -4   3        115.66        109.08         4.01 o                         
  -5  -4   3        588.52        595.41        10.50 o                         
  -4  -4   3          8.73          8.00         1.35 o                         
  -3  -4   3         78.53         82.54         2.95 o                         
  -2  -4   3        684.13        690.81        11.65 o                         
  -1  -4   3        101.37        132.22         3.44 o                         
   0  -4   3         14.97         12.26         1.36 o                         
   1  -4   3          1.61          5.40         0.76 o                         
   2  -4   3       1203.64       1227.81        18.39 o                         
   3  -4   3         52.53         44.93         3.02 o                         
   4  -4   3          7.01          5.85         1.35 o                         
   5  -4   3          1.58         -0.02         1.29 o                         
   6  -4   3          0.09         -0.40         1.41 o                         
   7  -4   3         30.92         31.92         3.42 o                         
   8  -4   3          4.68          3.86         5.73 o                         
 -10  -3   3          1.15         -2.78         2.83 o                         
  -9  -3   3         32.68         38.57         3.63 o                         
  -8  -3   3         51.83         60.45         4.11 o                         
  -7  -3   3         21.14         19.97         2.34 o                         
  -6  -3   3         24.90         22.45         1.98 o                         
  -5  -3   3         83.73         71.35         3.02 o                         
  -4  -3   3         82.53         73.00         2.64 o                         
  -3  -3   3        485.75        507.32         9.58 o                         
  -2  -3   3        639.01        616.40        14.47 o                         
  -1  -3   3       1823.80       1853.07        28.16 o                         
   0  -3   3       1364.57       1457.87        27.69 o                         
   1  -3   3         70.88         60.05         1.89 o                         
   2  -3   3       1095.97       1166.66        19.27 o                         
   3  -3   3         17.84         15.85         1.48 o                         
   4  -3   3         54.63         50.80         2.13 o                         
   5  -3   3        314.43        293.33         6.30 o                         
   6  -3   3         27.86         24.76         2.11 o                         
   7  -3   3         52.42         46.49         3.19 o                         
   8  -3   3          0.92         -0.20         1.84 o                         
 -10  -2   3          8.95         11.31         5.26 o                         
  -9  -2   3         17.39         20.85         3.80 o                         
  -8  -2   3          0.08         -1.39         1.39 o                         
  -7  -2   3        487.06        475.12        10.25 o                         
  -6  -2   3        495.46        509.10        13.96 o                         
  -5  -2   3        181.30        165.52         4.81 o                         
  -4  -2   3          7.63          3.16         0.79 o                         
  -3  -2   3        556.45        495.32         9.26 o                         
  -2  -2   3         78.25         78.88         2.30 o                         
  -1  -2   3        491.61        492.68         8.07 o                         
   0  -2   3        869.95        890.94        13.25 o                         
   1  -2   3        305.13        326.51         5.21 o                         
   2  -2   3        432.34        455.09         6.47 o                         
   3  -2   3        240.13        262.78         5.26 o                         
   4  -2   3        200.85        200.02         3.84 o                         
   5  -2   3        106.56        104.16         3.15 o                         
   6  -2   3          5.03          2.34         0.90 o                         
   7  -2   3          5.89          2.93         1.77 o                         
   8  -2   3          1.16         -1.10         1.10 o                         
   9  -2   3         55.43         53.13         3.55 o                         
  -9  -1   3         53.24         63.30         4.67 o                         
  -8  -1   3          0.99          0.52         1.49 o                         
  -7  -1   3        540.34        533.82        11.18 o                         
  -6  -1   3        209.69        237.55         6.24 o                         
  -5  -1   3        295.13        282.79         6.43 o                         
  -4  -1   3         97.57         97.36         2.88 o                         
  -3  -1   3       2798.72       2725.52        38.56 o                         
  -2  -1   3         77.91         69.32         1.83 o                         
  -1  -1   3          1.06          0.11         0.28 o                         
   0  -1   3        298.29        280.36         4.54 o                         
   1  -1   3          1.26          4.65         0.56 o                         
   2  -1   3         38.79         35.26         1.13 o                         
   3  -1   3       3322.94       3297.98        44.30 o                         
   4  -1   3        146.34        148.07         3.56 o                         
   5  -1   3        246.99        259.25         5.22 o                         
   6  -1   3        352.23        347.12         7.33 o                         
   7  -1   3         11.91         15.06         1.38 o                         
   8  -1   3         12.97         14.50         1.62 o                         
   9  -1   3          1.15          0.20         1.54 o                         
  -9   0   3          0.54         -1.00         2.74 o                         
  -8   0   3        229.46        248.49         8.10 o                         
  -7   0   3         75.81         70.91         3.90 o                         
  -6   0   3         90.62         92.25         3.65 o                         
  -5   0   3        189.90        181.16         5.02 o                         
  -4   0   3        497.61        544.84         9.77 o                         
  -3   0   3        556.44        570.14        10.36 o                         
  -2   0   3       1955.91       1902.61        25.45 o                         
  -1   0   3      10222.17       9084.75       374.72 o                         
   0   0   3          0.27          3.33         0.30 o                         
   1   0   3       6454.84       5711.99       169.36 o                         
   2   0   3        606.12        521.99         6.62 o                         
   3   0   3        784.28        789.46        13.24 o                         
   4   0   3        130.55        149.47         3.55 o                         
   5   0   3        966.22       1022.96        16.94 o                         
   6   0   3        136.50        157.50         4.38 o                         
   7   0   3         24.07         21.29         2.28 o                         
   8   0   3          3.25          0.76         1.41 o                         
   9   0   3         46.29         52.23         3.25 o                         
  10   0   3         26.68         30.09         2.94 o                         
  -9   1   3        192.39        181.92         8.79 o                         
  -8   1   3        473.52        506.90        11.35 o                         
  -7   1   3        224.99        232.92         6.95 o                         
  -6   1   3         18.53         22.23         2.32 o                         
  -5   1   3        722.59        746.24        13.67 o                         
  -4   1   3         55.49         57.47         2.71 o                         
  -3   1   3         26.18         30.16         1.21 o                         
  -2   1   3       1857.99       1892.19        24.81 o                         
  -1   1   3        412.21        429.83         5.13 o                         
   0   1   3        571.11        534.17         5.74 o                         
   1   1   3       5855.95       5305.80       155.56 o                         
   2   1   3        223.33        217.68         3.29 o                         
   3   1   3        385.04        391.17         6.33 o                         
   4   1   3         28.11         24.15         1.53 o                         
   5   1   3         65.31         65.93         3.27 o                         
   6   1   3        319.80        323.05         6.32 o                         
   7   1   3        411.50        428.88         9.08 o                         
   8   1   3         90.82         89.51         4.48 o                         
   9   1   3        317.10        317.70         8.85 o                         
  10   1   3        217.14        204.28         7.03 o                         
  -8   2   3        256.92        264.20         8.52 o                         
  -7   2   3         37.09         35.00         3.21 o                         
  -6   2   3        313.85        315.32         8.23 o                         
  -5   2   3        101.79        108.58         3.90 o                         
  -4   2   3        446.26        455.50         7.55 o                         
  -3   2   3         41.40         37.37         1.71 o                         
  -2   2   3        464.54        491.76         7.50 o                         
  -1   2   3         47.99         61.68         1.48 o                         
   0   2   3         44.91         45.69         1.02 o                         
   1   2   3        252.03        276.38         3.28 o                         
   2   2   3       1863.51       1743.58        20.02 o                         
   3   2   3         49.03         35.40         1.63 o                         
   4   2   3         22.48         18.41         1.48 o                         
   5   2   3        309.11        311.55         6.82 o                         
   6   2   3         43.18         47.46         2.87 o                         
   7   2   3        286.56        279.11         7.15 o                         
   8   2   3          1.82          1.04         1.23 o                         
   9   2   3         21.16         16.21         2.43 o                         
  10   2   3          4.12          3.07         3.04 o                         
  -8   3   3         96.81         90.34         7.06 o                         
  -7   3   3         10.73          6.26         2.32 o                         
  -6   3   3         38.70         34.51         2.17 o                         
  -5   3   3         31.88         34.17         1.81 o                         
  -4   3   3        546.87        553.12         9.02 o                         
  -3   3   3         98.05        132.48         3.13 o                         
  -2   3   3         30.56         24.99         1.24 o                         
  -1   3   3        367.90        394.70         6.42 o                         
   0   3   3        158.57        152.44         2.73 o                         
   1   3   3        422.16        395.76         5.26 o                         
   2   3   3        878.22        861.35        11.58 o                         
   3   3   3        800.80        920.13        12.50 o                         
   4   3   3         42.60         54.40         2.69 o                         
   5   3   3        642.15        705.00        11.39 o                         
   6   3   3         11.56         12.20         1.59 o                         
   7   3   3         47.52         40.25         2.84 o                         
   8   3   3        169.49        162.63         5.65 o                         
   9   3   3        163.73        167.90         6.58 o                         
  10   3   3         26.00         17.55         2.69 o                         
  -7   4   3         27.49         23.14         2.69 o                         
  -6   4   3         19.97         20.79         1.90 o                         
  -5   4   3        182.88        165.61         5.90 o                         
  -4   4   3       1064.68       1033.74        15.28 o                         
  -3   4   3         10.05          9.85         1.22 o                         
  -2   4   3         46.33         42.37         1.91 o                         
  -1   4   3          0.08          0.31         0.49 o                         
   0   4   3          0.11          0.19         0.40 o                         
   1   4   3        255.93        232.34         4.26 o                         
   2   4   3        286.11        292.04         4.52 o                         
   3   4   3         30.05         32.49         1.85 o                         
   4   4   3        545.53        531.71         8.00 o                         
   5   4   3         97.45         97.71         3.58 o                         
   6   4   3         80.69         82.94         3.83 o                         
   7   4   3        123.75        112.84         4.91 o                         
   8   4   3          2.87          0.88         1.50 o                         
   9   4   3          0.38         -0.76         2.07 o                         
  10   4   3         72.25         73.71         5.77 o                         
  -6   5   3          0.32          2.12         1.34 o                         
  -5   5   3         76.19         74.11         3.79 o                         
  -4   5   3        108.17        103.06         4.39 o                         
  -3   5   3         26.59         20.45         1.87 o                         
  -2   5   3        136.68        147.06         4.31 o                         
  -1   5   3        245.09        252.20         5.32 o                         
   0   5   3        209.82        214.20         4.07 o                         
   1   5   3         32.86         26.76         1.45 o                         
   2   5   3         60.45         68.15         2.43 o                         
   3   5   3        175.61        165.24         3.56 o                         
   4   5   3        395.27        395.51         7.28 o                         
   5   5   3          0.07         -0.47         0.62 o                         
   6   5   3        127.93        113.51         3.73 o                         
   7   5   3        394.66        354.85         7.74 o                         
   8   5   3         68.28         59.08         3.63 o                         
   9   5   3        273.54        260.63        12.91 o                         
  10   5   3        195.85        187.97         8.84 o                         
  -6   6   3        335.39        338.79        41.85 o                         
  -5   6   3         53.13         48.86         3.55 o                         
  -4   6   3         23.01         23.16         2.47 o                         
  -3   6   3         87.97         85.95         3.89 o                         
  -2   6   3         25.35         22.91         2.16 o                         
  -1   6   3         88.37         84.15         3.52 o                         
   0   6   3          4.36          9.39         1.11 o                         
   1   6   3         21.31         19.75         1.44 o                         
   2   6   3        311.11        314.69         6.10 o                         
   3   6   3        563.31        554.59         9.17 o                         
   4   6   3        244.99        268.22         6.59 o                         
   5   6   3          1.32          0.13         1.05 o                         
   6   6   3         30.18         34.65         2.30 o                         
   7   6   3         56.78         51.56         3.02 o                         
   8   6   3         16.77         13.10         1.59 o                         
   9   6   3         73.16         59.44         6.05 o                         
  10   6   3          5.08          7.08         3.01 o                         
  -5   7   3        272.39        297.95         9.94 o                         
  -4   7   3          3.60          1.69         2.13 o                         
  -3   7   3          4.13          2.19         1.58 o                         
  -2   7   3         37.68         38.55         3.31 o                         
  -1   7   3         32.35         30.15         2.32 o                         
   0   7   3        504.58        495.94         9.22 o                         
   1   7   3         62.14         62.56         2.43 o                         
   2   7   3         30.73         30.69         2.41 o                         
   3   7   3         37.46         40.03         1.89 o                         
   4   7   3          0.01          1.21         1.09 o                         
   5   7   3        464.69        465.38        10.15 o                         
   6   7   3         45.40         46.12         3.03 o                         
   7   7   3        104.03        104.43         4.47 o                         
   8   7   3         12.99          8.41         1.83 o                         
   9   7   3        133.79        131.43         5.96 o                         
  10   7   3        200.11        228.02        10.30 o                         
  -3   8   3         13.82         12.14         2.72 o                         
  -2   8   3         13.62         12.06         2.25 o                         
  -1   8   3         10.31          7.90         1.70 o                         
   0   8   3        226.31        236.34         5.66 o                         
   1   8   3          0.82         -1.09         1.09 o                         
   2   8   3         89.99         97.35         3.67 o                         
   3   8   3         63.64         62.74         2.66 o                         
   4   8   3        150.27        146.90         4.22 o                         
   5   8   3         47.90         51.39         3.72 o                         
   6   8   3          4.15          6.06         1.63 o                         
   7   8   3         29.02         26.17         3.24 o                         
   8   8   3          1.17         -0.12         1.80 o                         
   9   8   3         49.45         53.22         4.20 o                         
  -2   9   3         28.15         18.28         3.16 o                         
  -1   9   3          0.02          1.75         2.01 o                         
   0   9   3        273.19        289.78         6.91 o                         
   1   9   3          3.43          2.33         1.68 o                         
   2   9   3          2.74          1.34         1.52 o                         
   3   9   3         53.58         54.28         3.02 o                         
   4   9   3         64.88         62.46         3.66 o                         
   5   9   3         73.28         78.41         4.06 o                         
   6   9   3          1.80         10.37         2.09 o                         
   7   9   3          3.47         -0.68         1.75 o                         
   8   9   3         58.08         41.25         3.88 o                         
   9   9   3         28.89         37.75         4.94 o                         
   0  10   3         74.39         66.48         4.96 o                         
   1  10   3         38.83         36.11         3.18 o                         
   2  10   3         42.16         38.31         3.00 o                         
   3  10   3          0.12          1.48         1.54 o                         
   4  10   3        174.51        178.40         5.90 o                         
   5  10   3          0.00         -1.76         1.76 o                         
   6  10   3          6.40          6.46         2.72 o                         
   7  10   3         32.79         28.56         3.57 o                         
   8  10   3         75.93         85.04         5.23 o                         
   3  11   3         99.35        102.12         6.18 o                         
   4  11   3         28.95         32.24         3.44 o                         
   5  11   3        168.39        164.53         6.96 o                         
   6  11   3          3.10         -3.37         3.37 o                         
  -7 -10   4         12.86          6.38         3.39 o                         
  -6 -10   4         97.83        114.68         7.25 o                         
  -5 -10   4          2.41          5.77         2.24 o                         
  -4 -10   4         71.80         79.80         4.32 o                         
  -3 -10   4         16.63         13.51         2.64 o                         
  -2 -10   4          0.51          1.78         2.36 o                         
  -1 -10   4          1.01          4.03         3.00 o                         
   0 -10   4        158.32        173.85         8.35 o                         
  -8  -9   4         46.18         40.20         4.58 o                         
  -7  -9   4         74.20         84.80         4.97 o                         
  -6  -9   4          2.60          2.19         2.15 o                         
  -5  -9   4          9.92         10.66         2.20 o                         
  -4  -9   4          0.00         -1.32         1.32 o                         
  -3  -9   4         11.63         17.03         2.21 o                         
  -2  -9   4         10.97          9.11         1.93 o                         
  -1  -9   4         56.75         59.69         3.78 o                         
   0  -9   4         77.48         76.64         4.62 o                         
   1  -9   4         70.71         68.97         5.56 o                         
   2  -9   4        240.69        257.39         8.69 o                         
  -9  -8   4          0.20         -3.38         3.38 o                         
  -8  -8   4         11.33         15.73         2.86 o                         
  -7  -8   4         92.27         98.09         4.93 o                         
  -6  -8   4          1.25          2.49         1.74 o                         
  -5  -8   4        329.73        365.07         9.08 o                         
  -4  -8   4         43.89         40.98         2.81 o                         
  -3  -8   4         46.82         37.26         2.47 o                         
  -2  -8   4         89.88         90.27         4.92 o                         
  -1  -8   4        111.37        121.72         6.37 o                         
   0  -8   4          1.79          2.93         1.71 o                         
   1  -8   4         42.86         47.28         3.85 o                         
   2  -8   4         11.24         10.20         2.03 o                         
   3  -8   4        568.23        547.95        14.01 o                         
   4  -8   4         67.87         53.27         5.49 o                         
  -9  -7   4         72.74         86.18         5.40 o                         
  -8  -7   4          1.44          0.38         1.86 o                         
  -7  -7   4         51.09         47.99         3.94 o                         
  -6  -7   4        180.22        192.00         6.28 o                         
  -5  -7   4        225.44        237.23         6.92 o                         
  -4  -7   4        248.43        237.87         6.01 o                         
  -3  -7   4         11.09         12.92         1.66 o                         
  -2  -7   4          6.69          2.06         1.47 o                         
  -1  -7   4        189.69        167.79         6.07 o                         
   0  -7   4         89.77         84.59         3.86 o                         
   1  -7   4         60.35         69.85         3.68 o                         
   2  -7   4         21.12         19.60         1.93 o                         
   3  -7   4        551.46        526.54        14.76 o                         
   4  -7   4        173.98        168.80         8.45 o                         
   5  -7   4        342.44        331.63        10.30 o                         
  -9  -6   4         55.71         58.81         3.62 o                         
  -8  -6   4          0.42          0.03         1.56 o                         
  -7  -6   4         13.12         15.79         2.27 o                         
  -6  -6   4         10.47          8.70         1.72 o                         
  -5  -6   4          5.45          3.24         1.60 o                         
  -4  -6   4          2.39          1.24         1.31 o                         
  -3  -6   4         83.30         77.55         3.15 o                         
  -2  -6   4        168.36        161.98         4.56 o                         
  -1  -6   4          0.92          0.49         0.77 o                         
   0  -6   4          0.76         -0.65         0.93 o                         
   1  -6   4        401.15        392.73         8.31 o                         
   2  -6   4          3.79          4.64         1.19 o                         
   3  -6   4        171.79        179.61         7.06 o                         
   4  -6   4        113.64        116.72         5.90 o                         
   5  -6   4        190.19        200.20         8.98 o                         
   6  -6   4          1.47         11.33         4.50 o                         
 -10  -5   4          5.16          5.52         2.95 o                         
  -9  -5   4         93.34        107.80         6.03 o                         
  -8  -5   4         43.79         47.67         2.80 o                         
  -7  -5   4        128.66        131.37         4.74 o                         
  -6  -5   4        410.33        405.57         9.49 o                         
  -5  -5   4        718.59        729.51        13.40 o                         
  -4  -5   4        472.93        473.80        11.03 o                         
  -3  -5   4         18.89         14.11         1.25 o                         
  -2  -5   4        601.19        588.20        11.30 o                         
  -1  -5   4          4.99         -0.11         0.82 o                         
   0  -5   4         25.39         24.46         1.80 o                         
   1  -5   4         58.77         71.01         2.64 o                         
   2  -5   4        227.24        205.46         4.51 o                         
   3  -5   4        625.13        611.33        13.06 o                         
   4  -5   4        106.27        106.15         6.62 o                         
   5  -5   4          5.19          7.55         1.74 o                         
   6  -5   4        195.65        195.65         9.51 o                         
   7  -5   4         37.05         17.95         4.47 o                         
 -10  -4   4        127.55        142.21         7.37 o                         
  -9  -4   4         50.56         62.91         4.30 o                         
  -8  -4   4          2.26          2.38         1.58 o                         
  -7  -4   4         87.77         92.23         4.78 o                         
  -6  -4   4        313.73        302.21         7.31 o                         
  -5  -4   4         71.23         68.41         3.27 o                         
  -4  -4   4        932.79        935.98        17.77 o                         
  -3  -4   4        135.58        111.92         3.13 o                         
  -2  -4   4        550.62        551.09        12.86 o                         
  -1  -4   4         40.03         42.98         2.35 o                         
   0  -4   4       1332.62       1384.23        22.87 o                         
   1  -4   4        148.20        138.45         3.33 o                         
   2  -4   4        104.66        109.72         2.77 o                         
   3  -4   4         57.06         54.85         3.41 o                         
   4  -4   4         22.00         14.66         1.73 o                         
   5  -4   4         47.56         59.15         3.10 o                         
   6  -4   4          0.95          1.53         1.60 o                         
   7  -4   4          1.45         -0.04         2.51 o                         
   8  -4   4          0.09         -2.81         2.81 o                         
 -10  -3   4          6.04          3.83         4.49 o                         
  -9  -3   4          0.90         -0.98         2.18 o                         
  -8  -3   4         29.38         37.35         3.30 o                         
  -7  -3   4         96.09        100.64         4.58 o                         
  -6  -3   4        759.13        758.46        12.72 o                         
  -5  -3   4        364.78        374.16         8.11 o                         
  -4  -3   4       1102.90       1088.84        17.33 o                         
  -3  -3   4        196.86        176.93         4.92 o                         
  -2  -3   4        772.66        777.74        11.72 o                         
  -1  -3   4        703.89        693.11        11.87 o                         
   0  -3   4         68.15         81.93         2.64 o                         
   1  -3   4          5.91          5.79         0.71 o                         
   2  -3   4         17.25         19.18         1.29 o                         
   3  -3   4        288.82        278.69         6.40 o                         
   4  -3   4          1.67          0.51         0.84 o                         
   5  -3   4        138.81        162.25         4.98 o                         
   6  -3   4        438.36        443.74         8.78 o                         
   7  -3   4          0.13         -1.34         1.34 o                         
   8  -3   4        100.69         91.00         4.77 o                         
  -9  -2   4         67.03         68.03         5.45 o                         
  -8  -2   4        229.32        231.69         8.04 o                         
  -7  -2   4         49.35         60.84         4.83 o                         
  -6  -2   4        684.73        690.42        14.52 o                         
  -5  -2   4          4.28          2.19         0.76 o                         
  -4  -2   4        242.30        244.20         5.09 o                         
  -3  -2   4        101.47         96.21         2.77 o                         
  -2  -2   4        129.10        158.20         3.30 o                         
  -1  -2   4         83.42         72.58         2.30 o                         
   0  -2   4          0.03         -0.08         0.37 o                         
   1  -2   4          2.62          0.95         0.43 o                         
   2  -2   4         32.76         32.48         1.57 o                         
   3  -2   4        764.88        774.75        19.47 o                         
   4  -2   4        100.13        105.35         3.55 o                         
   5  -2   4        235.30        243.85         5.27 o                         
   6  -2   4        346.42        316.82         6.57 o                         
   7  -2   4          2.33          0.83         1.06 o                         
   8  -2   4         71.21         70.60         3.40 o                         
   9  -2   4         31.33         34.23         3.56 o                         
  -9  -1   4          0.48          0.73         2.47 o                         
  -8  -1   4        366.22        391.62         9.88 o                         
  -7  -1   4        192.76        185.11         5.92 o                         
  -6  -1   4        932.44        945.00        16.53 o                         
  -5  -1   4        165.94        168.79         4.57 o                         
  -4  -1   4          8.45          4.16         0.77 o                         
  -3  -1   4        688.00        750.54        13.52 o                         
  -2  -1   4        605.41        613.50        10.12 o                         
  -1  -1   4        182.33        177.53         3.23 o                         
   0  -1   4        390.96        335.80         5.81 o                         
   1  -1   4        108.91        101.22         2.26 o                         
   2  -1   4        331.07        342.86         5.16 o                         
   3  -1   4        931.53        932.43        15.69 o                         
   4  -1   4       2449.94       2517.40        33.83 o                         
   5  -1   4         58.44         63.39         2.68 o                         
   6  -1   4          7.87          5.87         1.09 o                         
   7  -1   4          5.00          4.66         1.22 o                         
   8  -1   4          3.00          5.01         1.15 o                         
   9  -1   4          2.95          0.89         1.71 o                         
  -9   0   4         45.42         44.33         5.76 o                         
  -8   0   4          0.34         -0.93         1.71 o                         
  -7   0   4          3.45          2.82         1.37 o                         
  -6   0   4        634.05        619.13        11.59 o                         
  -5   0   4        406.59        423.61         8.39 o                         
  -4   0   4        136.70        128.26         3.58 o                         
  -3   0   4        166.84        156.17         3.41 o                         
  -2   0   4        827.02        851.84        11.44 o                         
  -1   0   4         97.03         99.03         1.81 o                         
   0   0   4         11.75         20.67         0.71 o                         
   1   0   4        156.78        160.88         2.19 o                         
   2   0   4         49.72         46.34         1.25 o                         
   3   0   4        849.31        839.32        11.57 o                         
   4   0   4        581.80        545.86         8.80 o                         
   5   0   4        539.42        544.96         9.29 o                         
   6   0   4         12.65         12.43         1.29 o                         
   7   0   4          0.11          0.25         0.73 o                         
   8   0   4         57.04         59.79         3.37 o                         
   9   0   4         80.15         86.54         4.28 o                         
  10   0   4         88.49         85.41         4.47 o                         
  -9   1   4         28.76         22.72         4.18 o                         
  -8   1   4         67.15         80.90         4.71 o                         
  -7   1   4        166.32        184.83         6.83 o                         
  -6   1   4         86.78         78.68         4.75 o                         
  -5   1   4       1023.46       1036.55        16.83 o                         
  -4   1   4         91.12         94.97         3.25 o                         
  -3   1   4       4519.64       4479.41        68.87 o                         
  -2   1   4       2005.28       2065.65        24.96 o                         
  -1   1   4      10306.66       9464.97       525.91 o                         
   0   1   4       2438.10       2418.53        32.60 o                         
   1   1   4        480.19        430.43         4.64 o                         
   2   1   4       2167.78       2115.21        25.05 o                         
   3   1   4          1.81          0.56         0.43 o                         
   4   1   4          0.39          0.26         0.53 o                         
   5   1   4        632.72        691.76        11.06 o                         
   6   1   4        130.89        133.87         3.49 o                         
   7   1   4          2.50          2.23         1.13 o                         
   8   1   4        566.75        560.22        11.01 o                         
   9   1   4         25.28         29.27         2.96 o                         
  10   1   4         23.75         14.09         2.77 o                         
  -8   2   4         30.54         41.79         5.36 o                         
  -7   2   4         17.22         20.66         2.68 o                         
  -6   2   4         29.88         23.43         2.59 o                         
  -5   2   4         26.41         27.45         2.79 o                         
  -4   2   4         85.38         87.77         2.72 o                         
  -3   2   4        848.96        830.84        12.47 o                         
  -2   2   4          2.77          0.60         0.43 o                         
  -1   2   4        244.31        277.13         3.86 o                         
   0   2   4         57.33         58.87         1.19 o                         
   1   2   4         33.84         25.11         0.81 o                         
   2   2   4          7.66          8.34         0.60 o                         
   3   2   4       1226.18       1338.91        15.51 o                         
   4   2   4        277.30        273.62         5.02 o                         
   5   2   4        975.76        945.16        14.25 o                         
   6   2   4         55.27         54.36         3.10 o                         
   7   2   4         42.30         49.80         3.15 o                         
   8   2   4        363.18        347.96         7.86 o                         
   9   2   4          3.43          3.37         1.98 o                         
  10   2   4         59.31         59.32         4.15 o                         
  -8   3   4          5.24          7.18         4.24 o                         
  -7   3   4        154.18        159.21         6.92 o                         
  -6   3   4        167.07        177.00         6.03 o                         
  -5   3   4          0.43         -0.12         0.81 o                         
  -4   3   4         29.71         25.03         1.80 o                         
  -3   3   4        230.43        232.00         4.88 o                         
  -2   3   4         40.95         44.71         1.85 o                         
  -1   3   4         27.79         19.94         1.16 o                         
   0   3   4         86.39         83.80         1.73 o                         
   1   3   4        251.08        211.23         3.16 o                         
   2   3   4         60.05         67.65         1.61 o                         
   3   3   4         61.95         68.48         1.79 o                         
   4   3   4         91.20         81.29         2.44 o                         
   5   3   4         17.21         17.62         1.15 o                         
   6   3   4          0.01          0.11         0.88 o                         
   7   3   4        157.07        142.63         5.30 o                         
   8   3   4          8.03          9.99         1.90 o                         
   9   3   4         79.07         74.26         5.48 o                         
  10   3   4         49.27         43.82         3.34 o                         
  -7   4   4         57.32         50.00         5.14 o                         
  -6   4   4          0.03         -1.34         1.38 o                         
  -5   4   4        103.29        113.87         3.81 o                         
  -4   4   4         89.06         96.01         3.45 o                         
  -3   4   4        761.77        767.96        11.79 o                         
  -2   4   4        295.56        268.24         5.00 o                         
  -1   4   4        205.01        221.01         4.11 o                         
   0   4   4        582.02        566.03         7.66 o                         
   1   4   4        372.58        373.94         5.45 o                         
   2   4   4          5.77          3.79         0.60 o                         
   3   4   4         41.24         28.49         1.60 o                         
   4   4   4          1.61          4.59         0.62 o                         
   5   4   4          5.66          4.94         0.78 o                         
   6   4   4         67.22         75.27         3.62 o                         
   7   4   4        320.04        315.70         9.12 o                         
   8   4   4        122.55        123.96         6.47 o                         
   9   4   4         66.68         62.87         5.90 o                         
  10   4   4         28.52         25.70         3.50 o                         
  -6   5   4          0.41          1.41         1.99 o                         
  -5   5   4         35.24         27.85         2.67 o                         
  -4   5   4         48.83         52.87         2.47 o                         
  -3   5   4          0.37          0.41         0.83 o                         
  -2   5   4        323.67        308.20         6.96 o                         
  -1   5   4          2.41          1.86         0.80 o                         
   0   5   4         83.87         86.61         2.63 o                         
   1   5   4        204.27        216.31         4.02 o                         
   2   5   4       1159.63       1146.43        14.61 o                         
   3   5   4          9.94          7.18         0.78 o                         
   4   5   4        498.11        506.94         8.20 o                         
   5   5   4         48.97         45.87         2.54 o                         
   6   5   4        124.58        125.11         3.85 o                         
   7   5   4          7.19          5.27         1.26 o                         
   8   5   4        468.32        438.58        11.53 o                         
   9   5   4        171.70        164.18        10.58 o                         
  10   5   4          6.22          7.92         3.26 o                         
  -5   6   4         40.89         37.13         3.61 o                         
  -4   6   4         25.99         27.45         2.36 o                         
  -3   6   4         27.47         28.52         2.21 o                         
  -2   6   4        477.75        476.68         8.60 o                         
  -1   6   4         25.32         25.16         2.13 o                         
   0   6   4          4.31          2.90         1.02 o                         
   1   6   4          0.23          0.21         0.91 o                         
   2   6   4          0.81         -0.42         0.62 o                         
   3   6   4        736.01        739.42        10.42 o                         
   4   6   4        389.48        386.86         7.41 o                         
   5   6   4          9.35          6.22         1.14 o                         
   6   6   4          0.76          0.15         0.96 o                         
   7   6   4         38.36         42.02         2.72 o                         
   8   6   4         13.92          6.34         1.65 o                         
   9   6   4          1.01         -1.83         1.83 o                         
  10   6   4         17.83         24.06         3.46 o                         
  -4   7   4          0.05         -2.08         2.08 o                         
  -3   7   4         13.77         12.46         2.35 o                         
  -2   7   4          0.07         -0.52         1.26 o                         
  -1   7   4         87.74         82.88         3.76 o                         
   0   7   4         40.35         42.50         2.51 o                         
   1   7   4        649.50        644.60        11.18 o                         
   2   7   4         73.80         73.61         2.87 o                         
   3   7   4        285.69        265.15         4.95 o                         
   4   7   4        870.59        859.19        13.17 o                         
   5   7   4         34.76         33.54         2.27 o                         
   6   7   4         56.06         63.29         3.49 o                         
   7   7   4         37.82         34.62         2.53 o                         
   8   7   4         34.43         31.36         3.31 o                         
   9   7   4         11.06          7.28         2.18 o                         
  10   7   4         20.69         18.74         3.36 o                         
  -3   8   4          0.34          1.19         2.05 o                         
  -2   8   4          0.01          0.96         1.77 o                         
  -1   8   4          2.54          0.87         1.63 o                         
   0   8   4        114.15        124.25         4.49 o                         
   1   8   4          0.67          0.48         1.20 o                         
   2   8   4        322.26        311.61         6.67 o                         
   3   8   4          5.25          7.35         1.25 o                         
   4   8   4        159.78        163.19         5.02 o                         
   5   8   4          6.99          8.71         1.63 o                         
   6   8   4          4.00          1.12         1.53 o                         
   7   8   4         67.31         65.11         4.09 o                         
   8   8   4          0.70         -1.83         1.83 o                         
   9   8   4         44.38         49.78         3.86 o                         
  -2   9   4        139.09        134.76         6.36 o                         
  -1   9   4         91.04         83.62         5.03 o                         
   0   9   4          2.53          1.96         1.62 o                         
   1   9   4        101.48        100.94         4.35 o                         
   2   9   4        107.97        106.46         4.93 o                         
   3   9   4         30.24         33.37         2.31 o                         
   4   9   4         49.36         54.22         2.70 o                         
   5   9   4         98.99        100.11         4.83 o                         
   6   9   4         79.13         90.36         6.25 o                         
   7   9   4         71.96         69.64         4.00 o                         
   8   9   4         89.47         81.84         4.77 o                         
   9   9   4          1.88         -2.98         2.98 o                         
   0  10   4          3.54         -0.04         2.60 o                         
   1  10   4          1.39         -2.06         2.06 o                         
   2  10   4         92.65         99.67         4.81 o                         
   3  10   4        261.90        280.10         6.53 o                         
   4  10   4        153.94        147.43         4.77 o                         
   5  10   4        119.69        108.22         5.01 o                         
   6  10   4         22.93         28.25         3.58 o                         
   7  10   4          6.36          3.48         2.76 o                         
   8  10   4          0.04         -2.72         2.72 o                         
   3  11   4          6.42          6.35         3.44 o                         
   4  11   4          6.79          2.02         2.04 o                         
   5  11   4          0.21         -2.84         2.84 o                         
  -6 -10   5        124.60        122.39         8.12 o                         
  -5 -10   5         69.04         74.15         5.03 o                         
  -4 -10   5        115.34        105.19         9.18 o                         
  -3 -10   5          0.36         -2.18         2.18 o                         
  -2 -10   5         69.36         73.77         4.67 o                         
  -1 -10   5         14.79          8.23         2.73 o                         
   0 -10   5         26.61         35.96         4.75 o                         
  -8  -9   5         42.14         39.12        11.06 o                         
  -7  -9   5          0.66         -2.42         2.42 o                         
  -6  -9   5        103.57        114.66         5.74 o                         
  -5  -9   5         25.17         27.18         2.41 o                         
  -4  -9   5          5.47          2.64         1.55 o                         
  -3  -9   5         14.44         13.19         1.77 o                         
  -2  -9   5          0.03          2.64         1.78 o                         
  -1  -9   5         84.93         92.63         4.81 o                         
   0  -9   5          8.51          9.16         2.03 o                         
   1  -9   5        143.35        141.91         7.40 o                         
   2  -9   5         11.91         10.90         2.91 o                         
  -8  -8   5          0.06          1.02         2.62 o                         
  -7  -8   5         59.14         64.77         4.22 o                         
  -6  -8   5          0.45         -0.95         1.76 o                         
  -5  -8   5        119.96        139.54         5.48 o                         
  -4  -8   5        197.17        170.56         4.98 o                         
  -3  -8   5         11.56         13.21         1.74 o                         
  -2  -8   5         90.67         92.36         4.81 o                         
  -1  -8   5          0.07         -0.65         1.83 o                         
   0  -8   5         32.43         39.06         2.84 o                         
   1  -8   5         19.63         19.76         2.31 o                         
   2  -8   5         17.29         15.77         2.42 o                         
   3  -8   5          2.88          1.81         2.71 o                         
   4  -8   5         56.93         53.80         5.43 o                         
  -9  -7   5         11.05          6.53         2.77 o                         
  -8  -7   5         30.07         36.12         3.15 o                         
  -7  -7   5         14.79         14.59         2.83 o                         
  -6  -7   5          1.67          0.75         1.62 o                         
  -5  -7   5         73.81         79.23         4.01 o                         
  -4  -7   5        148.87        137.21         5.20 o                         
  -3  -7   5         21.66         11.89         1.40 o                         
  -2  -7   5        318.91        262.54         6.75 o                         
  -1  -7   5         91.21         88.14         4.93 o                         
   0  -7   5          0.26          1.55         1.28 o                         
   1  -7   5          2.90          2.35         0.99 o                         
   2  -7   5          0.72         -1.11         1.11 o                         
   3  -7   5         56.99         59.37         5.11 o                         
   4  -7   5         37.10         46.37         3.96 o                         
   5  -7   5         33.68         33.54         5.32 o                         
  -9  -6   5         28.56         33.32         2.96 o                         
  -8  -6   5        606.36        630.69        13.27 o                         
  -7  -6   5        118.41        119.32         6.11 o                         
  -6  -6   5          2.41          1.88         1.39 o                         
  -5  -6   5       1365.58       1366.13        28.10 o                         
  -4  -6   5        232.02        252.63         5.96 o                         
  -3  -6   5        247.96        243.25         5.25 o                         
  -2  -6   5         11.12          7.85         1.89 o                         
  -1  -6   5         16.66         19.44         2.15 o                         
   0  -6   5         61.48         54.45         2.89 o                         
   1  -6   5        104.83        102.60         3.24 o                         
   2  -6   5         56.85         56.76         2.63 o                         
   3  -6   5         70.07         67.16         4.02 o                         
   4  -6   5          0.44         -1.98         1.98 o                         
   5  -6   5         75.64         80.01         4.87 o                         
   6  -6   5         16.73         17.37         5.82 o                         
  -9  -5   5         15.60         10.04         2.40 o                         
  -8  -5   5        166.69        162.95         5.43 o                         
  -7  -5   5        385.80        397.33         8.47 o                         
  -6  -5   5        111.48        101.78         4.26 o                         
  -5  -5   5         20.14         24.42         2.13 o                         
  -4  -5   5         85.36         93.38         5.04 o                         
  -3  -5   5        368.93        379.68         6.83 o                         
  -2  -5   5        210.45        206.94         5.18 o                         
  -1  -5   5         26.39         23.42         1.81 o                         
   0  -5   5         14.60         13.94         1.60 o                         
   1  -5   5          5.51          6.19         0.94 o                         
   2  -5   5         97.72         90.51         2.68 o                         
   3  -5   5       1276.89       1243.87        21.12 o                         
   4  -5   5        223.35        215.36         7.09 o                         
   5  -5   5        164.07        150.86         6.08 o                         
   6  -5   5          5.63          0.69         2.48 o                         
   7  -5   5         37.12         31.53         4.84 o                         
  -9  -4   5        108.01        115.43         5.14 o                         
  -8  -4   5          5.64          6.47         2.37 o                         
  -7  -4   5        146.75        148.61         4.69 o                         
  -6  -4   5        152.56        140.12         4.35 o                         
  -5  -4   5        372.18        345.13         7.12 o                         
  -4  -4   5         29.45         30.60         2.94 o                         
  -3  -4   5          0.41          2.46         0.98 o                         
  -2  -4   5        103.91         98.94         3.42 o                         
  -1  -4   5         11.50         21.38         1.59 o                         
   0  -4   5         64.13         51.73         2.63 o                         
   1  -4   5        198.90        188.62         4.40 o                         
   2  -4   5         48.78         47.81         1.82 o                         
   3  -4   5         12.80         11.46         1.46 o                         
   4  -4   5        356.77        357.18         9.03 o                         
   5  -4   5         39.02         31.66         2.89 o                         
   6  -4   5        112.05        114.17         7.25 o                         
   7  -4   5         35.97         36.66         3.50 o                         
  -9  -3   5          7.61          6.47         1.90 o                         
  -8  -3   5         82.71         82.99         3.86 o                         
  -7  -3   5         34.45         39.30         2.87 o                         
  -6  -3   5         86.18         92.74         3.54 o                         
  -5  -3   5        318.22        301.61         6.32 o                         
  -4  -3   5         20.93         17.47         1.47 o                         
  -3  -3   5         58.79         58.74         3.16 o                         
  -2  -3   5       2926.57       3010.29        49.44 o                         
  -1  -3   5        327.91        361.14         6.71 o                         
   0  -3   5        267.23        270.95         5.73 o                         
   1  -3   5        125.72        111.60         2.93 o                         
   2  -3   5        126.40        115.59         4.21 o                         
   3  -3   5         58.11         66.29         3.02 o                         
   4  -3   5         56.61         45.70         2.75 o                         
   5  -3   5         14.54         15.53         1.72 o                         
   6  -3   5        129.53        120.52         4.27 o                         
   7  -3   5          7.33          2.39         2.03 o                         
   8  -3   5          9.38         10.04         2.28 o                         
  -9  -2   5         31.16         31.11         3.94 o                         
  -8  -2   5          3.02          3.01         2.14 o                         
  -7  -2   5         36.33         31.15         2.73 o                         
  -6  -2   5          0.48          0.18         0.54 o                         
  -5  -2   5          4.55          6.13         0.98 o                         
  -4  -2   5          0.34          1.42         0.60 o                         
  -3  -2   5        442.56        472.50        12.84 o                         
  -2  -2   5       1411.89       1461.57        20.27 o                         
  -1  -2   5        290.98        296.89         5.19 o                         
   0  -2   5        193.72        176.54         3.59 o                         
   1  -2   5        515.32        508.76         7.62 o                         
   2  -2   5        265.92        277.19         5.12 o                         
   3  -2   5        188.86        195.31         4.21 o                         
   4  -2   5        142.07        125.33         3.34 o                         
   5  -2   5         16.54         18.11         1.87 o                         
   6  -2   5        101.70         96.36         3.66 o                         
   7  -2   5          1.86         -0.91         1.22 o                         
   8  -2   5          9.28         11.67         1.96 o                         
   9  -2   5         93.18         82.97         4.81 o                         
  -9  -1   5          0.15          0.27         2.63 o                         
  -8  -1   5          3.83          2.73         1.96 o                         
  -7  -1   5        254.17        279.54         8.66 o                         
  -6  -1   5         89.13         83.79         3.77 o                         
  -5  -1   5        395.96        377.21         7.18 o                         
  -4  -1   5        169.49        176.92         4.84 o                         
  -3  -1   5        551.60        578.22         9.99 o                         
  -2  -1   5       2096.28       2203.29        35.90 o                         
  -1  -1   5       2382.77       2332.73        27.34 o                         
   0  -1   5       1415.91       1386.21        19.90 o                         
   1  -1   5       1193.12       1213.48        16.12 o                         
   2  -1   5       1741.54       1767.20        20.57 o                         
   3  -1   5        320.37        364.15         6.07 o                         
   4  -1   5          9.33          9.32         1.04 o                         
   5  -1   5         23.67         26.34         1.74 o                         
   6  -1   5         10.12         11.15         1.24 o                         
   7  -1   5          3.67          3.23         1.17 o                         
   8  -1   5        200.27        214.87         5.88 o                         
   9  -1   5         17.96         20.23         2.70 o                         
  -9   0   5         20.51         17.60         3.54 o                         
  -8   0   5          0.36         -0.13         2.01 o                         
  -7   0   5         44.26         49.78         3.35 o                         
  -6   0   5        343.13        329.01         7.66 o                         
  -5   0   5        110.79        110.08         3.79 o                         
  -4   0   5        782.75        868.42        13.34 o                         
  -3   0   5        237.89        261.65         4.94 o                         
  -2   0   5        203.66        206.19         3.74 o                         
  -1   0   5         10.53         12.55         0.76 o                         
   0   0   5        130.23        147.34         2.28 o                         
   1   0   5        512.17        496.34         5.47 o                         
   2   0   5         28.03         21.36         0.96 o                         
   3   0   5        224.25        214.91         3.83 o                         
   4   0   5         28.59         24.54         1.44 o                         
   5   0   5        133.21        134.69         3.73 o                         
   6   0   5        237.63        221.88         5.22 o                         
   7   0   5          0.28          0.36         0.87 o                         
   8   0   5         11.36         10.47         1.54 o                         
   9   0   5         51.80         54.71         3.44 o                         
  10   0   5          1.76          1.27         2.68 o                         
  -8   1   5          2.78         -0.09         2.14 o                         
  -7   1   5         79.71         82.57         4.51 o                         
  -6   1   5         59.78         67.95         3.85 o                         
  -5   1   5         51.38         38.24         2.51 o                         
  -4   1   5        269.44        291.80         6.70 o                         
  -3   1   5       1304.96       1347.88        18.88 o                         
  -2   1   5        222.12        211.85         3.80 o                         
  -1   1   5         10.27          6.19         0.57 o                         
   0   1   5         33.09         32.77         1.21 o                         
   1   1   5         14.74         27.60         0.77 o                         
   2   1   5        934.02        899.94         8.99 o                         
   3   1   5         82.33         80.61         2.02 o                         
   4   1   5        112.22        102.49         2.59 o                         
   5   1   5        390.74        399.32         6.73 o                         
   6   1   5          0.09          0.63         0.78 o                         
   7   1   5        192.12        192.44         4.79 o                         
   8   1   5        130.66        131.73         4.74 o                         
   9   1   5        279.32        277.17         6.94 o                         
  10   1   5         18.80         13.35         2.60 o                         
  -8   2   5         25.04         22.03         3.55 o                         
  -7   2   5        107.89        125.28         5.79 o                         
  -6   2   5          1.53         -1.34         1.42 o                         
  -5   2   5        175.20        186.98         5.78 o                         
  -4   2   5          0.12          0.46         1.00 o                         
  -3   2   5          0.16          0.80         0.63 o                         
  -2   2   5        108.68        115.85         2.52 o                         
  -1   2   5        306.61        311.03         4.29 o                         
   0   2   5        460.40        438.70         5.21 o                         
   1   2   5        646.66        609.94         6.00 o                         
   2   2   5        607.47        699.51         8.66 o                         
   3   2   5        996.56       1080.39        13.38 o                         
   4   2   5         24.48         24.66         1.33 o                         
   5   2   5          3.68          1.80         0.57 o                         
   6   2   5        147.28        152.00         4.95 o                         
   7   2   5        488.91        474.29         9.70 o                         
   8   2   5        189.58        200.28         6.33 o                         
   9   2   5        141.05        134.74         5.24 o                         
  10   2   5          0.12         -0.66         2.20 o                         
  -7   3   5         29.32         20.24         3.08 o                         
  -6   3   5          4.04          4.17         1.62 o                         
  -5   3   5         44.15         55.60         2.96 o                         
  -4   3   5        188.19        193.71         4.40 o                         
  -3   3   5        197.24        206.11         4.11 o                         
  -2   3   5        466.58        490.22         6.82 o                         
  -1   3   5         80.64         88.57         2.04 o                         
   0   3   5        448.12        448.52         5.72 o                         
   1   3   5        539.87        524.08         5.93 o                         
   2   3   5        566.47        622.76         7.28 o                         
   3   3   5        316.07        351.02         4.89 o                         
   4   3   5        170.86        200.11         4.21 o                         
   5   3   5          0.58          0.76         0.73 o                         
   6   3   5         40.01         40.46         2.38 o                         
   7   3   5         22.24         17.62         2.15 o                         
   8   3   5        243.26        246.18         7.50 o                         
   9   3   5         34.31         29.64         2.78 o                         
  10   3   5          7.18          1.57         1.91 o                         
  -7   4   5          2.98          3.61         2.25 o                         
  -6   4   5          0.25         -2.06         2.06 o                         
  -5   4   5          4.01          4.98         1.09 o                         
  -4   4   5         12.91         13.93         1.62 o                         
  -3   4   5         30.58         26.27         1.53 o                         
  -2   4   5          2.01          1.53         0.61 o                         
  -1   4   5         80.42         76.02         2.12 o                         
   0   4   5         54.26         53.63         1.71 o                         
   1   4   5          6.66          3.21         0.55 o                         
   2   4   5        550.21        561.00         6.71 o                         
   3   4   5        631.53        667.69         8.66 o                         
   4   4   5        175.94        198.96         4.14 o                         
   5   4   5        114.74        135.71         3.37 o                         
   6   4   5          3.33          1.87         0.66 o                         
   7   4   5        296.84        307.09         7.73 o                         
   8   4   5         42.38         38.96         3.40 o                         
   9   4   5         10.23          8.41         2.20 o                         
  10   4   5         10.35          9.55         2.67 o                         
  -6   5   5         36.20         35.98         3.20 o                         
  -5   5   5         10.89          8.12         1.67 o                         
  -4   5   5        195.75        193.85         5.00 o                         
  -3   5   5        124.52        118.52         3.77 o                         
  -2   5   5         94.74        100.68         3.12 o                         
  -1   5   5          0.05         -0.34         0.72 o                         
   0   5   5        138.43        152.52         3.45 o                         
   1   5   5        500.14        496.96         7.12 o                         
   2   5   5          4.88          3.01         0.58 o                         
   3   5   5        164.13        169.94         3.54 o                         
   4   5   5         23.12         23.08         1.60 o                         
   5   5   5         66.15         45.68         2.31 o                         
   6   5   5          1.48          1.00         0.82 o                         
   7   5   5        150.72        120.90         3.58 o                         
   8   5   5         15.72         12.84         1.62 o                         
   9   5   5          4.91          5.73         2.11 o                         
  10   5   5          0.67          2.65         2.68 o                         
  -5   6   5          1.41          0.02         2.01 o                         
  -4   6   5          3.30          2.38         1.70 o                         
  -3   6   5         42.56         42.81         2.75 o                         
  -2   6   5        429.38        425.53         7.99 o                         
  -1   6   5          7.47          6.64         1.17 o                         
   0   6   5          0.64          0.07         0.76 o                         
   1   6   5        176.36        173.02         3.77 o                         
   2   6   5         26.78         23.35         1.41 o                         
   3   6   5        206.08        213.46         4.02 o                         
   4   6   5         67.10         68.19         3.04 o                         
   5   6   5        780.96        774.07        11.93 o                         
   6   6   5         14.90         12.22         1.45 o                         
   7   6   5          0.26         -0.87         1.14 o                         
   8   6   5        107.17        112.02         3.84 o                         
   9   6   5         39.08         38.62         2.83 o                         
  10   6   5          0.88         -2.70         3.04 o                         
  -4   7   5         74.81         90.95         4.97 o                         
  -3   7   5         50.28         54.26         3.22 o                         
  -2   7   5         87.13         87.62         3.72 o                         
  -1   7   5         49.61         50.62         2.92 o                         
   0   7   5          0.03         -0.86         0.86 o                         
   1   7   5        299.34        315.17         6.41 o                         
   2   7   5        172.71        170.11         4.54 o                         
   3   7   5        259.66        264.93         5.35 o                         
   4   7   5        132.39        136.98         3.82 o                         
   5   7   5         46.26         44.05         2.86 o                         
   6   7   5        213.61        230.36         5.56 o                         
   7   7   5          0.03         -1.21         1.21 o                         
   8   7   5         25.12         26.50         2.47 o                         
   9   7   5         80.44         85.24         4.30 o                         
  10   7   5         34.36         24.33         3.53 o                         
  -3   8   5          8.29          3.68         2.66 o                         
  -2   8   5         40.62         33.55         2.84 o                         
  -1   8   5        172.68        172.55         5.92 o                         
   0   8   5          3.46          3.42         1.29 o                         
   1   8   5        408.33        400.82         7.68 o                         
   2   8   5         16.69         11.27         1.42 o                         
   3   8   5        126.18        126.37         3.47 o                         
   4   8   5        571.29        595.55         9.90 o                         
   5   8   5        170.26        175.81         5.58 o                         
   6   8   5         99.71         90.03         4.74 o                         
   7   8   5          1.58         -0.41         1.55 o                         
   8   8   5          1.24         -0.63         1.58 o                         
   9   8   5          1.92         -0.35         2.18 o                         
  -2   9   5         23.95         20.26         3.46 o                         
  -1   9   5         18.00         16.23         3.05 o                         
   0   9   5         86.27         90.46         4.69 o                         
   1   9   5         11.45         15.12         2.17 o                         
   2   9   5        143.06        135.19         4.83 o                         
   3   9   5          3.14          2.79         1.18 o                         
   4   9   5        128.66        144.37         4.61 o                         
   5   9   5          2.91          1.64         1.98 o                         
   6   9   5         25.60         26.39         2.57 o                         
   7   9   5          1.32          1.10         1.72 o                         
   8   9   5         52.22         68.73         5.25 o                         
   9   9   5         12.91          6.00         2.94 o                         
   0  10   5          0.29          7.11         4.69 o                         
   1  10   5         11.58         11.49         2.52 o                         
   2  10   5         26.24         29.76         2.69 o                         
   3  10   5        109.21        105.28         3.70 o                         
   4  10   5         34.77         26.86         2.31 o                         
   5  10   5          3.72          3.74         2.05 o                         
   6  10   5          5.38          0.14         2.23 o                         
   7  10   5        173.08        194.05         7.59 o                         
   8  10   5          1.56          4.97         3.38 o                         
   4  11   5         19.71         10.24         2.42 o                         
   5  11   5         51.38         53.83         6.89 o                         
  -6 -10   6         92.22         91.80        11.38 o                         
  -5 -10   6         11.67          7.45         2.63 o                         
  -4 -10   6        136.37        127.61         6.14 o                         
  -3 -10   6         36.88         32.04         3.42 o                         
  -2 -10   6        153.87        140.44         9.26 o                         
  -1 -10   6         72.23         75.26         4.88 o                         
   0 -10   6         27.57         25.62         4.54 o                         
  -7  -9   6         60.77         58.77         4.94 o                         
  -6  -9   6         23.87         21.49         2.60 o                         
  -5  -9   6         37.09         35.07         3.55 o                         
  -4  -9   6          0.00         -1.54         1.54 o                         
  -3  -9   6          0.71          1.31         1.45 o                         
  -2  -9   6          2.81          0.92         2.14 o                         
  -1  -9   6        129.25        140.28         6.43 o                         
   0  -9   6          3.48          6.83         1.54 o                         
   1  -9   6          4.31          3.79         2.52 o                         
   2  -9   6         32.64         38.53         3.66 o                         
  -8  -8   6        280.81        321.86         9.54 o                         
  -7  -8   6          9.82         11.48         2.22 o                         
  -6  -8   6          8.24         10.72         2.22 o                         
  -5  -8   6          9.35         11.70         2.10 o                         
  -4  -8   6        353.35        350.04         8.24 o                         
  -3  -8   6         18.18         14.81         1.70 o                         
  -2  -8   6        256.41        218.15         7.74 o                         
  -1  -8   6         52.28         52.88         3.76 o                         
   0  -8   6        119.88        124.11         5.02 o                         
   1  -8   6          3.94          5.06         1.23 o                         
   2  -8   6         29.39         34.53         2.51 o                         
   3  -8   6         12.84         11.06         3.97 o                         
  -9  -7   6          2.35          0.37         3.04 o                         
  -8  -7   6        109.21        116.18         6.62 o                         
  -7  -7   6          1.12          5.12         2.99 o                         
  -6  -7   6         15.07         11.20         1.86 o                         
  -5  -7   6         57.15         55.84         3.18 o                         
  -4  -7   6        198.98        214.86         6.05 o                         
  -3  -7   6        328.55        326.36         7.33 o                         
  -2  -7   6          0.01          1.76         1.25 o                         
  -1  -7   6          5.03          5.59         1.59 o                         
   0  -7   6         40.97         35.93         2.88 o                         
   1  -7   6         43.96         43.71         2.40 o                         
   2  -7   6          0.47         -0.06         1.04 o                         
   3  -7   6         13.60          9.23         2.34 o                         
   4  -7   6         59.69         58.09         4.91 o                         
   5  -7   6         44.34         37.37         4.35 o                         
  -9  -6   6         33.44         28.66         3.05 o                         
  -8  -6   6        138.61        133.74         5.87 o                         
  -7  -6   6        114.66        114.88         6.33 o                         
  -6  -6   6        141.36        145.36         5.55 o                         
  -5  -6   6         82.14         83.76         4.22 o                         
  -4  -6   6        201.08        197.71         5.28 o                         
  -3  -6   6          0.67          1.77         1.05 o                         
  -2  -6   6          7.41          4.37         1.07 o                         
  -1  -6   6        319.64        295.95         7.52 o                         
   0  -6   6         29.88         31.41         2.30 o                         
   1  -6   6        100.86         98.57         3.22 o                         
   2  -6   6          2.22          1.52         0.87 o                         
   3  -6   6          0.13         -0.82         1.18 o                         
   4  -6   6          2.15         -1.72         1.72 o                         
   5  -6   6         12.36          8.42         2.26 o                         
   6  -6   6          4.55         -1.98         4.89 o                         
  -9  -5   6         11.69          5.75         2.94 o                         
  -8  -5   6          1.30          0.45         1.73 o                         
  -7  -5   6         25.33         22.92         2.55 o                         
  -6  -5   6        327.74        325.86         8.00 o                         
  -5  -5   6        666.62        642.46        14.16 o                         
  -4  -5   6        179.42        181.87         5.65 o                         
  -3  -5   6         13.95         21.42         1.97 o                         
  -2  -5   6        586.87        580.96        10.29 o                         
  -1  -5   6        142.39        152.99         4.31 o                         
   0  -5   6          0.80          1.77         0.80 o                         
   1  -5   6       1145.18       1118.73        16.56 o                         
   2  -5   6       1656.33       1681.15        21.67 o                         
   3  -5   6          0.09         -0.41         0.99 o                         
   4  -5   6        119.50        132.89         6.09 o                         
   5  -5   6          1.02          0.63         1.42 o                         
   6  -5   6         65.95         74.07         5.27 o                         
   7  -5   6        188.08        172.05         9.86 o                         
  -9  -4   6          0.04         -1.25         2.63 o                         
  -8  -4   6         75.60         67.83         3.55 o                         
  -7  -4   6        106.64         95.54         4.44 o                         
  -6  -4   6         83.95         71.79         3.21 o                         
  -5  -4   6          4.68          5.61         1.09 o                         
  -4  -4   6          1.95         -0.14         1.78 o                         
  -3  -4   6        128.50        121.29         3.37 o                         
  -2  -4   6        174.49        170.46         6.29 o                         
  -1  -4   6         32.07         30.55         1.89 o                         
   0  -4   6         70.46         76.92         3.08 o                         
   1  -4   6        179.43        178.38         4.32 o                         
   2  -4   6         91.80        103.23         2.93 o                         
   3  -4   6         62.14         53.65         3.35 o                         
   4  -4   6         53.40         55.99         4.15 o                         
   5  -4   6          5.04          4.11         1.10 o                         
   6  -4   6         58.70         58.01         4.10 o                         
   7  -4   6         12.43          9.79         2.64 o                         
  -9  -3   6         11.25         16.06         3.36 o                         
  -8  -3   6          2.68          4.51         2.19 o                         
  -7  -3   6        205.29        203.61         6.00 o                         
  -6  -3   6        547.60        536.11         9.86 o                         
  -5  -3   6        881.74        863.58        14.01 o                         
  -4  -3   6         82.04        103.55         3.32 o                         
  -3  -3   6        599.95        576.72         9.48 o                         
  -2  -3   6        279.59        316.29         5.96 o                         
  -1  -3   6        254.43        269.03         6.79 o                         
   0  -3   6        266.89        252.58         6.26 o                         
   1  -3   6         92.58         94.09         2.73 o                         
   2  -3   6        141.48        151.97         3.69 o                         
   3  -3   6        249.85        251.07         5.01 o                         
   4  -3   6        141.51        131.82         4.43 o                         
   5  -3   6          1.48          0.95         1.15 o                         
   6  -3   6         26.79         25.97         2.30 o                         
   7  -3   6         24.78         28.05         2.74 o                         
   8  -3   6         16.63         16.80         2.76 o                         
  -9  -2   6         25.36         25.43         3.35 o                         
  -8  -2   6          9.21          9.66         2.43 o                         
  -7  -2   6         74.38         71.87         3.75 o                         
  -6  -2   6         22.09         23.36         1.66 o                         
  -5  -2   6        186.83        184.01         5.28 o                         
  -4  -2   6        226.29        243.18         5.83 o                         
  -3  -2   6         43.19         43.59         2.34 o                         
  -2  -2   6        521.52        521.91         7.90 o                         
  -1  -2   6        461.51        485.73         8.37 o                         
   0  -2   6        752.37        760.55        12.62 o                         
   1  -2   6        245.24        217.00         3.92 o                         
   2  -2   6         73.77         69.40         2.19 o                         
   3  -2   6         30.40         40.87         1.85 o                         
   4  -2   6          0.12          0.41         0.58 o                         
   5  -2   6          7.77          7.89         1.17 o                         
   6  -2   6        104.29         98.63         3.75 o                         
   7  -2   6         62.31         71.97         3.54 o                         
   8  -2   6        108.52        106.25         6.10 o                         
   9  -2   6          8.54          3.90         2.32 o                         
  -9  -1   6          4.51         -0.28         3.15 o                         
  -8  -1   6        100.47        108.30         5.35 o                         
  -7  -1   6         97.57         93.25         4.73 o                         
  -6  -1   6          9.74          7.12         1.62 o                         
  -5  -1   6         14.52         14.67         1.48 o                         
  -4  -1   6        589.21        592.65         9.54 o                         
  -3  -1   6         11.60          6.57         1.12 o                         
  -2  -1   6       1054.93       1130.32        15.71 o                         
  -1  -1   6         15.00         15.34         0.82 o                         
   0  -1   6        130.55        137.86         2.70 o                         
   1  -1   6        575.49        564.67         8.46 o                         
   2  -1   6         82.86         88.59         2.65 o                         
   3  -1   6         37.06         41.64         1.52 o                         
   4  -1   6         18.09         21.06         1.41 o                         
   5  -1   6          2.22          1.26         0.79 o                         
   6  -1   6         17.35         19.85         1.58 o                         
   7  -1   6         15.33         11.97         1.61 o                         
   8  -1   6         89.88         92.38         3.46 o                         
   9  -1   6         69.87         73.17         3.62 o                         
  -8   0   6          8.98          4.55         2.58 o                         
  -7   0   6          0.01         -0.61         1.35 o                         
  -6   0   6          2.07          1.47         1.02 o                         
  -5   0   6         25.85         23.86         1.79 o                         
  -4   0   6          0.83         -0.58         0.58 o                         
  -3   0   6          2.58         14.21         1.24 o                         
  -2   0   6       2900.13       3031.11        33.24 o                         
  -1   0   6         12.27          9.64         0.70 o                         
   0   0   6        416.85        429.76         5.58 o                         
   1   0   6        129.34        122.61         2.22 o                         
   2   0   6         33.18         37.81         1.33 o                         
   3   0   6         13.91         32.85         1.34 o                         
   4   0   6          6.55          7.59         0.87 o                         
   5   0   6        523.56        537.43         8.80 o                         
   6   0   6        312.01        304.66         6.24 o                         
   7   0   6         76.52         74.06         3.28 o                         
   8   0   6         49.21         48.22         2.94 o                         
   9   0   6         14.66         11.41         1.83 o                         
  10   0   6         18.14         14.63         2.70 o                         
  -8   1   6          4.63         -0.56         2.94 o                         
  -7   1   6         17.15         16.58         3.22 o                         
  -6   1   6          0.22         -0.26         1.18 o                         
  -5   1   6         40.57         41.49         2.69 o                         
  -4   1   6        125.92        128.66         3.67 o                         
  -3   1   6        201.86        226.79         4.51 o                         
  -2   1   6         50.13         51.39         1.72 o                         
  -1   1   6        344.21        340.99         4.88 o                         
   0   1   6        148.66        151.43         2.79 o                         
   1   1   6        908.49        930.66         9.51 o                         
   2   1   6        544.93        572.13         6.58 o                         
   3   1   6          0.20          0.61         0.38 o                         
   4   1   6        173.26        171.33         3.31 o                         
   5   1   6        160.31        149.68         3.24 o                         
   6   1   6       1013.53       1025.26        15.16 o                         
   7   1   6         44.95         39.42         2.35 o                         
   8   1   6          7.58          8.63         1.57 o                         
   9   1   6        100.01        100.60         4.89 o                         
  10   1   6         10.40          7.41         2.36 o                         
  -8   2   6          1.34          1.45         3.75 o                         
  -7   2   6        133.58        151.40         5.99 o                         
  -6   2   6         53.79         64.70         3.78 o                         
  -5   2   6          5.86          6.44         1.50 o                         
  -4   2   6        798.75        809.92        13.70 o                         
  -3   2   6         36.19         36.74         2.08 o                         
  -2   2   6        422.88        461.85         6.62 o                         
  -1   2   6         43.02         47.13         1.41 o                         
   0   2   6         41.41         49.73         1.27 o                         
   1   2   6         35.16         31.62         0.90 o                         
   2   2   6       2638.75       2641.71        25.91 o                         
   3   2   6          5.31          4.21         0.58 o                         
   4   2   6          6.31          5.81         0.82 o                         
   5   2   6        125.84        123.87         2.98 o                         
   6   2   6         20.74         19.95         1.52 o                         
   7   2   6          2.48          3.03         0.96 o                         
   8   2   6          0.05          0.83         1.25 o                         
   9   2   6         81.16         83.20         4.36 o                         
  10   2   6         15.72         20.97         2.73 o                         
  -7   3   6          1.75          0.15         1.79 o                         
  -6   3   6         24.38         26.64         2.51 o                         
  -5   3   6          0.55         -1.04         1.04 o                         
  -4   3   6          9.24          8.82         1.32 o                         
  -3   3   6          4.78          8.20         0.97 o                         
  -2   3   6         13.07         11.90         0.97 o                         
  -1   3   6        105.77        106.23         2.53 o                         
   0   3   6        887.83        964.59        10.48 o                         
   1   3   6          0.73          0.94         0.31 o                         
   2   3   6       2048.00       2147.85        21.48 o                         
   3   3   6        397.41        443.99         5.59 o                         
   4   3   6         68.89         76.27         2.74 o                         
   5   3   6        105.02         96.43         2.39 o                         
   6   3   6        142.94        139.19         3.87 o                         
   7   3   6          3.01          6.08         1.22 o                         
   8   3   6         24.47         20.38         2.15 o                         
   9   3   6          9.39          8.58         2.05 o                         
  10   3   6         60.35         59.11         3.62 o                         
  -6   4   6          4.93          2.62         2.03 o                         
  -5   4   6         14.68         12.60         1.83 o                         
  -4   4   6          1.35          0.84         0.78 o                         
  -3   4   6         16.63         16.08         1.21 o                         
  -2   4   6         16.65         16.08         1.21 o                         
  -1   4   6         42.10         40.59         1.70 o                         
   0   4   6        141.36        153.54         2.99 o                         
   1   4   6          1.59          1.74         0.48 o                         
   2   4   6         48.87         58.07         1.74 o                         
   3   4   6         99.80        107.11         2.46 o                         
   4   4   6          1.09          0.58         0.52 o                         
   5   4   6        367.16        330.88         5.29 o                         
   6   4   6         18.06         17.56         1.10 o                         
   7   4   6         68.66         60.11         3.99 o                         
   8   4   6          3.69          7.43         1.48 o                         
   9   4   6          4.57          2.48         1.66 o                         
  10   4   6         13.75         12.73         2.78 o                         
  -6   5   6         51.08         52.31         4.13 o                         
  -5   5   6         17.89         14.91         2.16 o                         
  -4   5   6          0.18         -0.84         1.03 o                         
  -3   5   6        505.48        492.88         7.75 o                         
  -2   5   6        372.85        369.55         6.34 o                         
  -1   5   6         44.95         41.05         2.03 o                         
   0   5   6        267.01        288.11         4.97 o                         
   1   5   6        142.31        151.28         3.18 o                         
   2   5   6        281.13        300.26         4.43 o                         
   3   5   6          0.66          2.07         0.63 o                         
   4   5   6         51.17         52.29         2.28 o                         
   5   5   6          1.04          1.38         0.74 o                         
   6   5   6         22.57         29.06         1.76 o                         
   7   5   6         33.85         28.86         2.32 o                         
   8   5   6        179.41        182.12         4.71 o                         
   9   5   6         12.26          9.89         1.74 o                         
  10   5   6          6.83          7.39         2.47 o                         
  -5   6   6          1.68         -0.57         2.12 o                         
  -4   6   6         26.67         23.57         2.26 o                         
  -3   6   6         45.76         50.27         2.76 o                         
  -2   6   6        304.53        307.32         6.48 o                         
  -1   6   6          0.00         -0.86         0.86 o                         
   0   6   6        207.99        227.79         4.80 o                         
   1   6   6        103.46        109.98         3.05 o                         
   2   6   6        290.44        284.75         4.89 o                         
   3   6   6         15.60         11.76         1.01 o                         
   4   6   6        172.80        184.27         4.13 o                         
   5   6   6          0.05          1.32         0.94 o                         
   6   6   6        981.52        929.46        14.66 o                         
   7   6   6         21.63         21.38         1.58 o                         
   8   6   6        245.63        225.43         5.92 o                         
   9   6   6        210.67        211.88         7.23 o                         
  10   6   6         55.57         46.67         3.47 o                         
  -4   7   6        102.62        102.89         4.98 o                         
  -3   7   6          8.71          3.04         1.75 o                         
  -2   7   6          5.69          2.06         1.52 o                         
  -1   7   6          1.86          1.63         1.58 o                         
   0   7   6          0.09         -0.25         1.15 o                         
   1   7   6         11.17         11.36         1.35 o                         
   2   7   6         26.87         26.19         1.72 o                         
   3   7   6         27.48         29.36         1.68 o                         
   4   7   6        727.82        729.11        11.68 o                         
   5   7   6        418.65        401.77         7.22 o                         
   6   7   6        185.33        177.25         5.07 o                         
   7   7   6          1.69          0.93         1.26 o                         
   8   7   6          4.57          5.43         1.57 o                         
   9   7   6         75.16         92.36         4.50 o                         
  10   7   6          0.09          1.93         2.26 o                         
  -3   8   6         24.53         30.43         3.27 o                         
  -2   8   6          7.16          3.26         2.58 o                         
  -1   8   6         15.23         11.98         2.21 o                         
   0   8   6        290.23        307.08         7.45 o                         
   1   8   6        618.76        632.99        11.13 o                         
   2   8   6        205.06        200.65         5.24 o                         
   3   8   6        813.77        837.20        11.37 o                         
   4   8   6          1.70         -0.58         1.26 o                         
   5   8   6        460.73        483.47         9.12 o                         
   6   8   6        296.95        306.72         6.66 o                         
   7   8   6         54.74         49.91         3.72 o                         
   8   8   6          0.08         -1.75         1.75 o                         
   9   8   6         18.53         11.14         2.87 o                         
  -1   9   6          5.44          2.97         2.79 o                         
   0   9   6         55.63         55.20         3.58 o                         
   1   9   6         15.58         15.47         2.61 o                         
   2   9   6          7.34          4.15         1.33 o                         
   3   9   6        128.81        131.27         4.86 o                         
   4   9   6         38.57         38.09         2.56 o                         
   5   9   6        182.46        193.28         5.44 o                         
   6   9   6          7.17          4.49         2.05 o                         
   7   9   6         47.59         44.58         3.26 o                         
   8   9   6         23.38         22.82         3.07 o                         
   9   9   6        117.34        132.79         7.52 o                         
   1  10   6         86.00         82.77         4.64 o                         
   2  10   6         10.45          4.80         2.20 o                         
   3  10   6         82.22         78.54         4.78 o                         
   4  10   6         39.30         35.81         3.03 o                         
   5  10   6         10.38          9.63         2.72 o                         
   6  10   6          0.04         -1.98         1.98 o                         
   7  10   6          3.28          3.41         3.43 o                         
  -5 -10   7          3.67          0.94         3.24 o                         
  -4 -10   7         29.92         23.76         3.09 o                         
  -3 -10   7         83.65         90.85         6.05 o                         
  -2 -10   7         29.44         34.84         4.56 o                         
  -1 -10   7          0.83          0.55         2.70 o                         
  -7  -9   7          2.46         -2.98         2.98 o                         
  -6  -9   7         38.60         37.10         4.38 o                         
  -5  -9   7          0.02          0.33         1.93 o                         
  -4  -9   7        135.08        133.14         5.70 o                         
  -3  -9   7         27.32         18.99         2.53 o                         
  -2  -9   7        376.55        427.02        12.26 o                         
  -1  -9   7          6.07         -0.28         2.03 o                         
   0  -9   7          6.65          3.82         2.11 o                         
   1  -9   7         66.28         78.84         4.39 o                         
   2  -9   7          0.04          0.91         2.70 o                         
  -8  -8   7          0.83          1.42         3.13 o                         
  -7  -8   7          2.24          0.48         2.08 o                         
  -6  -8   7          0.70         -2.19         2.19 o                         
  -5  -8   7         32.67         28.69         3.53 o                         
  -4  -8   7          4.51          6.84         1.79 o                         
  -3  -8   7          8.50         10.86         1.67 o                         
  -2  -8   7         51.77         49.98         3.71 o                         
  -1  -8   7          5.41          4.82         1.83 o                         
   0  -8   7          1.80          4.18         1.55 o                         
   1  -8   7         14.21         10.74         1.78 o                         
   2  -8   7         75.57         82.76         3.81 o                         
   3  -8   7          5.25          1.58         3.13 o                         
  -8  -7   7          9.68          8.87         2.61 o                         
  -7  -7   7          2.49          6.07         2.26 o                         
  -6  -7   7          0.64          7.27         3.39 o                         
  -5  -7   7        383.09        361.16        11.03 o                         
  -4  -7   7        163.12        195.39         5.38 o                         
  -3  -7   7        563.10        521.79        10.30 o                         
  -2  -7   7          5.45          7.05         1.46 o                         
  -1  -7   7         16.82         22.99         2.34 o                         
   0  -7   7         27.99         22.05         2.22 o                         
   1  -7   7        614.08        623.87        10.93 o                         
   2  -7   7         38.48         35.36         2.18 o                         
   3  -7   7          6.57          5.81         1.73 o                         
   4  -7   7          0.24          0.08         2.57 o                         
   5  -7   7         27.03         22.92         3.45 o                         
  -9  -6   7          0.03          0.91         2.84 o                         
  -8  -6   7          6.09          4.22         2.06 o                         
  -7  -6   7         80.76         73.26         4.65 o                         
  -6  -6   7          7.15          8.90         1.93 o                         
  -5  -6   7         85.68         71.53         3.51 o                         
  -4  -6   7        319.36        335.32         7.93 o                         
  -3  -6   7          4.52          1.29         1.01 o                         
  -2  -6   7          8.42          3.29         1.21 o                         
  -1  -6   7        334.17        337.16         8.30 o                         
   0  -6   7         43.23         42.88         3.39 o                         
   1  -6   7        349.74        371.19         7.68 o                         
   2  -6   7          0.46          0.85         0.87 o                         
   3  -6   7          1.67          0.59         1.32 o                         
   4  -6   7          0.01         -1.74         1.74 o                         
   5  -6   7         32.47         30.38         3.91 o                         
   6  -6   7         36.19         27.54        10.79 o                         
  -9  -5   7        190.40        174.85         7.77 o                         
  -8  -5   7         83.97         96.25         6.61 o                         
  -7  -5   7        170.11        163.28         5.27 o                         
  -6  -5   7        206.52        221.77         6.08 o                         
  -5  -5   7        335.71        339.82         8.40 o                         
  -4  -5   7        471.71        441.65         9.76 o                         
  -3  -5   7       1482.12       1511.80        23.84 o                         
  -2  -5   7         41.20         33.79         2.37 o                         
  -1  -5   7        104.84        111.11         3.69 o                         
   0  -5   7         10.17         11.89         1.40 o                         
   1  -5   7          3.00          4.36         1.00 o                         
   2  -5   7         42.46         44.75         2.30 o                         
   3  -5   7         71.07         74.61         3.57 o                         
   4  -5   7         14.67         11.96         2.37 o                         
   5  -5   7         36.49         32.43         3.95 o                         
   6  -5   7         86.86         92.94         5.83 o                         
   7  -5   7        129.08        123.27         8.97 o                         
  -9  -4   7         21.65         16.91         3.80 o                         
  -8  -4   7          1.56          0.18         1.74 o                         
  -7  -4   7         21.99         22.48         2.59 o                         
  -6  -4   7          3.52          4.02         1.51 o                         
  -5  -4   7        316.48        307.09         5.70 o                         
  -4  -4   7        111.64        112.60         3.98 o                         
  -3  -4   7        630.65        648.93        13.48 o                         
  -2  -4   7        104.95        107.21         3.41 o                         
  -1  -4   7       1167.53       1230.33        18.31 o                         
   0  -4   7        642.68        627.72        11.01 o                         
   1  -4   7         27.70         21.00         1.56 o                         
   2  -4   7         17.65         19.83         1.50 o                         
   3  -4   7        125.04        115.28         3.76 o                         
   4  -4   7        200.08        184.44         6.82 o                         
   5  -4   7         29.38         32.05         3.04 o                         
   6  -4   7         13.19         14.80         2.98 o                         
   7  -4   7          2.63          2.51         4.05 o                         
  -9  -3   7          3.87         -0.17         2.93 o                         
  -8  -3   7         23.95         19.85         3.11 o                         
  -7  -3   7          0.47         -0.15         1.35 o                         
  -6  -3   7          0.02         -0.61         1.09 o                         
  -5  -3   7         33.15         31.28         2.19 o                         
  -4  -3   7        161.69        152.63         4.40 o                         
  -3  -3   7         45.37         40.80         1.92 o                         
  -2  -3   7         74.41         72.98         2.74 o                         
  -1  -3   7         71.09         79.21         2.62 o                         
   0  -3   7        125.92        129.56         3.64 o                         
   1  -3   7          2.30          3.05         0.79 o                         
   2  -3   7         99.96         89.54         2.68 o                         
   3  -3   7        214.92        213.43         5.09 o                         
   4  -3   7          3.11          3.14         1.04 o                         
   5  -3   7        149.26        139.52         5.11 o                         
   6  -3   7          0.47         -1.53         1.53 o                         
   7  -3   7         73.61         70.43         5.10 o                         
   8  -3   7          1.45         -0.79         2.54 o                         
  -9  -2   7         50.94         40.50         4.29 o                         
  -8  -2   7         10.43          7.40         2.00 o                         
  -7  -2   7          0.21          0.77         1.54 o                         
  -6  -2   7         14.60         12.69         1.54 o                         
  -5  -2   7         99.95         96.35         3.34 o                         
  -4  -2   7         45.75         55.50         3.68 o                         
  -3  -2   7        632.51        675.52        11.75 o                         
  -2  -2   7         74.57         73.34         2.76 o                         
  -1  -2   7        319.33        347.57         6.90 o                         
   0  -2   7         44.98         46.98         1.99 o                         
   1  -2   7          3.10          2.19         0.51 o                         
   2  -2   7         15.69         17.34         1.37 o                         
   3  -2   7          1.81          1.00         0.60 o                         
   4  -2   7         30.01         23.38         1.79 o                         
   5  -2   7        142.71        137.33         3.78 o                         
   6  -2   7         33.10         28.01         1.94 o                         
   7  -2   7          1.65          2.97         1.31 o                         
   8  -2   7          1.42          2.51         1.92 o                         
   9  -2   7         19.62         21.90         2.55 o                         
  -9  -1   7        102.53        100.04         6.05 o                         
  -8  -1   7         38.72         33.83         3.14 o                         
  -7  -1   7         11.88         13.69         2.09 o                         
  -6  -1   7        108.15        102.22         4.18 o                         
  -5  -1   7          2.17         -0.80         0.80 o                         
  -4  -1   7         18.03         13.56         1.33 o                         
  -3  -1   7        173.81        176.83         5.20 o                         
  -2  -1   7         34.78         39.89         1.82 o                         
  -1  -1   7         41.21         23.78         1.08 o                         
   0  -1   7          2.11          2.12         0.40 o                         
   1  -1   7        753.60        761.89        10.70 o                         
   2  -1   7        334.03        362.15         5.63 o                         
   3  -1   7         11.32         12.16         0.73 o                         
   4  -1   7         54.58         61.74         2.50 o                         
   5  -1   7         59.93         62.69         2.86 o                         
   6  -1   7          5.25          5.76         1.10 o                         
   7  -1   7         53.54         50.09         2.76 o                         
   8  -1   7         16.42         12.03         1.84 o                         
   9  -1   7         34.40         35.40         2.77 o                         
  -8   0   7         40.58         49.19         4.89 o                         
  -7   0   7         33.95         40.09         2.81 o                         
  -6   0   7          1.70          0.39         1.26 o                         
  -5   0   7          5.98          4.10         1.11 o                         
  -4   0   7        184.24        184.01         4.07 o                         
  -3   0   7          3.43          3.33         0.69 o                         
  -2   0   7         15.04         16.55         0.98 o                         
  -1   0   7       1124.58       1177.10        14.29 o                         
   0   0   7        227.92        247.78         3.55 o                         
   1   0   7        588.30        643.03         8.30 o                         
   2   0   7        699.01        711.16         8.88 o                         
   3   0   7         12.09         13.68         0.94 o                         
   4   0   7        207.38        209.38         4.28 o                         
   5   0   7       1082.37       1069.60        15.28 o                         
   6   0   7         12.39          9.79         1.30 o                         
   7   0   7         10.64         11.67         1.50 o                         
   8   0   7          0.24         -1.19         1.19 o                         
   9   0   7         66.22         77.26         3.49 o                         
  -8   1   7          4.92         -0.36         3.72 o                         
  -7   1   7          4.71          2.72         1.85 o                         
  -6   1   7        106.98        108.89         5.25 o                         
  -5   1   7         25.67         18.24         1.88 o                         
  -4   1   7       1814.58       1846.65        25.78 o                         
  -3   1   7        857.76        915.65        12.52 o                         
  -2   1   7        788.71        796.26        11.10 o                         
  -1   1   7        120.83        152.86         2.48 o                         
   0   1   7        111.60        102.51         2.23 o                         
   1   1   7        131.70        166.22         2.41 o                         
   2   1   7         97.84        116.21         2.12 o                         
   3   1   7       1012.39       1004.93        11.17 o                         
   4   1   7        162.79        192.62         3.76 o                         
   5   1   7        401.45        407.99         6.56 o                         
   6   1   7         61.12         65.48         2.79 o                         
   7   1   7         11.59         11.40         1.44 o                         
   8   1   7          4.91          4.44         1.25 o                         
   9   1   7         21.39         23.68         2.36 o                         
  10   1   7         42.05         42.38         3.71 o                         
  -7   2   7         61.27         62.47         4.16 o                         
  -6   2   7         57.65         62.02         3.93 o                         
  -5   2   7        226.01        242.23         6.55 o                         
  -4   2   7         60.12         50.89         2.82 o                         
  -3   2   7        711.38        734.78        11.74 o                         
  -2   2   7         35.46         35.24         1.58 o                         
  -1   2   7          1.25          0.63         0.39 o                         
   0   2   7        172.33        178.44         3.46 o                         
   1   2   7         26.43         24.36         0.97 o                         
   2   2   7         10.47          9.19         0.64 o                         
   3   2   7        979.00       1059.36        14.78 o                         
   4   2   7        711.43        724.24        10.95 o                         
   5   2   7        941.83        865.56        12.54 o                         
   6   2   7         16.26         16.37         1.65 o                         
   7   2   7       1105.68       1102.26        15.13 o                         
   8   2   7         41.47         43.95         2.59 o                         
   9   2   7        211.23        201.87         5.88 o                         
  10   2   7         22.82         16.63         2.54 o                         
  -7   3   7        169.54        159.26         7.61 o                         
  -6   3   7          0.66          1.59         1.64 o                         
  -5   3   7         65.39         73.56         3.60 o                         
  -4   3   7         14.86         14.19         1.57 o                         
  -3   3   7         38.12         37.34         1.94 o                         
  -2   3   7         14.81         16.50         1.12 o                         
  -1   3   7         51.78         54.55         1.68 o                         
   0   3   7         33.41         40.93         1.15 o                         
   1   3   7        614.64        645.98         6.98 o                         
   2   3   7        375.52        383.33         4.63 o                         
   3   3   7        708.30        721.03         8.54 o                         
   4   3   7         73.91         99.69         2.64 o                         
   5   3   7        357.32        359.08         6.58 o                         
   6   3   7         22.69         23.24         1.90 o                         
   7   3   7          0.01          1.05         0.84 o                         
   8   3   7         68.45         71.78         3.31 o                         
   9   3   7          2.33          3.14         1.49 o                         
  10   3   7         27.33         25.43         2.71 o                         
  -6   4   7         50.85         47.45         3.34 o                         
  -5   4   7          7.97          9.43         1.55 o                         
  -4   4   7          1.54         -0.35         0.94 o                         
  -3   4   7          0.18          0.86         0.83 o                         
  -2   4   7        115.75        118.90         2.86 o                         
  -1   4   7        429.11        423.09         6.07 o                         
   0   4   7         19.89         20.79         1.16 o                         
   1   4   7       1769.81       1771.26        17.82 o                         
   2   4   7         14.61         12.70         0.84 o                         
   3   4   7        451.27        500.01         6.67 o                         
   4   4   7        606.51        622.72         8.15 o                         
   5   4   7        373.72        375.70         6.06 o                         
   6   4   7        544.48        546.22        10.02 o                         
   7   4   7        502.81        480.88         8.74 o                         
   8   4   7         47.02         45.62         2.70 o                         
   9   4   7         28.88         33.56         2.63 o                         
  10   4   7          0.95          3.25         2.06 o                         
  -5   5   7         49.60         53.58         3.47 o                         
  -4   5   7         39.84         35.55         2.15 o                         
  -3   5   7         20.83         22.85         1.67 o                         
  -2   5   7        164.09        161.52         3.85 o                         
  -1   5   7         26.90         28.34         1.66 o                         
   0   5   7         11.74         10.74         1.09 o                         
   1   5   7         83.12         81.99         2.25 o                         
   2   5   7         12.86         15.80         1.10 o                         
   3   5   7         22.11         16.96         1.15 o                         
   4   5   7        119.20        133.71         3.32 o                         
   5   5   7        303.80        290.00         5.38 o                         
   6   5   7         27.69         36.10         1.70 o                         
   7   5   7        352.53        324.72         5.60 o                         
   8   5   7         91.49         78.93         2.89 o                         
   9   5   7          1.61          1.64         1.21 o                         
  10   5   7         34.04         37.43         3.54 o                         
  -5   6   7          0.01         -1.67         2.49 o                         
  -4   6   7         26.08         24.99         2.36 o                         
  -3   6   7         10.00          6.02         1.46 o                         
  -2   6   7          0.02          1.22         1.03 o                         
  -1   6   7        147.48        148.91         4.22 o                         
   0   6   7         37.95         37.17         2.17 o                         
   1   6   7          2.30          1.86         0.81 o                         
   2   6   7         88.83         88.54         2.53 o                         
   3   6   7        100.54        110.26         2.78 o                         
   4   6   7        875.15        828.14        11.19 o                         
   5   6   7        208.64        228.67         5.02 o                         
   6   6   7        477.71        477.65         8.57 o                         
   7   6   7         19.78         13.00         1.40 o                         
   8   6   7         85.52         83.98         2.89 o                         
   9   6   7         18.47         16.75         1.74 o                         
  10   6   7         64.87         62.45         4.05 o                         
  -4   7   7         42.30         41.73         3.74 o                         
  -3   7   7         14.17         15.83         3.04 o                         
  -2   7   7         51.03         54.59         3.13 o                         
  -1   7   7         78.84         74.66         3.74 o                         
   0   7   7        171.65        167.32         4.58 o                         
   1   7   7        157.26        170.47         4.61 o                         
   2   7   7        116.77        119.91         3.31 o                         
   3   7   7          6.85          8.43         1.09 o                         
   4   7   7         29.12         28.55         1.96 o                         
   5   7   7          0.02          0.64         0.97 o                         
   6   7   7        118.10        132.49         4.18 o                         
   7   7   7          0.06          5.86         1.29 o                         
   8   7   7         42.70         38.55         2.37 o                         
   9   7   7        186.77        227.80         6.22 o                         
  10   7   7         22.21         23.91         2.27 o                         
  -2   8   7          6.75          1.32         2.26 o                         
  -1   8   7         99.01         92.76         4.21 o                         
   0   8   7          4.29          3.31         1.98 o                         
   1   8   7        185.88        182.61         5.32 o                         
   2   8   7         49.92         50.52         3.06 o                         
   3   8   7        146.44        151.29         3.71 o                         
   4   8   7        109.32        107.80         3.80 o                         
   5   8   7         31.30         35.70         2.65 o                         
   6   8   7         25.91         25.74         2.06 o                         
   7   8   7         91.19         98.81         4.01 o                         
   8   8   7          4.26         -0.95         1.71 o                         
   9   8   7          3.11          2.69         2.13 o                         
  -1   9   7          6.93          3.52         2.76 o                         
   0   9   7         57.77         55.11         4.33 o                         
   1   9   7         35.59         34.29         2.83 o                         
   2   9   7         38.98         34.58         2.30 o                         
   3   9   7          5.47          5.24         1.34 o                         
   4   9   7         23.57         22.05         2.00 o                         
   5   9   7         50.16         49.14         3.05 o                         
   6   9   7         46.80         53.67         3.12 o                         
   7   9   7         12.69          9.38         2.16 o                         
   8   9   7         52.81         49.94         3.64 o                         
   1  10   7        107.92        109.30         6.84 o                         
   2  10   7         50.40         53.05         4.37 o                         
   3  10   7         78.59         72.41         3.52 o                         
   4  10   7          3.86          0.98         2.11 o                         
   5  10   7          4.51          2.60         2.09 o                         
   6  10   7          5.31          2.25         2.38 o                         
   7  10   7        124.72        141.63         6.52 o                         
  -4 -10   8         27.58         34.63         3.77 o                         
  -3 -10   8        180.88        196.88         7.61 o                         
  -2 -10   8          0.03         -1.97         2.21 o                         
  -6  -9   8         12.64          4.28         3.42 o                         
  -5  -9   8        195.37        211.85         9.82 o                         
  -4  -9   8        256.96        275.49         7.46 o                         
  -3  -9   8        399.09        391.39        10.54 o                         
  -2  -9   8          7.27          7.20         2.52 o                         
  -1  -9   8        171.35        175.60         7.31 o                         
   0  -9   8        112.02        111.60         6.29 o                         
   1  -9   8         52.64         44.34         3.58 o                         
  -7  -8   8         32.75         32.02         3.97 o                         
  -6  -8   8          1.70         -0.19         1.89 o                         
  -5  -8   8          8.35          5.44         2.53 o                         
  -4  -8   8          0.12          0.51         1.64 o                         
  -3  -8   8          0.53         -1.43         1.43 o                         
  -2  -8   8         15.37         22.34         2.54 o                         
  -1  -8   8          9.54          9.95         2.12 o                         
   0  -8   8          1.93          3.15         1.46 o                         
   1  -8   8        147.00        155.09         4.87 o                         
   2  -8   8         18.21         21.86         2.68 o                         
   3  -8   8         17.50         21.08         7.17 o                         
  -8  -7   8         70.68         99.16         8.33 o                         
  -7  -7   8        112.51        113.40         4.97 o                         
  -6  -7   8          9.97         12.26         2.24 o                         
  -5  -7   8         51.28         49.84         3.70 o                         
  -4  -7   8          0.54         -0.06         0.96 o                         
  -3  -7   8        230.43        231.60         6.41 o                         
  -2  -7   8         21.13         24.64         2.69 o                         
  -1  -7   8         71.71         59.60         3.87 o                         
   0  -7   8         17.74         26.18         2.38 o                         
   1  -7   8         85.18         86.63         3.55 o                         
   2  -7   8         37.13         34.65         2.41 o                         
   3  -7   8          0.49          2.51         2.11 o                         
   4  -7   8          0.42         -3.09         4.01 o                         
  -8  -6   8          1.45         -2.54         2.99 o                         
  -7  -6   8          1.60          1.21         1.16 o                         
  -6  -6   8          0.94         -0.25         0.87 o                         
  -5  -6   8          3.32          4.91         1.84 o                         
  -4  -6   8          9.29          9.42         1.67 o                         
  -3  -6   8          2.60          5.60         1.22 o                         
  -2  -6   8         11.58          5.99         1.29 o                         
  -1  -6   8        270.10        247.11         6.91 o                         
   0  -6   8       1164.53       1175.36        18.66 o                         
   1  -6   8          6.73          8.12         1.40 o                         
   2  -6   8        159.41        172.06         4.76 o                         
   3  -6   8          0.02          3.01         2.47 o                         
   4  -6   8          4.81          4.01         2.11 o                         
   5  -6   8          2.88         -1.62         2.58 o                         
  -8  -5   8         99.32        109.42         4.87 o                         
  -7  -5   8          9.12          9.49         2.50 o                         
  -6  -5   8         66.85         63.14         4.17 o                         
  -5  -5   8         53.34         49.23         2.49 o                         
  -4  -5   8          0.62          0.58         1.43 o                         
  -3  -5   8         46.29         43.00         2.63 o                         
  -2  -5   8          0.33          0.13         0.91 o                         
  -1  -5   8        178.32        176.20         5.17 o                         
   0  -5   8        469.95        455.44         9.67 o                         
   1  -5   8         99.59        104.27         3.87 o                         
   2  -5   8        624.46        616.95        10.54 o                         
   3  -5   8         74.15         80.60         3.23 o                         
   4  -5   8        150.52        149.82         5.72 o                         
   5  -5   8         26.68         24.55         3.22 o                         
   6  -5   8         56.23         52.68         6.48 o                         
  -9  -4   8         53.26         49.55         4.83 o                         
  -8  -4   8         73.87         77.88         5.43 o                         
  -7  -4   8         10.95          8.98         1.68 o                         
  -6  -4   8        137.00        133.16         4.54 o                         
  -5  -4   8        186.99        186.33         5.45 o                         
  -4  -4   8        563.50        555.21        10.84 o                         
  -3  -4   8          0.93          0.08         0.66 o                         
  -2  -4   8        399.71        413.44         8.79 o                         
  -1  -4   8         16.27         11.84         1.24 o                         
   0  -4   8       1108.84       1124.33        17.04 o                         
   1  -4   8        800.97        731.83        12.04 o                         
   2  -4   8        976.19        966.55        15.56 o                         
   3  -4   8        911.30        901.22        13.58 o                         
   4  -4   8         37.75         31.51         2.59 o                         
   5  -4   8         10.61          6.67         2.26 o                         
   6  -4   8          7.20         11.04         2.40 o                         
   7  -4   8          0.62          0.08         2.44 o                         
  -9  -3   8          0.01          0.70         3.20 o                         
  -8  -3   8          1.56         -2.30         2.30 o                         
  -7  -3   8          2.85          0.57         1.41 o                         
  -6  -3   8         43.65         47.81         2.66 o                         
  -5  -3   8         64.59         59.17         3.36 o                         
  -4  -3   8         76.70         82.33         3.52 o                         
  -3  -3   8        125.54        130.75         3.93 o                         
  -2  -3   8        182.82        208.85         4.94 o                         
  -1  -3   8        268.98        259.33         6.37 o                         
   0  -3   8         14.18          8.23         0.95 o                         
   1  -3   8        201.23        199.07         4.34 o                         
   2  -3   8         12.73         13.39         1.20 o                         
   3  -3   8          3.14          1.27         0.90 o                         
   4  -3   8        305.78        288.52         6.13 o                         
   5  -3   8        465.82        484.20        10.52 o                         
   6  -3   8         75.52         73.96         4.06 o                         
   7  -3   8          4.06          1.29         1.81 o                         
   8  -3   8         16.93         16.28         3.32 o                         
  -8  -2   8          0.94          6.02         2.33 o                         
  -7  -2   8        104.57        113.81         5.24 o                         
  -6  -2   8        316.94        286.30         6.40 o                         
  -5  -2   8          7.56         10.01         1.27 o                         
  -4  -2   8        346.64        332.95         7.65 o                         
  -3  -2   8        322.98        340.10         7.86 o                         
  -2  -2   8         99.86         90.66         3.11 o                         
  -1  -2   8         98.73        102.38         2.90 o                         
   0  -2   8        123.85        148.96         3.77 o                         
   1  -2   8         39.19         38.46         2.01 o                         
   2  -2   8          0.25         -0.41         0.48 o                         
   3  -2   8          0.87          1.02         0.56 o                         
   4  -2   8         94.03         91.53         2.76 o                         
   5  -2   8        315.65        315.83         6.79 o                         
   6  -2   8        107.25         98.76         4.11 o                         
   7  -2   8         13.01          9.25         1.45 o                         
   8  -2   8          4.41          2.70         2.33 o                         
  -8  -1   8         44.09         41.64         3.85 o                         
  -7  -1   8          5.38          7.34         1.82 o                         
  -6  -1   8          0.02         -1.17         1.17 o                         
  -5  -1   8          2.39         -0.69         0.82 o                         
  -4  -1   8        212.37        217.29         4.96 o                         
  -3  -1   8         29.66         27.13         2.00 o                         
  -2  -1   8        304.34        308.77         5.72 o                         
  -1  -1   8        414.84        414.96         7.10 o                         
   0  -1   8        334.42        390.35         5.38 o                         
   1  -1   8        105.81        105.08         2.63 o                         
   2  -1   8        432.53        485.49         7.19 o                         
   3  -1   8         59.56         69.35         1.85 o                         
   4  -1   8       1053.80       1095.87        14.90 o                         
   5  -1   8         12.16          7.76         1.15 o                         
   6  -1   8        114.13        109.14         3.41 o                         
   7  -1   8         23.14         24.07         2.06 o                         
   8  -1   8          0.18          0.69         1.52 o                         
   9  -1   8          9.76          7.73         2.23 o                         
  -8   0   8          1.27         -1.96         2.88 o                         
  -7   0   8         19.08         23.22         2.69 o                         
  -6   0   8          0.96         -2.64         2.64 o                         
  -5   0   8          3.03          1.77         1.54 o                         
  -4   0   8          8.63         10.74         1.23 o                         
  -3   0   8         62.86         53.32         2.23 o                         
  -2   0   8        213.65        204.64         3.60 o                         
  -1   0   8       1034.34       1035.06        13.87 o                         
   0   0   8        730.73        707.16         8.16 o                         
   1   0   8        309.11        329.43         4.95 o                         
   2   0   8         77.12         82.28         1.79 o                         
   3   0   8        848.77        919.55        12.48 o                         
   4   0   8         55.55         63.73         2.33 o                         
   5   0   8         84.23         87.47         3.38 o                         
   6   0   8         17.54         16.92         1.40 o                         
   7   0   8         70.09         74.62         3.35 o                         
   8   0   8        381.19        393.23         7.94 o                         
   9   0   8         77.93         78.23         3.95 o                         
  -8   1   8         11.79         11.90         2.99 o                         
  -7   1   8         24.29         24.61         3.13 o                         
  -6   1   8        204.61        217.92         5.94 o                         
  -5   1   8        238.75        213.82         5.40 o                         
  -4   1   8        341.06        334.49         7.03 o                         
  -3   1   8         17.46         19.68         1.35 o                         
  -2   1   8        121.17        114.13         2.46 o                         
  -1   1   8        573.49        602.29         8.30 o                         
   0   1   8        248.62        259.89         4.18 o                         
   1   1   8        378.34        389.57         4.67 o                         
   2   1   8       1389.06       1486.14        14.97 o                         
   3   1   8        125.80        131.38         2.34 o                         
   4   1   8        157.23        168.95         3.32 o                         
   5   1   8        107.39        101.63         3.38 o                         
   6   1   8        250.32        243.45         5.41 o                         
   7   1   8         10.83          5.99         1.29 o                         
   8   1   8         30.02         31.56         2.23 o                         
   9   1   8          2.53          0.35         1.56 o                         
  10   1   8         22.69         23.09         3.18 o                         
  -7   2   8         32.28         36.86         3.35 o                         
  -6   2   8          3.33          1.49         1.69 o                         
  -5   2   8        241.53        253.06         6.42 o                         
  -4   2   8          0.91          0.50         1.15 o                         
  -3   2   8        180.35        191.03         4.49 o                         
  -2   2   8        732.95        772.98         9.93 o                         
  -1   2   8        358.14        354.81         4.79 o                         
   0   2   8         19.96         15.30         1.10 o                         
   1   2   8       1130.78       1183.23        14.53 o                         
   2   2   8        357.99        367.67         4.70 o                         
   3   2   8         20.85         19.26         1.04 o                         
   4   2   8        176.08        175.46         3.48 o                         
   5   2   8        630.99        625.11         9.38 o                         
   6   2   8         66.42         60.82         2.85 o                         
   7   2   8       2264.36       2232.74        27.75 o                         
   8   2   8        159.23        166.29         4.73 o                         
   9   2   8         28.83         27.34         2.47 o                         
  10   2   8          2.76          2.71         2.84 o                         
  -7   3   8         33.72         23.08         3.01 o                         
  -6   3   8        145.62        139.44         5.32 o                         
  -5   3   8          8.96          6.43         1.65 o                         
  -4   3   8          0.37          0.28         1.12 o                         
  -3   3   8         57.38         53.12         2.44 o                         
  -2   3   8          0.30         -0.61         0.61 o                         
  -1   3   8         36.75         39.87         1.62 o                         
   0   3   8         19.51         12.10         0.77 o                         
   1   3   8          0.00          0.39         0.34 o                         
   2   3   8         41.56         47.17         1.30 o                         
   3   3   8        410.89        426.28         5.68 o                         
   4   3   8         21.98         34.09         1.70 o                         
   5   3   8          0.02          0.72         0.68 o                         
   6   3   8        218.27        226.45         5.24 o                         
   7   3   8        200.57        193.94         5.57 o                         
   8   3   8        125.02        116.53         3.94 o                         
   9   3   8          5.68          4.14         1.34 o                         
  10   3   8         52.05         61.85         4.35 o                         
  -6   4   8         46.50         42.84         3.33 o                         
  -5   4   8         13.87         14.61         1.88 o                         
  -4   4   8         33.88         37.47         2.28 o                         
  -3   4   8          0.11          0.49         0.83 o                         
  -2   4   8         74.39         79.50         2.46 o                         
  -1   4   8          4.92          3.99         0.68 o                         
   0   4   8         92.78        104.53         2.36 o                         
   1   4   8        306.10        343.93         4.63 o                         
   2   4   8         84.66         91.73         1.97 o                         
   3   4   8          2.70          4.53         0.68 o                         
   4   4   8         23.33         18.39         1.30 o                         
   5   4   8        185.97        188.57         4.07 o                         
   6   4   8        495.25        484.85         9.06 o                         
   7   4   8         53.55         59.62         3.26 o                         
   8   4   8         63.95         71.41         4.71 o                         
   9   4   8          9.54          9.28         2.29 o                         
  10   4   8          8.77          5.31         2.38 o                         
  -5   5   8        392.15        402.34        11.49 o                         
  -4   5   8          3.83          3.14         1.38 o                         
  -3   5   8        224.81        236.93         5.31 o                         
  -2   5   8         13.22         12.53         1.29 o                         
  -1   5   8         85.93         85.11         2.60 o                         
   0   5   8         35.87         35.89         1.94 o                         
   1   5   8          4.72          6.26         0.82 o                         
   2   5   8        207.44        207.23         3.98 o                         
   3   5   8         11.82          9.76         0.93 o                         
   4   5   8         12.77         14.56         1.54 o                         
   5   5   8         24.79         28.14         1.52 o                         
   6   5   8        286.56        302.69         6.38 o                         
   7   5   8         36.58         32.36         2.08 o                         
   8   5   8        147.79        155.31         4.70 o                         
   9   5   8         21.59         22.47         2.64 o                         
  10   5   8        199.29        219.88        16.55 o                         
  -4   6   8         13.18          6.82         1.64 o                         
  -3   6   8         42.50         47.68         2.52 o                         
  -2   6   8        466.84        486.09         8.19 o                         
  -1   6   8        199.77        203.60         4.65 o                         
   0   6   8         13.67         12.60         1.39 o                         
   1   6   8        168.72        170.30         4.10 o                         
   2   6   8          0.20         -0.02         0.65 o                         
   3   6   8        342.77        340.62         5.18 o                         
   4   6   8         34.55         31.42         1.82 o                         
   5   6   8        270.34        249.28         6.38 o                         
   6   6   8         29.94         26.01         1.80 o                         
   7   6   8         39.12         37.97         2.29 o                         
   8   6   8        179.20        154.20         5.63 o                         
   9   6   8          1.84         -2.15         2.15 o                         
  10   6   8         22.63         11.08         2.86 o                         
  -3   7   8         58.92         57.46         3.70 o                         
  -2   7   8          0.30          2.06         1.73 o                         
  -1   7   8         97.90         98.18         4.30 o                         
   0   7   8        127.20        136.07         4.38 o                         
   1   7   8         38.01         37.53         2.19 o                         
   2   7   8         73.67         69.53         2.65 o                         
   3   7   8         57.57         61.63         2.52 o                         
   4   7   8        268.76        279.77         4.97 o                         
   5   7   8        101.84         99.24         3.53 o                         
   6   7   8        161.68        145.34         4.55 o                         
   7   7   8          1.19         -0.70         1.17 o                         
   8   7   8         27.26         21.30         2.06 o                         
   9   7   8          4.42          8.76         3.05 o                         
  10   7   8         77.61         73.29        11.41 o                         
  -2   8   8         12.52         14.99         2.67 o                         
  -1   8   8         20.80         20.05         2.40 o                         
   0   8   8          0.38          0.65         1.49 o                         
   1   8   8        215.27        221.01         5.38 o                         
   2   8   8          1.19          1.43         1.20 o                         
   3   8   8         34.72         33.32         2.06 o                         
   4   8   8         21.29         16.51         1.54 o                         
   5   8   8         34.94         34.82         2.21 o                         
   6   8   8        191.19        204.40         6.11 o                         
   7   8   8          0.88         -0.46         1.42 o                         
   8   8   8         59.20         62.14         3.43 o                         
   9   8   8          4.91          3.42         1.17 o                         
   0   9   8          0.19         -2.36         2.36 o                         
   1   9   8        117.61        132.16         5.69 o                         
   2   9   8         43.98         38.11         2.48 o                         
   3   9   8          9.58          5.98         1.46 o                         
   4   9   8          0.01         -0.75         1.37 o                         
   5   9   8          0.13          1.42         1.56 o                         
   6   9   8          2.13         -0.31         1.76 o                         
   7   9   8         10.57          5.64         2.28 o                         
   8   9   8          0.67          0.16         2.47 o                         
   2  10   8          1.46         -2.23         2.23 o                         
   3  10   8          9.07          6.30         1.93 o                         
   4  10   8         95.95         96.29         4.71 o                         
   5  10   8         30.87         42.89         3.46 o                         
   6  10   8         82.50         92.03         4.94 o                         
   7  10   8          9.52          7.02         3.12 o                         
  -5  -9   9          9.27         13.78         3.09 o                         
  -4  -9   9         15.87         11.73         2.39 o                         
  -3  -9   9         28.35         27.94         3.50 o                         
  -2  -9   9        132.50        144.27         6.97 o                         
  -1  -9   9         91.94         94.62         5.75 o                         
   0  -9   9          8.22          7.97         2.22 o                         
   1  -9   9         46.21         42.77         3.24 o                         
  -7  -8   9         37.61         33.27         3.55 o                         
  -6  -8   9         16.70         16.75         2.92 o                         
  -5  -8   9         14.10         18.23         2.84 o                         
  -4  -8   9         60.86         51.86         3.06 o                         
  -3  -8   9          3.97          5.25         2.24 o                         
  -2  -8   9        154.27        153.04         6.14 o                         
  -1  -8   9         87.55         87.22         4.70 o                         
   0  -8   9          3.54          0.84         1.78 o                         
   1  -8   9        236.25        256.73         7.08 o                         
   2  -8   9          0.00         -1.97         1.97 o                         
   3  -8   9         24.26         15.49         3.28 o                         
  -7  -7   9         39.66         38.35         5.11 o                         
  -6  -7   9          0.83         -0.91         2.01 o                         
  -5  -7   9         33.20         35.87         3.58 o                         
  -4  -7   9         96.52         92.10         5.00 o                         
  -3  -7   9          0.29         -0.16         1.20 o                         
  -2  -7   9          0.39          0.30         1.39 o                         
  -1  -7   9         39.71         38.43         3.00 o                         
   0  -7   9          4.40          2.56         1.39 o                         
   1  -7   9         45.35         53.13         3.18 o                         
   2  -7   9         11.89          8.94         1.77 o                         
   3  -7   9         54.78         60.80         4.01 o                         
   4  -7   9         47.26         54.09         5.32 o                         
  -8  -6   9         17.20          9.60         2.58 o                         
  -7  -6   9          1.25         -1.22         1.39 o                         
  -6  -6   9        114.21        134.82         5.21 o                         
  -5  -6   9         96.68         90.84         5.06 o                         
  -4  -6   9         93.24         92.15         4.79 o                         
  -3  -6   9         39.22         36.04         2.51 o                         
  -2  -6   9          1.57          0.79         1.12 o                         
  -1  -6   9         32.34         30.43         3.18 o                         
   0  -6   9          0.64          1.76         1.05 o                         
   1  -6   9         15.19         15.17         1.80 o                         
   2  -6   9         74.01         75.49         3.44 o                         
   3  -6   9          2.16          1.60         1.36 o                         
   4  -6   9          2.78          1.21         1.88 o                         
   5  -6   9         23.17         22.66         3.72 o                         
  -8  -5   9         96.33         91.71         5.24 o                         
  -7  -5   9         70.48         67.25         4.14 o                         
  -6  -5   9          3.90          4.25         1.38 o                         
  -5  -5   9        159.04        148.05         4.61 o                         
  -4  -5   9          1.81          1.13         1.36 o                         
  -3  -5   9         48.30         49.85         3.18 o                         
  -2  -5   9        120.69        114.17         3.83 o                         
  -1  -5   9         86.03         82.65         3.70 o                         
   0  -5   9          0.71          0.54         0.98 o                         
   1  -5   9         62.10         67.33         2.41 o                         
   2  -5   9         14.88         17.30         1.65 o                         
   3  -5   9          0.76         -0.98         1.30 o                         
   4  -5   9         56.85         54.52         3.71 o                         
   5  -5   9          6.85          0.38         1.15 o                         
   6  -5   9        160.06        171.83         9.79 o                         
  -8  -4   9        182.55        199.28         8.22 o                         
  -7  -4   9          0.20         -0.46         1.60 o                         
  -6  -4   9          9.27          6.26         1.48 o                         
  -5  -4   9         50.10         44.47         2.71 o                         
  -4  -4   9          3.92          3.85         0.74 o                         
  -3  -4   9        101.97        100.83         4.23 o                         
  -2  -4   9        422.19        416.83         8.94 o                         
  -1  -4   9         45.02         40.03         2.39 o                         
   0  -4   9          1.16          2.18         0.71 o                         
   1  -4   9        422.63        438.52         7.53 o                         
   2  -4   9        270.04        263.92         5.96 o                         
   3  -4   9        750.72        749.05        12.99 o                         
   4  -4   9         19.49         20.37         2.25 o                         
   5  -4   9         64.13         63.74         4.37 o                         
   6  -4   9          0.34          0.62         2.25 o                         
   7  -4   9         19.72         14.46         3.83 o                         
  -8  -3   9          6.32          5.24         2.65 o                         
  -7  -3   9          7.87          6.21         1.73 o                         
  -6  -3   9         27.92         22.47         1.92 o                         
  -5  -3   9         12.69         13.90         2.15 o                         
  -4  -3   9         36.01         30.90         2.30 o                         
  -3  -3   9         22.33         24.31         1.45 o                         
  -2  -3   9         19.49         16.49         1.53 o                         
  -1  -3   9        114.12        118.44         3.64 o                         
   0  -3   9         62.21         69.13         2.76 o                         
   1  -3   9        222.59        226.97         4.74 o                         
   2  -3   9         10.40         12.16         1.19 o                         
   3  -3   9         87.40         92.15         3.69 o                         
   4  -3   9         44.41         50.42         2.66 o                         
   5  -3   9          1.75          0.70         1.31 o                         
   6  -3   9        122.07        120.20         5.47 o                         
   7  -3   9          0.56         -1.78         2.06 o                         
   8  -3   9         16.02         16.81         6.08 o                         
  -8  -2   9         72.52         94.29         5.40 o                         
  -7  -2   9          5.68         11.70         2.07 o                         
  -6  -2   9         91.95         83.35         3.84 o                         
  -5  -2   9          0.02         -0.94         1.03 o                         
  -4  -2   9        167.74        167.94         6.16 o                         
  -3  -2   9        262.78        263.80         5.61 o                         
  -2  -2   9         42.76         50.97         1.97 o                         
  -1  -2   9         10.59         10.21         0.87 o                         
   0  -2   9        684.35        704.37        11.90 o                         
   1  -2   9         32.75         31.35         1.65 o                         
   2  -2   9        222.72        222.19         4.85 o                         
   3  -2   9         91.62         90.12         2.91 o                         
   4  -2   9        632.06        688.50        10.32 o                         
   5  -2   9         80.44         62.56         3.17 o                         
   6  -2   9          4.95         -0.34         1.20 o                         
   7  -2   9         14.86         20.24         2.48 o                         
   8  -2   9        301.36        299.19         9.24 o                         
  -8  -1   9          4.97          5.76         3.01 o                         
  -7  -1   9         48.61         49.18         3.47 o                         
  -6  -1   9        136.86        152.69         6.96 o                         
  -5  -1   9          6.31          4.98         1.20 o                         
  -4  -1   9         53.89         64.15         2.92 o                         
  -3  -1   9         95.72        106.90         3.53 o                         
  -2  -1   9          0.31          1.13         0.70 o                         
  -1  -1   9        270.45        273.17         4.39 o                         
   0  -1   9        419.27        411.17         5.56 o                         
   1  -1   9        332.61        353.16         5.83 o                         
   2  -1   9         77.91         85.12         2.71 o                         
   3  -1   9        463.13        467.96         7.35 o                         
   4  -1   9          2.62          2.32         0.80 o                         
   5  -1   9         83.65         87.68         3.45 o                         
   6  -1   9         12.84          9.36         1.31 o                         
   7  -1   9          0.21          0.14         1.17 o                         
   8  -1   9          0.44          0.17         1.35 o                         
   9  -1   9          0.79          2.02         2.23 o                         
  -8   0   9          3.86          1.32         3.30 o                         
  -7   0   9         26.98         22.64         3.17 o                         
  -6   0   9         35.93         31.33         2.69 o                         
  -5   0   9          2.12          2.40         1.15 o                         
  -4   0   9         99.88         90.61         2.62 o                         
  -3   0   9         37.69         60.89         2.93 o                         
  -2   0   9        559.83        576.86         8.14 o                         
  -1   0   9        274.41        267.42         4.71 o                         
   0   0   9        396.57        361.84         4.72 o                         
   1   0   9       1854.96       1938.27        24.60 o                         
   2   0   9        258.55        263.47         4.21 o                         
   3   0   9        310.76        349.86         5.49 o                         
   4   0   9        389.38        397.42         6.73 o                         
   5   0   9         68.94         67.19         2.74 o                         
   6   0   9          6.63          8.26         1.26 o                         
   7   0   9        719.21        722.21        11.69 o                         
   8   0   9         92.56        101.76         4.34 o                         
   9   0   9         63.18         61.20         3.58 o                         
  -7   1   9         64.01         56.01         3.50 o                         
  -6   1   9        283.58        268.08         7.32 o                         
  -5   1   9          4.94          2.17         1.25 o                         
  -4   1   9        611.71        563.46        11.05 o                         
  -3   1   9         66.27         62.89         2.02 o                         
  -2   1   9         50.11         45.84         1.67 o                         
  -1   1   9        807.04        832.30         9.28 o                         
   0   1   9         17.00         15.41         1.10 o                         
   1   1   9         92.49         84.66         1.73 o                         
   2   1   9        117.88        126.28         2.44 o                         
   3   1   9          4.70          4.00         0.53 o                         
   4   1   9         44.48         51.32         1.75 o                         
   5   1   9          4.18          3.55         0.89 o                         
   6   1   9        345.43        342.50         7.08 o                         
   7   1   9         46.31         50.69         2.68 o                         
   8   1   9         52.70         50.09         3.36 o                         
   9   1   9        131.62        136.20         4.96 o                         
  10   1   9         15.34         25.04         6.32 o                         
  -7   2   9          0.02         -2.00         2.00 o                         
  -6   2   9        211.58        198.90         6.54 o                         
  -5   2   9         87.12         83.01         4.15 o                         
  -4   2   9        309.80        294.22         6.62 o                         
  -3   2   9        340.75        347.72         6.27 o                         
  -2   2   9         28.25         26.20         1.54 o                         
  -1   2   9         13.28         13.84         0.83 o                         
   0   2   9         66.68         58.45         2.24 o                         
   1   2   9         22.30         23.84         1.41 o                         
   2   2   9         10.52          7.04         0.60 o                         
   3   2   9         19.23         26.77         0.94 o                         
   4   2   9         38.39         37.66         1.71 o                         
   5   2   9         95.77         91.76         3.19 o                         
   6   2   9        278.18        275.60         5.80 o                         
   7   2   9        174.39        169.08         4.91 o                         
   8   2   9          2.82          0.79         1.38 o                         
   9   2   9         17.50         17.67         2.94 o                         
  10   2   9         22.42         17.65         3.63 o                         
  -6   3   9          8.12          7.75         2.30 o                         
  -5   3   9         84.23         89.61         4.14 o                         
  -4   3   9         47.94         45.39         2.52 o                         
  -3   3   9         92.69         92.67         3.14 o                         
  -2   3   9          3.99          3.03         0.90 o                         
  -1   3   9         37.82         43.04         1.79 o                         
   0   3   9         46.58         40.58         1.94 o                         
   1   3   9         51.12         51.17         2.18 o                         
   2   3   9        240.98        238.94         3.46 o                         
   3   3   9        276.02        335.64         4.72 o                         
   4   3   9        136.08        135.79         3.14 o                         
   5   3   9         19.58         21.08         1.47 o                         
   6   3   9        673.70        669.73         9.95 o                         
   7   3   9         42.01         43.58         2.62 o                         
   8   3   9         39.22         37.61         3.01 o                         
   9   3   9          6.60          7.85         2.02 o                         
  10   3   9        126.68        148.26         9.06 o                         
  -6   4   9         46.19         42.03         3.27 o                         
  -5   4   9        389.22        413.90         9.99 o                         
  -4   4   9         67.12         57.73         2.82 o                         
  -3   4   9         78.92         89.93         3.06 o                         
  -2   4   9         26.65         32.26         1.82 o                         
  -1   4   9         25.51         25.20         1.27 o                         
   0   4   9          7.75          6.84         0.80 o                         
   1   4   9        286.49        285.24         4.39 o                         
   2   4   9          8.90         12.65         0.83 o                         
   3   4   9         82.75         94.81         2.35 o                         
   4   4   9        555.72        567.44         8.36 o                         
   5   4   9          0.54         -0.63         0.66 o                         
   6   4   9         87.09         70.15         3.11 o                         
   7   4   9         26.60         25.35         2.11 o                         
   8   4   9         10.18          9.40         1.92 o                         
   9   4   9          3.46          9.31         2.38 o                         
  10   4   9          7.72          5.79         3.17 o                         
  -5   5   9         23.37         20.38         2.50 o                         
  -4   5   9         58.78         58.97         3.08 o                         
  -3   5   9          0.00         -1.30         1.30 o                         
  -2   5   9         34.52         31.77         1.83 o                         
  -1   5   9         53.29         55.24         2.21 o                         
   0   5   9          7.08         10.82         1.00 o                         
   1   5   9        223.81        235.71         3.88 o                         
   2   5   9         46.88         41.13         1.64 o                         
   3   5   9        130.73        144.31         2.97 o                         
   4   5   9        361.18        364.07         6.53 o                         
   5   5   9        136.35        132.91         3.57 o                         
   6   5   9        105.36        106.89         3.85 o                         
   7   5   9         64.84         66.65         3.32 o                         
   8   5   9          0.26         -0.21         1.21 o                         
   9   5   9         66.57         58.72         3.58 o                         
  10   5   9         60.11         70.47         4.53 o                         
  -4   6   9         27.11         24.15         2.82 o                         
  -3   6   9         13.84         12.86         1.77 o                         
  -2   6   9          1.00          1.17         1.19 o                         
  -1   6   9        117.75        107.62         3.32 o                         
   0   6   9          6.84          7.24         1.11 o                         
   1   6   9         97.43        101.19         3.20 o                         
   2   6   9        233.35        226.53         4.41 o                         
   3   6   9          3.74          4.63         0.85 o                         
   4   6   9        225.60        207.64         4.44 o                         
   5   6   9          2.76         -0.18         0.82 o                         
   6   6   9        140.27        135.20         4.08 o                         
   7   6   9         60.18         47.26         2.88 o                         
   8   6   9         20.87         20.81         2.06 o                         
   9   6   9          1.62          2.29         1.82 o                         
  10   6   9         41.01         33.00         3.51 o                         
  -3   7   9         30.28         22.61         3.01 o                         
  -2   7   9        289.48        310.37         8.31 o                         
  -1   7   9         57.08         57.05         3.15 o                         
   0   7   9         74.59         75.99         3.49 o                         
   1   7   9        126.06        128.65         3.80 o                         
   2   7   9         64.15         65.61         2.95 o                         
   3   7   9         46.86         44.24         2.08 o                         
   4   7   9         53.09         50.24         2.21 o                         
   5   7   9        207.51        185.13         4.39 o                         
   6   7   9         31.72         29.42         2.06 o                         
   7   7   9          1.90         -0.55         1.66 o                         
   8   7   9         26.79         27.29         2.33 o                         
   9   7   9          9.59          5.61         3.26 o                         
  -2   8   9        152.34        154.33         6.19 o                         
  -1   8   9         49.09         47.03         4.06 o                         
   0   8   9        196.77        202.76         5.44 o                         
   1   8   9        147.57        140.53         4.78 o                         
   2   8   9        167.05        174.82         5.07 o                         
   3   8   9         20.85         20.36         1.76 o                         
   4   8   9          2.71          4.32         1.23 o                         
   5   8   9         25.27         24.20         2.03 o                         
   6   8   9        173.26        175.26         4.96 o                         
   7   8   9          1.73          2.80         1.64 o                         
   8   8   9          9.91          8.62         2.32 o                         
   9   8   9         36.79         39.96         4.08 o                         
   0   9   9          0.87         -2.79         2.79 o                         
   1   9   9         55.46         58.69         3.89 o                         
   2   9   9         88.87         82.81         4.24 o                         
   3   9   9         70.86         67.96         3.27 o                         
   4   9   9          8.71          5.76         1.53 o                         
   5   9   9         32.32         30.64         2.80 o                         
   6   9   9         53.92         48.62         3.45 o                         
   7   9   9         60.30         57.57         4.62 o                         
   8   9   9          4.97          7.29         2.31 o                         
   3  10   9         72.48         72.02         3.82 o                         
   4  10   9         40.66         41.23         3.08 o                         
   5  10   9          5.41          8.53         2.95 o                         
   6  10   9        120.43        118.72         5.30 o                         
  -5  -9  10          2.52         -1.67         5.68 o                         
  -4  -9  10          5.40         -2.12         2.84 o                         
  -3  -9  10         11.20          9.75         3.94 o                         
  -2  -9  10          2.15         -2.35         2.35 o                         
  -1  -9  10        162.55        167.66         8.13 o                         
   0  -9  10         14.70         23.88         2.69 o                         
  -6  -8  10        104.60         95.11         6.82 o                         
  -5  -8  10         17.42         15.38         3.70 o                         
  -4  -8  10          0.01         -1.21         1.21 o                         
  -3  -8  10         57.84         50.36         4.18 o                         
  -2  -8  10         12.68          9.93         2.46 o                         
  -1  -8  10          0.25         -1.69         1.69 o                         
   0  -8  10          4.33          5.60         2.09 o                         
   1  -8  10         55.09         56.60         3.71 o                         
   2  -8  10         25.09         26.32         2.78 o                         
  -7  -7  10        209.03        223.55         9.76 o                         
  -6  -7  10        124.45        118.13         6.64 o                         
  -5  -7  10         64.16         57.57         4.38 o                         
  -4  -7  10        204.68        190.36         6.67 o                         
  -3  -7  10          6.44          5.68         1.48 o                         
  -2  -7  10         55.83         57.09         4.01 o                         
  -1  -7  10         40.07         43.26         3.02 o                         
   0  -7  10          4.02          1.68         1.39 o                         
   1  -7  10         48.97         49.96         4.24 o                         
   2  -7  10          0.67          1.49         1.61 o                         
   3  -7  10         11.55          7.03         2.69 o                         
   4  -7  10         45.53         53.36         6.05 o                         
  -7  -6  10         38.89         36.73         4.11 o                         
  -6  -6  10         16.48          9.97         2.73 o                         
  -5  -6  10         18.22         14.37         3.15 o                         
  -4  -6  10          4.18          5.30         1.78 o                         
  -3  -6  10        115.77        112.53         4.84 o                         
  -2  -6  10         18.56         14.68         1.79 o                         
  -1  -6  10         35.56         40.17         3.03 o                         
   0  -6  10         50.26         53.70         3.47 o                         
   1  -6  10         78.89         80.53         3.47 o                         
   2  -6  10          0.52          0.96         1.20 o                         
   3  -6  10          0.03         -1.30         1.31 o                         
   4  -6  10        146.90        155.39         6.42 o                         
   5  -6  10        124.77        125.03         6.69 o                         
  -8  -5  10        183.13        183.54         8.06 o                         
  -7  -5  10          2.39         -0.53         2.22 o                         
  -6  -5  10         51.17         64.80         4.56 o                         
  -5  -5  10        155.22        161.05         6.95 o                         
  -4  -5  10        110.26        117.72         5.42 o                         
  -3  -5  10         18.47         17.64         2.02 o                         
  -2  -5  10         51.25         42.06         2.73 o                         
  -1  -5  10        159.23        144.26         4.50 o                         
   0  -5  10         12.93         13.11         1.76 o                         
   1  -5  10        300.76        311.34         6.94 o                         
   2  -5  10          7.27          9.78         1.40 o                         
   3  -5  10        195.58        194.62         5.19 o                         
   4  -5  10         51.43         49.15         3.69 o                         
   5  -5  10         62.55         57.53         4.43 o                         
   6  -5  10          2.23         -1.23         3.95 o                         
  -8  -4  10          0.19          0.26         2.00 o                         
  -7  -4  10         38.12         38.06         2.64 o                         
  -6  -4  10          1.62          3.14         1.58 o                         
  -5  -4  10         20.04         20.01         2.98 o                         
  -4  -4  10         11.55          5.36         1.95 o                         
  -3  -4  10        373.22        358.72         8.91 o                         
  -2  -4  10         85.03         97.06         4.63 o                         
  -1  -4  10        664.42        638.42        11.79 o                         
   0  -4  10       1160.45       1123.56        16.67 o                         
   1  -4  10        254.01        244.30         5.46 o                         
   2  -4  10         65.45         67.55         2.89 o                         
   3  -4  10        108.60        114.07         4.03 o                         
   4  -4  10         11.92         13.05         1.67 o                         
   5  -4  10        115.46        126.20         7.88 o                         
   6  -4  10          9.04          6.82         2.87 o                         
   7  -4  10        126.22        113.95         6.40 o                         
  -8  -3  10        131.24        159.03         8.21 o                         
  -7  -3  10         36.17         50.00         3.23 o                         
  -6  -3  10          1.41         -0.69         1.54 o                         
  -5  -3  10          4.23          4.46         1.48 o                         
  -4  -3  10         27.85         19.10         2.11 o                         
  -3  -3  10        454.86        486.38        11.27 o                         
  -2  -3  10        251.93        250.07         5.59 o                         
  -1  -3  10         23.84         20.49         1.60 o                         
   0  -3  10        182.87        185.01         4.60 o                         
   1  -3  10          0.98          1.60         0.88 o                         
   2  -3  10         20.36         22.14         1.94 o                         
   3  -3  10         99.24         96.64         2.99 o                         
   4  -3  10          0.99          0.11         0.88 o                         
   5  -3  10          4.89          5.64         1.54 o                         
   6  -3  10         69.03         61.92         3.99 o                         
   7  -3  10          2.97         -0.07         2.06 o                         
  -8  -2  10         28.48         23.69         3.60 o                         
  -7  -2  10          2.27          0.11         1.86 o                         
  -6  -2  10        114.99        121.56         4.85 o                         
  -5  -2  10         11.76         14.91         1.80 o                         
  -4  -2  10        182.05        172.21         4.77 o                         
  -3  -2  10        142.31        121.85         4.02 o                         
  -2  -2  10          0.02          1.04         0.59 o                         
  -1  -2  10          7.17          8.42         0.84 o                         
   0  -2  10         22.53         28.39         1.68 o                         
   1  -2  10        103.50        117.19         3.22 o                         
   2  -2  10         20.07         24.95         1.71 o                         
   3  -2  10        401.48        404.40         7.08 o                         
   4  -2  10          0.15          0.05         0.76 o                         
   5  -2  10        439.01        429.00        10.76 o                         
   6  -2  10          8.80          3.23         1.37 o                         
   7  -2  10          0.00         -0.22         1.64 o                         
   8  -2  10        141.33        158.16         7.05 o                         
  -8  -1  10         28.46         47.45         6.60 o                         
  -7  -1  10         46.85         51.32         4.61 o                         
  -6  -1  10        145.96        152.60         4.95 o                         
  -5  -1  10          2.25          3.39         1.33 o                         
  -4  -1  10        136.64        126.45         3.53 o                         
  -3  -1  10        213.25        208.60         4.91 o                         
  -2  -1  10         14.42         14.95         1.32 o                         
  -1  -1  10          3.72          1.62         0.58 o                         
   0  -1  10          1.10          1.18         0.57 o                         
   1  -1  10         28.10         26.94         1.54 o                         
   2  -1  10        109.96        119.78         2.96 o                         
   3  -1  10          8.61          9.76         0.97 o                         
   4  -1  10          2.00          1.81         0.78 o                         
   5  -1  10          6.31          4.09         1.46 o                         
   6  -1  10        111.62        101.78         3.88 o                         
   7  -1  10        154.94        139.75         6.50 o                         
   8  -1  10        119.05        135.99         7.39 o                         
   9  -1  10         15.37         16.46         3.25 o                         
  -7   0  10          8.94          5.34         2.55 o                         
  -6   0  10        107.72        101.99         5.04 o                         
  -5   0  10          7.95          8.72         1.53 o                         
  -4   0  10        440.06        408.45         8.36 o                         
  -3   0  10         44.03         35.17         1.96 o                         
  -2   0  10        266.59        257.14         4.35 o                         
  -1   0  10         50.85         46.51         1.70 o                         
   0   0  10        257.46        267.16         3.89 o                         
   1   0  10         72.95         70.23         1.94 o                         
   2   0  10         24.51         25.61         1.34 o                         
   3   0  10         14.84         20.67         1.18 o                         
   4   0  10         28.54         28.23         1.52 o                         
   5   0  10          3.18          4.39         0.94 o                         
   6   0  10        244.02        237.37         6.79 o                         
   7   0  10          8.54         12.96         1.33 o                         
   8   0  10         16.36         15.03         1.71 o                         
   9   0  10         18.62         18.05         2.56 o                         
  -7   1  10        141.67        130.10         8.19 o                         
  -6   1  10          9.81          6.75         3.10 o                         
  -5   1  10         32.33         33.23         2.57 o                         
  -4   1  10         58.38         61.93         2.02 o                         
  -3   1  10         88.16         97.01         2.48 o                         
  -2   1  10         30.64         40.28         1.78 o                         
  -1   1  10        150.55        158.26         3.04 o                         
   0   1  10        190.64        202.58         3.97 o                         
   1   1  10         64.01         62.14         1.53 o                         
   2   1  10        177.82        171.62         3.10 o                         
   3   1  10         93.91         93.12         2.05 o                         
   4   1  10        268.60        276.02         4.27 o                         
   5   1  10         24.46         21.56         1.62 o                         
   6   1  10       1391.32       1409.25        22.42 o                         
   7   1  10        154.94        154.07         5.15 o                         
   8   1  10         22.85         12.23         2.50 o                         
   9   1  10        113.42        110.40         5.52 o                         
  -6   2  10        137.92        123.24         5.01 o                         
  -5   2  10         86.36         86.06         3.73 o                         
  -4   2  10        940.09        916.10        14.66 o                         
  -3   2  10        343.39        338.12         6.11 o                         
  -2   2  10        118.57        122.28         2.54 o                         
  -1   2  10        136.91        135.86         3.73 o                         
   0   2  10        113.07        113.68         2.99 o                         
   1   2  10         17.97         17.06         1.32 o                         
   2   2  10        118.94        107.89         2.51 o                         
   3   2  10        222.33        208.48         3.35 o                         
   4   2  10        568.60        549.64         7.70 o                         
   5   2  10         95.97         86.25         2.97 o                         
   6   2  10       1175.90       1137.86        17.65 o                         
   7   2  10         13.91         12.21         1.68 o                         
   8   2  10         39.35         36.52         3.06 o                         
   9   2  10         12.77          8.18         2.81 o                         
  10   2  10         25.58         20.95         4.65 o                         
  -6   3  10          3.72          4.36         2.19 o                         
  -5   3  10        158.65        159.19         4.99 o                         
  -4   3  10         24.51         15.98         2.35 o                         
  -3   3  10         35.08         31.02         1.76 o                         
  -2   3  10          1.24          2.01         0.78 o                         
  -1   3  10        143.58        149.25         3.71 o                         
   0   3  10          4.73          3.03         0.82 o                         
   1   3  10        667.91        694.55         9.91 o                         
   2   3  10         80.83         82.82         2.01 o                         
   3   3  10         21.70         19.92         1.06 o                         
   4   3  10       1743.87       1814.73        21.13 o                         
   5   3  10          3.53          3.97         0.85 o                         
   6   3  10        600.74        609.16        10.83 o                         
   7   3  10         54.90         59.79         2.87 o                         
   8   3  10        162.30        164.04         5.16 o                         
   9   3  10         57.77         63.42         4.07 o                         
  10   3  10          0.57         -0.99         2.83 o                         
  -5   4  10         13.89          9.47         2.52 o                         
  -4   4  10         29.34         26.75         2.23 o                         
  -3   4  10         66.20         73.52         2.87 o                         
  -2   4  10         10.21          7.57         1.42 o                         
  -1   4  10        366.86        382.09         6.24 o                         
   0   4  10         67.38         73.61         3.05 o                         
   1   4  10          0.24         -0.02         0.67 o                         
   2   4  10        168.85        176.42         3.22 o                         
   3   4  10          0.59         -0.51         0.51 o                         
   4   4  10         82.83         79.68         2.62 o                         
   5   4  10         16.85         24.19         1.57 o                         
   6   4  10         14.36         11.47         1.41 o                         
   7   4  10         17.86         17.50         1.96 o                         
   8   4  10         90.62        100.57         4.10 o                         
   9   4  10         59.70         59.14         4.87 o                         
  10   4  10         10.42         11.23         2.85 o                         
  -4   5  10          7.53          6.88         1.71 o                         
  -3   5  10         81.20         80.00         3.19 o                         
  -2   5  10         50.29         53.51         2.42 o                         
  -1   5  10        768.79        780.94        10.01 o                         
   0   5  10         12.73          9.97         1.09 o                         
   1   5  10         35.93         37.27         1.80 o                         
   2   5  10        121.52        124.14         2.46 o                         
   3   5  10         47.15         37.80         1.76 o                         
   4   5  10        196.86        189.92         4.28 o                         
   5   5  10          1.86          3.34         1.04 o                         
   6   5  10          4.49          3.76         1.15 o                         
   7   5  10         14.12         21.29         2.17 o                         
   8   5  10         10.10         10.13         1.54 o                         
   9   5  10          2.21          6.96         1.96 o                         
  10   5  10        197.84        217.14         9.92 o                         
  -4   6  10         92.59         91.86         4.61 o                         
  -3   6  10         63.07         63.50         4.10 o                         
  -2   6  10         13.11         10.15         1.48 o                         
  -1   6  10         86.39         81.90         2.85 o                         
   0   6  10         43.73         42.27         2.17 o                         
   1   6  10         70.59         62.40         2.52 o                         
   2   6  10        227.02        238.83         4.27 o                         
   3   6  10          7.60          6.36         0.99 o                         
   4   6  10          3.33          5.36         1.08 o                         
   5   6  10         81.98         93.56         3.33 o                         
   6   6  10          0.33          1.06         1.21 o                         
   7   6  10          7.85          8.20         1.62 o                         
   8   6  10          5.36          3.46         1.64 o                         
   9   6  10        186.64        187.19         8.23 o                         
  -2   7  10        260.17        256.92         7.77 o                         
  -1   7  10        597.98        617.30        12.81 o                         
   0   7  10        180.32        179.23         4.96 o                         
   1   7  10         11.12          8.89         1.35 o                         
   2   7  10         90.24         82.34         2.94 o                         
   3   7  10        167.84        169.35         3.84 o                         
   4   7  10          8.20          8.12         1.43 o                         
   5   7  10        235.81        206.11         4.57 o                         
   6   7  10         32.23         42.36         2.58 o                         
   7   7  10         62.15         55.56         3.03 o                         
   8   7  10          9.26          9.81         2.05 o                         
   9   7  10         60.61         63.32         5.01 o                         
  -1   8  10         18.37         14.23         2.72 o                         
   0   8  10        326.36        337.03         8.53 o                         
   1   8  10        131.73        139.28         5.31 o                         
   2   8  10        114.13        112.51         4.46 o                         
   3   8  10        119.64        126.08         3.56 o                         
   4   8  10         89.52         93.81         3.29 o                         
   5   8  10         19.09         17.47         1.88 o                         
   6   8  10          7.09          8.56         1.83 o                         
   7   8  10        118.48        131.66         4.93 o                         
   8   8  10          0.53         -0.05         2.17 o                         
   1   9  10         48.52         45.20         3.23 o                         
   2   9  10          1.00         -1.79         1.79 o                         
   3   9  10          1.57          0.51         1.67 o                         
   4   9  10         87.53         89.58         4.01 o                         
   5   9  10          4.52          0.12         1.97 o                         
   6   9  10        129.64        135.72         5.70 o                         
   7   9  10         25.85         29.33         2.64 o                         
   4  10  10          1.96          5.70         9.51 o                         
  -3  -9  11         28.11         39.04         5.68 o                         
  -2  -9  11         15.32         13.05         3.36 o                         
  -1  -9  11         19.25         21.17         3.20 o                         
  -5  -8  11         71.50         75.93         6.70 o                         
  -4  -8  11          7.69          3.32         2.98 o                         
  -3  -8  11         24.96         25.87         3.35 o                         
  -2  -8  11          3.62         -0.44         1.99 o                         
  -1  -8  11         85.89         98.13         5.84 o                         
   0  -8  11        138.94        163.51         6.88 o                         
   1  -8  11         65.69         72.22         3.84 o                         
   2  -8  11         35.99         33.10         3.90 o                         
  -6  -7  11          0.45         -0.34         2.76 o                         
  -5  -7  11          0.04         -0.81         2.34 o                         
  -4  -7  11         55.37         53.31         3.77 o                         
  -3  -7  11         54.39         61.56         4.34 o                         
  -2  -7  11         27.09         27.33         2.79 o                         
  -1  -7  11        191.26        219.72         6.33 o                         
   0  -7  11         89.73         85.30         4.22 o                         
   1  -7  11         12.09         15.07         1.94 o                         
   2  -7  11         49.19         47.56         3.39 o                         
   3  -7  11          3.07          0.20         2.17 o                         
  -7  -6  11         81.73         97.68         6.91 o                         
  -6  -6  11         58.27         64.00         5.11 o                         
  -5  -6  11          1.36          1.60         1.83 o                         
  -4  -6  11          9.06          8.64         2.01 o                         
  -3  -6  11         10.20          8.35         1.77 o                         
  -2  -6  11          0.02         -1.25         1.25 o                         
  -1  -6  11        308.94        292.54         7.15 o                         
   0  -6  11         10.29          8.63         1.67 o                         
   1  -6  11        113.61        114.59         4.08 o                         
   2  -6  11          7.13          8.39         1.88 o                         
   3  -6  11        122.27        115.94         5.73 o                         
   4  -6  11          0.89          1.35         2.29 o                         
   5  -6  11        108.13        112.24         7.16 o                         
  -7  -5  11        103.84        124.98         7.28 o                         
  -6  -5  11          3.86         -0.49         2.07 o                         
  -5  -5  11        167.48        193.51         7.15 o                         
  -4  -5  11         36.04         39.37         4.21 o                         
  -3  -5  11          7.39          7.03         1.63 o                         
  -2  -5  11         24.96         23.57         2.07 o                         
  -1  -5  11         25.97         23.01         2.33 o                         
   0  -5  11        135.93        142.51         4.32 o                         
   1  -5  11        603.85        625.85        13.23 o                         
   2  -5  11          1.73          0.10         1.01 o                         
   3  -5  11         72.53         71.12         4.11 o                         
   4  -5  11         13.52         13.96         3.06 o                         
   5  -5  11          0.97         -0.52         2.32 o                         
   6  -5  11         32.85         24.31         4.05 o                         
  -7  -4  11         30.20         33.24         3.22 o                         
  -6  -4  11        151.79        155.81         5.94 o                         
  -5  -4  11          1.45          0.38         1.61 o                         
  -4  -4  11         45.29         51.96         3.77 o                         
  -3  -4  11         32.16         33.37         2.46 o                         
  -2  -4  11         61.29         63.47         3.19 o                         
  -1  -4  11        528.10        536.64        10.60 o                         
   0  -4  11         88.48         90.70         3.72 o                         
   1  -4  11         35.21         45.07         2.93 o                         
   2  -4  11        446.68        449.00        10.60 o                         
   3  -4  11          0.01          0.41         0.82 o                         
   4  -4  11        244.71        263.84         5.82 o                         
   5  -4  11         71.72         68.87         4.44 o                         
   6  -4  11         36.13         40.59         5.29 o                         
   7  -4  11         19.11         19.73         8.97 o                         
  -7  -3  11          4.85          3.65         2.06 o                         
  -6  -3  11         14.85         15.55         1.93 o                         
  -5  -3  11         17.37         13.39         2.08 o                         
  -4  -3  11         54.69         59.94         3.57 o                         
  -3  -3  11       1170.93       1121.51        19.74 o                         
  -2  -3  11          9.42          8.82         1.12 o                         
  -1  -3  11          6.06          3.88         0.81 o                         
   0  -3  11          5.60          3.27         0.81 o                         
   1  -3  11         61.63         70.09         3.18 o                         
   2  -3  11          2.56          1.65         0.94 o                         
   3  -3  11         17.52         16.97         1.09 o                         
   4  -3  11         23.56         22.01         1.76 o                         
   5  -3  11         80.40         74.19         4.74 o                         
   6  -3  11          0.00          3.23         1.92 o                         
   7  -3  11         43.40         54.05         4.11 o                         
  -7  -2  11         28.95         26.70         2.88 o                         
  -6  -2  11          8.08          7.40         2.27 o                         
  -5  -2  11        172.32        152.52         4.79 o                         
  -4  -2  11          3.51         -0.00         1.08 o                         
  -3  -2  11        874.39        829.21        14.10 o                         
  -2  -2  11          0.05          2.14         0.83 o                         
  -1  -2  11        528.74        518.03         8.26 o                         
   0  -2  11          0.99          0.98         0.63 o                         
   1  -2  11         42.95         35.33         1.97 o                         
   2  -2  11          5.61          7.27         1.00 o                         
   3  -2  11         99.11         89.70         3.59 o                         
   4  -2  11        139.40        121.24         4.53 o                         
   5  -2  11        480.30        456.14        10.14 o                         
   6  -2  11         42.85         46.17         4.13 o                         
   7  -2  11        291.69        304.15        10.25 o                         
   8  -2  11          1.28         -0.33         2.15 o                         
  -7  -1  11         12.35          5.62         2.85 o                         
  -6  -1  11          1.20          0.13         1.50 o                         
  -5  -1  11          5.20          0.34         1.32 o                         
  -4  -1  11          5.50          9.50         1.32 o                         
  -3  -1  11          6.58          9.77         1.37 o                         
  -2  -1  11         23.47         24.21         1.83 o                         
  -1  -1  11         26.26         27.24         1.60 o                         
   0  -1  11          2.23          2.85         0.43 o                         
   1  -1  11        134.22        143.54         3.44 o                         
   2  -1  11         16.92         20.34         1.39 o                         
   3  -1  11        458.02        424.78         7.88 o                         
   4  -1  11         80.31         59.96         2.54 o                         
   5  -1  11        213.51        197.44         5.04 o                         
   6  -1  11         41.77         47.62         3.54 o                         
   7  -1  11        162.06        159.03         5.39 o                         
   8  -1  11         65.52         54.16         4.14 o                         
  -7   0  11         62.74         72.56         6.37 o                         
  -6   0  11          0.59          1.47         1.75 o                         
  -5   0  11          2.47          2.64         2.37 o                         
  -4   0  11        267.53        264.42         6.07 o                         
  -3   0  11        344.86        332.03         7.01 o                         
  -2   0  11        189.63        192.70         3.73 o                         
  -1   0  11        294.40        280.16         4.91 o                         
   0   0  11        169.00        193.18         3.46 o                         
   1   0  11        100.85        114.02         2.46 o                         
   2   0  11         12.34         17.74         1.27 o                         
   3   0  11        158.92        150.39         3.23 o                         
   4   0  11         23.55         20.63         1.35 o                         
   5   0  11         15.40         15.83         1.55 o                         
   6   0  11          8.93          9.29         1.36 o                         
   7   0  11        174.90        185.20         5.22 o                         
   8   0  11          2.07          1.17         1.75 o                         
   9   0  11         92.77         98.83         5.27 o                         
  -6   1  11          6.50          6.65         3.09 o                         
  -5   1  11        290.91        286.54         6.88 o                         
  -4   1  11        114.19        121.50         3.99 o                         
  -3   1  11        105.28        100.36         2.53 o                         
  -2   1  11         41.59         46.24         1.60 o                         
  -1   1  11        179.13        190.39         3.56 o                         
   0   1  11        588.14        592.24         9.08 o                         
   1   1  11       1181.38       1207.15        14.08 o                         
   2   1  11         20.04         20.59         1.15 o                         
   3   1  11          0.02         -0.48         0.54 o                         
   4   1  11        194.47        203.02         3.56 o                         
   5   1  11         91.26         97.56         3.43 o                         
   6   1  11          9.92          9.16         1.51 o                         
   7   1  11        294.19        304.95         8.17 o                         
   8   1  11        134.37        130.25         5.20 o                         
   9   1  11          7.79         14.24         2.71 o                         
  -6   2  11          7.06          1.08         2.82 o                         
  -5   2  11        331.40        306.45         6.85 o                         
  -4   2  11        271.54        260.65         5.19 o                         
  -3   2  11         59.44         56.56         2.03 o                         
  -2   2  11         10.03          9.45         1.07 o                         
  -1   2  11        178.88        174.52         4.01 o                         
   0   2  11        686.09        649.92         9.87 o                         
   1   2  11         16.90         15.80         1.33 o                         
   2   2  11        131.02        122.07         2.65 o                         
   3   2  11        221.06        221.14         3.77 o                         
   4   2  11         16.20         16.44         1.24 o                         
   5   2  11        218.31        213.60         4.37 o                         
   6   2  11         32.50         31.76         2.09 o                         
   7   2  11          7.12          4.12         1.66 o                         
   8   2  11          0.27         -1.77         1.77 o                         
   9   2  11         47.26         47.98         3.75 o                         
  -5   3  11         24.39         16.87         2.41 o                         
  -4   3  11         29.74         24.62         2.42 o                         
  -3   3  11          0.20         -0.86         1.41 o                         
  -2   3  11        415.16        397.71         6.69 o                         
  -1   3  11       1067.09       1063.01        15.34 o                         
   0   3  11        889.47        854.10        12.43 o                         
   1   3  11          1.55          0.51         0.70 o                         
   2   3  11          0.48         -0.42         0.79 o                         
   3   3  11         44.36         35.98         1.38 o                         
   4   3  11       1065.18       1061.37        13.47 o                         
   5   3  11          4.72          4.50         0.96 o                         
   6   3  11        233.62        237.09         5.01 o                         
   7   3  11         56.81         53.27         2.90 o                         
   8   3  11        240.81        251.76         5.93 o                         
   9   3  11         64.64         70.30         4.32 o                         
  -5   4  11          0.02         -2.04         2.04 o                         
  -4   4  11         41.16         38.85         2.40 o                         
  -3   4  11         14.43          9.45         1.39 o                         
  -2   4  11         20.38         22.67         2.01 o                         
  -1   4  11         43.64         49.43         2.71 o                         
   0   4  11         16.85         16.88         1.68 o                         
   1   4  11        120.94        121.01         3.91 o                         
   2   4  11        175.53        167.08         4.05 o                         
   3   4  11         39.89         33.83         1.41 o                         
   4   4  11         83.24         71.10         2.47 o                         
   5   4  11          4.05          0.70         0.94 o                         
   6   4  11         16.01         18.35         1.56 o                         
   7   4  11          0.29          1.41         1.24 o                         
   8   4  11         31.54         35.99         2.55 o                         
   9   4  11          2.27          0.64         1.61 o                         
  10   4  11         23.61         29.39        12.06 o                         
  -4   5  11         14.56         15.30         3.20 o                         
  -3   5  11        160.62        156.94         4.29 o                         
  -2   5  11        652.06        650.69        11.36 o                         
  -1   5  11        124.77        127.28         4.34 o                         
   0   5  11        648.36        635.24        11.33 o                         
   1   5  11          0.37         -1.63         1.63 o                         
   2   5  11        113.00        114.88         2.86 o                         
   3   5  11         11.40         11.00         1.01 o                         
   4   5  11         69.94         61.37         2.61 o                         
   5   5  11          4.60          7.99         1.30 o                         
   6   5  11         97.65         97.09         3.52 o                         
   7   5  11         26.00         29.83         2.15 o                         
   8   5  11         58.62         47.57         2.82 o                         
   9   5  11         64.10         71.75         4.04 o                         
  -3   6  11         59.30         48.15         3.82 o                         
  -2   6  11         44.58         37.18         2.35 o                         
  -1   6  11         20.96         20.03         1.58 o                         
   0   6  11          0.22         -0.74         1.03 o                         
   1   6  11         15.09         10.49         1.68 o                         
   2   6  11        239.15        236.11         4.80 o                         
   3   6  11        463.80        454.23         6.74 o                         
   4   6  11        544.86        510.19         9.29 o                         
   5   6  11         22.65         25.10         1.90 o                         
   6   6  11        181.16        201.39         5.68 o                         
   7   6  11          0.69          0.49         1.56 o                         
   8   6  11          4.10          2.91         2.04 o                         
   9   6  11         69.28         72.63         4.27 o                         
  -2   7  11          5.41          5.52         2.52 o                         
  -1   7  11         54.35         49.65         4.16 o                         
   0   7  11          2.06          1.48         1.20 o                         
   1   7  11          0.38          0.01         1.42 o                         
   2   7  11         82.40         81.89         2.78 o                         
   3   7  11        105.71         98.15         3.47 o                         
   4   7  11        121.98        129.94         4.33 o                         
   5   7  11         49.72         42.06         2.43 o                         
   6   7  11        129.26        128.61         4.70 o                         
   7   7  11          6.04          6.91         1.96 o                         
   8   7  11         12.33          6.56         3.21 o                         
   9   7  11         87.24         90.59         5.73 o                         
  -1   8  11          2.56          2.66         2.43 o                         
   0   8  11        311.95        314.13        10.61 o                         
   1   8  11        159.91        154.37         7.08 o                         
   2   8  11          4.36          2.82         1.39 o                         
   3   8  11          8.20          2.19         1.19 o                         
   4   8  11         40.82         44.25         2.39 o                         
   5   8  11          2.16          0.80         1.40 o                         
   6   8  11         90.57         88.61         3.70 o                         
   7   8  11         45.92         38.21         4.04 o                         
   8   8  11          4.57          5.93         3.80 o                         
   1   9  11         13.33          6.67         3.50 o                         
   2   9  11          3.10          3.62         3.33 o                         
   3   9  11          8.79          7.04         2.00 o                         
   4   9  11          5.44          0.30         2.07 o                         
   5   9  11          4.82          0.65         2.26 o                         
   6   9  11          0.02         -1.42         2.00 o                         
   7   9  11        111.03        107.63         5.34 o                         
  -4  -8  12         54.17         51.17         4.64 o                         
  -3  -8  12         60.15         65.93         5.82 o                         
  -2  -8  12        179.64        201.06         8.23 o                         
  -1  -8  12          0.36          1.19         2.07 o                         
   0  -8  12          3.95         -1.36         2.26 o                         
   1  -8  12         36.50         39.18         3.80 o                         
  -6  -7  12         29.68         38.75         5.04 o                         
  -5  -7  12         79.00         83.52         8.11 o                         
  -4  -7  12         59.44         70.72         5.61 o                         
  -3  -7  12          2.19          4.52         1.92 o                         
  -2  -7  12          9.10          7.36         2.26 o                         
  -1  -7  12         18.65         24.79         2.85 o                         
   0  -7  12         28.50         25.21         1.96 o                         
   1  -7  12          0.05          0.25         1.53 o                         
   2  -7  12         18.08         12.97         2.02 o                         
   3  -7  12          5.97          4.39         2.31 o                         
  -6  -6  12        274.47        265.21        12.03 o                         
  -5  -6  12          2.92          3.36         2.86 o                         
  -4  -6  12        160.43        163.66         7.24 o                         
  -3  -6  12          7.43          8.88         1.79 o                         
  -2  -6  12          8.42          8.07         2.01 o                         
  -1  -6  12          4.67          1.43         1.60 o                         
   0  -6  12         18.72         14.61         1.87 o                         
   1  -6  12          0.01          0.10         0.96 o                         
   2  -6  12         21.98         20.42         1.81 o                         
   3  -6  12         19.43         20.32         2.48 o                         
   4  -6  12        111.08        112.35         5.18 o                         
  -7  -5  12          6.40          4.74         3.22 o                         
  -6  -5  12         29.90         27.11         3.47 o                         
  -5  -5  12         81.74         84.90         5.79 o                         
  -4  -5  12          0.13         -0.03         1.96 o                         
  -3  -5  12         24.34         14.25         2.45 o                         
  -2  -5  12        106.51         95.27         3.96 o                         
  -1  -5  12          1.47         -0.14         1.08 o                         
   0  -5  12        478.95        480.42         9.21 o                         
   1  -5  12         47.58         42.70         2.65 o                         
   2  -5  12         90.44         99.83         4.59 o                         
   3  -5  12         15.56         19.13         1.65 o                         
   4  -5  12         90.67         92.13         4.07 o                         
   5  -5  12        177.54        198.66        13.00 o                         
  -7  -4  12         32.98         25.33         4.28 o                         
  -6  -4  12          0.66         -0.20         1.75 o                         
  -5  -4  12         19.51         16.69         2.46 o                         
  -4  -4  12         10.72         11.06         2.06 o                         
  -3  -4  12        484.64        458.66         9.25 o                         
  -2  -4  12        187.43        171.58         4.79 o                         
  -1  -4  12       1321.84       1340.90        21.10 o                         
   0  -4  12         39.36         36.52         2.43 o                         
   1  -4  12         81.16         78.87         3.70 o                         
   2  -4  12        117.25        123.66         4.28 o                         
   3  -4  12          0.74          0.44         1.10 o                         
   4  -4  12          8.83          8.75         1.36 o                         
   5  -4  12          1.49         -1.75         1.75 o                         
   6  -4  12         26.88         29.02         3.77 o                         
  -7  -3  12          0.06          1.68         3.61 o                         
  -6  -3  12         87.19         86.52         3.59 o                         
  -5  -3  12          3.65          1.79         1.66 o                         
  -4  -3  12          5.39          3.90         1.50 o                         
  -3  -3  12        565.00        573.64        10.65 o                         
  -2  -3  12        548.54        536.65         9.38 o                         
  -1  -3  12        192.05        199.97         4.97 o                         
   0  -3  12        938.79        920.87        14.18 o                         
   1  -3  12        269.39        266.57         5.61 o                         
   2  -3  12        142.23        143.84         4.12 o                         
   3  -3  12        248.04        250.96         5.83 o                         
   4  -3  12         50.28         48.76         2.42 o                         
   5  -3  12         78.81         71.98         6.36 o                         
   6  -3  12         38.12         42.31         3.65 o                         
   7  -3  12        158.62        147.49        11.10 o                         
  -7  -2  12         14.05          7.51         3.47 o                         
  -6  -2  12         23.07         24.60         2.46 o                         
  -5  -2  12         33.66         38.28         2.25 o                         
  -4  -2  12        275.85        262.95         6.72 o                         
  -3  -2  12         40.26         24.84         2.13 o                         
  -2  -2  12        233.76        213.56         5.31 o                         
  -1  -2  12          2.47          2.68         0.98 o                         
   0  -2  12         13.00         11.59         1.13 o                         
   1  -2  12        120.98        114.49         3.26 o                         
   2  -2  12         13.27         15.27         1.49 o                         
   3  -2  12         78.41         95.61         3.96 o                         
   4  -2  12         36.61         32.25         1.91 o                         
   5  -2  12        135.16        144.16         4.87 o                         
   6  -2  12         11.86         12.48         2.27 o                         
   7  -2  12          1.08          4.46         2.51 o                         
   8  -2  12         88.87        104.85         6.83 o                         
  -7  -1  12         67.47         73.23         5.53 o                         
  -6  -1  12         46.63         41.56         2.90 o                         
  -5  -1  12          3.23          5.17         2.00 o                         
  -4  -1  12        173.04        166.02         4.31 o                         
  -3  -1  12        178.35        167.06         4.57 o                         
  -2  -1  12         10.68         12.98         1.37 o                         
  -1  -1  12        258.76        269.81         5.03 o                         
   0  -1  12        108.39        113.40         2.99 o                         
   1  -1  12        119.79        124.28         3.50 o                         
   2  -1  12        370.35        377.78         6.46 o                         
   3  -1  12          0.02          0.68         0.85 o                         
   4  -1  12        202.82        192.25         4.40 o                         
   5  -1  12          2.38          0.70         1.70 o                         
   6  -1  12         12.19          8.47         1.55 o                         
   7  -1  12        117.64        135.17         4.61 o                         
   8  -1  12          1.70         -1.88         1.88 o                         
  -6   0  12         62.89         60.62         4.42 o                         
  -5   0  12        105.90        116.17         4.62 o                         
  -4   0  12          9.35          9.15         1.33 o                         
  -3   0  12         96.68        103.82         3.89 o                         
  -2   0  12        275.33        284.21         5.19 o                         
  -1   0  12       1588.30       1552.91        18.13 o                         
   0   0  12          0.64          2.50         0.71 o                         
   1   0  12        365.68        331.74         5.29 o                         
   2   0  12          0.33         -0.03         0.65 o                         
   3   0  12        162.19        153.53         3.53 o                         
   4   0  12          0.29          1.00         0.70 o                         
   5   0  12         72.01         74.99         2.70 o                         
   6   0  12          4.89          4.79         1.40 o                         
   7   0  12        108.98        112.81         4.53 o                         
   8   0  12          4.78          6.37         2.15 o                         
   9   0  12        228.68        246.45        12.53 o                         
  -6   1  12         29.45         33.59         4.22 o                         
  -5   1  12         83.82         96.03         4.58 o                         
  -4   1  12          0.17          0.22         1.19 o                         
  -3   1  12         50.06         56.66         2.23 o                         
  -2   1  12         12.36         11.77         0.83 o                         
  -1   1  12        430.60        392.90         6.93 o                         
   0   1  12        698.42        675.12        10.53 o                         
   1   1  12        441.81        422.52         6.51 o                         
   2   1  12        596.21        604.41         8.57 o                         
   3   1  12         30.46         27.89         1.39 o                         
   4   1  12        244.46        247.15         4.15 o                         
   5   1  12        378.17        368.91         6.74 o                         
   6   1  12          2.26          0.89         1.21 o                         
   7   1  12        391.54        402.59         8.56 o                         
   8   1  12          5.18          5.21         1.81 o                         
   9   1  12        133.70        145.54         6.56 o                         
  -6   2  12        249.71        230.47        14.84 o                         
  -5   2  12        176.54        167.57         5.90 o                         
  -4   2  12          1.76          4.90         1.11 o                         
  -3   2  12          0.05          1.02         0.68 o                         
  -2   2  12         29.58         30.40         1.51 o                         
  -1   2  12          0.18          0.39         0.91 o                         
   0   2  12        368.37        376.21         6.90 o                         
   1   2  12        256.63        252.62         5.41 o                         
   2   2  12         91.77         87.28         2.64 o                         
   3   2  12        644.34        607.06         8.21 o                         
   4   2  12         25.60         23.31         1.43 o                         
   5   2  12        401.45        385.44         6.74 o                         
   6   2  12          0.72          0.02         1.10 o                         
   7   2  12         75.39         73.10         3.58 o                         
   8   2  12          5.10          4.82         1.86 o                         
   9   2  12          0.23         -2.29         2.29 o                         
  -5   3  12          0.31          0.15         2.15 o                         
  -4   3  12         18.46         14.79         1.39 o                         
  -3   3  12         25.58         39.20         1.84 o                         
  -2   3  12         78.42         92.63         3.67 o                         
  -1   3  12        173.78        176.04         4.43 o                         
   0   3  12        468.40        485.67         8.06 o                         
   1   3  12        850.29        850.24        12.08 o                         
   2   3  12        149.17        150.21         3.86 o                         
   3   3  12        365.87        387.17         5.10 o                         
   4   3  12        629.74        590.66         8.26 o                         
   5   3  12        256.49        262.87         5.46 o                         
   6   3  12        145.65        142.21         3.79 o                         
   7   3  12          1.23          0.23         1.17 o                         
   8   3  12        231.36        241.52         8.44 o                         
   9   3  12         21.80         18.18         2.88 o                         
  -4   4  12          1.22         -1.84         1.84 o                         
  -3   4  12         69.43         67.23         2.32 o                         
  -2   4  12        319.66        314.47         6.65 o                         
  -1   4  12        322.05        338.72         7.03 o                         
   0   4  12        127.46        122.52         4.20 o                         
   1   4  12          7.57         10.77         1.24 o                         
   2   4  12         16.14         15.76         1.52 o                         
   3   4  12        330.10        307.14         5.28 o                         
   4   4  12        305.77        305.26         5.61 o                         
   5   4  12         75.86         65.79         2.75 o                         
   6   4  12         45.59         37.60         2.10 o                         
   7   4  12         24.57         24.20         1.99 o                         
   8   4  12         65.13         69.12         3.50 o                         
   9   4  12          7.49          6.54         2.31 o                         
  -4   5  12         18.98         19.27         3.47 o                         
  -3   5  12          8.93          7.47         1.49 o                         
  -2   5  12         61.01         61.08         3.07 o                         
  -1   5  12         15.99         17.95         2.07 o                         
   0   5  12         16.13         16.27         2.16 o                         
   1   5  12         12.45          7.89         1.45 o                         
   2   5  12        115.81        100.81         4.15 o                         
   3   5  12         17.62         21.30         1.30 o                         
   4   5  12          2.67         -0.84         0.84 o                         
   5   5  12          1.14          2.24         1.05 o                         
   6   5  12         75.60         87.97         3.66 o                         
   7   5  12         16.99         20.14         1.97 o                         
   8   5  12        119.58        134.09         4.88 o                         
   9   5  12          4.66          0.18         2.23 o                         
  -3   6  12          2.64          2.24         1.97 o                         
  -2   6  12          1.99          2.70         1.76 o                         
  -1   6  12          3.55         -0.65         2.16 o                         
   0   6  12         18.13         16.84         2.38 o                         
   1   6  12          0.49          0.92         1.51 o                         
   2   6  12          6.31          6.39         1.47 o                         
   3   6  12        121.16        123.45         3.70 o                         
   4   6  12          1.38          0.31         1.00 o                         
   5   6  12          0.39          0.77         1.19 o                         
   6   6  12         43.37         44.55         2.80 o                         
   7   6  12         74.76         80.50         4.49 o                         
   8   6  12          9.72          8.55         2.19 o                         
   9   6  12          3.07          4.75         2.43 o                         
  -1   7  12         17.29         12.35         3.35 o                         
   0   7  12        135.56        139.31         6.56 o                         
   1   7  12         14.96         16.76         1.60 o                         
   2   7  12          0.19         -1.26         1.26 o                         
   3   7  12         44.16         38.51         2.09 o                         
   4   7  12         14.45         14.12         1.50 o                         
   5   7  12          1.15         -0.06         1.22 o                         
   6   7  12         12.47          6.03         1.83 o                         
   7   7  12         19.92         19.96         2.42 o                         
   8   7  12         17.48         21.36         3.15 o                         
   0   8  12          0.18         -3.23         3.23 o                         
   1   8  12          6.81          5.42         2.37 o                         
   2   8  12          0.93          1.58         1.01 o                         
   3   8  12          3.67          2.04         1.27 o                         
   4   8  12         59.91         55.88         2.69 o                         
   5   8  12         12.75         11.93         1.79 o                         
   6   8  12         13.13          7.45         2.42 o                         
   7   8  12          7.25          6.14         3.29 o                         
   3   9  12         29.28         21.88         2.89 o                         
   4   9  12         48.27         44.99         3.26 o                         
   5   9  12          0.29         -0.04         2.35 o                         
   6   9  12         14.49         18.06         2.81 o                         
  -3  -8  13         35.89         43.61         7.99 o                         
  -2  -8  13         41.01         48.37         5.10 o                         
  -1  -8  13         26.59         18.82         2.95 o                         
   0  -8  13         17.56         12.81         3.44 o                         
  -5  -7  13          2.09          3.58         3.71 o                         
  -4  -7  13         17.93         16.02         3.07 o                         
  -3  -7  13        111.69        104.76         7.08 o                         
  -2  -7  13          0.02          4.77         2.04 o                         
  -1  -7  13        157.77        173.36         6.05 o                         
   0  -7  13          4.46          1.96         2.03 o                         
   1  -7  13         87.93         91.86         4.80 o                         
   2  -7  13          1.80         -0.40         2.55 o                         
  -6  -6  13         55.69         53.41         6.78 o                         
  -5  -6  13          5.36         -2.51         3.19 o                         
  -4  -6  13         44.01         42.24         3.51 o                         
  -3  -6  13          2.34         -0.10         1.72 o                         
  -2  -6  13        228.35        227.71         7.77 o                         
  -1  -6  13         52.80         54.79         3.94 o                         
   0  -6  13        187.82        183.36         6.46 o                         
   1  -6  13         15.60         14.62         1.73 o                         
   2  -6  13         48.18         47.39         3.09 o                         
   3  -6  13         93.13         91.22         4.79 o                         
   4  -6  13          0.97          0.76         2.19 o                         
  -6  -5  13          2.59          3.82         3.16 o                         
  -5  -5  13        180.82        194.85         7.87 o                         
  -4  -5  13         37.78         39.49         3.58 o                         
  -3  -5  13         14.60         11.96         1.56 o                         
  -2  -5  13         15.78         19.67         2.12 o                         
  -1  -5  13         44.78         47.42         3.04 o                         
   0  -5  13         34.69         39.27         2.66 o                         
   1  -5  13          0.12         -0.20         1.13 o                         
   2  -5  13         80.91         81.02         3.89 o                         
   3  -5  13        197.86        213.00         5.95 o                         
   4  -5  13          0.88          0.66         1.26 o                         
   5  -5  13          0.00         -1.99         2.24 o                         
  -6  -4  13          2.86         -2.09         2.09 o                         
  -5  -4  13          2.73          1.52         2.21 o                         
  -4  -4  13          0.05         -1.73         1.88 o                         
  -3  -4  13        112.09        109.24         4.37 o                         
  -2  -4  13        101.13        117.33         4.59 o                         
  -1  -4  13        295.45        303.24         6.81 o                         
   0  -4  13          4.59          7.00         1.33 o                         
   1  -4  13          4.05          3.43         1.33 o                         
   2  -4  13        277.86        281.63         6.62 o                         
   3  -4  13        116.03        126.62         4.66 o                         
   4  -4  13          0.15         -0.55         1.80 o                         
   5  -4  13          7.30          6.92         2.20 o                         
   6  -4  13         61.11         47.92         4.18 o                         
  -6  -3  13         83.65         91.32         4.17 o                         
  -5  -3  13          3.22          2.26         1.72 o                         
  -4  -3  13          0.77         -0.51         1.41 o                         
  -3  -3  13         50.63         43.67         2.72 o                         
  -2  -3  13        278.92        262.68         5.66 o                         
  -1  -3  13        300.55        307.05         6.78 o                         
   0  -3  13        112.90        121.55         3.25 o                         
   1  -3  13        357.77        352.42         7.20 o                         
   2  -3  13         16.86         20.64         1.90 o                         
   3  -3  13         16.90         20.40         1.84 o                         
   4  -3  13         78.68         79.63         3.93 o                         
   5  -3  13         71.48         65.71         3.14 o                         
   6  -3  13         48.88         54.16         4.33 o                         
   7  -3  13         51.36         59.51         5.42 o                         
  -6  -2  13         42.08         37.72         3.21 o                         
  -5  -2  13          1.26         -1.07         1.52 o                         
  -4  -2  13         21.79         17.86         2.11 o                         
  -3  -2  13          0.24          0.38         1.12 o                         
  -2  -2  13         69.70         64.70         2.98 o                         
  -1  -2  13          0.22         -0.40         0.59 o                         
   0  -2  13        112.13        108.96         3.05 o                         
   1  -2  13         85.12         85.74         3.19 o                         
   2  -2  13         58.21         56.26         2.67 o                         
   3  -2  13        166.60        171.17         4.27 o                         
   4  -2  13         16.39         14.28         2.04 o                         
   5  -2  13          1.20          0.33         1.25 o                         
   6  -2  13         33.11         26.40         2.99 o                         
   7  -2  13         81.59         82.61         6.41 o                         
  -6  -1  13          0.26         -0.95         2.23 o                         
  -5  -1  13          9.27         12.49         1.91 o                         
  -4  -1  13         15.74         26.46         2.39 o                         
  -3  -1  13         37.80         50.32         2.79 o                         
  -2  -1  13         43.52         35.62         2.30 o                         
  -1  -1  13        878.52        892.54        11.34 o                         
   0  -1  13        255.52        243.42         4.45 o                         
   1  -1  13        827.31        809.14        11.46 o                         
   2  -1  13        337.91        328.55         6.05 o                         
   3  -1  13         15.92         22.80         1.78 o                         
   4  -1  13          2.64         -1.19         1.19 o                         
   5  -1  13        399.83        366.75         7.35 o                         
   6  -1  13          0.76         -1.56         1.56 o                         
   7  -1  13         69.08         67.79         3.70 o                         
   8  -1  13          2.86         -1.37         2.40 o                         
  -6   0  13         18.75         20.30         3.34 o                         
  -5   0  13         50.76         42.65         2.77 o                         
  -4   0  13         93.46         92.92         3.48 o                         
  -3   0  13         68.55         61.00         2.77 o                         
  -2   0  13         55.76         63.15         2.15 o                         
  -1   0  13        238.49        229.84         4.20 o                         
   0   0  13          0.07         -0.53         0.53 o                         
   1   0  13         49.18         44.23         1.89 o                         
   2   0  13          5.79          6.72         1.15 o                         
   3   0  13          1.40          1.98         0.85 o                         
   4   0  13         53.32         55.46         2.38 o                         
   5   0  13        599.21        588.66         8.87 o                         
   6   0  13         35.95         41.32         2.71 o                         
   7   0  13         49.67         48.73         2.76 o                         
   8   0  13          0.70         -1.08         1.83 o                         
  -6   1  13         10.98          6.50         2.79 o                         
  -5   1  13         11.31          6.80         2.06 o                         
  -4   1  13          2.51          4.93         1.90 o                         
  -3   1  13         38.10         37.78         1.74 o                         
  -2   1  13        254.47        261.66         4.96 o                         
  -1   1  13         28.30         27.56         2.00 o                         
   0   1  13        348.64        355.37         6.61 o                         
   1   1  13        170.95        164.16         4.47 o                         
   2   1  13          1.40         -0.23         0.67 o                         
   3   1  13        412.88        418.52         6.37 o                         
   4   1  13         37.27         28.80         1.60 o                         
   5   1  13         33.60         33.72         1.95 o                         
   6   1  13          5.76          1.64         1.35 o                         
   7   1  13          0.12          0.05         1.68 o                         
   8   1  13         53.79         55.02         3.93 o                         
   9   1  13          1.05          2.54         3.17 o                         
  -5   2  13          1.55          1.19         2.15 o                         
  -4   2  13          5.30          5.09         1.39 o                         
  -3   2  13         23.31         18.71         1.41 o                         
  -2   2  13        100.72        110.23         4.78 o                         
  -1   2  13        294.83        276.36         6.05 o                         
   0   2  13         72.92         68.31         2.90 o                         
   1   2  13       1340.22       1283.81        16.85 o                         
   2   2  13        323.65        311.01         6.05 o                         
   3   2  13         13.56         12.63         1.05 o                         
   4   2  13        186.68        169.27         3.44 o                         
   5   2  13        103.21         96.15         3.11 o                         
   6   2  13         66.63         62.86         3.48 o                         
   7   2  13        251.55        262.68         7.45 o                         
   8   2  13          0.86         -1.73         1.73 o                         
   9   2  13         10.06          8.77         2.81 o                         
  -5   3  13         16.97          9.73         1.92 o                         
  -4   3  13         22.75         21.24         2.41 o                         
  -3   3  13          3.46          1.74         1.31 o                         
  -2   3  13        122.95        128.42         5.53 o                         
  -1   3  13         33.34         33.49         2.39 o                         
   0   3  13          9.58          7.84         1.31 o                         
   1   3  13         24.50         28.08         1.91 o                         
   2   3  13          0.75          0.27         0.93 o                         
   3   3  13        202.26        216.18         3.98 o                         
   4   3  13          0.00          0.98         0.80 o                         
   5   3  13         18.76         19.32         1.66 o                         
   6   3  13          0.31          0.09         1.24 o                         
   7   3  13         19.83         23.87         2.18 o                         
   8   3  13         54.75         54.77         3.61 o                         
   9   3  13        212.87        234.64         7.79 o                         
  -4   4  13          0.94         -1.30         1.30 o                         
  -3   4  13         27.84         33.17         2.58 o                         
  -2   4  13         80.03         71.68         3.93 o                         
  -1   4  13          5.29          5.15         1.49 o                         
   0   4  13          2.42          2.00         1.34 o                         
   1   4  13         36.16         35.06         2.23 o                         
   2   4  13        167.74        164.26         4.33 o                         
   3   4  13          2.22         -0.80         0.95 o                         
   4   4  13          5.17          2.19         0.77 o                         
   5   4  13         23.77         20.08         1.63 o                         
   6   4  13          1.66          0.36         1.06 o                         
   7   4  13        185.18        193.96         5.58 o                         
   8   4  13          4.11          4.53         1.81 o                         
   9   4  13         31.47         29.81         2.95 o                         
  -3   5  13          5.73          5.64         1.58 o                         
  -2   5  13         23.93         18.98         2.99 o                         
  -1   5  13          2.30          3.34         2.47 o                         
   0   5  13          3.04          0.55         1.46 o                         
   1   5  13         22.97         23.74         2.14 o                         
   2   5  13        222.18        222.03         5.87 o                         
   3   5  13        182.74        207.17         6.02 o                         
   4   5  13         50.15         43.14         1.87 o                         
   5   5  13         98.60        112.34         3.63 o                         
   6   5  13         12.61         22.99         2.05 o                         
   7   5  13          7.14          5.04         1.43 o                         
   8   5  13         30.23         33.30         3.19 o                         
   9   5  13        132.66        138.88         7.42 o                         
  -2   6  13          9.15          6.05         4.41 o                         
  -1   6  13          0.34          0.79         2.74 o                         
   0   6  13         53.35         49.90         3.48 o                         
   1   6  13         41.48         41.49         3.21 o                         
   2   6  13         43.36         47.65         3.83 o                         
   3   6  13         97.56         89.54         4.10 o                         
   4   6  13          3.69          2.17         0.96 o                         
   5   6  13          0.75         -1.09         1.37 o                         
   6   6  13         29.89         32.28         2.56 o                         
   7   6  13          4.62          1.18         2.02 o                         
   8   6  13          0.83          0.59         1.93 o                         
  -1   7  13         46.69         46.01         7.17 o                         
   0   7  13         98.32         97.84         7.45 o                         
   1   7  13         67.57         61.04         4.20 o                         
   2   7  13         16.77         15.30         2.62 o                         
   3   7  13          9.81          6.26         1.23 o                         
   4   7  13          2.65         -0.13         0.98 o                         
   5   7  13         21.02         15.21         1.78 o                         
   6   7  13          5.80          2.99         1.61 o                         
   7   7  13         12.01          7.09         2.33 o                         
   8   7  13          7.69          3.41         2.53 o                         
   1   8  13         51.94         46.81         4.91 o                         
   2   8  13         19.44         16.96         3.72 o                         
   3   8  13         23.13         14.32         2.25 o                         
   4   8  13          1.02          0.69         1.56 o                         
   5   8  13         18.13         17.42         3.15 o                         
   6   8  13          0.67         -0.29         1.99 o                         
   7   8  13          2.52         -1.42         3.16 o                         
  -4  -7  14          9.72         13.13         3.11 o                         
  -3  -7  14          5.00          1.25         3.52 o                         
  -2  -7  14        141.65        152.91         7.48 o                         
  -1  -7  14          0.17          0.60         2.62 o                         
   0  -7  14        101.08         98.06         6.67 o                         
   1  -7  14         23.74         25.20         3.50 o                         
  -5  -6  14          0.05         -3.47         4.35 o                         
  -4  -6  14          2.70          1.34         3.58 o                         
  -3  -6  14         78.69         64.84         5.61 o                         
  -2  -6  14         29.42         34.98         3.15 o                         
  -1  -6  14        176.49        177.26         6.30 o                         
   0  -6  14          0.11         -1.43         1.74 o                         
   1  -6  14         17.00         17.17         2.54 o                         
   2  -6  14         62.19         57.89         3.70 o                         
   3  -6  14         15.34         10.48         2.42 o                         
  -5  -5  14          4.47          5.50         2.52 o                         
  -4  -5  14        122.48        123.11         5.90 o                         
  -3  -5  14          3.15          0.00         1.25 o                         
  -2  -5  14          5.10          6.17         1.78 o                         
  -1  -5  14        158.95        167.99         5.50 o                         
   0  -5  14         39.35         36.43         2.71 o                         
   1  -5  14         63.97         70.90         3.70 o                         
   2  -5  14          7.88          7.38         2.04 o                         
   3  -5  14         10.02          8.94         2.03 o                         
   4  -5  14        172.43        192.66         8.97 o                         
  -6  -4  14        159.40        175.86         7.23 o                         
  -5  -4  14          3.87          3.04         2.54 o                         
  -4  -4  14          8.86         10.29         2.18 o                         
  -3  -4  14         22.16         16.34         2.31 o                         
  -2  -4  14          2.95          3.94         1.39 o                         
  -1  -4  14         21.32         18.04         2.11 o                         
   0  -4  14        314.24        315.24         7.09 o                         
   1  -4  14         70.62         67.44         3.17 o                         
   2  -4  14          7.42          4.88         1.50 o                         
   3  -4  14          7.48         10.63         1.87 o                         
   4  -4  14          0.04         -1.86         1.86 o                         
   5  -4  14          6.11         14.62         7.23 o                         
  -6  -3  14         64.51         64.38         3.93 o                         
  -5  -3  14         13.42         10.99         2.55 o                         
  -4  -3  14         16.17         14.44         2.44 o                         
  -3  -3  14         14.12         16.78         1.89 o                         
  -2  -3  14         92.71         89.97         5.75 o                         
  -1  -3  14        248.19        271.62         6.07 o                         
   0  -3  14          4.81          1.75         1.33 o                         
   1  -3  14        227.49        224.22         5.18 o                         
   2  -3  14       1362.71       1394.73        21.43 o                         
   3  -3  14        275.88        284.38         6.34 o                         
   4  -3  14        106.16        102.52         4.30 o                         
   5  -3  14          0.47          0.04         2.05 o                         
   6  -3  14        112.58        118.22         8.37 o                         
  -6  -2  14         17.76         13.64         3.59 o                         
  -5  -2  14         37.49         41.87         2.72 o                         
  -4  -2  14        162.54        150.08         5.60 o                         
  -3  -2  14         72.45         68.34         3.63 o                         
  -2  -2  14          4.70          3.35         1.20 o                         
  -1  -2  14        118.99        118.66         3.61 o                         
   0  -2  14        197.80        194.40         4.17 o                         
   1  -2  14        249.74        232.96         5.72 o                         
   2  -2  14        100.26        111.22         3.67 o                         
   3  -2  14         69.31         66.81         3.35 o                         
   4  -2  14         29.48         32.47         2.33 o                         
   5  -2  14        123.18        141.27         5.29 o                         
   6  -2  14        233.75        234.66         6.93 o                         
   7  -2  14         91.06        100.47         5.56 o                         
  -6  -1  14          0.13          6.30         2.76 o                         
  -5  -1  14          1.42         -0.10         1.15 o                         
  -4  -1  14         86.11         90.05         3.61 o                         
  -3  -1  14         21.60         25.03         1.97 o                         
  -2  -1  14          8.19          6.87         1.17 o                         
  -1  -1  14          5.11          3.18         0.89 o                         
   0  -1  14        514.34        506.06         7.91 o                         
   1  -1  14        150.35        154.26         4.03 o                         
   2  -1  14        955.04        944.47        13.88 o                         
   3  -1  14          0.90          1.63         0.97 o                         
   4  -1  14        123.93        117.16         4.04 o                         
   5  -1  14          0.58          1.06         0.96 o                         
   6  -1  14          0.06         -1.33         1.33 o                         
   7  -1  14          7.71          8.34         2.35 o                         
  -5   0  14          1.02          4.39         2.11 o                         
  -4   0  14         12.87         10.28         1.53 o                         
  -3   0  14         79.90         97.08         3.57 o                         
  -2   0  14         26.12         27.94         1.58 o                         
  -1   0  14         81.54         77.12         2.15 o                         
   0   0  14        143.59        139.77         3.25 o                         
   1   0  14        287.72        280.83         4.98 o                         
   2   0  14        273.03        263.85         5.48 o                         
   3   0  14         11.92          9.82         1.30 o                         
   4   0  14          4.04          3.30         0.97 o                         
   5   0  14         16.18         14.04         1.35 o                         
   6   0  14         69.31         58.15         2.55 o                         
   7   0  14         56.32         57.93         3.54 o                         
   8   0  14          4.19          0.39         3.05 o                         
  -5   1  14          0.79          0.81         2.68 o                         
  -4   1  14         51.21         58.05         3.13 o                         
  -3   1  14         23.94         19.09         1.82 o                         
  -2   1  14         23.99         20.94         1.95 o                         
  -1   1  14         17.83         14.18         1.51 o                         
   0   1  14        257.49        268.18         5.67 o                         
   1   1  14         34.70         36.34         2.39 o                         
   2   1  14          0.46         -0.11         0.83 o                         
   3   1  14          3.49          1.97         0.83 o                         
   4   1  14         90.83         91.23         2.70 o                         
   5   1  14         72.80         70.02         2.91 o                         
   6   1  14          5.07          2.89         1.23 o                         
   7   1  14         84.08         93.31         4.97 o                         
   8   1  14         46.23         58.40         4.58 o                         
  -5   2  14         18.85         24.27         2.67 o                         
  -4   2  14         82.13         80.92         5.70 o                         
  -3   2  14          0.51         -0.61         1.04 o                         
  -2   2  14         35.01         35.95         2.75 o                         
  -1   2  14         20.24         16.48         1.74 o                         
   0   2  14          2.55         -0.15         0.98 o                         
   1   2  14        548.70        549.14         9.24 o                         
   2   2  14         21.25         16.79         1.66 o                         
   3   2  14        117.21        104.53         2.74 o                         
   4   2  14          8.69         11.11         1.27 o                         
   5   2  14        186.77        175.35         4.40 o                         
   6   2  14         32.86         34.43         2.16 o                         
   7   2  14        182.20        206.52         5.74 o                         
   8   2  14         91.18        100.85         5.28 o                         
  -4   3  14          0.29         -1.61         1.61 o                         
  -3   3  14         17.91         15.67         2.13 o                         
  -2   3  14         10.42          8.20         1.82 o                         
  -1   3  14        277.41        277.12         6.21 o                         
   0   3  14          3.27          1.85         1.29 o                         
   1   3  14        111.03        113.28         3.82 o                         
   2   3  14         67.58         64.15         3.14 o                         
   3   3  14        250.25        263.97         5.86 o                         
   4   3  14        283.79        278.28         5.06 o                         
   5   3  14        135.41        150.93         4.26 o                         
   6   3  14          0.50         -1.07         1.07 o                         
   7   3  14         42.23         45.55         2.63 o                         
   8   3  14         65.00         56.65         4.85 o                         
  -3   4  14          4.65         -2.19         2.19 o                         
  -2   4  14         27.80         24.71         2.52 o                         
  -1   4  14          0.87          1.32         1.68 o                         
   0   4  14         55.75         55.18         2.99 o                         
   1   4  14        249.28        258.78         5.75 o                         
   2   4  14        188.86        203.79         4.94 o                         
   3   4  14        754.71        766.42        15.22 o                         
   4   4  14         81.00         80.53         2.46 o                         
   5   4  14        173.33        168.95         4.14 o                         
   6   4  14          1.26         -0.64         1.50 o                         
   7   4  14         41.23         41.12         2.59 o                         
   8   4  14          1.15         -2.32         2.32 o                         
  -2   5  14          7.27          0.05         2.71 o                         
  -1   5  14         51.10         41.66         2.89 o                         
   0   5  14          1.18          2.17         1.56 o                         
   1   5  14         44.94         38.74         2.86 o                         
   2   5  14          8.58          9.93         1.74 o                         
   3   5  14         78.50         68.68         3.71 o                         
   4   5  14          0.00         -0.57         0.85 o                         
   5   5  14         33.32         31.89         1.94 o                         
   6   5  14         22.40         19.01         1.92 o                         
   7   5  14         31.55         33.12         2.52 o                         
   8   5  14          1.84         -2.21         2.21 o                         
  -1   6  14         49.83         53.03         4.94 o                         
   0   6  14          0.15         -1.16         2.42 o                         
   1   6  14          2.94         -1.64         2.11 o                         
   2   6  14          0.01          1.14         1.61 o                         
   3   6  14         58.06         53.39         5.35 o                         
   4   6  14          0.85          3.10         1.44 o                         
   5   6  14         31.84         31.86         2.44 o                         
   6   6  14         16.94         17.10         1.81 o                         
   7   6  14         28.73         31.42         3.54 o                         
   8   6  14         48.53         61.90         4.22 o                         
   0   7  14         39.58         32.59         4.90 o                         
   1   7  14          2.23          4.99         3.35 o                         
   2   7  14         76.59         84.46         5.57 o                         
   3   7  14         14.97         11.69         2.52 o                         
   4   7  14        410.84        431.97         9.69 o                         
   5   7  14         36.70         35.09         2.36 o                         
   6   7  14         23.26         27.45         2.50 o                         
   7   7  14        164.75        162.64         7.21 o                         
   2   8  14         11.79          4.32         3.84 o                         
   3   8  14          4.52          7.74         4.75 o                         
   4   8  14         48.61         35.45         2.96 o                         
   5   8  14        128.12        142.43         6.86 o                         
   6   8  14         80.26         75.32         5.38 o                         
  -2  -7  15         71.61         69.63         5.45 o                         
  -1  -7  15        115.63        115.15         5.93 o                         
  -4  -6  15          2.25          0.07         2.99 o                         
  -3  -6  15          0.24         -2.02         2.02 o                         
  -2  -6  15        102.53         99.81         5.15 o                         
  -1  -6  15         15.59         15.32         2.68 o                         
   0  -6  15          0.21         -0.01         2.27 o                         
   1  -6  15          0.36         -2.96         2.96 o                         
   2  -6  15         15.21         11.12         3.13 o                         
  -5  -5  15        236.23        248.43        15.63 o                         
  -4  -5  15        102.57         98.21         7.60 o                         
  -3  -5  15         13.44         12.70         2.52 o                         
  -2  -5  15         60.90         60.61         3.51 o                         
  -1  -5  15          7.07          4.27         1.66 o                         
   0  -5  15         75.88         76.55         4.24 o                         
   1  -5  15         48.60         45.17         3.18 o                         
   2  -5  15        752.09        799.47        14.09 o                         
   3  -5  15        108.63         96.88         5.06 o                         
   4  -5  15        269.79        278.27         9.59 o                         
  -5  -4  15          2.06          0.24         3.07 o                         
  -4  -4  15        208.20        221.70         9.80 o                         
  -3  -4  15         37.08         30.82         2.49 o                         
  -2  -4  15        134.35        142.44         4.93 o                         
  -1  -4  15          7.03          9.30         1.65 o                         
   0  -4  15        342.37        347.26         8.27 o                         
   1  -4  15         46.31         51.30         2.67 o                         
   2  -4  15        123.56        124.06         4.85 o                         
   3  -4  15        211.10        222.02         5.97 o                         
   4  -4  15        106.90        103.36         5.07 o                         
   5  -4  15          5.76          3.23         3.09 o                         
  -5  -3  15          7.59          2.79         2.61 o                         
  -4  -3  15        152.68        149.21         5.77 o                         
  -3  -3  15        166.87        185.48         5.47 o                         
  -2  -3  15        349.13        355.93         6.95 o                         
  -1  -3  15        326.49        327.41         7.05 o                         
   0  -3  15          1.17          3.82         1.41 o                         
   1  -3  15        233.33        246.45         5.38 o                         
   2  -3  15         31.10         30.13         2.31 o                         
   3  -3  15        162.00        164.44         5.00 o                         
   4  -3  15        144.48        143.66         4.78 o                         
   5  -3  15         51.36         55.29         4.31 o                         
   6  -3  15         39.97         37.13         4.08 o                         
  -5  -2  15        141.41        132.71         5.76 o                         
  -4  -2  15         96.81         99.48         4.96 o                         
  -3  -2  15         53.78         51.72         3.43 o                         
  -2  -2  15         32.11         34.30         2.29 o                         
  -1  -2  15         19.82         16.75         1.97 o                         
   0  -2  15          2.34          1.20         1.01 o                         
   1  -2  15         13.37         14.59         1.43 o                         
   2  -2  15        229.54        218.68         5.64 o                         
   3  -2  15        106.53        103.38         3.88 o                         
   4  -2  15          1.16          1.09         1.57 o                         
   5  -2  15          8.92         12.29         1.95 o                         
   6  -2  15          7.48          9.51         1.59 o                         
  -5  -1  15          1.61          1.16         2.14 o                         
  -4  -1  15        157.86        173.11         6.82 o                         
  -3  -1  15         45.07         42.66         2.57 o                         
  -2  -1  15          0.18          0.57         1.42 o                         
  -1  -1  15         11.38         11.34         1.12 o                         
   0  -1  15         15.64         14.26         1.52 o                         
   1  -1  15         28.25         27.21         1.86 o                         
   2  -1  15        193.76        171.93         4.39 o                         
   3  -1  15        114.35        110.17         4.32 o                         
   4  -1  15         19.02         12.41         1.66 o                         
   5  -1  15         36.24         28.44         2.52 o                         
   6  -1  15         10.30          9.86         1.79 o                         
   7  -1  15         13.24         10.99         2.68 o                         
  -5   0  15         92.23         95.13         6.16 o                         
  -4   0  15          0.17          0.63         1.68 o                         
  -3   0  15         37.17         35.28         2.07 o                         
  -2   0  15         43.43         44.98         2.39 o                         
  -1   0  15          8.21         10.14         1.55 o                         
   0   0  15         17.91         16.72         1.33 o                         
   1   0  15         31.93         35.88         2.12 o                         
   2   0  15        253.64        245.10         4.98 o                         
   3   0  15          0.56         -1.02         1.02 o                         
   4   0  15        351.38        326.13         6.45 o                         
   5   0  15        110.16        112.71         3.87 o                         
   6   0  15         28.71         23.20         2.19 o                         
   7   0  15          0.04         -2.37         2.37 o                         
  -4   1  15         71.48         86.70         7.66 o                         
  -3   1  15         26.59         35.61         2.52 o                         
  -2   1  15         34.05         32.08         2.80 o                         
  -1   1  15        244.71        238.46         5.68 o                         
   0   1  15          0.11         -0.36         1.09 o                         
   1   1  15         47.74         55.95         2.80 o                         
   2   1  15         30.75         32.37         1.79 o                         
   3   1  15          3.47          4.42         0.95 o                         
   4   1  15        184.31        197.26         4.20 o                         
   5   1  15          8.85          9.66         1.48 o                         
   6   1  15         77.63         88.70         3.63 o                         
   7   1  15          3.26          5.40         1.86 o                         
   8   1  15        102.47        109.39         6.02 o                         
  -4   2  15         23.64         19.71         4.94 o                         
  -3   2  15         22.24         24.58         3.37 o                         
  -2   2  15         22.46         27.76         2.69 o                         
  -1   2  15         14.97         13.48         1.78 o                         
   0   2  15         13.75          9.09         1.51 o                         
   1   2  15         22.57         24.81         2.12 o                         
   2   2  15         99.08         93.16         3.89 o                         
   3   2  15        152.93        155.82         3.95 o                         
   4   2  15        100.77         99.58         3.16 o                         
   5   2  15         61.85         66.43         2.85 o                         
   6   2  15         48.69         51.82         2.91 o                         
   7   2  15          8.64          8.57         1.85 o                         
   8   2  15          0.05         -2.27         2.27 o                         
  -3   3  15         12.51          6.23         2.87 o                         
  -2   3  15          5.28          5.24         1.78 o                         
  -1   3  15         37.49         34.45         2.76 o                         
   0   3  15        199.88        203.32         5.06 o                         
   1   3  15         25.81         28.19         2.15 o                         
   2   3  15         93.88        100.67         4.43 o                         
   3   3  15        323.55        356.88         8.62 o                         
   4   3  15         26.24         19.57         1.54 o                         
   5   3  15          0.03          2.32         1.13 o                         
   6   3  15          0.22         -0.42         1.28 o                         
   7   3  15         42.20         44.29         2.82 o                         
   8   3  15         86.36        102.54         5.15 o                         
  -3   4  15         34.80         40.76         3.82 o                         
  -2   4  15          1.70         -1.42         2.75 o                         
  -1   4  15          1.31         -1.63         1.63 o                         
   0   4  15        122.85        124.33         5.14 o                         
   1   4  15          1.55          0.48         1.44 o                         
   2   4  15         19.27         19.96         1.94 o                         
   3   4  15        124.03        127.71         4.82 o                         
   4   4  15          3.88          2.61         0.96 o                         
   5   4  15         77.40         70.55         3.12 o                         
   6   4  15          2.48          1.06         1.78 o                         
   7   4  15          2.00         -1.68         1.84 o                         
   8   4  15          6.40         10.79         2.55 o                         
  -2   5  15          0.08         -1.73         2.99 o                         
  -1   5  15         11.36          5.62         2.87 o                         
   0   5  15         13.61         12.03         2.26 o                         
   1   5  15         10.53          9.58         2.14 o                         
   2   5  15          9.40          6.31         2.08 o                         
   3   5  15         25.65         26.90         2.44 o                         
   4   5  15         49.59         55.54         2.76 o                         
   5   5  15          1.96          2.08         1.39 o                         
   6   5  15          8.95          6.04         2.17 o                         
   7   5  15         37.55         43.34         3.57 o                         
   8   5  15         23.93         21.22         2.79 o                         
   0   6  15          7.19          6.70         3.30 o                         
   1   6  15          0.48         -0.98         2.18 o                         
   2   6  15          1.23         -0.46         1.92 o                         
   3   6  15        154.27        159.92         6.59 o                         
   4   6  15          0.58          3.92         1.70 o                         
   5   6  15         63.12         68.96         4.91 o                         
   6   6  15         83.58         97.77         4.43 o                         
   7   6  15        102.57         94.35         4.68 o                         
   1   7  15          0.75          3.82         4.59 o                         
   2   7  15         22.49         20.38         5.33 o                         
   3   7  15         14.15         17.52         3.25 o                         
   4   7  15        155.55        171.28        24.10 o                         
   5   7  15         81.23         83.24         4.43 o                         
   6   7  15          3.81          4.89         1.88 o                         
  -2  -6  16         12.96         14.56         3.71 o                         
  -1  -6  16         68.60         58.38         4.14 o                         
   0  -6  16         29.06         25.24         3.46 o                         
   1  -6  16         31.19         26.90         4.43 o                         
  -4  -5  16          2.11          4.38         4.38 o                         
  -3  -5  16          6.44          5.09         2.65 o                         
  -2  -5  16         85.01         77.76         4.27 o                         
  -1  -5  16          0.49         -1.22         2.07 o                         
   0  -5  16         20.39         19.20         3.16 o                         
   1  -5  16         11.79          7.44         2.58 o                         
   2  -5  16         67.60         65.28         4.01 o                         
   3  -5  16         91.84         92.28         5.11 o                         
  -4  -4  16         14.11         14.53         3.15 o                         
  -3  -4  16         12.68          6.63         2.17 o                         
  -2  -4  16        149.90        154.70         5.53 o                         
  -1  -4  16         12.71          9.34         1.82 o                         
   0  -4  16          1.17          0.91         1.53 o                         
   1  -4  16        101.61        109.66         4.57 o                         
   2  -4  16         10.03         10.40         2.11 o                         
   3  -4  16         31.94         32.04         2.93 o                         
   4  -4  16         22.02         27.08         3.17 o                         
  -4  -3  16         55.13         71.90         4.97 o                         
  -3  -3  16         12.27         20.11         2.48 o                         
  -2  -3  16          2.93          2.89         1.73 o                         
  -1  -3  16         59.26         55.73         2.89 o                         
   0  -3  16          2.15         -0.51         1.65 o                         
   1  -3  16         35.14         36.12         2.19 o                         
   2  -3  16         24.68         23.80         2.15 o                         
   3  -3  16         97.64         88.43         4.18 o                         
   4  -3  16         50.08         49.04         4.92 o                         
   5  -3  16        130.53        130.09         6.12 o                         
  -4  -2  16        238.70        260.50         8.58 o                         
  -3  -2  16         38.33         38.32         2.91 o                         
  -2  -2  16         49.29         45.07         2.24 o                         
  -1  -2  16         33.03         35.87         2.89 o                         
   0  -2  16         18.68         14.26         1.69 o                         
   1  -2  16         24.24         23.08         1.92 o                         
   2  -2  16        202.38        204.20         5.12 o                         
   3  -2  16         73.07         65.61         3.27 o                         
   4  -2  16          0.06         -1.62         1.62 o                         
   5  -2  16         84.30         91.89         4.90 o                         
   6  -2  16          2.30          0.72         2.72 o                         
  -4  -1  16          9.37          9.52         2.08 o                         
  -3  -1  16          1.13          0.50         2.17 o                         
  -2  -1  16         13.20         15.50         1.37 o                         
  -1  -1  16         75.20         74.29         2.80 o                         
   0  -1  16         78.31         74.01         3.03 o                         
   1  -1  16         55.21         51.98         2.43 o                         
   2  -1  16         24.37         25.75         1.94 o                         
   3  -1  16          0.46         -0.12         1.19 o                         
   4  -1  16          6.65          7.07         1.59 o                         
   5  -1  16         10.78          8.99         1.91 o                         
   6  -1  16          5.83          5.94         2.33 o                         
  -4   0  16         69.62         58.95         5.10 o                         
  -3   0  16        155.03        182.01         7.27 o                         
  -2   0  16         20.12         26.03         1.95 o                         
  -1   0  16         19.85         26.41         1.77 o                         
   0   0  16         12.46         13.07         1.61 o                         
   1   0  16         28.58         27.90         1.89 o                         
   2   0  16          6.14          7.45         1.15 o                         
   3   0  16          2.76          0.38         1.10 o                         
   4   0  16         13.93         13.62         1.68 o                         
   5   0  16          2.86          2.25         1.62 o                         
   6   0  16         61.69         69.54         5.76 o                         
   7   0  16          0.00         -1.80         2.70 o                         
  -4   1  16         80.10         74.01         5.21 o                         
  -3   1  16        375.49        402.39        12.55 o                         
  -2   1  16        170.74        189.20         7.70 o                         
  -1   1  16          8.01          4.82         1.49 o                         
   0   1  16         16.18         13.40         1.74 o                         
   1   1  16         17.18         18.81         2.22 o                         
   2   1  16          9.39          6.74         1.48 o                         
   3   1  16         15.64         14.34         1.47 o                         
   4   1  16        185.59        169.95         4.08 o                         
   5   1  16         23.28         23.57         2.18 o                         
   6   1  16          0.13         -0.79         1.62 o                         
   7   1  16          3.57          0.85         2.77 o                         
  -3   2  16         57.43         63.45         4.61 o                         
  -2   2  16         65.10         59.60         4.00 o                         
  -1   2  16          4.79          6.70         1.81 o                         
   0   2  16         60.51         51.88         3.07 o                         
   1   2  16         11.14          8.61         1.57 o                         
   2   2  16        155.61        157.62         5.03 o                         
   3   2  16          9.70          8.89         1.35 o                         
   4   2  16         16.01         10.55         1.85 o                         
   5   2  16         29.71         35.09         2.59 o                         
   6   2  16        189.12        194.59         5.78 o                         
   7   2  16          5.51          5.22         2.20 o                         
  -3   3  16         28.82         26.62         5.19 o                         
  -2   3  16          3.06          2.00         2.39 o                         
  -1   3  16         42.47         42.50         3.22 o                         
   0   3  16         38.37         44.31         3.07 o                         
   1   3  16          9.29          5.71         1.63 o                         
   2   3  16         91.75         97.53         4.23 o                         
   3   3  16         58.29         53.82         3.16 o                         
   4   3  16          6.43          5.02         1.24 o                         
   5   3  16         66.80         74.42         3.75 o                         
   6   3  16         12.20         11.94         2.46 o                         
   7   3  16          0.00         -1.88         1.88 o                         
  -2   4  16         15.00         18.70         4.21 o                         
  -1   4  16          1.71         -1.33         2.55 o                         
   0   4  16         77.19         79.05         3.86 o                         
   1   4  16         66.10         72.01         3.50 o                         
   2   4  16        236.58        256.27         6.83 o                         
   3   4  16          7.18          4.03         2.62 o                         
   4   4  16         66.40         77.25         4.71 o                         
   5   4  16          4.28          2.75         1.19 o                         
   6   4  16        231.27        241.17         5.32 o                         
   7   4  16          1.77          1.15         1.75 o                         
  -1   5  16          0.52          1.03         3.25 o                         
   0   5  16          7.34          5.89         2.80 o                         
   1   5  16         32.00         45.52         3.84 o                         
   2   5  16          2.11          4.53         1.97 o                         
   3   5  16          0.01          1.83         1.93 o                         
   4   5  16          1.61          0.42         2.70 o                         
   5   5  16          9.42          7.37         1.86 o                         
   6   5  16          6.76          8.13         1.99 o                         
   7   5  16          1.68          2.49         2.14 o                         
   1   6  16         75.40         74.10         6.37 o                         
   2   6  16          0.01          1.22         2.94 o                         
   3   6  16         19.94         16.88         2.94 o                         
   4   6  16         23.59         21.23         2.92 o                         
   5   6  16         35.88         39.51         4.83 o                         
   6   6  16         21.41         24.07         2.12 o                         
   3   7  16          3.37         -0.31         3.73 o                         
   4   7  16          1.68          1.51         4.07 o                         
   5   7  16         36.21         34.73         5.70 o                         
  -2  -5  17          0.56         -1.55         2.32 o                         
  -1  -5  17          3.07          2.52         2.56 o                         
   0  -5  17         17.66         15.81         3.18 o                         
   1  -5  17         50.54         45.72         4.26 o                         
  -3  -4  17          5.14         -2.45         2.53 o                         
  -2  -4  17          7.12          6.07         2.65 o                         
  -1  -4  17          2.91          1.43         2.00 o                         
   0  -4  17         13.90         13.14         2.76 o                         
   1  -4  17         24.57         24.64         2.78 o                         
   2  -4  17          0.75         -1.27         1.79 o                         
   3  -4  17         95.32        103.73         6.36 o                         
  -3  -3  17        334.37        317.73        13.16 o                         
  -2  -3  17         26.81         22.45         3.09 o                         
  -1  -3  17         49.31         54.18         3.40 o                         
   0  -3  17         11.51          5.33         1.81 o                         
   1  -3  17          5.68          3.53         1.43 o                         
   2  -3  17        125.43        128.60         4.46 o                         
   3  -3  17        194.95        204.55         8.13 o                         
   4  -3  17          8.37          9.09         2.47 o                         
  -4  -2  17        102.38        102.02        20.03 o                         
  -3  -2  17          3.81          0.92         2.79 o                         
  -2  -2  17          0.79         -0.80         1.22 o                         
  -1  -2  17         11.12         15.71         2.06 o                         
   0  -2  17          6.31         10.00         1.47 o                         
   1  -2  17         39.15         35.09         2.33 o                         
   2  -2  17        138.30        138.99         4.31 o                         
   3  -2  17         43.11         41.92         2.85 o                         
   4  -2  17         20.11         17.97         3.00 o                         
   5  -2  17         26.36         27.15         3.34 o                         
  -4  -1  17         25.37         20.63         8.87 o                         
  -3  -1  17         15.22         10.86         2.18 o                         
  -2  -1  17          1.73          0.84         1.04 o                         
  -1  -1  17          0.10          0.28         1.23 o                         
   0  -1  17         14.27         15.29         1.99 o                         
   1  -1  17         63.96         57.60         2.78 o                         
   2  -1  17          2.68          1.28         1.24 o                         
   3  -1  17         30.56         26.02         2.20 o                         
   4  -1  17          1.15          1.18         1.58 o                         
   5  -1  17          0.24         -0.13         2.01 o                         
   6  -1  17          7.64          1.49         2.37 o                         
  -3   0  17         37.71         43.90         3.91 o                         
  -2   0  17         86.65         87.19         4.72 o                         
  -1   0  17         34.83         38.02         2.62 o                         
   0   0  17          2.01          2.42         1.32 o                         
   1   0  17         29.79         31.78         2.18 o                         
   2   0  17         47.88         38.14         1.98 o                         
   3   0  17         76.01         72.52         2.90 o                         
   4   0  17         45.58         36.64         2.41 o                         
   5   0  17          3.59          1.86         1.96 o                         
   6   0  17          6.80          8.89         2.99 o                         
  -3   1  17          7.78          1.79         3.57 o                         
  -2   1  17        192.85        222.56         8.12 o                         
  -1   1  17         28.81         29.43         2.39 o                         
   0   1  17          8.61          5.45         1.69 o                         
   1   1  17          4.11          3.17         1.62 o                         
   2   1  17          6.88          3.81         1.78 o                         
   3   1  17         12.86          9.64         1.66 o                         
   4   1  17         16.88         10.62         1.25 o                         
   5   1  17         14.81          7.15         1.94 o                         
   6   1  17         52.26         57.20         3.93 o                         
   7   1  17          5.44          3.16         2.98 o                         
  -2   2  17          0.83         -0.10         1.98 o                         
  -1   2  17         11.82          2.44         3.50 o                         
   0   2  17         31.30         36.07         2.78 o                         
   1   2  17          6.21          2.34         1.97 o                         
   2   2  17        148.58        146.01         5.76 o                         
   3   2  17          0.00         -1.30         1.30 o                         
   4   2  17          0.04          1.64         1.14 o                         
   5   2  17        172.77        180.46         9.37 o                         
   6   2  17          1.16         -1.38         3.78 o                         
   7   2  17         40.39         43.29         3.40 o                         
  -2   3  17        112.18        128.04         8.97 o                         
  -1   3  17          3.44         -0.12         3.13 o                         
   0   3  17          0.00         -1.19         1.80 o                         
   1   3  17         24.70         23.55         2.57 o                         
   2   3  17        188.31        193.86         7.35 o                         
   3   3  17         39.27         37.74         2.78 o                         
   4   3  17          0.00          2.05         1.90 o                         
   5   3  17         51.55         42.13         2.53 o                         
   6   3  17        161.83        201.10         6.67 o                         
   7   3  17          3.00          5.00         2.39 o                         
  -1   4  17          0.32         -2.57         2.57 o                         
   0   4  17        138.76        145.03         6.11 o                         
   1   4  17        189.72        205.62         6.04 o                         
   2   4  17          5.86          0.87         1.86 o                         
   3   4  17        166.34        196.67         8.41 o                         
   4   4  17         15.87         16.53         2.86 o                         
   5   4  17          0.02         -1.87         1.87 o                         
   6   4  17         78.55         90.62         5.33 o                         
   7   4  17         30.39         28.21         3.22 o                         
   0   5  17         43.22         45.53         4.39 o                         
   1   5  17         49.25         66.16         5.21 o                         
   2   5  17          8.38          9.56         2.54 o                         
   3   5  17          4.04          1.85         2.10 o                         
   4   5  17          0.01         -3.11         4.76 o                         
   5   5  17          3.10          0.13        10.06 o                         
   6   5  17          7.58          7.45         2.57 o                         
   2   6  17        143.42        163.54         8.41 o                         
   3   6  17          6.17          7.24         3.74 o                         
   4   6  17          7.15          3.34         3.90 o                         
   5   6  17          0.07         -5.60         5.60 o                         
  -1  -4  18         17.42         16.03         2.97 o                         
   0  -4  18          4.97          5.60         2.72 o                         
   1  -4  18          6.24          0.38         2.81 o                         
   2  -4  18         57.73         63.48         6.80 o                         
  -2  -3  18        145.67        138.96         8.45 o                         
  -1  -3  18          5.49         -2.28         2.80 o                         
   0  -3  18         48.88         48.50         4.32 o                         
   1  -3  18         42.87         36.49         3.40 o                         
   2  -3  18         70.24         66.14         3.90 o                         
   3  -3  18          0.74         -2.79         2.79 o                         
  -2  -2  18         54.13         51.48         3.86 o                         
  -1  -2  18         51.54         51.61         4.60 o                         
   0  -2  18          1.87         -1.18         2.12 o                         
   1  -2  18        107.45        110.37         4.36 o                         
   2  -2  18         13.27         10.53         2.28 o                         
   3  -2  18         19.64         17.39         2.59 o                         
   4  -2  18         92.15        100.56         7.27 o                         
  -2  -1  18         77.72         78.96         6.78 o                         
  -1  -1  18        132.05        136.95         9.89 o                         
   0  -1  18          0.23         -0.30         1.15 o                         
   1  -1  18         17.23          9.93         1.62 o                         
   2  -1  18         11.87         13.44         1.73 o                         
   3  -1  18          2.72          0.61         1.69 o                         
   4  -1  18          2.08         -1.21         2.03 o                         
   5  -1  18         29.08         30.47         3.49 o                         
  -2   0  18         46.85         48.67         4.91 o                         
  -1   0  18         21.28         17.91         3.23 o                         
   0   0  18         45.42         45.35         3.45 o                         
   1   0  18         96.42        104.61         5.56 o                         
   2   0  18         10.73          8.14         1.94 o                         
   3   0  18         16.42         11.96         1.91 o                         
   4   0  18          8.31          5.59         1.84 o                         
   5   0  18         61.39         50.62         4.84 o                         
  -2   1  18         32.71         42.06         5.22 o                         
  -1   1  18        101.49        106.01         6.15 o                         
   0   1  18         17.02         16.93         2.32 o                         
   1   1  18         49.61         47.82         3.75 o                         
   2   1  18          3.69          1.88         2.40 o                         
   3   1  18          1.43         -1.18         1.18 o                         
   4   1  18          8.77          7.33         1.46 o                         
   5   1  18         30.46         26.98         3.58 o                         
   6   1  18         38.16         38.27         6.73 o                         
  -1   2  18         38.98         40.83         4.01 o                         
   0   2  18        114.87        122.62         5.93 o                         
   1   2  18          7.27          0.45         2.07 o                         
   2   2  18          0.52         -1.47         1.87 o                         
   3   2  18          7.43         10.75         1.63 o                         
   4   2  18         18.50         17.17         3.26 o                         
   5   2  18        145.22        130.25         7.15 o                         
   6   2  18          1.16         -0.53         2.68 o                         
  -1   3  18        135.88        145.33        10.36 o                         
   0   3  18         56.44         48.66         5.28 o                         
   1   3  18         31.00         36.61         3.60 o                         
   2   3  18         28.37         28.17         3.01 o                         
   3   3  18          8.50          7.49         2.79 o                         
   4   3  18         53.74         66.11         6.32 o                         
   5   3  18         23.28         22.70         2.35 o                         
   6   3  18        164.40        171.85         8.62 o                         
   0   4  18         33.65         36.80         6.29 o                         
   1   4  18          9.63          1.46         3.66 o                         
   2   4  18        124.08        149.74         7.73 o                         
   3   4  18         39.74         42.88         3.93 o                         
   4   4  18        125.01        108.55         7.70 o                         
   5   4  18         34.05         26.72         5.25 o                         
   2   5  18        162.73        180.69        10.00 o                         
   3   5  18          3.06         -2.41         3.09 o                         
   4   5  18          2.70         -5.09         5.09 o                         
   0  -3  19         33.84         29.62         4.66 o                         
   1  -3  19          3.11          0.97         2.85 o                         
  -1  -2  19          0.51         -2.57         2.57 o                         
   0  -2  19          3.39          2.99         4.14 o                         
   1  -2  19         13.03         10.42         2.11 o                         
   2  -2  19         33.44         34.17         2.94 o                         
   3  -2  19          3.33          2.23         2.55 o                         
  -1  -1  19          5.58         10.41         3.99 o                         
   0  -1  19         51.42         48.97         5.22 o                         
   1  -1  19          2.58          3.49         1.84 o                         
   2  -1  19         21.86         23.72         2.56 o                         
   3  -1  19         21.15         15.10         3.12 o                         
   4  -1  19         10.31          5.07         2.51 o                         
  -1   0  19         11.27         10.31         2.93 o                         
   0   0  19         71.30         76.19         7.06 o                         
   1   0  19          0.61         -0.22         2.96 o                         
   2   0  19          9.61          6.12         2.09 o                         
   3   0  19          0.86         -0.54         1.60 o                         
   4   0  19         98.08        106.19         4.59 o                         
  -1   1  19         19.48         12.54         3.54 o                         
   0   1  19         15.07         12.09         3.87 o                         
   1   1  19         26.37         22.68         4.70 o                         
   2   1  19         29.82         34.23         6.81 o                         
   3   1  19         11.45          6.87         1.64 o                         
   4   1  19          9.63          5.99         1.71 o                         
   5   1  19          0.93         -3.56         4.19 o                         
   0   2  19         22.22         13.23         3.22 o                         
   1   2  19          4.46          2.90         2.73 o                         
   2   2  19         14.96         15.22         2.85 o                         
   3   2  19        191.63        217.92        12.91 o                         
   4   2  19          0.21         -2.43         4.18 o                         
   5   2  19         39.84         34.46         4.22 o                         
   1   3  19          0.00         -2.44         4.71 o                         
   2   3  19          1.95         -0.85         2.82 o                         
   3   3  19         18.07         21.16         3.95 o                         
   4   3  19         19.66         22.64         4.50 o                         
   3   4  19         57.31         50.87         8.02 o                         
   2   1  20          3.46          1.79         6.68 o                         
                                                                                
