# Supplementary material for: Synthesis and spectroscopic and structural characterization of spiro­[indoline-3,3′-indolizine]s formed by 1,3-dipolar cyclo­additions between isatins, pipecolic acid and an electron-deficient alkene
Source: Acta Crystallogr C Struct Chem. 2021 Aug 6;77(Pt 9):496–504. doi: 10.1107/S2053229621007142 (PMC8418672; doi:10.1107/S2053229621007142)
Supplement: Supplementary file 3 [file c-77-00496-IIsup3.hkl]

data_II                                                                         
_shelx_title ' d207cg'                                                          
_shelx_refln_list_code          4                                               
_shelx_F_calc_maximum      104.44                                               
_exptl_crystal_F_000       428.00                                               
_reflns_d_resolution_high  0.7696                                               
                                                                                
loop_                                                                           
 _space_group_symop_operation_xyz                                               
 'x, y, z'                                                                      
 '-x, -y, -z'                                                                   
                                                                                
_cell_length_a     8.1874                                                       
_cell_length_b     8.5015                                                       
_cell_length_c    15.5775                                                       
_cell_angle_alpha  85.775                                                       
_cell_angle_beta   77.641                                                       
_cell_angle_gamma  68.022                                                       
                                                                                
_shelx_F_squared_multiplier     1.000                                           
                                                                                
loop_                                                                           
 _refln_index_h                                                                 
 _refln_index_k                                                                 
 _refln_index_l                                                                 
 _refln_F_squared_calc                                                          
 _refln_F_squared_meas                                                          
 _refln_F_squared_sigma                                                         
 _refln_observed_status                                                         
   1   0   0        426.78        380.01         6.62 o                         
   2   0   0       8139.34       8277.63       353.22 o                         
   3   0   0         47.35         66.82         2.94 o                         
   4   0   0          4.89         10.43         1.94 o                         
   5   0   0        235.20        243.87         5.41 o                         
   6   0   0        328.97        349.32         7.10 o                         
   7   0   0         39.08         54.43         4.18 o                         
   8   0   0        218.28        215.10         6.19 o                         
   9   0   0         10.05          8.62         3.49 o                         
  -9   1   0        115.93        120.45         6.78 o                         
  -8   1   0          5.74          5.00         3.31 o                         
  -7   1   0         14.77         16.25         2.94 o                         
  -6   1   0        157.20        149.57         4.50 o                         
  -5   1   0         17.56         21.51         2.15 o                         
  -4   1   0        171.84        167.24         3.99 o                         
  -3   1   0          0.55          0.56         1.35 o                         
  -2   1   0       1887.25       1967.17        24.54 o                         
  -1   1   0         58.93         56.88         1.45 o                         
   1   1   0        354.80        347.85        11.65 o                         
   2   1   0        112.98        114.27         2.98 o                         
   3   1   0        309.68        287.64         4.91 o                         
   4   1   0        236.71        270.41         5.98 o                         
   5   1   0        111.40        117.85         3.95 o                         
   6   1   0         94.82         97.29         4.21 o                         
   7   1   0         20.30         22.74         2.96 o                         
   8   1   0        789.49        804.02        14.29 o                         
   9   1   0          2.27          0.19         2.74 o                         
  -8   2   0         22.28         19.74         3.45 o                         
  -7   2   0          7.41         13.26         3.04 o                         
  -6   2   0        626.85        605.00        12.23 o                         
  -5   2   0        456.70        446.67         8.18 o                         
  -4   2   0       1790.65       1762.45        23.55 o                         
  -3   2   0          0.19         -0.94         1.48 o                         
  -2   2   0       1052.64       1084.52        12.55 o                         
  -1   2   0       3711.93       3514.88        58.25 o                         
   0   2   0       1354.53       1373.64        14.48 o                         
   1   2   0         69.09         70.63         1.50 o                         
   2   2   0        417.20        438.36         6.43 o                         
   3   2   0        589.23        636.55         9.53 o                         
   4   2   0        296.30        296.04         6.15 o                         
   5   2   0          0.00          1.51         1.67 o                         
   6   2   0        750.60        731.57        12.67 o                         
   7   2   0         15.80         13.24         2.81 o                         
   8   2   0         32.10         33.55         3.37 o                         
   9   2   0        123.90        130.99         5.70 o                         
  10   2   0         13.79         12.16         3.43 o                         
  -8   3   0         59.75         53.46         4.31 o                         
  -7   3   0          0.16          2.74         2.31 o                         
  -6   3   0        113.78        134.39         4.97 o                         
  -5   3   0        154.27        126.67         4.23 o                         
  -4   3   0        113.78        117.46         3.77 o                         
  -3   3   0         14.66         16.67         1.94 o                         
  -2   3   0        787.61        798.93         8.85 o                         
  -1   3   0        244.53        237.59         3.54 o                         
   0   3   0       2027.17       2146.11        23.36 o                         
   1   3   0        586.23        578.79         6.24 o                         
   2   3   0        445.75        446.03         5.99 o                         
   3   3   0       1394.03       1516.80        19.69 o                         
   4   3   0         11.03          9.87         1.69 o                         
   5   3   0        138.52        166.73         5.62 o                         
   6   3   0        231.35        244.18         5.61 o                         
   7   3   0          2.78          4.31         2.79 o                         
   8   3   0         21.81         18.38         3.12 o                         
   9   3   0        144.27        153.73         5.83 o                         
  10   3   0          3.99          2.86         3.42 o                         
  -7   4   0        111.85        109.75         6.87 o                         
  -6   4   0         79.85         80.98         4.52 o                         
  -5   4   0          2.22          1.82         1.65 o                         
  -4   4   0         66.84         59.65         2.54 o                         
  -3   4   0         37.28         38.91         1.41 o                         
  -2   4   0         62.21         63.79         3.08 o                         
  -1   4   0          6.74          7.57         1.21 o                         
   0   4   0        140.01        150.59         2.95 o                         
   1   4   0       1050.32       1030.91        10.42 o                         
   2   4   0         12.62          5.55         1.97 o                         
   3   4   0         10.15         19.76         1.60 o                         
   4   4   0         90.23        104.31         3.14 o                         
   5   4   0         91.12         88.96         3.49 o                         
   6   4   0          0.13         -1.25         1.28 o                         
   7   4   0          3.74          2.08         2.19 o                         
   8   4   0         27.97         30.14         3.45 o                         
   9   4   0        146.94        166.13         6.70 o                         
  10   4   0         46.34         44.73         4.14 o                         
  -6   5   0          9.25          6.20         2.96 o                         
  -5   5   0          4.39          7.23         2.90 o                         
  -4   5   0        394.68        367.89         7.37 o                         
  -3   5   0         18.06         13.78         2.33 o                         
  -2   5   0         11.25          8.64         1.74 o                         
  -1   5   0        642.16        638.99         7.95 o                         
   0   5   0         48.13         60.97         2.19 o                         
   1   5   0        562.41        544.28         6.44 o                         
   2   5   0        345.80        341.55         5.30 o                         
   3   5   0       1578.80       1691.46        20.05 o                         
   4   5   0         27.12         19.10         1.58 o                         
   5   5   0          0.20          1.46         1.66 o                         
   6   5   0         51.61         50.08         2.76 o                         
   7   5   0        391.46        374.24         7.71 o                         
   8   5   0        223.61        213.10         5.83 o                         
   9   5   0        479.10        499.25        10.56 o                         
  10   5   0          2.28          2.12         3.13 o                         
  -6   6   0        239.81        258.28         9.58 o                         
  -5   6   0          2.93         -0.34         2.97 o                         
  -4   6   0          7.27          8.10         2.72 o                         
  -3   6   0          4.08         11.49         2.21 o                         
  -2   6   0         45.54         47.98         2.65 o                         
  -1   6   0        334.67        327.92         5.21 o                         
   0   6   0         77.10         80.04         2.58 o                         
   1   6   0         27.78         32.35         1.53 o                         
   2   6   0        129.53        142.38         3.16 o                         
   3   6   0        430.44        436.24         6.44 o                         
   4   6   0        830.43        793.63        10.04 o                         
   5   6   0        315.55        301.74         5.59 o                         
   6   6   0        136.34        151.41         4.20 o                         
   7   6   0        112.42        121.23         4.84 o                         
   8   6   0         57.25         48.26         4.00 o                         
   9   6   0         20.75         20.51         3.96 o                         
  10   6   0         13.78          7.83         4.86 o                         
  -5   7   0         49.82         54.31         4.98 o                         
  -4   7   0         36.42         39.09         3.29 o                         
  -3   7   0         16.09         17.93         2.63 o                         
  -2   7   0          2.04          1.45         1.84 o                         
  -1   7   0        162.11        150.11         3.56 o                         
   0   7   0        139.44        139.31         3.29 o                         
   1   7   0        105.46        106.22         2.93 o                         
   2   7   0         15.35         12.63         1.96 o                         
   3   7   0        102.78        112.50         3.22 o                         
   4   7   0          9.94         11.95         2.05 o                         
   5   7   0        341.66        338.17         5.99 o                         
   6   7   0         96.66         93.42         3.58 o                         
   7   7   0          1.84          1.69         2.16 o                         
   8   7   0          5.94         -0.24         2.30 o                         
   9   7   0          6.36          2.33         3.97 o                         
  -3   8   0          0.62         -0.14         2.81 o                         
  -2   8   0         26.51         24.87         2.33 o                         
  -1   8   0         36.40         32.23         2.29 o                         
   0   8   0        249.92        242.24         4.93 o                         
   1   8   0        129.46        127.56         4.28 o                         
   2   8   0          0.00          1.52         1.84 o                         
   3   8   0        127.58        109.83         3.72 o                         
   4   8   0          0.05          1.30         1.90 o                         
   5   8   0          0.18         -0.14         2.10 o                         
   6   8   0          9.21          6.77         1.65 o                         
   7   8   0         19.81         16.83         2.52 o                         
   8   8   0        100.34        101.72         4.48 o                         
   9   8   0         14.33         13.92         3.58 o                         
  -2   9   0         14.96          9.72         5.20 o                         
  -1   9   0          0.03          1.44         2.67 o                         
   0   9   0         63.67         67.20         2.72 o                         
   1   9   0        132.92        120.72         3.32 o                         
   2   9   0          6.72          5.24         1.84 o                         
   3   9   0         50.57         61.85         3.01 o                         
   4   9   0        105.27        126.60         4.39 o                         
   5   9   0          1.74          2.62         2.21 o                         
   6   9   0         38.76         42.09         3.18 o                         
   7   9   0          9.43          9.28         3.08 o                         
   8   9   0          0.27         -3.33         3.83 o                         
   0  10   0          9.50          7.88         4.98 o                         
   1  10   0          4.61         12.63         3.87 o                         
   2  10   0         85.44         91.73         3.25 o                         
   3  10   0         29.39         32.11         2.57 o                         
   4  10   0          5.33          7.38         2.22 o                         
   5  10   0        262.37        287.41         6.55 o                         
   6  10   0         37.76         48.38         3.94 o                         
   7  10   0        228.59        238.21         7.34 o                         
   4  11   0         25.28         33.73         3.00 o                         
  -7 -10   1          9.21         12.85         3.42 o                         
  -6 -10   1         14.61         24.03         3.46 o                         
  -5 -10   1         33.04         43.29         3.20 o                         
  -4 -10   1         24.44         30.31         2.94 o                         
  -3 -10   1          5.70          5.91         2.13 o                         
  -2 -10   1         38.88         32.14         3.96 o                         
  -1 -10   1          6.92          3.45         4.42 o                         
   0 -10   1          4.00         15.87         7.65 o                         
  -8  -9   1         10.58         10.99         2.73 o                         
  -7  -9   1          0.70         -0.28         2.87 o                         
  -6  -9   1         67.35         71.85         4.14 o                         
  -5  -9   1          0.55          0.68         2.30 o                         
  -4  -9   1         19.25         28.46         2.75 o                         
  -3  -9   1         76.84         74.56         3.62 o                         
  -2  -9   1          7.61          7.93         1.95 o                         
  -1  -9   1        288.81        277.71         6.96 o                         
   0  -9   1         79.78         85.86         2.92 o                         
   1  -9   1         39.00         32.07         1.87 o                         
   2  -9   1         14.63          2.84         6.29 o                         
  -9  -8   1         29.38         34.43         6.55 o                         
  -8  -8   1          3.44          1.07         2.70 o                         
  -7  -8   1         24.97         28.49         2.54 o                         
  -6  -8   1          8.01          3.96         2.73 o                         
  -5  -8   1          0.30         -2.25         2.25 o                         
  -4  -8   1         13.06         13.08         2.30 o                         
  -3  -8   1         48.83         44.32         2.72 o                         
  -2  -8   1        403.39        360.16         6.74 o                         
  -1  -8   1         83.85         72.16         3.03 o                         
   0  -8   1         37.81         37.23         1.87 o                         
   1  -8   1          3.10          1.61         1.83 o                         
   2  -8   1         22.34         15.53         2.44 o                         
   3  -8   1          3.69          4.84         4.29 o                         
  -9  -7   1         41.39         38.30         4.05 o                         
  -8  -7   1          0.27          0.75         2.60 o                         
  -7  -7   1        478.96        443.45         7.64 o                         
  -6  -7   1         87.39         82.98         3.44 o                         
  -5  -7   1        805.12        766.34        10.88 o                         
  -4  -7   1          0.38          0.91         1.98 o                         
  -3  -7   1         25.09         20.73         2.09 o                         
  -2  -7   1        432.70        441.37         6.92 o                         
  -1  -7   1        303.92        286.72         4.20 o                         
   0  -7   1        268.86        239.56         4.24 o                         
   1  -7   1        112.79        101.37         3.64 o                         
   2  -7   1         45.60         39.36         2.60 o                         
   3  -7   1          3.85          1.87         2.17 o                         
   4  -7   1         27.00         27.50         4.21 o                         
   5  -7   1        100.06        106.68         7.47 o                         
 -10  -6   1         72.93         61.26         4.15 o                         
  -9  -6   1          0.14         -2.29         2.49 o                         
  -8  -6   1         42.62         47.50         4.05 o                         
  -7  -6   1       1233.90       1198.80        16.07 o                         
  -6  -6   1        712.21        727.37        10.46 o                         
  -5  -6   1        139.76        137.51         4.16 o                         
  -4  -6   1         80.76         71.45         2.58 o                         
  -3  -6   1          0.67          3.26         1.67 o                         
  -2  -6   1         33.18         23.67         1.79 o                         
  -1  -6   1        151.11        140.76         2.81 o                         
   0  -6   1        292.52        295.01         5.14 o                         
   1  -6   1          2.55          4.05         1.52 o                         
   2  -6   1         19.75         21.27         2.28 o                         
   3  -6   1         76.54         78.42         3.70 o                         
   4  -6   1        441.56        448.94         9.01 o                         
   5  -6   1        357.22        350.18         9.50 o                         
   6  -6   1         74.44         66.53         5.07 o                         
 -10  -5   1          0.70         -2.70         2.70 o                         
  -9  -5   1        132.60        140.23         5.54 o                         
  -8  -5   1         32.12         32.63         3.28 o                         
  -7  -5   1         45.18         48.07         3.18 o                         
  -6  -5   1         32.73         30.75         3.03 o                         
  -5  -5   1          4.06          3.47         1.72 o                         
  -4  -5   1        375.28        378.62         6.83 o                         
  -3  -5   1          0.02          2.75         0.97 o                         
  -2  -5   1        962.60       1032.66        12.02 o                         
  -1  -5   1         28.21         33.43         1.19 o                         
   0  -5   1        123.73        147.35         2.85 o                         
   1  -5   1       2414.04       2343.18        27.30 o                         
   2  -5   1        363.68        358.71         6.88 o                         
   3  -5   1        213.24        207.67         5.46 o                         
   4  -5   1          0.06         -0.29         2.28 o                         
   5  -5   1         16.56         12.72         3.02 o                         
   6  -5   1         11.96         13.53         3.30 o                         
 -10  -4   1          9.37         11.63         3.21 o                         
  -9  -4   1         75.04         79.28         5.50 o                         
  -8  -4   1         79.23         76.87         4.67 o                         
  -7  -4   1          0.47          2.73         1.95 o                         
  -6  -4   1         44.04         40.80         2.77 o                         
  -5  -4   1        220.63        202.30         4.57 o                         
  -4  -4   1         14.89         15.03         2.07 o                         
  -3  -4   1          1.20          1.34         1.34 o                         
  -2  -4   1        118.14        128.18         3.79 o                         
  -1  -4   1       3699.26       4089.53        64.94 o                         
   0  -4   1          2.89         -0.47         1.16 o                         
   1  -4   1       2903.93       2926.98        33.07 o                         
   2  -4   1        838.47        817.76        11.56 o                         
   3  -4   1         57.96         63.88         2.89 o                         
   4  -4   1        102.94         78.54         3.88 o                         
   5  -4   1         43.85         34.73         2.93 o                         
   6  -4   1         79.60         75.07         4.03 o                         
   7  -4   1         44.70         41.86         3.52 o                         
 -10  -3   1          0.01         -2.72         2.89 o                         
  -9  -3   1        112.05        120.74         5.37 o                         
  -8  -3   1          2.88         -0.30         2.38 o                         
  -7  -3   1        636.16        595.89        10.65 o                         
  -6  -3   1         21.63         21.61         2.29 o                         
  -5  -3   1       1063.98       1070.13        16.96 o                         
  -4  -3   1        229.85        258.70         5.48 o                         
  -3  -3   1        300.87        313.91         5.68 o                         
  -2  -3   1        157.30        149.83         2.96 o                         
  -1  -3   1        558.77        577.64         7.77 o                         
   0  -3   1       2235.83       2229.18        25.24 o                         
   1  -3   1        886.27        926.22        11.33 o                         
   2  -3   1         16.26         25.05         1.94 o                         
   3  -3   1        143.06        147.48         3.02 o                         
   4  -3   1         36.42         39.16         2.37 o                         
   5  -3   1          1.40         -1.05         1.91 o                         
   6  -3   1        101.92        103.40         4.81 o                         
   7  -3   1         20.35         16.92         2.98 o                         
   8  -3   1          8.11          8.17         3.10 o                         
 -10  -2   1          0.15         -3.42         3.42 o                         
  -9  -2   1          5.90          1.56         3.76 o                         
  -8  -2   1        142.42        145.01         6.25 o                         
  -7  -2   1         88.74         95.90         4.77 o                         
  -6  -2   1        191.67        198.71         5.59 o                         
  -5  -2   1          5.39          5.99         1.86 o                         
  -4  -2   1        539.31        611.99         9.61 o                         
  -3  -2   1        180.97        158.93         4.43 o                         
  -2  -2   1        532.02        461.70         6.66 o                         
  -1  -2   1       1348.91       1322.28        18.79 o                         
   1  -2   1       7355.70       7730.94       498.36 o                         
   2  -2   1       1845.92       1943.13        23.20 o                         
   3  -2   1       2352.02       2568.77        32.29 o                         
   4  -2   1         98.44        116.22         4.21 o                         
   5  -2   1        105.56        108.62         4.09 o                         
   6  -2   1         38.87         34.71         2.47 o                         
   7  -2   1         27.72         28.08         3.32 o                         
   8  -2   1          1.32          1.17         2.64 o                         
  -9  -1   1          0.00          3.21         3.89 o                         
  -8  -1   1         25.81         25.57         3.67 o                         
  -7  -1   1        370.11        369.19         9.20 o                         
  -6  -1   1         31.56         28.80         3.01 o                         
  -5  -1   1        155.98        158.15         4.62 o                         
  -4  -1   1          0.00          0.51         1.91 o                         
  -3  -1   1        657.15        695.20        11.95 o                         
  -2  -1   1          9.03         13.68         1.37 o                         
  -1  -1   1         68.10         60.08         1.70 o                         
   2  -1   1        979.38        943.04        12.29 o                         
   3  -1   1       1365.03       1346.68        17.49 o                         
   4  -1   1        115.38        125.96         3.36 o                         
   5  -1   1        679.91        746.52        12.74 o                         
   6  -1   1         43.19         46.92         3.69 o                         
   7  -1   1         30.44         32.92         3.79 o                         
   8  -1   1          2.75         -2.86         2.86 o                         
   9  -1   1          4.91          1.73         3.36 o                         
  -9   0   1        141.46        139.01         5.15 o                         
  -8   0   1         38.80         37.49         3.65 o                         
  -7   0   1          1.99          4.36         2.86 o                         
  -6   0   1        149.03        146.85         5.19 o                         
  -5   0   1        372.08        346.77         6.90 o                         
  -4   0   1        178.56        165.02         4.85 o                         
  -3   0   1        730.57        818.20        11.95 o                         
  -2   0   1       1182.54       1173.02        17.00 o                         
  -1   0   1        493.05        506.09         7.65 o                         
   2   0   1         45.85         36.66         1.53 o                         
   3   0   1        213.23        217.58         4.14 o                         
   4   0   1        129.37        141.24         3.91 o                         
   5   0   1          9.07         10.02         1.85 o                         
   6   0   1        202.69        210.15         6.73 o                         
   7   0   1         20.84         21.13         2.31 o                         
   8   0   1          8.87         10.65         2.90 o                         
   9   0   1        552.58        559.27        15.15 o                         
  -9   1   1        109.21        110.62         6.13 o                         
  -8   1   1          2.65          0.80         2.95 o                         
  -7   1   1         82.19         74.59         3.75 o                         
  -6   1   1        595.40        608.36         9.90 o                         
  -5   1   1          2.56          3.58         1.80 o                         
  -4   1   1        266.60        274.74         5.48 o                         
  -3   1   1        357.13        392.34         8.18 o                         
  -2   1   1        895.07        912.19        11.44 o                         
   0   1   1        554.72        574.91         6.05 o                         
   2   1   1        153.14        164.08         2.94 o                         
   3   1   1       1432.97       1437.95        19.26 o                         
   4   1   1         39.67         58.89         2.94 o                         
   5   1   1        391.76        399.62         7.68 o                         
   6   1   1        280.97        259.59         6.39 o                         
   7   1   1        101.82        100.56         4.68 o                         
   8   1   1        366.15        365.27         8.52 o                         
   9   1   1         43.57         37.14         3.74 o                         
  10   1   1         26.50         19.18         4.00 o                         
  -8   2   1        118.75        125.39         6.09 o                         
  -7   2   1        367.29        376.13         8.47 o                         
  -6   2   1        212.74        221.90         6.02 o                         
  -5   2   1         13.84         11.04         2.20 o                         
  -4   2   1        110.80         93.88         2.85 o                         
  -3   2   1         15.25         15.94         2.08 o                         
  -2   2   1       1101.30       1184.60        12.67 o                         
  -1   2   1         98.42         95.23         1.94 o                         
   0   2   1       1756.58       1756.06        19.19 o                         
   1   2   1        613.20        633.03         6.75 o                         
   2   2   1       3624.49       2690.70        97.12 o                         
   3   2   1         31.35         31.21         1.98 o                         
   4   2   1         39.78         62.10         2.69 o                         
   5   2   1         72.31         68.38         3.32 o                         
   6   2   1         35.90         30.96         2.99 o                         
   7   2   1         13.17         11.99         2.59 o                         
   8   2   1        194.26        177.46         6.47 o                         
   9   2   1          0.10          2.14         2.84 o                         
  10   2   1         70.56         68.95         5.02 o                         
  -8   3   1         15.73         18.30         3.69 o                         
  -7   3   1          0.02          0.91         2.57 o                         
  -6   3   1         71.65         81.78         4.34 o                         
  -5   3   1         21.93         21.46         2.30 o                         
  -4   3   1         17.82         31.79         5.34 o                         
  -3   3   1         77.38         75.51         2.87 o                         
  -2   3   1          0.47         -0.77         1.26 o                         
  -1   3   1        455.02        473.00         5.76 o                         
   0   3   1        427.53        437.60         5.15 o                         
   1   3   1         31.39         39.88         1.37 o                         
   2   3   1       5052.93       4689.63       112.11 o                         
   3   3   1        787.41        805.47        10.03 o                         
   4   3   1        201.00        226.37         4.55 o                         
   5   3   1         42.93         49.13         2.60 o                         
   6   3   1         16.08         13.49         2.52 o                         
   7   3   1         22.60         20.05         3.28 o                         
   8   3   1        379.79        370.36         9.34 o                         
   9   3   1         90.97         97.90         4.73 o                         
  10   3   1        226.48        221.72         6.57 o                         
  -7   4   1          0.65         -2.56         2.56 o                         
  -6   4   1         62.90         76.78         3.77 o                         
  -5   4   1         97.01         82.91         3.37 o                         
  -4   4   1        353.66        354.17         7.39 o                         
  -3   4   1         45.06         48.43         2.28 o                         
  -2   4   1       1019.30       1014.37        13.00 o                         
  -1   4   1        301.96        304.57         4.27 o                         
   0   4   1        715.62        713.19         7.62 o                         
   1   4   1        320.68        329.62         4.16 o                         
   2   4   1         40.69         39.85         1.52 o                         
   3   4   1        294.16        328.00         4.88 o                         
   4   4   1         65.45         41.12         2.06 o                         
   5   4   1        267.09        272.76         5.33 o                         
   6   4   1        109.96        113.12         3.93 o                         
   7   4   1          1.74          0.53         2.45 o                         
   8   4   1         21.82         18.61         3.00 o                         
   9   4   1        102.23        108.41         5.07 o                         
  10   4   1        141.09        151.03         5.66 o                         
  -6   5   1          2.75          6.59         2.75 o                         
  -5   5   1          0.22         -0.42         2.28 o                         
  -4   5   1         74.22         57.34         3.72 o                         
  -3   5   1        266.79        253.20         5.18 o                         
  -2   5   1        232.94        226.23         4.16 o                         
  -1   5   1         92.71         94.57         2.96 o                         
   0   5   1          0.04          0.63         0.98 o                         
   1   5   1         32.35         33.17         1.52 o                         
   2   5   1        318.02        302.57         4.26 o                         
   3   5   1       1677.22       1660.21        16.40 o                         
   4   5   1        330.36        337.57         5.44 o                         
   5   5   1         38.99         44.28         2.30 o                         
   6   5   1        139.31        141.60         4.66 o                         
   7   5   1          2.49          4.32         2.18 o                         
   8   5   1        218.68        242.48         6.72 o                         
   9   5   1          4.79         13.69         3.66 o                         
  10   5   1         36.12         31.33         4.40 o                         
  -5   6   1         88.79         94.27         4.62 o                         
  -4   6   1        134.74        134.96         5.20 o                         
  -3   6   1         80.14         81.84         3.53 o                         
  -2   6   1         89.20         87.62         2.52 o                         
  -1   6   1          0.85         -0.75         1.15 o                         
   0   6   1        179.83        187.47         3.33 o                         
   1   6   1          5.58          9.90         1.13 o                         
   2   6   1        120.36        134.86         2.70 o                         
   3   6   1        477.29        495.67         7.12 o                         
   4   6   1        823.08        804.41         9.71 o                         
   5   6   1         27.61         30.84         2.12 o                         
   6   6   1        276.00        257.93         5.77 o                         
   7   6   1          8.92          5.65         2.55 o                         
   8   6   1          8.92          6.49         3.33 o                         
   9   6   1          2.69         -1.22         2.81 o                         
  10   6   1          0.50          1.12         3.42 o                         
  -4   7   1         42.88         42.42         4.10 o                         
  -3   7   1          8.15          5.69         1.86 o                         
  -2   7   1         13.57         12.77         2.71 o                         
  -1   7   1        148.42        145.64         4.13 o                         
   0   7   1          4.89          5.84         1.49 o                         
   1   7   1        366.01        343.80         4.99 o                         
   2   7   1        199.68        190.31         3.48 o                         
   3   7   1          8.53          6.34         1.74 o                         
   4   7   1        589.37        556.28         8.20 o                         
   5   7   1        131.33        136.25         3.92 o                         
   6   7   1         46.35         41.42         2.73 o                         
   7   7   1          8.11          8.42         2.41 o                         
   8   7   1         73.22         59.44         3.55 o                         
   9   7   1         14.16          8.88         2.70 o                         
  10   7   1          4.26          5.37         2.57 o                         
  -3   8   1          0.09          1.29         1.99 o                         
  -2   8   1          1.44          1.52         2.19 o                         
  -1   8   1          0.72          0.98         2.09 o                         
   0   8   1         41.16         39.73         2.17 o                         
   1   8   1         13.03         11.39         1.60 o                         
   2   8   1          9.17          9.88         1.65 o                         
   3   8   1         50.17         47.96         2.54 o                         
   4   8   1         57.34         54.56         2.92 o                         
   5   8   1         45.77         46.75         3.14 o                         
   6   8   1         17.04         19.07         2.66 o                         
   7   8   1         18.41         13.99         2.36 o                         
   8   8   1         75.25         77.95         3.93 o                         
   9   8   1        169.26        183.78         6.39 o                         
  -2   9   1          8.56          5.69         4.18 o                         
  -1   9   1         30.92         32.31         4.39 o                         
   0   9   1         86.34         85.85         5.57 o                         
   1   9   1         18.51         16.06         2.28 o                         
   2   9   1         11.73         10.21         1.59 o                         
   3   9   1          8.38          4.37         1.79 o                         
   4   9   1          0.48          3.00         1.98 o                         
   5   9   1        108.46        118.69         4.15 o                         
   6   9   1        124.38        125.44         4.92 o                         
   7   9   1        211.39        190.98         5.17 o                         
   8   9   1         26.19         22.41         2.99 o                         
   0  10   1          1.44          1.11         2.67 o                         
   1  10   1         29.33         34.22         4.74 o                         
   2  10   1          5.97         11.08         3.51 o                         
   3  10   1          5.33          5.66         1.82 o                         
   4  10   1         19.54         28.83         2.54 o                         
   5  10   1          1.20          2.17         2.47 o                         
   6  10   1         33.73         33.95         3.51 o                         
   7  10   1        145.33        148.65         5.97 o                         
   4  11   1         44.22         42.67         5.12 o                         
  -7 -10   2        351.31        385.77        10.87 o                         
  -6 -10   2         31.93         41.10         4.16 o                         
  -5 -10   2        129.35        143.45         6.62 o                         
  -4 -10   2          0.03          4.18         2.17 o                         
  -3 -10   2        109.38        122.88         4.58 o                         
  -2 -10   2         60.94         57.84         3.14 o                         
  -1 -10   2         96.72        113.95         5.63 o                         
   0 -10   2         66.23         52.27         5.58 o                         
  -8  -9   2          3.17         -1.18         3.45 o                         
  -7  -9   2         99.15        106.36         4.97 o                         
  -6  -9   2          3.48          9.30         2.89 o                         
  -5  -9   2         83.58         88.51         4.05 o                         
  -4  -9   2         59.82         65.20         3.37 o                         
  -3  -9   2          0.25          0.04         2.02 o                         
  -2  -9   2         13.72         20.20         3.19 o                         
  -1  -9   2         20.97         15.78         2.28 o                         
   0  -9   2          7.32          5.89         2.17 o                         
   1  -9   2         27.55         22.23         3.12 o                         
   2  -9   2        127.08        109.75         5.98 o                         
  -9  -8   2         27.67         42.19         5.08 o                         
  -8  -8   2          2.47         -0.52         2.09 o                         
  -7  -8   2        157.26        150.78         5.74 o                         
  -6  -8   2          2.49          0.91         2.62 o                         
  -5  -8   2        102.04        103.06         4.58 o                         
  -4  -8   2         29.45         24.85         2.49 o                         
  -3  -8   2         38.91         45.55         2.83 o                         
  -2  -8   2         27.42         23.29         2.27 o                         
  -1  -8   2          8.63          9.98         1.94 o                         
   0  -8   2         87.96         80.23         2.95 o                         
   1  -8   2          5.37          5.47         2.10 o                         
   2  -8   2          8.74         10.70         2.36 o                         
   3  -8   2         54.82         50.69         3.07 o                         
  -9  -7   2          3.16          1.17         3.44 o                         
  -8  -7   2          0.54         -2.36         2.36 o                         
  -7  -7   2         87.30         83.92         4.46 o                         
  -6  -7   2        427.46        430.77         7.93 o                         
  -5  -7   2          2.85          4.42         3.04 o                         
  -4  -7   2        145.35        144.22         4.71 o                         
  -3  -7   2          4.96          4.04         1.84 o                         
  -2  -7   2         20.74         22.30         2.18 o                         
  -1  -7   2         19.37         10.47         1.81 o                         
   0  -7   2         65.66         66.91         2.76 o                         
   1  -7   2         78.47         88.56         3.54 o                         
   2  -7   2        416.14        393.73         6.64 o                         
   3  -7   2        189.47        180.24         5.37 o                         
   4  -7   2        192.14        203.07         6.00 o                         
   5  -7   2         20.95         23.68         4.99 o                         
  -9  -6   2          7.00          1.77         2.98 o                         
  -8  -6   2          0.50         -0.62         1.42 o                         
  -7  -6   2          0.97          2.49         1.71 o                         
  -6  -6   2        351.24        334.06         6.53 o                         
  -5  -6   2         90.93         91.43         3.37 o                         
  -4  -6   2        101.58        100.27         3.04 o                         
  -3  -6   2          3.89          4.23         1.94 o                         
  -2  -6   2          4.57          4.65         1.79 o                         
  -1  -6   2        229.65        228.52         4.17 o                         
   0  -6   2        205.54        187.54         3.56 o                         
   1  -6   2        886.38        881.14        11.43 o                         
   2  -6   2       2500.21       2386.44        27.15 o                         
   3  -6   2        100.82        100.41         3.80 o                         
   4  -6   2        166.87        159.44         5.29 o                         
   5  -6   2         51.19         55.95         3.78 o                         
   6  -6   2         21.50         14.51         4.72 o                         
 -10  -5   2         75.22         58.24         5.27 o                         
  -9  -5   2         17.49         14.74         3.34 o                         
  -8  -5   2        247.74        252.23         6.08 o                         
  -7  -5   2        171.64        160.85         5.07 o                         
  -6  -5   2        352.40        336.58         7.16 o                         
  -5  -5   2         10.47         10.46         1.77 o                         
  -4  -5   2        297.56        299.23         5.54 o                         
  -3  -5   2        133.43        140.09         3.91 o                         
  -2  -5   2         36.00         44.23         2.52 o                         
  -1  -5   2        186.79        179.68         3.53 o                         
   0  -5   2        103.08         97.45         2.52 o                         
   1  -5   2          3.11          3.86         1.69 o                         
   2  -5   2        251.01        246.00         5.00 o                         
   3  -5   2         39.80         39.53         2.84 o                         
   4  -5   2        251.67        261.91         7.40 o                         
   5  -5   2         27.66         27.61         3.17 o                         
   6  -5   2        179.77        172.09         5.94 o                         
 -10  -4   2         53.35         52.51         4.33 o                         
  -9  -4   2         54.60         54.31         3.99 o                         
  -8  -4   2         68.60         70.64         4.11 o                         
  -7  -4   2         70.85         72.81         4.01 o                         
  -6  -4   2         65.06         64.00         3.50 o                         
  -5  -4   2        723.34        711.56        11.86 o                         
  -4  -4   2          0.55          3.58         1.58 o                         
  -3  -4   2         13.73         14.14         1.78 o                         
  -2  -4   2       3343.89       3424.47        57.29 o                         
  -1  -4   2         34.11         32.19         1.92 o                         
   0  -4   2        302.57        295.24         5.89 o                         
   1  -4   2       2950.20       3007.77        32.62 o                         
   2  -4   2        284.36        299.17         5.22 o                         
   3  -4   2        688.29        743.25        10.89 o                         
   4  -4   2          7.90          5.36         2.41 o                         
   5  -4   2          5.28          4.07         3.75 o                         
   6  -4   2         10.00         11.19         2.76 o                         
   7  -4   2          8.89          9.12         2.67 o                         
 -10  -3   2         15.69          9.99         3.31 o                         
  -9  -3   2          4.71          3.91         2.49 o                         
  -8  -3   2          0.77         -0.63         2.25 o                         
  -7  -3   2        418.27        422.84         8.57 o                         
  -6  -3   2          1.19          3.19         2.11 o                         
  -5  -3   2        453.36        455.14         9.83 o                         
  -4  -3   2          5.10          5.67         1.92 o                         
  -3  -3   2        353.37        338.85         5.84 o                         
  -2  -3   2          0.91          0.39         1.67 o                         
  -1  -3   2       1414.61       1367.63        17.51 o                         
   0  -3   2       1581.84       1604.95        19.26 o                         
   1  -3   2       3046.62       2960.92        39.10 o                         
   2  -3   2         79.88         84.94         3.52 o                         
   3  -3   2        786.88        786.52        11.78 o                         
   4  -3   2         67.85         70.21         3.41 o                         
   5  -3   2         70.86         69.11         3.30 o                         
   6  -3   2         36.40         45.62         3.05 o                         
   7  -3   2         41.28         51.45         3.44 o                         
   8  -3   2         18.30         18.56         3.34 o                         
  -9  -2   2          6.50          0.44         2.91 o                         
  -8  -2   2          4.27          4.77         2.78 o                         
  -7  -2   2         50.29         59.06         3.40 o                         
  -6  -2   2        192.13        192.56         5.70 o                         
  -5  -2   2        410.99        380.89         6.99 o                         
  -4  -2   2          2.22          2.96         1.76 o                         
  -3  -2   2        415.05        394.07         7.19 o                         
  -2  -2   2       1219.31       1166.52        16.04 o                         
  -1  -2   2        103.34        102.81         2.90 o                         
   0  -2   2        618.43        636.64         8.28 o                         
   1  -2   2         77.68         64.85         1.83 o                         
   2  -2   2         50.26         54.56         2.56 o                         
   3  -2   2       2495.63       2480.20        43.11 o                         
   4  -2   2          0.01          0.95         1.53 o                         
   5  -2   2        150.30        148.17         4.57 o                         
   6  -2   2         76.43         76.20         3.96 o                         
   7  -2   2          0.56          0.88         2.53 o                         
   8  -2   2         27.83         29.32         3.43 o                         
  -9  -1   2          4.23         -2.45         3.35 o                         
  -8  -1   2         18.71         18.12         3.31 o                         
  -7  -1   2        921.03        889.16        15.09 o                         
  -6  -1   2         81.17         85.22         3.84 o                         
  -5  -1   2        175.24        161.98         4.75 o                         
  -4  -1   2        121.22        119.90         3.22 o                         
  -3  -1   2       2123.52       2091.84        32.52 o                         
  -2  -1   2        363.25        386.37         6.01 o                         
  -1  -1   2       1086.25       1027.53        13.83 o                         
   0  -1   2         83.97         77.66         2.91 o                         
   1  -1   2       1403.29       1413.41        23.57 o                         
   2  -1   2       1148.25       1205.88        15.32 o                         
   3  -1   2        330.12        367.19         5.95 o                         
   4  -1   2         48.15         51.38         2.54 o                         
   5  -1   2        171.09        170.11         4.49 o                         
   6  -1   2         19.50         12.60         2.63 o                         
   7  -1   2          6.05          9.56         2.95 o                         
   8  -1   2         12.14         10.57         3.32 o                         
   9  -1   2         54.76         52.70         4.87 o                         
  -9   0   2          0.00         -2.84         2.84 o                         
  -8   0   2         20.16         19.36         3.42 o                         
  -7   0   2        179.46        185.09         6.40 o                         
  -6   0   2          0.24          1.28         2.84 o                         
  -5   0   2        286.32        287.20         6.44 o                         
  -4   0   2        137.65        140.66         4.22 o                         
  -3   0   2        743.27        789.45        12.62 o                         
  -2   0   2        792.93        811.90        12.31 o                         
   1   0   2        920.80        871.84        13.38 o                         
   2   0   2        776.54        804.32        10.33 o                         
   3   0   2         86.60         83.58         2.20 o                         
   4   0   2       1338.55       1434.01        19.76 o                         
   5   0   2         11.68          8.92         1.84 o                         
   6   0   2         21.03         17.17         2.56 o                         
   7   0   2        132.43        131.17         4.92 o                         
   8   0   2         37.49         44.40         3.57 o                         
   9   0   2         28.61         29.23         4.00 o                         
  -9   1   2         21.14         17.76         3.95 o                         
  -8   1   2         78.01         87.42         4.86 o                         
  -7   1   2         11.95          7.87         2.72 o                         
  -6   1   2        837.53        856.02        13.35 o                         
  -5   1   2          7.23          8.60         2.29 o                         
  -4   1   2         70.79         63.44         3.00 o                         
  -3   1   2        532.19        574.99        10.45 o                         
  -2   1   2        837.13        877.29        14.90 o                         
  -1   1   2       1381.42       1380.20        17.51 o                         
   0   1   2       1317.36       1236.80        14.09 o                         
   1   1   2       5473.01       5538.79       152.56 o                         
   2   1   2        216.52        192.69         3.74 o                         
   3   1   2        452.81        463.34         6.25 o                         
   4   1   2        540.10        550.82         8.21 o                         
   5   1   2        174.95        171.85         4.18 o                         
   6   1   2        384.39        387.60         7.50 o                         
   7   1   2        284.71        286.56         7.16 o                         
   8   1   2        114.90        124.71         5.23 o                         
   9   1   2        163.14        166.71         6.94 o                         
  10   1   2        334.28        332.19        12.87 o                         
  -8   2   2         10.80         11.66         3.40 o                         
  -7   2   2         53.75         48.51         3.70 o                         
  -6   2   2          0.97          0.78         2.28 o                         
  -5   2   2         25.41         29.34         2.74 o                         
  -4   2   2         34.50         27.08         2.31 o                         
  -3   2   2         74.82         84.44         2.76 o                         
  -2   2   2        422.50        450.86         6.35 o                         
  -1   2   2        794.92        789.22         8.37 o                         
   0   2   2        340.11        340.16         4.51 o                         
   1   2   2         34.67         29.52         1.17 o                         
   2   2   2       9122.46       9354.30       258.71 o                         
   3   2   2        111.24        130.24         3.03 o                         
   4   2   2       1142.97       1229.38        17.22 o                         
   5   2   2         39.51         61.33         3.22 o                         
   6   2   2          4.02          6.28         2.09 o                         
   7   2   2        185.61        182.26         5.34 o                         
   8   2   2        290.36        297.23         7.26 o                         
   9   2   2         17.88         11.18         3.13 o                         
  10   2   2         44.55         46.58         5.14 o                         
  -8   3   2        352.50        353.98         9.38 o                         
  -7   3   2         77.50         79.36         4.63 o                         
  -6   3   2        193.54        206.68         7.14 o                         
  -5   3   2         49.93         49.59         3.21 o                         
  -4   3   2         35.62         38.17         2.34 o                         
  -3   3   2        447.72        475.33         7.29 o                         
  -2   3   2          0.10         -1.21         1.28 o                         
  -1   3   2          8.50         11.42         1.32 o                         
   0   3   2        503.18        532.02         6.72 o                         
   1   3   2        156.30        157.81         2.19 o                         
   2   3   2        744.53        686.26         6.88 o                         
   3   3   2        714.31        763.28         9.65 o                         
   4   3   2        595.46        611.93         9.15 o                         
   5   3   2        428.73        486.33         8.53 o                         
   6   3   2         74.36         92.01         3.84 o                         
   7   3   2          1.36          2.10         2.98 o                         
   8   3   2         23.07         29.94         3.94 o                         
   9   3   2         65.80         64.03         4.40 o                         
  10   3   2         64.79         69.35         5.70 o                         
  -7   4   2         21.53         29.78         3.71 o                         
  -6   4   2         61.01         69.46         4.03 o                         
  -5   4   2          0.68         -1.91         1.91 o                         
  -4   4   2        529.17        472.27         7.78 o                         
  -3   4   2          8.00          7.57         1.63 o                         
  -2   4   2         12.21         12.45         1.47 o                         
  -1   4   2        108.45        121.91         2.36 o                         
   0   4   2        138.86        154.85         3.09 o                         
   1   4   2        213.81        218.46         2.94 o                         
   2   4   2        644.66        723.33         7.28 o                         
   3   4   2         23.70         26.75         1.62 o                         
   4   4   2        900.00        948.22        11.99 o                         
   5   4   2         35.80         41.92         2.50 o                         
   6   4   2        184.65        176.80         4.62 o                         
   7   4   2         56.45         50.90         3.66 o                         
   8   4   2          4.39          5.58         2.90 o                         
   9   4   2         79.81         82.20         4.14 o                         
  10   4   2          1.45         -3.30         3.30 o                         
  -6   5   2         18.61         20.46         2.51 o                         
  -5   5   2         11.38         10.03         2.41 o                         
  -4   5   2        114.32        119.26         3.63 o                         
  -3   5   2        200.29        179.43         3.68 o                         
  -2   5   2          1.34          0.66         1.31 o                         
  -1   5   2          0.34          0.37         0.73 o                         
   0   5   2         14.68         14.42         1.55 o                         
   1   5   2          5.57          7.60         0.77 o                         
   2   5   2          4.14          8.59         1.22 o                         
   3   5   2        623.65        601.05         6.94 o                         
   4   5   2       1507.87       1490.76        18.83 o                         
   5   5   2          2.70          3.66         1.71 o                         
   6   5   2         52.04         43.03         2.82 o                         
   7   5   2        108.89         90.72         4.03 o                         
   8   5   2        122.63        115.74         5.47 o                         
   9   5   2        103.39        102.45         4.93 o                         
  10   5   2        106.16        116.21         5.67 o                         
  -5   6   2        156.15        164.92         5.51 o                         
  -4   6   2         34.56         31.27         2.82 o                         
  -3   6   2        203.73        200.51         3.94 o                         
  -2   6   2         12.56         11.92         1.48 o                         
  -1   6   2        178.29        175.60         4.23 o                         
   0   6   2         19.45         16.64         2.31 o                         
   1   6   2          0.94          2.17         1.23 o                         
   2   6   2        214.04        215.05         3.46 o                         
   3   6   2        947.27        945.92        11.00 o                         
   4   6   2         18.10         15.14         1.61 o                         
   5   6   2        216.63        211.46         5.14 o                         
   6   6   2         59.64         65.07         3.22 o                         
   7   6   2         19.08         23.87         3.03 o                         
   8   6   2          0.00          3.04         2.46 o                         
   9   6   2         11.24          4.05         2.05 o                         
  10   6   2          2.06         -2.18         4.66 o                         
  -4   7   2          0.51          6.88         2.46 o                         
  -3   7   2          1.09          2.27         2.47 o                         
  -2   7   2        139.61        143.43         6.53 o                         
  -1   7   2        167.66        168.67         5.67 o                         
   0   7   2        438.38        414.84         7.91 o                         
   1   7   2        559.45        527.25         7.33 o                         
   2   7   2         38.44         33.81         1.64 o                         
   3   7   2        289.31        299.35         5.31 o                         
   4   7   2        298.51        298.65         5.53 o                         
   5   7   2         93.05        101.58         3.35 o                         
   6   7   2        765.92        720.83        10.79 o                         
   7   7   2         97.54         91.97         4.00 o                         
   8   7   2        144.66        133.56         5.02 o                         
   9   7   2          0.95         -2.47         2.47 o                         
  10   7   2        182.13        178.09         7.91 o                         
  -3   8   2          0.24         -7.15         8.17 o                         
  -2   8   2          0.09          4.11         5.15 o                         
  -1   8   2          3.41          4.47         2.35 o                         
   0   8   2         31.67         29.34         3.12 o                         
   1   8   2         10.61         11.79         2.88 o                         
   2   8   2         55.19         50.26         2.99 o                         
   3   8   2          8.16         14.48         1.85 o                         
   4   8   2          0.02         -0.41         2.01 o                         
   5   8   2         52.75         52.76         3.30 o                         
   6   8   2         59.51         62.16         3.12 o                         
   7   8   2          4.95          6.10         2.18 o                         
   8   8   2         66.53         56.65         3.44 o                         
   9   8   2         21.96         15.60         4.40 o                         
  -2   9   2         27.28         30.01         6.41 o                         
  -1   9   2        115.17        111.16         5.48 o                         
   0   9   2         18.19         20.35         3.20 o                         
   1   9   2         37.85         38.01         4.46 o                         
   2   9   2         35.97         34.59         2.28 o                         
   3   9   2          5.88          5.85         1.82 o                         
   4   9   2         65.41         67.52         2.97 o                         
   5   9   2         24.83         25.65         2.60 o                         
   6   9   2         18.78         26.93         3.66 o                         
   7   9   2         40.04         45.14         3.52 o                         
   8   9   2         28.40         33.11         3.28 o                         
   0  10   2          8.83         13.50         2.94 o                         
   1  10   2         14.30         13.13         2.27 o                         
   2  10   2          0.74          0.79         4.07 o                         
   3  10   2         61.72         61.61         3.87 o                         
   4  10   2          1.73         -0.21         1.85 o                         
   5  10   2         57.91         78.03         3.76 o                         
   6  10   2         43.27         38.83         3.82 o                         
   7  10   2          7.28          8.84         2.86 o                         
   4  11   2         18.67         30.86         3.88 o                         
  -6 -10   3        186.73        202.61         6.42 o                         
  -5 -10   3        104.62        113.53         5.81 o                         
  -4 -10   3        125.96        141.34         5.01 o                         
  -3 -10   3         66.65         80.86         3.91 o                         
  -2 -10   3          0.84          2.87         2.33 o                         
  -1 -10   3         78.45         85.47         4.46 o                         
   0 -10   3          6.12          6.69         2.56 o                         
  -8  -9   3          1.34          9.53         4.30 o                         
  -7  -9   3          0.00          3.26         3.78 o                         
  -6  -9   3          0.21          2.63         2.54 o                         
  -5  -9   3         43.57         47.76         3.32 o                         
  -4  -9   3         17.35          9.80         2.17 o                         
  -3  -9   3         21.21         21.89         3.00 o                         
  -2  -9   3         45.41         49.58         3.14 o                         
  -1  -9   3        106.83        108.84         5.70 o                         
   0  -9   3         26.48         31.31         2.97 o                         
   1  -9   3         37.58         30.33         2.54 o                         
   2  -9   3        225.87        197.72         8.16 o                         
  -8  -8   3          3.26          1.20         2.51 o                         
  -7  -8   3         37.74         35.81         2.53 o                         
  -6  -8   3         19.04         22.33         3.23 o                         
  -5  -8   3         49.36         53.01         3.84 o                         
  -4  -8   3         39.66         37.74         2.90 o                         
  -3  -8   3         90.07         64.41         3.08 o                         
  -2  -8   3         57.84         66.43         4.29 o                         
  -1  -8   3         99.37         78.26         3.21 o                         
   0  -8   3         30.57         23.66         2.17 o                         
   1  -8   3         53.86         48.49         3.28 o                         
   2  -8   3        574.77        521.92        10.81 o                         
   3  -8   3         88.89         69.93         3.69 o                         
  -9  -7   3          2.17         -5.68         5.68 o                         
  -8  -7   3          6.72          7.88         2.63 o                         
  -7  -7   3         24.18         18.35         2.92 o                         
  -6  -7   3         40.30         36.37         3.04 o                         
  -5  -7   3        122.39        129.10         5.20 o                         
  -4  -7   3         90.46         89.99         4.12 o                         
  -3  -7   3        168.34        170.24         4.49 o                         
  -2  -7   3         66.55         82.03         3.08 o                         
  -1  -7   3        166.54        165.00         4.10 o                         
   0  -7   3         11.26         12.80         1.87 o                         
   1  -7   3         96.52         95.91         3.96 o                         
   2  -7   3         93.11         92.20         3.45 o                         
   3  -7   3          1.30          2.03         2.20 o                         
   4  -7   3         29.04         30.66         3.16 o                         
   5  -7   3         17.85         20.32         3.45 o                         
  -9  -6   3         11.47         10.69         3.14 o                         
  -8  -6   3        100.61         95.73         5.24 o                         
  -7  -6   3        438.82        432.74         8.85 o                         
  -6  -6   3          3.74          5.11         2.39 o                         
  -5  -6   3        697.40        685.06        11.72 o                         
  -4  -6   3         80.64         75.80         2.65 o                         
  -3  -6   3          0.04          3.60         1.98 o                         
  -2  -6   3        348.17        338.04         6.05 o                         
  -1  -6   3         75.90         84.15         3.10 o                         
   0  -6   3         25.86         65.21         6.89 o                         
   1  -6   3          0.30         -1.18         1.62 o                         
   2  -6   3          0.02          0.61         1.82 o                         
   3  -6   3        662.49        647.16        10.66 o                         
   4  -6   3          9.64         14.02         2.72 o                         
   5  -6   3         56.75         56.34         4.08 o                         
   6  -6   3         57.73         65.29         4.88 o                         
  -9  -5   3         42.63         35.85         3.69 o                         
  -8  -5   3          8.18          9.68         2.71 o                         
  -7  -5   3        450.09        438.06        11.51 o                         
  -6  -5   3          6.53          2.80         2.84 o                         
  -5  -5   3        404.18        399.11         9.35 o                         
  -4  -5   3        424.11        409.37         8.54 o                         
  -3  -5   3          2.57          0.27         1.48 o                         
  -2  -5   3          0.93          2.06         1.16 o                         
  -1  -5   3        108.99        116.60         3.77 o                         
   0  -5   3        217.92        224.33         4.20 o                         
   1  -5   3       1459.24       1428.34        16.76 o                         
   2  -5   3        859.00        847.68        12.41 o                         
   3  -5   3       2270.50       2242.10        26.91 o                         
   4  -5   3          3.59          3.00         2.13 o                         
   5  -5   3         68.02         67.38         4.11 o                         
   6  -5   3        104.84         98.71         5.15 o                         
  -9  -4   3         38.24         39.65         3.89 o                         
  -8  -4   3        295.50        292.28         7.04 o                         
  -7  -4   3          7.20          4.44         2.00 o                         
  -6  -4   3         92.91         81.46         3.52 o                         
  -5  -4   3        432.28        438.86         9.75 o                         
  -4  -4   3         15.31         15.02         2.21 o                         
  -3  -4   3         90.40         89.15         3.53 o                         
  -2  -4   3        324.37        353.23         5.83 o                         
  -1  -4   3        143.83        167.77         4.03 o                         
   0  -4   3          0.01         -0.26         1.53 o                         
   1  -4   3         54.62         60.75         1.93 o                         
   2  -4   3        573.63        591.30         8.36 o                         
   3  -4   3          0.21          1.41         1.81 o                         
   4  -4   3         54.83         50.73         3.47 o                         
   5  -4   3         21.28         17.79         3.17 o                         
   6  -4   3          1.57         -2.10         2.25 o                         
   7  -4   3          9.44         11.65         3.02 o                         
  -9  -3   3         74.65         81.24         4.73 o                         
  -8  -3   3         42.25         43.69         3.23 o                         
  -7  -3   3          0.30         -0.80         2.12 o                         
  -6  -3   3        231.24        207.84         4.80 o                         
  -5  -3   3          2.25          1.02         1.65 o                         
  -4  -3   3          0.01          0.25         1.64 o                         
  -3  -3   3        714.76        718.58        11.16 o                         
  -2  -3   3        451.50        448.09         7.48 o                         
  -1  -3   3       1887.46       1914.98        29.60 o                         
   0  -3   3       1256.92       1310.29        25.46 o                         
   1  -3   3         64.00         51.48         2.20 o                         
   2  -3   3       1059.60       1115.54        15.62 o                         
   3  -3   3         88.64         89.87         3.24 o                         
   4  -3   3         46.49         46.41         2.63 o                         
   5  -3   3        264.96        251.48         7.29 o                         
   6  -3   3         34.63         28.38         3.09 o                         
   7  -3   3          1.16         -1.21         2.23 o                         
   8  -3   3         25.24         24.75         4.35 o                         
  -9  -2   3          3.65          3.34         3.31 o                         
  -8  -2   3         22.73         19.15         3.61 o                         
  -7  -2   3        714.31        672.74        11.81 o                         
  -6  -2   3        290.44        273.29         6.63 o                         
  -5  -2   3        349.86        329.32         6.85 o                         
  -4  -2   3          0.73          2.59         1.48 o                         
  -3  -2   3        418.26        365.12         6.06 o                         
  -2  -2   3        182.85        174.25         3.69 o                         
  -1  -2   3        336.55        350.80         5.24 o                         
   0  -2   3        550.97        545.61         8.37 o                         
   1  -2   3         96.46        110.64         3.26 o                         
   2  -2   3        209.04        232.48         5.61 o                         
   3  -2   3        110.74        119.40         2.71 o                         
   4  -2   3        332.31        339.62         5.54 o                         
   5  -2   3          3.63          2.82         2.01 o                         
   6  -2   3          2.88          9.79         2.29 o                         
   7  -2   3          0.00          0.92         3.03 o                         
   8  -2   3          6.71         -0.46         3.16 o                         
  -9  -1   3         24.96         24.61         3.50 o                         
  -8  -1   3         15.09         21.71         3.74 o                         
  -7  -1   3        164.17        150.00         5.54 o                         
  -6  -1   3         60.56         77.36         4.31 o                         
  -5  -1   3        114.70        101.19         4.09 o                         
  -4  -1   3         43.98         51.76         2.65 o                         
  -3  -1   3       2714.37       2866.58        47.99 o                         
  -2  -1   3        136.21        117.76         3.56 o                         
  -1  -1   3          4.51          8.15         1.18 o                         
   0  -1   3        375.47        366.79         6.39 o                         
   1  -1   3         22.97         26.82         1.42 o                         
   2  -1   3        158.42        161.44         3.37 o                         
   3  -1   3       1926.81       2001.96        25.20 o                         
   4  -1   3         60.36         56.02         2.62 o                         
   5  -1   3          5.72          6.77         1.70 o                         
   6  -1   3        253.53        261.09         5.98 o                         
   7  -1   3          5.98          5.79         2.63 o                         
   8  -1   3          4.97          0.87         2.89 o                         
   9  -1   3         16.34          8.01         5.71 o                         
  -9   0   3         26.04         28.15         3.92 o                         
  -8   0   3        249.03        249.64         7.34 o                         
  -7   0   3        140.90        146.24         5.73 o                         
  -6   0   3        105.57        102.22         5.57 o                         
  -5   0   3        200.80        195.40         5.37 o                         
  -4   0   3        499.47        530.90         9.64 o                         
  -3   0   3        216.80        237.09         4.84 o                         
  -2   0   3       1762.21       1755.81        22.46 o                         
   0   0   3          4.69         15.22         1.36 o                         
   1   0   3       6307.87       6602.22       188.03 o                         
   2   0   3        518.87        438.84         6.17 o                         
   3   0   3       1114.97       1160.80        15.99 o                         
   4   0   3         39.11         52.86         2.63 o                         
   5   0   3       1250.06       1275.90        20.07 o                         
   6   0   3        262.41        272.34         7.58 o                         
   7   0   3        104.25        101.51         4.70 o                         
   8   0   3         66.55         73.97         4.52 o                         
   9   0   3         99.87        106.27         6.50 o                         
  -8   1   3        339.04        336.34         8.10 o                         
  -7   1   3        135.02        131.34         5.00 o                         
  -6   1   3         84.72         95.69         4.16 o                         
  -5   1   3        888.11        873.02        15.67 o                         
  -4   1   3          1.80          2.12         1.68 o                         
  -3   1   3        112.89        124.87         3.56 o                         
  -2   1   3       1102.10       1109.66        14.94 o                         
  -1   1   3        201.66        208.75         3.85 o                         
   0   1   3         33.65         35.20         1.22 o                         
   1   1   3       7255.10       6848.68       193.24 o                         
   2   1   3        208.30        217.76         3.64 o                         
   3   1   3        846.37        891.37        12.54 o                         
   4   1   3          2.01          2.18         1.56 o                         
   5   1   3         21.93         23.15         1.93 o                         
   6   1   3        453.36        424.34         8.33 o                         
   7   1   3        173.38        174.72         4.89 o                         
   8   1   3         59.82         62.75         4.26 o                         
   9   1   3         42.24         40.75         4.36 o                         
  10   1   3         62.03         60.82         5.02 o                         
  -8   2   3        298.54        306.47        11.69 o                         
  -7   2   3          6.41          5.75         2.56 o                         
  -6   2   3        253.92        236.93         6.08 o                         
  -5   2   3        159.81        176.46         4.69 o                         
  -4   2   3        240.63        233.39         5.15 o                         
  -3   2   3         62.17         55.21         2.38 o                         
  -2   2   3        297.50        313.08         5.99 o                         
  -1   2   3         39.30         58.28         1.70 o                         
   0   2   3         51.01         61.06         1.31 o                         
   1   2   3        247.55        269.08         3.07 o                         
   2   2   3       3248.27       3211.05        59.48 o                         
   3   2   3          0.03          1.60         1.35 o                         
   4   2   3         83.53         90.42         3.33 o                         
   5   2   3        289.95        302.67         6.06 o                         
   6   2   3          0.53          1.57         1.87 o                         
   7   2   3        194.97        187.51         5.27 o                         
   8   2   3        184.70        196.05         6.64 o                         
   9   2   3         57.60         55.99         3.75 o                         
  10   2   3         57.18         54.00         5.44 o                         
  -7   3   3         27.98         32.30         3.50 o                         
  -6   3   3        145.54        144.56         5.23 o                         
  -5   3   3         11.25         10.89         2.35 o                         
  -4   3   3        390.41        408.71         8.51 o                         
  -3   3   3         45.22         75.31         3.52 o                         
  -2   3   3          0.14          1.94         1.31 o                         
  -1   3   3        259.02        283.86         4.89 o                         
   0   3   3         33.00         29.11         2.10 o                         
   1   3   3        502.28        493.25         5.44 o                         
   2   3   3        733.30        750.62         7.60 o                         
   3   3   3        565.32        681.19         8.11 o                         
   4   3   3          1.67          4.09         1.39 o                         
   5   3   3        261.94        298.45         6.72 o                         
   6   3   3         17.43         21.88         2.65 o                         
   7   3   3        142.34        135.90         5.21 o                         
   8   3   3         75.49         68.94         4.64 o                         
   9   3   3        284.31        271.95         8.14 o                         
  10   3   3         34.05         27.97         3.60 o                         
  -7   4   3          7.77          7.59         3.30 o                         
  -6   4   3          6.67          7.04         2.71 o                         
  -5   4   3        104.50         93.26         4.27 o                         
  -4   4   3       1089.61       1026.41        13.81 o                         
  -3   4   3         51.05         50.55         2.54 o                         
  -2   4   3         79.29         73.65         2.38 o                         
  -1   4   3         74.80         73.80         2.27 o                         
   0   4   3         54.86         56.00         2.66 o                         
   1   4   3         89.47         78.68         2.19 o                         
   2   4   3        417.14        424.99         5.68 o                         
   3   4   3         14.57         17.61         1.43 o                         
   4   4   3        890.53        907.20        11.55 o                         
   5   4   3          3.28          1.75         1.48 o                         
   6   4   3        175.47        159.60         4.14 o                         
   7   4   3          0.65          2.39         2.58 o                         
   8   4   3         11.26          8.43         3.10 o                         
   9   4   3        132.51        127.74         6.36 o                         
  10   4   3         44.84         49.00         4.52 o                         
  -6   5   3          0.03         -0.83         2.52 o                         
  -5   5   3         43.84         51.07         3.12 o                         
  -4   5   3        103.11         95.25         3.41 o                         
  -3   5   3         16.49         11.49         1.89 o                         
  -2   5   3        136.65        143.33         3.56 o                         
  -1   5   3        425.09        415.24         6.60 o                         
   0   5   3        312.09        294.00         5.87 o                         
   1   5   3          0.48          1.20         1.61 o                         
   2   5   3         25.75         35.89         1.57 o                         
   3   5   3         91.29         92.17         2.34 o                         
   4   5   3        603.19        576.09         8.14 o                         
   5   5   3         27.17         32.48         2.25 o                         
   6   5   3        247.67        210.30         4.83 o                         
   7   5   3         64.79         59.17         3.22 o                         
   8   5   3        288.87        274.79         7.27 o                         
   9   5   3          3.27          1.37         3.13 o                         
  10   5   3        539.96        533.51        12.11 o                         
  -5   6   3         67.24         63.97         5.18 o                         
  -4   6   3         94.77         99.03         3.94 o                         
  -3   6   3         55.03         55.30         2.30 o                         
  -2   6   3         41.32         37.15         2.08 o                         
  -1   6   3        132.26        141.33         6.73 o                         
   0   6   3          0.46          1.36         2.13 o                         
   1   6   3         20.00         21.54         2.19 o                         
   2   6   3        410.63        402.19         5.38 o                         
   3   6   3        109.74        113.45         2.76 o                         
   4   6   3        112.25        127.77         3.60 o                         
   5   6   3         24.77         20.57         2.35 o                         
   6   6   3        158.50        159.09         4.30 o                         
   7   6   3          7.77          6.49         2.33 o                         
   8   6   3        102.54         97.68         6.38 o                         
   9   6   3         31.86         34.12         3.75 o                         
  10   6   3         24.76         19.50         4.53 o                         
  -4   7   3         39.38         39.23         3.00 o                         
  -3   7   3          3.72          5.72         2.11 o                         
  -2   7   3         72.41         80.81         4.64 o                         
  -1   7   3          1.00          0.79         2.44 o                         
   0   7   3        493.62        478.71        12.04 o                         
   1   7   3        307.39        312.72         7.25 o                         
   2   7   3         70.15         71.50         2.53 o                         
   3   7   3        179.28        166.30         3.42 o                         
   4   7   3        531.74        524.66         6.98 o                         
   5   7   3       1239.15       1224.41        14.67 o                         
   6   7   3        419.07        390.70         7.19 o                         
   7   7   3         60.18         56.93         3.28 o                         
   8   7   3          0.43         -0.72         2.25 o                         
   9   7   3        151.49        155.12         5.98 o                         
  10   7   3        153.87        155.08         7.10 o                         
  -3   8   3         10.18         14.06         6.59 o                         
  -2   8   3         33.81         33.98         3.92 o                         
  -1   8   3          1.36         -3.47         3.47 o                         
   0   8   3        126.32        124.15         5.33 o                         
   1   8   3          0.03         -2.58         2.58 o                         
   2   8   3        190.40        190.27         5.58 o                         
   3   8   3         25.53         24.79         2.41 o                         
   4   8   3        207.75        188.25         4.59 o                         
   5   8   3        112.77        105.99         4.51 o                         
   6   8   3         18.14         15.98         2.23 o                         
   7   8   3         53.42         49.93         3.20 o                         
   8   8   3         23.11         25.75         2.89 o                         
   9   8   3         52.25         60.85         5.31 o                         
  -2   9   3         33.56         34.27         9.59 o                         
  -1   9   3         27.40         34.52         5.36 o                         
   0   9   3        349.62        356.82         9.03 o                         
   1   9   3         13.57          6.14         4.66 o                         
   2   9   3         21.25         17.67         2.91 o                         
   3   9   3        114.00        116.61         3.22 o                         
   4   9   3          0.01          0.30         2.08 o                         
   5   9   3         45.99         56.31         3.11 o                         
   6   9   3         10.32         20.37         3.02 o                         
   7   9   3          1.53          2.64         2.03 o                         
   8   9   3         65.35         64.33         4.32 o                         
   0  10   3        167.97        153.50        13.86 o                         
   1  10   3         26.27         26.99         4.49 o                         
   2  10   3         31.09         28.49         4.13 o                         
   3  10   3          0.61          0.69         3.76 o                         
   4  10   3        247.05        263.60         5.16 o                         
   5  10   3          2.42          5.11         2.80 o                         
   6  10   3         52.76         56.46         4.26 o                         
   7  10   3         95.57         88.26         4.90 o                         
   4  11   3         93.73        101.26         4.53 o                         
  -6 -10   4         22.30         30.64         3.87 o                         
  -5 -10   4          4.78          9.61         3.31 o                         
  -4 -10   4         16.67         30.86         3.74 o                         
  -3 -10   4         26.59         37.09         3.44 o                         
  -2 -10   4         10.26         13.48         2.79 o                         
  -1 -10   4          1.00          1.07         2.97 o                         
   0 -10   4        121.31        130.84         9.18 o                         
  -7  -9   4        128.45        145.90         7.11 o                         
  -6  -9   4         16.08         20.72         3.64 o                         
  -5  -9   4         21.88         19.92         2.78 o                         
  -4  -9   4          0.67          1.68         2.64 o                         
  -3  -9   4         11.61         14.79         2.71 o                         
  -2  -9   4         14.54         15.10         3.38 o                         
  -1  -9   4         81.45         82.28         3.78 o                         
   0  -9   4         88.71         87.92         6.76 o                         
   1  -9   4         62.52         53.13         3.59 o                         
   2  -9   4        278.57        267.51        16.13 o                         
  -8  -8   4          5.69         -1.13         2.65 o                         
  -7  -8   4         32.97         31.28         2.29 o                         
  -6  -8   4          0.20          0.08         2.66 o                         
  -5  -8   4        258.03        283.89         7.68 o                         
  -4  -8   4         85.32         79.95         3.32 o                         
  -3  -8   4          4.64          0.49         2.25 o                         
  -2  -8   4        100.12         97.28         3.94 o                         
  -1  -8   4         61.53         67.95         3.60 o                         
   0  -8   4          1.01          3.75         2.51 o                         
   1  -8   4         84.85         85.07         5.31 o                         
   2  -8   4         35.23         31.67         3.01 o                         
   3  -8   4        472.69        429.41         9.57 o                         
  -9  -7   4         97.39        109.73         7.76 o                         
  -8  -7   4         15.18         20.25         3.27 o                         
  -7  -7   4          5.76          7.35         2.80 o                         
  -6  -7   4        102.62         95.80         4.75 o                         
  -5  -7   4        364.92        375.01         8.81 o                         
  -4  -7   4        310.81        282.89         7.44 o                         
  -3  -7   4         11.42         10.67         1.99 o                         
  -2  -7   4          1.84          0.23         1.88 o                         
  -1  -7   4        199.87        179.51         4.87 o                         
   0  -7   4         75.11         64.65         3.79 o                         
   1  -7   4         84.54         84.11         3.51 o                         
   2  -7   4         22.86         22.65         2.38 o                         
   3  -7   4        542.08        503.28         9.31 o                         
   4  -7   4        109.16        101.11         4.69 o                         
   5  -7   4        197.49        194.37         9.99 o                         
  -9  -6   4         39.96         37.23         3.61 o                         
  -8  -6   4        138.73        147.93         5.72 o                         
  -7  -6   4        157.70        157.72         5.60 o                         
  -6  -6   4        115.47        117.19         4.78 o                         
  -5  -6   4        113.65        106.28         4.28 o                         
  -4  -6   4          4.92          6.36         1.52 o                         
  -3  -6   4         93.34         84.85         3.89 o                         
  -2  -6   4        125.86        126.14         4.12 o                         
  -1  -6   4          3.01          1.34         1.85 o                         
   0  -6   4          4.67          4.75         1.87 o                         
   1  -6   4        443.84        408.47         6.61 o                         
   2  -6   4          5.81          5.78         2.04 o                         
   3  -6   4        119.49        120.07         4.20 o                         
   4  -6   4        270.47        268.61         6.18 o                         
   5  -6   4        184.32        198.42         6.36 o                         
   6  -6   4          8.24          8.22         3.74 o                         
  -9  -5   4         87.97        108.62         5.89 o                         
  -8  -5   4        129.97        144.62         5.71 o                         
  -7  -5   4         20.51         22.96         3.27 o                         
  -6  -5   4        522.06        479.27         9.93 o                         
  -5  -5   4        386.13        364.32         8.43 o                         
  -4  -5   4        315.28        304.18         7.20 o                         
  -3  -5   4          0.85          2.09         1.18 o                         
  -2  -5   4        464.74        455.06         7.28 o                         
  -1  -5   4          0.15         -1.43         1.50 o                         
   0  -5   4         55.79         54.79         3.30 o                         
   1  -5   4         77.86         83.11         2.46 o                         
   2  -5   4        226.62        201.05         4.51 o                         
   3  -5   4        138.39        135.91         4.20 o                         
   4  -5   4         51.66         47.61         3.05 o                         
   5  -5   4        116.91        118.46         6.46 o                         
   6  -5   4        110.41        107.07         5.70 o                         
  -9  -4   4          8.27          7.28         3.55 o                         
  -8  -4   4          0.59          0.84         2.57 o                         
  -7  -4   4         70.60         67.62         4.30 o                         
  -6  -4   4        360.50        340.74         8.07 o                         
  -5  -4   4        116.77        110.16         4.36 o                         
  -4  -4   4       1016.79        991.50        14.44 o                         
  -3  -4   4        108.37        100.22         2.89 o                         
  -2  -4   4        380.80        413.85         5.97 o                         
  -1  -4   4          2.13          3.06         1.02 o                         
   0  -4   4       1147.55       1142.83        16.28 o                         
   1  -4   4         55.42         49.32         2.84 o                         
   2  -4   4        230.45        232.06         5.15 o                         
   3  -4   4          7.09          8.99         2.26 o                         
   4  -4   4         45.67         38.41         2.91 o                         
   5  -4   4         62.71         70.57         4.71 o                         
   6  -4   4         11.99          9.13         3.17 o                         
   7  -4   4         30.63         27.37         3.79 o                         
  -9  -3   4          4.84          7.05         3.10 o                         
  -8  -3   4         46.43         51.07         4.15 o                         
  -7  -3   4         32.65         31.28         2.81 o                         
  -6  -3   4        443.06        439.39         8.34 o                         
  -5  -3   4        160.52        170.07         5.80 o                         
  -4  -3   4        935.83        953.75        14.70 o                         
  -3  -3   4         52.46         53.94         2.59 o                         
  -2  -3   4        775.21        769.12        10.15 o                         
  -1  -3   4        666.79        678.39        11.66 o                         
   0  -3   4         59.44         81.30         2.57 o                         
   1  -3   4          0.63          1.18         1.23 o                         
   2  -3   4         21.04         19.61         2.05 o                         
   3  -3   4        155.12        153.09         4.23 o                         
   4  -3   4          9.29         11.18         2.36 o                         
   5  -3   4         14.06         26.09         2.97 o                         
   6  -3   4        213.48        223.13         6.15 o                         
   7  -3   4         16.33         18.44         3.05 o                         
   8  -3   4         77.46         70.64         5.94 o                         
  -9  -2   4         65.36         70.72         5.08 o                         
  -8  -2   4        146.73        141.11         5.08 o                         
  -7  -2   4          0.34         -0.22         2.10 o                         
  -6  -2   4        797.22        747.70        11.42 o                         
  -5  -2   4         27.04         20.97         2.57 o                         
  -4  -2   4        184.69        176.73         4.97 o                         
  -3  -2   4        226.03        222.08         5.57 o                         
  -2  -2   4        186.70        200.50         5.44 o                         
  -1  -2   4         35.65         32.01         1.77 o                         
   0  -2   4         16.41         13.52         1.42 o                         
   1  -2   4          0.96          2.06         1.41 o                         
   2  -2   4          2.50          1.15         1.52 o                         
   3  -2   4        879.04        956.04        13.17 o                         
   4  -2   4         33.74         38.16         2.02 o                         
   5  -2   4        418.73        431.42         7.90 o                         
   6  -2   4        247.34        216.06         5.54 o                         
   7  -2   4          2.43          6.11         2.39 o                         
   8  -2   4         33.84         33.28         3.07 o                         
  -9  -1   4          1.33         -1.03         2.24 o                         
  -8  -1   4        323.69        307.86         9.46 o                         
  -7  -1   4         49.91         46.76         3.22 o                         
  -6  -1   4        998.96        988.68        20.50 o                         
  -5  -1   4        103.24        105.88         3.86 o                         
  -4  -1   4         18.05         14.85         2.16 o                         
  -3  -1   4        576.57        602.08        10.29 o                         
  -2  -1   4        477.25        478.00         7.07 o                         
  -1  -1   4        248.77        232.66         4.01 o                         
   0  -1   4        282.54        243.25         4.87 o                         
   1  -1   4        357.81        324.02         5.21 o                         
   2  -1   4        305.24        329.71         5.09 o                         
   3  -1   4       2112.94       2178.05        27.33 o                         
   4  -1   4       2061.30       2210.95        29.51 o                         
   5  -1   4        179.28        189.95         5.35 o                         
   6  -1   4         91.54         82.26         3.62 o                         
   7  -1   4          3.79          2.06         2.29 o                         
   8  -1   4         20.12         19.94         3.26 o                         
   9  -1   4          0.82          0.59         3.36 o                         
  -9   0   4         37.45         36.31         4.07 o                         
  -8   0   4          2.11         -0.21         2.81 o                         
  -7   0   4         27.52         36.67         3.79 o                         
  -6   0   4        635.75        594.02        11.14 o                         
  -5   0   4        297.82        292.82         7.61 o                         
  -4   0   4         14.57         12.38         1.67 o                         
  -3   0   4         45.98         46.27         2.01 o                         
  -2   0   4        619.53        695.10        12.42 o                         
  -1   0   4          0.10          0.77         1.24 o                         
   0   0   4          0.00          1.96         1.12 o                         
   1   0   4        729.24        722.47        10.20 o                         
   2   0   4        208.68        195.17         3.46 o                         
   3   0   4        566.45        566.17         8.19 o                         
   4   0   4        482.51        493.03         7.62 o                         
   5   0   4        662.53        651.50        11.18 o                         
   6   0   4         28.22         32.76         2.67 o                         
   7   0   4          0.24         -1.52         2.13 o                         
   8   0   4         66.08         78.05         4.44 o                         
   9   0   4         62.26         69.50         5.10 o                         
  -8   1   4         91.09         93.31         4.77 o                         
  -7   1   4        189.21        196.15         6.58 o                         
  -6   1   4        171.38        168.78         5.29 o                         
  -5   1   4        886.57        857.89        13.42 o                         
  -4   1   4         53.30         56.93         3.02 o                         
  -3   1   4       4239.44       4292.95        53.20 o                         
  -2   1   4       2990.89       3122.58        41.42 o                         
  -1   1   4      10907.34      10908.75       299.59 o                         
   0   1   4       4114.84       4108.29       122.87 o                         
   1   1   4        791.59        750.79        10.04 o                         
   2   1   4       1001.17       1023.00        13.31 o                         
   3   1   4          9.36          8.50         1.47 o                         
   4   1   4          0.27         -0.90         1.61 o                         
   5   1   4        550.03        584.44         8.51 o                         
   6   1   4          7.35          6.42         1.77 o                         
   7   1   4        395.95        388.00         9.35 o                         
   8   1   4         47.85         44.96         3.94 o                         
   9   1   4        540.74        549.55        12.74 o                         
  10   1   4         16.88         22.93         4.28 o                         
  -8   2   4         12.14         16.76         3.14 o                         
  -7   2   4          5.00          4.74         2.54 o                         
  -6   2   4         60.65         57.92         3.76 o                         
  -5   2   4          5.24          5.48         2.56 o                         
  -4   2   4          6.50          5.95         1.99 o                         
  -3   2   4       1062.84       1062.61        15.50 o                         
  -2   2   4          4.97          2.62         1.45 o                         
  -1   2   4        452.35        499.07         7.07 o                         
   0   2   4         19.20         22.11         1.12 o                         
   1   2   4          0.46          0.90         1.03 o                         
   2   2   4          6.25          7.38         1.11 o                         
   3   2   4        514.60        588.62         7.96 o                         
   4   2   4        214.06        213.49         4.72 o                         
   5   2   4        798.35        755.12        11.01 o                         
   6   2   4        112.51        119.75         3.73 o                         
   7   2   4        216.42        223.64         5.44 o                         
   8   2   4        171.27        173.51         5.51 o                         
   9   2   4         19.14         19.48         2.99 o                         
  10   2   4          1.96         -0.44         5.41 o                         
  -7   3   4        236.04        225.98         7.19 o                         
  -6   3   4        148.74        144.48         4.79 o                         
  -5   3   4         12.78          9.70         2.35 o                         
  -4   3   4         34.50         33.07         2.51 o                         
  -3   3   4         67.67         69.24         2.82 o                         
  -2   3   4         69.28         75.09         2.95 o                         
  -1   3   4         35.27         48.81         2.22 o                         
   0   3   4         64.80         70.57         1.90 o                         
   1   3   4        325.58        291.58         3.49 o                         
   2   3   4         65.69         75.65         2.31 o                         
   3   3   4        150.28        167.98         3.15 o                         
   4   3   4          0.30          3.97         1.18 o                         
   5   3   4        264.09        283.94         5.84 o                         
   6   3   4         16.85         15.58         2.33 o                         
   7   3   4         91.76         90.26         4.49 o                         
   8   3   4         17.56         21.00         3.02 o                         
   9   3   4         15.93         13.55         3.14 o                         
  10   3   4          1.37          1.91         2.74 o                         
  -7   4   4        142.87        160.51         5.73 o                         
  -6   4   4          0.06          1.79         2.43 o                         
  -5   4   4         49.32         60.35         3.40 o                         
  -4   4   4         34.15         35.61         2.80 o                         
  -3   4   4        924.08        901.36        12.51 o                         
  -2   4   4        112.79        104.41         2.63 o                         
  -1   4   4        236.47        230.55         4.25 o                         
   0   4   4        462.44        460.85         7.12 o                         
   1   4   4        406.87        413.36         5.57 o                         
   2   4   4         21.87         22.27         1.34 o                         
   3   4   4          1.78          7.68         1.31 o                         
   4   4   4         23.80         20.42         1.81 o                         
   5   4   4         71.61         75.29         3.08 o                         
   6   4   4         50.93         57.83         3.44 o                         
   7   4   4        267.23        241.86         6.44 o                         
   8   4   4          1.67          3.30         2.90 o                         
   9   4   4         78.04         72.60         4.44 o                         
  10   4   4         33.96         27.38         3.74 o                         
  -6   5   4          2.30          6.86         3.20 o                         
  -5   5   4         36.60         31.60         2.86 o                         
  -4   5   4          2.17          1.71         1.98 o                         
  -3   5   4         34.79         35.88         3.37 o                         
  -2   5   4        145.28        132.16         2.99 o                         
  -1   5   4         15.69         13.63         2.27 o                         
   0   5   4         85.30         88.91         3.44 o                         
   1   5   4        217.94        226.91         5.63 o                         
   2   5   4        641.24        641.06         7.06 o                         
   3   5   4         86.60         80.80         2.21 o                         
   4   5   4        532.54        537.34         6.90 o                         
   5   5   4         17.21         13.76         1.98 o                         
   6   5   4         38.87         43.08         3.13 o                         
   7   5   4         70.27         68.62         3.97 o                         
   8   5   4        173.09        165.85         5.78 o                         
   9   5   4        291.15        286.43         7.67 o                         
  10   5   4         88.26         92.21         5.63 o                         
  -5   6   4         18.84         24.73         2.66 o                         
  -4   6   4         45.33         46.01         3.01 o                         
  -3   6   4         62.29         65.47         2.72 o                         
  -2   6   4        420.62        417.63         7.49 o                         
  -1   6   4         38.91         39.66         3.15 o                         
   0   6   4         29.22         27.99         2.83 o                         
   1   6   4          4.17          2.08         1.96 o                         
   2   6   4         23.74         25.85         1.86 o                         
   3   6   4        863.95        835.89         8.77 o                         
   4   6   4        611.01        612.88         7.92 o                         
   5   6   4         35.40         38.91         2.40 o                         
   6   6   4         21.99         23.76         2.46 o                         
   7   6   4         34.71         24.72         3.03 o                         
   8   6   4          1.83          3.04         2.87 o                         
   9   6   4         24.52         14.89         3.18 o                         
  10   6   4         27.81         20.80         3.58 o                         
  -4   7   4          5.87          6.54         3.02 o                         
  -3   7   4          9.74          7.70         2.85 o                         
  -2   7   4          2.39         -0.00         3.60 o                         
  -1   7   4         13.32          8.12         2.85 o                         
   0   7   4          0.62          0.42         2.45 o                         
   1   7   4        422.61        411.52         8.03 o                         
   2   7   4         91.66        100.68         4.27 o                         
   3   7   4        551.90        542.77         7.26 o                         
   4   7   4        524.80        504.90         6.49 o                         
   5   7   4         47.42         51.87         2.61 o                         
   6   7   4         86.81         90.65         3.85 o                         
   7   7   4         50.32         47.33         3.41 o                         
   8   7   4          5.26          3.34         3.02 o                         
   9   7   4         39.96         38.47         4.57 o                         
  10   7   4         64.43         76.33         5.73 o                         
  -3   8   4          0.59          1.61         3.17 o                         
  -2   8   4          0.12         -2.27         7.84 o                         
  -1   8   4          0.53          1.34         2.96 o                         
   0   8   4        320.79        315.96         9.06 o                         
   1   8   4         11.55          8.99         2.97 o                         
   2   8   4         14.20          9.34         2.77 o                         
   3   8   4        114.82        107.94         3.56 o                         
   4   8   4         16.42         19.19         2.13 o                         
   5   8   4         80.85         80.52         3.20 o                         
   6   8   4          0.12          2.04         1.91 o                         
   7   8   4        105.05        109.42         4.68 o                         
   8   8   4         23.42         25.67         3.21 o                         
   9   8   4          0.51          0.91         3.49 o                         
  -1   9   4         39.94         41.95         4.15 o                         
   0   9   4          0.44         -2.15         3.79 o                         
   1   9   4         94.64        100.81         5.98 o                         
   2   9   4          2.60         -2.96         2.96 o                         
   3   9   4         17.94         16.03         4.47 o                         
   4   9   4         75.33         71.16         2.86 o                         
   5   9   4         48.25         57.03         3.19 o                         
   6   9   4         45.65         46.40         3.48 o                         
   7   9   4         37.86         40.83         4.40 o                         
   8   9   4         43.86         44.62         3.61 o                         
   0  10   4          8.17          5.77         4.82 o                         
   1  10   4         51.47         53.70         6.60 o                         
   2  10   4          9.39         14.14         4.43 o                         
   3  10   4        219.68        232.13         8.96 o                         
   4  10   4         10.21         12.85         2.17 o                         
   5  10   4        100.60        105.43         3.93 o                         
   6  10   4         14.94         17.55         2.72 o                         
   7  10   4         46.61         44.35         4.33 o                         
  -5 -10   5         39.20         50.95         5.02 o                         
  -4 -10   5        154.32        167.36         8.60 o                         
  -3 -10   5          7.29          7.39         5.30 o                         
  -2 -10   5         54.59         48.18         4.53 o                         
  -1 -10   5          8.69         10.12         3.60 o                         
  -7  -9   5         30.63         39.28         3.91 o                         
  -6  -9   5         65.15         83.20         4.69 o                         
  -5  -9   5         11.27         14.68         3.17 o                         
  -4  -9   5         30.28         27.77         3.33 o                         
  -3  -9   5         13.15         11.47         2.86 o                         
  -2  -9   5          0.87          2.68         2.52 o                         
  -1  -9   5         94.50         95.03         4.47 o                         
   0  -9   5          1.48          1.21         2.45 o                         
   1  -9   5        156.55        165.93         5.47 o                         
   2  -9   5         19.97         13.52         4.21 o                         
  -8  -8   5         35.24         36.05         4.27 o                         
  -7  -8   5         51.01         49.42         3.36 o                         
  -6  -8   5         11.97          7.96         3.25 o                         
  -5  -8   5        185.12        204.42         5.84 o                         
  -4  -8   5        193.15        170.40         5.98 o                         
  -3  -8   5         55.34         67.67         3.90 o                         
  -2  -8   5         53.07         59.76         3.43 o                         
  -1  -8   5          4.00          7.89         2.35 o                         
   0  -8   5         44.63         44.70         2.24 o                         
   1  -8   5          5.77          8.21         2.18 o                         
   2  -8   5         13.00          7.27         2.92 o                         
   3  -8   5         10.01          9.21         4.78 o                         
  -8  -7   5        127.27        142.84         6.06 o                         
  -7  -7   5         22.47         26.72         3.56 o                         
  -6  -7   5          0.33         -0.91         1.74 o                         
  -5  -7   5         18.29         14.80         1.78 o                         
  -4  -7   5         84.08         71.36         3.33 o                         
  -3  -7   5         50.13         36.93         3.39 o                         
  -2  -7   5        271.30        223.63         5.91 o                         
  -1  -7   5         75.50         68.52         3.73 o                         
   0  -7   5         10.07         13.94         2.46 o                         
   1  -7   5          1.90         -0.41         1.88 o                         
   2  -7   5          1.05          2.49         2.44 o                         
   3  -7   5         12.00         12.96         3.00 o                         
   4  -7   5         82.26         87.18         4.26 o                         
  -9  -6   5        110.63        125.61         6.04 o                         
  -8  -6   5        248.16        262.06        10.49 o                         
  -7  -6   5         13.63         13.09         3.46 o                         
  -6  -6   5        120.20        109.63         6.15 o                         
  -5  -6   5       1287.19       1253.22        17.17 o                         
  -4  -6   5        329.33        330.56         6.07 o                         
  -3  -6   5        228.90        224.23         5.60 o                         
  -2  -6   5          2.25         -0.05         2.08 o                         
  -1  -6   5          7.05          6.95         2.34 o                         
   0  -6   5         40.12         34.72         2.50 o                         
   1  -6   5         84.57         77.16         2.64 o                         
   2  -6   5         36.08         34.45         2.57 o                         
   3  -6   5         30.08         29.00         2.78 o                         
   4  -6   5          9.85          6.68         2.50 o                         
   5  -6   5         63.86         74.47         5.39 o                         
   6  -6   5         21.11         24.97         6.92 o                         
  -9  -5   5        107.97        104.51         5.21 o                         
  -8  -5   5        204.02        204.98         7.30 o                         
  -7  -5   5        591.65        570.50        11.79 o                         
  -6  -5   5          1.10          2.04         2.96 o                         
  -5  -5   5         12.59         12.22         2.91 o                         
  -4  -5   5         34.27         36.78         2.46 o                         
  -3  -5   5        254.88        260.13         4.80 o                         
  -2  -5   5        149.35        143.03         3.62 o                         
  -1  -5   5         53.07         54.07         3.13 o                         
   0  -5   5         13.00         10.31         1.75 o                         
   1  -5   5          1.02          2.70         1.37 o                         
   2  -5   5        291.85        281.44         5.62 o                         
   3  -5   5       1607.31       1495.17        21.30 o                         
   4  -5   5        356.18        337.38         7.22 o                         
   5  -5   5        144.04        136.48         5.26 o                         
   6  -5   5         14.50         11.68         3.06 o                         
  -9  -4   5        122.69        135.63         6.54 o                         
  -8  -4   5          8.81          6.57         2.86 o                         
  -7  -4   5        212.22        209.84         6.68 o                         
  -6  -4   5        299.12        277.08         7.84 o                         
  -5  -4   5        451.59        397.73         8.37 o                         
  -4  -4   5         19.65         21.05         2.64 o                         
  -3  -4   5         21.25         26.03         1.92 o                         
  -2  -4   5        181.42        166.23         3.41 o                         
  -1  -4   5         29.55         41.55         2.61 o                         
   0  -4   5        126.12        109.73         3.26 o                         
   1  -4   5        110.53        104.46         3.08 o                         
   2  -4   5         18.34         15.33         2.08 o                         
   3  -4   5          4.15          3.34         2.17 o                         
   4  -4   5        181.03        165.67         4.73 o                         
   5  -4   5          8.32          2.23         2.51 o                         
   6  -4   5         82.30         81.51         4.82 o                         
   7  -4   5         41.05         35.21         4.03 o                         
  -9  -3   5         19.56         16.77         3.99 o                         
  -8  -3   5         64.68         70.17         5.70 o                         
  -7  -3   5          0.76         -3.09         3.09 o                         
  -6  -3   5         47.76         52.13         4.27 o                         
  -5  -3   5        185.05        175.23         5.74 o                         
  -4  -3   5         13.23         12.20         2.31 o                         
  -3  -3   5         32.51         42.26         2.83 o                         
  -2  -3   5       2980.42       3021.29        35.60 o                         
  -1  -3   5        553.35        593.05        10.64 o                         
   0  -3   5        152.16        161.61         3.67 o                         
   1  -3   5          4.37          2.89         1.48 o                         
   2  -3   5        150.56        143.68         3.51 o                         
   3  -3   5        178.91        182.14         4.85 o                         
   4  -3   5         56.24         48.29         2.45 o                         
   5  -3   5         68.40         68.41         3.93 o                         
   6  -3   5        297.41        293.59         7.79 o                         
   7  -3   5          0.30         -3.15         3.15 o                         
   8  -3   5         19.63         11.37         5.47 o                         
  -9  -2   5         62.16         64.31         4.64 o                         
  -8  -2   5         17.88         22.57         3.64 o                         
  -7  -2   5         39.49         35.41         3.79 o                         
  -6  -2   5          8.78         10.91         2.78 o                         
  -5  -2   5          0.71          0.62         2.51 o                         
  -4  -2   5         12.42         18.43         2.62 o                         
  -3  -2   5        136.14        158.84         4.26 o                         
  -2  -2   5       1207.77       1297.43        18.21 o                         
  -1  -2   5        188.59        185.15         4.04 o                         
   0  -2   5        215.15        204.90         4.53 o                         
   1  -2   5        351.10        348.26         7.34 o                         
   2  -2   5        375.67        369.63         6.52 o                         
   3  -2   5        176.34        171.29         4.04 o                         
   4  -2   5        187.64        172.81         4.16 o                         
   5  -2   5         18.65         17.11         2.02 o                         
   6  -2   5        237.99        227.37         5.77 o                         
   7  -2   5         25.05         14.03         3.05 o                         
   8  -2   5         50.11         56.18         4.80 o                         
  -9  -1   5          0.85         -3.32         3.32 o                         
  -8  -1   5         26.06         25.22         3.66 o                         
  -7  -1   5        204.77        201.89         6.61 o                         
  -6  -1   5        167.75        170.58         6.12 o                         
  -5  -1   5        406.85        372.68         9.15 o                         
  -4  -1   5        178.27        166.92         4.86 o                         
  -3  -1   5        428.66        430.43         9.03 o                         
  -2  -1   5       1548.25       1608.30        23.56 o                         
  -1  -1   5       2190.47       2185.03        30.99 o                         
   0  -1   5        655.54        681.08        12.54 o                         
   1  -1   5        925.93        988.26        13.82 o                         
   2  -1   5        786.77        810.32        11.66 o                         
   3  -1   5        117.12        130.52         3.26 o                         
   4  -1   5        424.80        431.21         7.22 o                         
   5  -1   5          0.11         -0.31         1.72 o                         
   6  -1   5          1.53          0.75         2.00 o                         
   7  -1   5         13.05         11.98         2.47 o                         
   8  -1   5        141.72        155.95         5.93 o                         
   9  -1   5         45.63         46.07         5.34 o                         
  -8   0   5          1.40          2.86         3.06 o                         
  -7   0   5         67.73         70.64         2.49 o                         
  -6   0   5        406.97        388.93         8.87 o                         
  -5   0   5        182.99        168.51         5.33 o                         
  -4   0   5        369.01        389.92         7.31 o                         
  -3   0   5        196.96        230.06         5.71 o                         
  -2   0   5        211.23        231.60         5.47 o                         
  -1   0   5          5.54          3.32         1.58 o                         
   0   0   5        106.77        126.22         3.16 o                         
   1   0   5        400.88        391.70         6.31 o                         
   2   0   5         55.48         46.53         2.21 o                         
   3   0   5        468.00        485.29         7.80 o                         
   4   0   5        118.46        107.63         3.41 o                         
   5   0   5          7.29          8.76         1.95 o                         
   6   0   5         47.27         49.30         3.15 o                         
   7   0   5          0.13         -0.72         2.18 o                         
   8   0   5         25.67         30.83         2.92 o                         
   9   0   5          1.45          0.82         2.96 o                         
  -8   1   5          0.19         -2.30         2.35 o                         
  -7   1   5        113.98        117.77         4.22 o                         
  -6   1   5         82.88         91.12         4.58 o                         
  -5   1   5        125.95        114.43         4.38 o                         
  -4   1   5        372.05        388.91         7.53 o                         
  -3   1   5        700.87        701.72         9.52 o                         
  -2   1   5        297.35        290.75         5.52 o                         
  -1   1   5        276.58        303.40         5.56 o                         
   0   1   5          0.12         -1.02         1.02 o                         
   1   1   5         12.58          4.97         1.13 o                         
   2   1   5       2357.04       2383.50        33.55 o                         
   3   1   5         18.46         20.89         1.87 o                         
   4   1   5         83.29         75.92         2.66 o                         
   5   1   5        468.92        478.64         8.84 o                         
   6   1   5        178.00        174.21         5.03 o                         
   7   1   5        303.46        295.84         6.83 o                         
   8   1   5        456.88        468.95         9.34 o                         
   9   1   5        277.04        264.40         7.92 o                         
  10   1   5          1.51          7.49         6.51 o                         
  -8   2   5         21.28         20.13         3.60 o                         
  -7   2   5        235.84        260.89         6.42 o                         
  -6   2   5          5.89          1.12         3.23 o                         
  -5   2   5         81.88         92.83         5.11 o                         
  -4   2   5          5.13          6.50         1.93 o                         
  -3   2   5          0.06         -1.01         1.56 o                         
  -2   2   5        429.28        439.41         6.39 o                         
  -1   2   5        386.19        398.07         6.38 o                         
   0   2   5        240.88        234.23         4.40 o                         
   1   2   5        468.92        441.30         5.20 o                         
   2   2   5        100.98        122.74         2.98 o                         
   3   2   5       1560.79       1704.46        21.78 o                         
   4   2   5         65.76         73.60         2.70 o                         
   5   2   5        183.09        194.75         4.61 o                         
   6   2   5          3.20          4.69         1.84 o                         
   7   2   5         49.44         44.26         2.99 o                         
   8   2   5         60.82         56.94         3.73 o                         
   9   2   5         87.87         89.21         5.28 o                         
  10   2   5         34.19         32.84         4.92 o                         
  -7   3   5         50.68         53.99         4.63 o                         
  -6   3   5         10.51         18.35         2.71 o                         
  -5   3   5         62.08         74.87         3.49 o                         
  -4   3   5        109.56        111.61         3.67 o                         
  -3   3   5        530.50        540.19         8.08 o                         
  -2   3   5        269.13        263.81         4.98 o                         
  -1   3   5        156.03        157.99         3.46 o                         
   0   3   5        426.57        419.20         5.14 o                         
   1   3   5        490.88        460.87         5.38 o                         
   2   3   5        787.00        887.69         9.21 o                         
   3   3   5        464.47        511.49         6.62 o                         
   4   3   5        332.68        375.25         6.10 o                         
   5   3   5          2.79          4.67         1.69 o                         
   6   3   5         58.88         63.93         3.38 o                         
   7   3   5          0.20         -2.02         2.02 o                         
   8   3   5        250.93        264.37         6.85 o                         
   9   3   5          1.84         -0.98         2.78 o                         
  10   3   5         22.37         17.92         3.21 o                         
  -6   4   5          3.79         -1.33         2.41 o                         
  -5   4   5          3.71          4.19         2.13 o                         
  -4   4   5         66.43         77.86         3.71 o                         
  -3   4   5         73.20         72.71         3.06 o                         
  -2   4   5         36.05         34.21         2.02 o                         
  -1   4   5        123.57        120.28         3.30 o                         
   0   4   5        158.07        157.46         3.83 o                         
   1   4   5        202.13        193.38         3.20 o                         
   2   4   5        307.30        332.44         4.34 o                         
   3   4   5        268.87        274.57         3.96 o                         
   4   4   5         41.43         49.29         1.94 o                         
   5   4   5        136.31        153.19         3.74 o                         
   6   4   5          0.61          2.59         2.00 o                         
   7   4   5        433.77        448.45         9.10 o                         
   8   4   5        196.49        190.35         6.02 o                         
   9   4   5         37.78         34.09         4.29 o                         
  10   4   5         49.54         49.20         4.43 o                         
  -6   5   5         44.28         48.89         4.40 o                         
  -5   5   5         11.03          6.40         3.25 o                         
  -4   5   5        335.01        340.71         6.55 o                         
  -3   5   5         61.41         59.89         2.75 o                         
  -2   5   5        277.63        283.27         6.87 o                         
  -1   5   5         56.96         45.26         3.82 o                         
   0   5   5         64.07         73.92         3.23 o                         
   1   5   5        145.15        136.01         4.03 o                         
   2   5   5        127.09        119.99         2.33 o                         
   3   5   5        185.25        183.70         3.27 o                         
   4   5   5        157.52        153.14         3.52 o                         
   5   5   5         48.48         58.02         2.79 o                         
   6   5   5          8.16          8.06         2.24 o                         
   7   5   5          0.62          2.00         2.41 o                         
   8   5   5        197.39        188.73         5.81 o                         
   9   5   5         75.27         72.77         4.31 o                         
  10   5   5          0.91         -2.49         3.19 o                         
  -5   6   5         11.33         14.51         2.31 o                         
  -4   6   5         12.71         13.49         1.86 o                         
  -3   6   5         63.25         67.91         4.66 o                         
  -2   6   5        487.66        474.85        10.20 o                         
  -1   6   5          3.72          2.08         2.59 o                         
   0   6   5          6.53         12.79         2.50 o                         
   1   6   5        232.63        210.32         5.20 o                         
   2   6   5         17.00         21.19         1.49 o                         
   3   6   5        512.26        503.57         6.32 o                         
   4   6   5          3.35          2.83         1.45 o                         
   5   6   5        307.76        308.22         5.35 o                         
   6   6   5         85.73         71.14         3.49 o                         
   7   6   5         42.78         39.35         3.24 o                         
   8   6   5          0.26         -1.05         2.77 o                         
   9   6   5          0.99         -2.64         2.64 o                         
  10   6   5          1.45         -3.26         3.26 o                         
  -4   7   5         51.84         59.54         5.56 o                         
  -3   7   5         26.48         35.73         3.94 o                         
  -2   7   5         69.00         73.50         6.40 o                         
  -1   7   5          0.10         -1.96         2.76 o                         
   0   7   5          0.01         -2.15         2.49 o                         
   1   7   5          9.60          8.25         2.63 o                         
   2   7   5          7.26          5.51         2.60 o                         
   3   7   5         13.85         11.47         1.36 o                         
   4   7   5        339.96        340.34         5.28 o                         
   5   7   5         33.23         36.82         2.31 o                         
   6   7   5         55.82         59.91         3.16 o                         
   7   7   5         37.18         36.69         2.97 o                         
   8   7   5         79.30         73.38         4.51 o                         
   9   7   5         26.19         20.20         3.26 o                         
  10   7   5         72.40         84.05         8.17 o                         
  -3   8   5          1.75          6.41         2.41 o                         
  -2   8   5         37.00         31.23         4.39 o                         
  -1   8   5        162.08        165.88         7.41 o                         
   0   8   5         52.11         55.43         3.95 o                         
   1   8   5        254.27        252.89         6.89 o                         
   2   8   5        487.81        487.23        10.25 o                         
   3   8   5        276.18        276.81         7.58 o                         
   4   8   5         26.63         28.02         2.24 o                         
   5   8   5        236.18        239.45         4.68 o                         
   6   8   5         47.53         48.34         2.96 o                         
   7   8   5         63.74         60.36         3.48 o                         
   8   8   5          9.30          5.94         2.77 o                         
   9   8   5          4.75          6.54         3.78 o                         
  -1   9   5         23.66         20.65         4.14 o                         
   0   9   5         25.39         29.19         4.01 o                         
   1   9   5         61.82         59.07         4.77 o                         
   2   9   5        236.22        220.66         7.27 o                         
   3   9   5         65.03         55.01         4.16 o                         
   4   9   5        354.88        372.19         6.87 o                         
   5   9   5        200.13        204.72         5.38 o                         
   6   9   5         35.06         45.64         2.84 o                         
   7   9   5         49.47         51.74         3.21 o                         
   8   9   5        173.11        183.71         7.60 o                         
   1  10   5          0.13         -3.13         3.13 o                         
   2  10   5          1.03          3.46         4.28 o                         
   3  10   5          0.19          4.45         5.76 o                         
   4  10   5          0.01         -0.61         2.15 o                         
   5  10   5         29.11         25.96         3.32 o                         
   6  10   5          1.20          1.06         3.10 o                         
   7  10   5         11.66         10.53         3.65 o                         
  -4 -10   6        206.81        201.68         8.22 o                         
  -3 -10   6         72.66         72.50         4.84 o                         
  -2 -10   6        215.11        217.33         9.17 o                         
  -1 -10   6         69.24         83.15         5.92 o                         
  -6  -9   6          9.02         10.36         4.86 o                         
  -5  -9   6         47.03         47.04         4.36 o                         
  -4  -9   6          0.92         -2.54         2.80 o                         
  -3  -9   6          1.87         10.47         3.44 o                         
  -2  -9   6          1.34          3.60         2.61 o                         
  -1  -9   6        132.44        138.22         6.48 o                         
   0  -9   6          0.08          5.25         2.63 o                         
   1  -9   6          6.43          6.94         6.34 o                         
  -7  -8   6         19.50         17.24         3.15 o                         
  -6  -8   6          0.14         -1.56         2.79 o                         
  -5  -8   6          0.08          3.22         3.31 o                         
  -4  -8   6        561.61        553.46        11.34 o                         
  -3  -8   6         22.15         26.06         5.08 o                         
  -2  -8   6        298.25        259.45         7.33 o                         
  -1  -8   6         79.89         79.47         4.01 o                         
   0  -8   6        132.73        134.13         4.77 o                         
   1  -8   6          0.37         -1.47         2.77 o                         
   2  -8   6         29.25         36.40         4.00 o                         
   3  -8   6          3.43          0.24         3.80 o                         
  -8  -7   6         64.65         66.22         5.55 o                         
  -7  -7   6         15.48         13.37         2.67 o                         
  -6  -7   6         21.67         19.53         2.51 o                         
  -5  -7   6         23.54         24.44         2.38 o                         
  -4  -7   6        235.68        228.40         6.67 o                         
  -3  -7   6        191.85        189.42         6.50 o                         
  -2  -7   6          0.79          5.23         2.29 o                         
  -1  -7   6          2.74          3.88         2.49 o                         
   0  -7   6         74.84         64.38         3.69 o                         
   1  -7   6         20.96         26.26         2.56 o                         
   2  -7   6          3.57          3.10         2.38 o                         
   3  -7   6          5.12          2.03         2.61 o                         
   4  -7   6         55.83         50.16         3.52 o                         
  -8  -6   6        211.36        208.88         7.90 o                         
  -7  -6   6        161.43        166.25         7.50 o                         
  -6  -6   6         89.11         79.82         4.39 o                         
  -5  -6   6        191.36        182.13         5.41 o                         
  -4  -6   6        280.54        276.20         5.98 o                         
  -3  -6   6          0.44          0.80         1.28 o                         
  -2  -6   6          2.77          1.73         2.34 o                         
  -1  -6   6        357.18        324.86         7.57 o                         
   0  -6   6         38.04         38.16         2.63 o                         
   1  -6   6        136.82        125.15         3.72 o                         
   2  -6   6          0.10          1.72         2.35 o                         
   3  -6   6         32.76         36.39         3.48 o                         
   4  -6   6          2.25          6.76         2.88 o                         
   5  -6   6         23.90         20.14         3.43 o                         
  -9  -5   6         16.64         15.76         3.95 o                         
  -8  -5   6         43.68         44.08         4.43 o                         
  -7  -5   6          5.00          9.84         3.50 o                         
  -6  -5   6        150.80        146.78         6.96 o                         
  -5  -5   6        603.78        547.25        11.50 o                         
  -4  -5   6        135.09        133.62         4.40 o                         
  -3  -5   6         67.10         78.81         2.99 o                         
  -2  -5   6        638.16        621.64        10.12 o                         
  -1  -5   6        196.95        204.71         6.38 o                         
   0  -5   6         15.55         16.62         1.91 o                         
   1  -5   6        948.85        870.05        13.25 o                         
   2  -5   6       1584.62       1500.69        23.96 o                         
   3  -5   6         54.17         51.81         4.09 o                         
   4  -5   6         58.31         63.69         3.89 o                         
   5  -5   6          6.55          4.64         3.00 o                         
   6  -5   6         74.25         81.76         4.84 o                         
  -9  -4   6          0.16          4.59         5.36 o                         
  -8  -4   6        102.33        100.81         5.07 o                         
  -7  -4   6         39.00         30.71         4.49 o                         
  -6  -4   6         67.60         59.44         4.57 o                         
  -5  -4   6         19.98         16.31         3.49 o                         
  -4  -4   6          4.67          3.33         1.98 o                         
  -3  -4   6        232.15        216.44         4.66 o                         
  -2  -4   6        112.34        111.13         5.74 o                         
  -1  -4   6         36.43         35.41         2.99 o                         
   0  -4   6         92.37         84.78         3.49 o                         
   1  -4   6         46.27         50.59         2.43 o                         
   2  -4   6        126.90        125.65         3.43 o                         
   3  -4   6          3.62          4.73         2.06 o                         
   4  -4   6        222.77        214.99         5.85 o                         
   5  -4   6         16.58         16.34         3.17 o                         
   6  -4   6         86.52         93.14         5.09 o                         
   7  -4   6          0.60         -1.03         3.99 o                         
  -9  -3   6         27.92         30.66         6.21 o                         
  -8  -3   6         10.15          4.30         5.42 o                         
  -7  -3   6        161.69        164.77         7.21 o                         
  -6  -3   6        618.93        579.36        13.19 o                         
  -5  -3   6        833.90        803.64        14.63 o                         
  -4  -3   6         92.11        100.32         4.92 o                         
  -3  -3   6        533.55        501.58         8.12 o                         
  -2  -3   6        151.91        167.90         4.03 o                         
  -1  -3   6        164.53        168.39         4.01 o                         
   0  -3   6         81.70         69.85         2.49 o                         
   1  -3   6        262.09        265.18         6.19 o                         
   2  -3   6        168.48        159.70         4.76 o                         
   3  -3   6         87.90         95.95         3.21 o                         
   4  -3   6        108.95         96.19         4.84 o                         
   5  -3   6          2.30          1.60         2.54 o                         
   6  -3   6         28.08         30.17         3.65 o                         
   7  -3   6          1.87         -2.44         3.28 o                         
   8  -3   6         64.73         57.06         9.58 o                         
  -9  -2   6          0.59          4.00         4.12 o                         
  -8  -2   6          5.54          2.13         3.49 o                         
  -7  -2   6         35.14         35.32         4.84 o                         
  -6  -2   6         28.55         35.36         5.23 o                         
  -5  -2   6        296.28        283.02         9.78 o                         
  -4  -2   6        105.91        118.07         4.59 o                         
  -3  -2   6         96.05         89.73         3.66 o                         
  -2  -2   6        342.93        352.94         7.91 o                         
  -1  -2   6        554.10        592.37         9.91 o                         
   0  -2   6        586.43        594.74         9.91 o                         
   1  -2   6        285.55        263.26         5.24 o                         
   2  -2   6        129.48        134.95         3.99 o                         
   3  -2   6         84.28         95.29         3.22 o                         
   4  -2   6          3.49          1.04         1.14 o                         
   5  -2   6          1.65          1.61         1.87 o                         
   6  -2   6          9.96         10.04         1.65 o                         
   7  -2   6         25.20         28.91         2.67 o                         
   8  -2   6         14.17          4.93         3.73 o                         
  -8  -1   6        160.21        163.35         6.39 o                         
  -7  -1   6        131.27        134.81         5.76 o                         
  -6  -1   6         18.76         15.77         3.08 o                         
  -5  -1   6          1.58          2.08         2.58 o                         
  -4  -1   6        636.37        636.67        12.83 o                         
  -3  -1   6          0.01          1.55         2.44 o                         
  -2  -1   6       1920.11       2066.72        25.03 o                         
  -1  -1   6         58.11         61.59         3.57 o                         
   0  -1   6        638.54        664.20         9.54 o                         
   1  -1   6       1164.49       1160.60        17.38 o                         
   2  -1   6        923.06        982.78        15.04 o                         
   3  -1   6        187.33        225.25         6.04 o                         
   4  -1   6         63.11         73.61         2.55 o                         
   5  -1   6         10.95         14.32         2.48 o                         
   6  -1   6         29.43         30.88         2.86 o                         
   7  -1   6          4.21         -2.48         2.48 o                         
   8  -1   6        118.32        144.29         7.54 o                         
   9  -1   6         34.33         29.40         2.85 o                         
  -8   0   6          8.01          8.69         3.29 o                         
  -7   0   6         13.34         11.63         3.12 o                         
  -6   0   6          4.24         10.63         3.07 o                         
  -5   0   6         52.69         52.26         5.72 o                         
  -4   0   6         66.61         60.34         3.83 o                         
  -3   0   6          6.50         23.80         2.36 o                         
  -2   0   6       2565.11       2727.97        39.36 o                         
  -1   0   6          9.90         16.21         2.07 o                         
   0   0   6        302.13        338.81         6.02 o                         
   1   0   6        343.71        335.79         5.92 o                         
   2   0   6         95.80        114.94         5.99 o                         
   3   0   6          4.69          7.91         1.58 o                         
   4   0   6          5.97          7.75         1.85 o                         
   5   0   6        444.50        458.41         8.23 o                         
   6   0   6        405.86        395.68         8.26 o                         
   7   0   6          2.75          3.00         2.45 o                         
   8   0   6         28.89         28.11         3.59 o                         
   9   0   6         98.38        103.68         5.77 o                         
  -8   1   6          0.00          2.76         3.32 o                         
  -7   1   6         30.22         19.45         3.53 o                         
  -6   1   6          0.00          2.10         1.66 o                         
  -5   1   6         37.05         41.27         3.05 o                         
  -4   1   6        126.44        126.37         5.49 o                         
  -3   1   6        810.33        864.68        13.84 o                         
  -2   1   6         36.66         31.77         3.12 o                         
  -1   1   6          9.01          5.83         1.81 o                         
   0   1   6        221.53        225.61         5.09 o                         
   1   1   6        624.90        619.00         9.59 o                         
   2   1   6        247.75        271.62         5.34 o                         
   3   1   6          0.95          2.58         1.80 o                         
   4   1   6        270.18        270.54         5.34 o                         
   5   1   6        262.32        259.96         5.96 o                         
   6   1   6        441.23        445.56         8.41 o                         
   7   1   6          1.33          1.45         2.18 o                         
   8   1   6         62.60         66.74         4.43 o                         
   9   1   6          9.78          8.81         3.19 o                         
  10   1   6          0.43         -2.11         3.62 o                         
  -7   2   6         99.01        114.03         4.57 o                         
  -6   2   6         54.40         62.64         3.54 o                         
  -5   2   6         36.89         41.90         3.21 o                         
  -4   2   6        983.40        967.44        19.96 o                         
  -3   2   6          3.12          2.67         1.61 o                         
  -2   2   6        647.49        685.66        10.57 o                         
  -1   2   6         13.95         16.50         1.58 o                         
   0   2   6        143.69        152.38         3.46 o                         
   1   2   6        371.69        365.17         5.33 o                         
   2   2   6       2972.73       3124.30        44.18 o                         
   3   2   6        408.93        424.74         6.22 o                         
   4   2   6         56.29         58.49         2.59 o                         
   5   2   6         25.65         19.48         1.96 o                         
   6   2   6         41.71         42.03         2.46 o                         
   7   2   6        485.21        473.13         8.50 o                         
   8   2   6        253.56        259.69         6.77 o                         
   9   2   6         24.73         19.25         3.80 o                         
  10   2   6          0.66          0.73         3.97 o                         
  -7   3   6          0.00          7.96         2.64 o                         
  -6   3   6         18.30         19.47         2.68 o                         
  -5   3   6          1.49         -0.43         2.17 o                         
  -4   3   6          7.59         12.52         2.15 o                         
  -3   3   6          1.40          5.23         2.12 o                         
  -2   3   6          6.51         10.99         2.01 o                         
  -1   3   6        141.34        130.85         2.85 o                         
   0   3   6        721.40        778.81         9.50 o                         
   1   3   6         73.87         66.08         2.20 o                         
   2   3   6       1140.80       1211.22        13.04 o                         
   3   3   6        674.82        770.08         9.92 o                         
   4   3   6         11.52          9.23         1.48 o                         
   5   3   6          2.49          0.49         1.60 o                         
   6   3   6          2.88          6.77         2.14 o                         
   7   3   6          1.62          0.75         2.32 o                         
   8   3   6         50.69         48.03         3.52 o                         
   9   3   6          3.43          1.11         2.91 o                         
  10   3   6         19.29         14.83         3.71 o                         
  -6   4   6         21.91         23.92         2.84 o                         
  -5   4   6         29.53         31.42         2.75 o                         
  -4   4   6          0.56          2.70         1.92 o                         
  -3   4   6          1.06          1.49         1.77 o                         
  -2   4   6         24.43         22.71         2.02 o                         
  -1   4   6         77.80         72.56         2.56 o                         
   0   4   6         93.70         97.09         2.74 o                         
   1   4   6        107.65        116.37         2.32 o                         
   2   4   6          0.01          1.00         1.14 o                         
   3   4   6       1033.75       1130.79        12.35 o                         
   4   4   6        250.59        256.46         4.31 o                         
   5   4   6         67.39         53.60         2.30 o                         
   6   4   6         60.15         67.68         3.64 o                         
   7   4   6          2.24          6.18         2.56 o                         
   8   4   6         16.16          9.44         3.04 o                         
   9   4   6          0.70         -1.84         2.79 o                         
  10   4   6          0.50         -2.95         2.95 o                         
  -5   5   6         10.17         10.62         2.37 o                         
  -4   5   6          2.28          4.24         2.06 o                         
  -3   5   6        436.51        410.37         8.61 o                         
  -2   5   6        252.52        236.25         3.96 o                         
  -1   5   6          4.39          1.01         2.60 o                         
   0   5   6        113.87        118.70         4.12 o                         
   1   5   6          2.83          1.50         1.82 o                         
   2   5   6        124.00        130.88         2.43 o                         
   3   5   6         28.74         25.20         1.72 o                         
   4   5   6         10.86         13.94         1.61 o                         
   5   5   6        244.09        214.35         4.31 o                         
   6   5   6         20.89         24.73         2.39 o                         
   7   5   6        392.92        332.16         7.87 o                         
   8   5   6         99.47         93.27         4.49 o                         
   9   5   6         11.56         12.10         3.15 o                         
  10   5   6          0.35          0.68         2.82 o                         
  -5   6   6          0.03          6.05         3.31 o                         
  -4   6   6         13.27         16.21         2.49 o                         
  -3   6   6         78.18         85.02         3.69 o                         
  -2   6   6        409.40        394.02         8.64 o                         
  -1   6   6          1.19          5.71         3.22 o                         
   0   6   6        334.17        345.26         7.24 o                         
   1   6   6         91.12        102.13         4.36 o                         
   2   6   6        597.49        569.93         7.62 o                         
   3   6   6         98.15         85.08         2.47 o                         
   4   6   6         26.33         31.43         2.30 o                         
   5   6   6         98.60         90.95         3.17 o                         
   6   6   6        465.27        460.44         7.74 o                         
   7   6   6         23.70         21.04         3.11 o                         
   8   6   6        299.30        291.25         7.21 o                         
   9   6   6         37.92         33.30         3.69 o                         
  10   6   6         42.47         54.84         4.90 o                         
  -4   7   6         93.49        107.19        10.89 o                         
  -3   7   6         30.44         24.41         3.99 o                         
  -2   7   6         10.15         12.14         3.34 o                         
  -1   7   6          1.80         -0.94         3.23 o                         
   0   7   6          1.26          3.62         2.55 o                         
   1   7   6        120.07        135.71         5.01 o                         
   2   7   6        165.57        167.98         5.86 o                         
   3   7   6        133.98        137.12         3.20 o                         
   4   7   6       1166.66       1188.83        13.63 o                         
   5   7   6        681.92        664.58        10.42 o                         
   6   7   6        736.61        729.34        10.56 o                         
   7   7   6         18.75         10.13         2.13 o                         
   8   7   6          0.00          1.10         2.80 o                         
   9   7   6        155.14        174.16         5.95 o                         
  10   7   6         26.36         26.96         4.04 o                         
  -2   8   6          8.99          9.10         3.93 o                         
  -1   8   6          2.06         -0.48         3.18 o                         
   0   8   6        343.12        358.30         8.09 o                         
   1   8   6        572.68        564.39        10.18 o                         
   2   8   6        114.31        117.37         5.35 o                         
   3   8   6        257.83        266.04         7.31 o                         
   4   8   6        137.34        139.31         4.25 o                         
   5   8   6         73.03         75.58         3.05 o                         
   6   8   6          2.44          0.58         2.39 o                         
   7   8   6          2.37          1.33         2.22 o                         
   8   8   6          4.49          5.26         2.51 o                         
   9   8   6          2.71          6.08         3.14 o                         
  -1   9   6          2.82          5.84         3.67 o                         
   0   9   6        153.83        168.31         7.27 o                         
   1   9   6         15.54         15.22         3.89 o                         
   2   9   6         25.33         26.02         5.74 o                         
   3   9   6        181.33        180.76         6.98 o                         
   4   9   6         79.56         81.28         3.16 o                         
   5   9   6        386.81        416.82         7.72 o                         
   6   9   6         51.37         49.92         2.97 o                         
   7   9   6         12.97         14.87         2.42 o                         
   8   9   6          0.10         -2.66         2.92 o                         
   1  10   6         11.95          3.31         5.25 o                         
   2  10   6         19.62         23.54         5.33 o                         
   3  10   6          5.52          4.46         3.44 o                         
   4  10   6          0.89         -2.94         2.94 o                         
   5  10   6          0.58         -2.01         2.94 o                         
   6  10   6         11.56         12.94         3.30 o                         
   7  10   6        209.38        242.79        11.15 o                         
  -3 -10   7        141.47        166.23        10.10 o                         
  -2 -10   7         27.04         46.60         4.18 o                         
  -6  -9   7         88.53         84.16         6.12 o                         
  -5  -9   7          0.38          0.41         3.63 o                         
  -4  -9   7        147.62        148.12         6.35 o                         
  -3  -9   7         27.20         22.89         2.86 o                         
  -2  -9   7        333.77        339.09        10.91 o                         
  -1  -9   7         19.63         20.00         2.87 o                         
   0  -9   7          1.23          3.62         2.82 o                         
   1  -9   7         45.61         69.66         4.26 o                         
  -7  -8   7          7.29          2.58         4.83 o                         
  -6  -8   7          2.06          4.16         2.81 o                         
  -5  -8   7         44.73         48.87         4.90 o                         
  -4  -8   7          2.86          2.10         2.98 o                         
  -3  -8   7          8.89         14.67         3.44 o                         
  -2  -8   7         52.89         60.38         3.86 o                         
  -1  -8   7          2.67          0.84         3.02 o                         
   0  -8   7          0.55         -1.03         3.06 o                         
   1  -8   7          0.25          2.62         3.57 o                         
   2  -8   7         49.08         52.12         3.81 o                         
   3  -8   7         15.94         19.26         5.56 o                         
  -8  -7   7         49.37         60.17         4.47 o                         
  -7  -7   7         34.39         28.91         3.80 o                         
  -6  -7   7          4.15          1.75         2.33 o                         
  -5  -7   7        426.10        394.21         7.93 o                         
  -4  -7   7        149.21        181.57         7.94 o                         
  -3  -7   7        484.70        444.09        10.01 o                         
  -2  -7   7          1.15         -1.38         2.55 o                         
  -1  -7   7         46.64         55.17         3.69 o                         
   0  -7   7         30.89         28.25         2.38 o                         
   1  -7   7        582.52        568.68         9.01 o                         
   2  -7   7         59.82         63.94         3.89 o                         
   3  -7   7         11.67         13.34         2.86 o                         
   4  -7   7          0.58         -0.42         4.14 o                         
  -8  -6   7          2.73          8.37         4.75 o                         
  -7  -6   7         32.98         35.40         3.84 o                         
  -6  -6   7          6.32          8.81         2.71 o                         
  -5  -6   7         49.99         49.70         3.42 o                         
  -4  -6   7        247.90        256.38         5.81 o                         
  -3  -6   7          9.48          8.20         2.00 o                         
  -2  -6   7          6.39          0.12         2.42 o                         
  -1  -6   7        432.13        417.59         9.55 o                         
   0  -6   7         18.56         19.61         2.31 o                         
   1  -6   7        307.84        303.56         6.86 o                         
   2  -6   7          2.56          4.14         2.11 o                         
   3  -6   7         15.30          8.11         2.43 o                         
   4  -6   7          1.13          5.43         2.39 o                         
   5  -6   7         18.69         15.16         4.18 o                         
  -8  -5   7         45.69         41.11         4.65 o                         
  -7  -5   7        163.59        157.78         8.57 o                         
  -6  -5   7        223.30        221.87         8.17 o                         
  -5  -5   7        379.59        366.72         7.56 o                         
  -4  -5   7        419.11        385.11         7.64 o                         
  -3  -5   7       1466.91       1424.03        29.63 o                         
  -2  -5   7         38.16         23.59         2.23 o                         
  -1  -5   7         39.53         43.45         2.70 o                         
   0  -5   7         15.35         22.21         2.31 o                         
   1  -5   7         95.08         94.13         3.24 o                         
   2  -5   7        345.10        334.46         6.63 o                         
   3  -5   7          1.15          0.92         2.55 o                         
   4  -5   7          1.82          1.27         2.36 o                         
   5  -5   7         10.73         12.64         3.34 o                         
   6  -5   7         58.18         65.78         5.06 o                         
  -8  -4   7         21.17         31.10         3.84 o                         
  -7  -4   7         30.76         32.15         4.11 o                         
  -6  -4   7         16.41         18.00         4.46 o                         
  -5  -4   7        408.31        373.12        10.07 o                         
  -4  -4   7         87.23         82.63         3.70 o                         
  -3  -4   7        484.83        484.79         8.20 o                         
  -2  -4   7        118.51        119.07         3.76 o                         
  -1  -4   7       1081.83       1082.13        16.86 o                         
   0  -4   7        713.48        658.22         9.93 o                         
   1  -4   7        104.81         90.83         3.17 o                         
   2  -4   7         28.57         25.59         2.97 o                         
   3  -4   7        175.85        160.02         6.10 o                         
   4  -4   7         84.49         87.58         4.62 o                         
   5  -4   7         25.28         25.10         3.43 o                         
   6  -4   7          0.75          0.06         3.44 o                         
   7  -4   7          7.63          2.22         5.76 o                         
  -8  -3   7         26.35         22.17         4.09 o                         
  -7  -3   7          1.09         -0.03         3.53 o                         
  -6  -3   7          0.43         -0.72         2.99 o                         
  -5  -3   7         37.69         42.08         4.14 o                         
  -4  -3   7        154.86        142.81         5.04 o                         
  -3  -3   7         46.25         40.65         2.64 o                         
  -2  -3   7          4.21          3.09         1.77 o                         
  -1  -3   7        220.18        232.35         4.59 o                         
   0  -3   7         16.58         14.36         1.60 o                         
   1  -3   7          0.17         -1.98         1.98 o                         
   2  -3   7         32.84         26.17         2.35 o                         
   3  -3   7        458.24        425.47         7.68 o                         
   4  -3   7         16.06         12.57         2.34 o                         
   5  -3   7         44.65         34.46         2.33 o                         
   6  -3   7          8.20          2.54         2.89 o                         
   7  -3   7         96.84         91.81         5.51 o                         
   8  -3   7          0.01         -5.87         5.87 o                         
  -8  -2   7         15.00         15.80         4.18 o                         
  -7  -2   7          9.58          8.07         3.78 o                         
  -6  -2   7          3.42          1.98         2.81 o                         
  -5  -2   7         41.66         35.05         3.63 o                         
  -4  -2   7        190.66        173.86         6.51 o                         
  -3  -2   7        621.04        640.94         9.84 o                         
  -2  -2   7          8.70          9.38         1.88 o                         
  -1  -2   7        291.63        319.64         7.76 o                         
   0  -2   7         66.02         60.93         2.79 o                         
   1  -2   7         21.76         23.49         2.14 o                         
   2  -2   7         23.48         24.42         2.46 o                         
   3  -2   7         11.86         12.03         1.86 o                         
   4  -2   7          2.42         -0.16         1.67 o                         
   5  -2   7         34.88         39.14         2.75 o                         
   6  -2   7         27.56         28.35         2.75 o                         
   7  -2   7         29.68         37.84         3.42 o                         
   8  -2   7        101.82        106.97         6.92 o                         
  -8  -1   7          3.74          3.53         3.73 o                         
  -7  -1   7         23.97         15.47         4.30 o                         
  -6  -1   7         86.24         82.92         4.12 o                         
  -5  -1   7          1.02         -1.54         2.76 o                         
  -4  -1   7         33.48         28.08         3.22 o                         
  -3  -1   7         31.74         33.02         2.44 o                         
  -2  -1   7         44.78         54.90         2.58 o                         
  -1  -1   7          2.04          6.46         2.59 o                         
   0  -1   7         15.36         15.71         1.83 o                         
   1  -1   7        391.92        394.16         7.53 o                         
   2  -1   7        425.91        461.20         7.75 o                         
   3  -1   7          0.84          1.77         1.51 o                         
   4  -1   7         98.93        108.98         3.01 o                         
   5  -1   7         19.40         18.26         2.05 o                         
   6  -1   7          0.15         -1.33         2.16 o                         
   7  -1   7         21.21         16.70         3.07 o                         
   8  -1   7         58.72         65.30         4.41 o                         
   9  -1   7         16.16         20.92         4.18 o                         
  -8   0   7         58.47         84.34         9.38 o                         
  -7   0   7         36.02         39.28         4.21 o                         
  -6   0   7         10.73          6.60         3.14 o                         
  -5   0   7          0.01         -0.30         2.29 o                         
  -4   0   7        191.42        185.52         5.82 o                         
  -3   0   7          4.08          1.28         2.17 o                         
  -2   0   7         75.07         76.83         3.21 o                         
  -1   0   7        825.56        848.44        13.90 o                         
   0   0   7        400.13        425.37         7.52 o                         
   1   0   7        145.37        156.57         4.60 o                         
   2   0   7        335.32        335.28         7.33 o                         
   3   0   7        115.73        138.58         3.63 o                         
   4   0   7        223.26        214.72         4.18 o                         
   5   0   7        938.36        951.97        14.39 o                         
   6   0   7         65.70         76.85         4.18 o                         
   7   0   7        140.36        151.45         5.61 o                         
   8   0   7          0.76         -0.49         2.55 o                         
   9   0   7          4.33          1.71         3.33 o                         
  -8   1   7         19.67         27.58         4.45 o                         
  -7   1   7         10.36          8.87         3.03 o                         
  -6   1   7         50.52         50.59         4.49 o                         
  -5   1   7         22.16         19.59         3.21 o                         
  -4   1   7       1493.56       1377.18        22.10 o                         
  -3   1   7        944.90        951.00        16.38 o                         
  -2   1   7        588.25        558.01         9.13 o                         
  -1   1   7        547.67        590.01        11.24 o                         
   0   1   7        119.08        110.17         3.79 o                         
   1   1   7        337.63        406.48         7.23 o                         
   2   1   7         14.78         28.95         2.36 o                         
   3   1   7        698.85        744.21        10.71 o                         
   4   1   7         37.69         46.97         2.16 o                         
   5   1   7         36.12         36.69         2.53 o                         
   6   1   7       1077.73       1057.20        18.39 o                         
   7   1   7         28.95         22.25         2.76 o                         
   8   1   7         81.25         88.13         5.20 o                         
   9   1   7         59.89         67.81         4.23 o                         
  10   1   7          0.20         -1.44         3.26 o                         
  -7   2   7         84.18         87.32         5.33 o                         
  -6   2   7         36.67         42.87         5.09 o                         
  -5   2   7        239.34        241.83         9.88 o                         
  -4   2   7        115.60        102.68         3.71 o                         
  -3   2   7        541.69        551.06         9.59 o                         
  -2   2   7          5.14          3.52         1.56 o                         
  -1   2   7         20.61         20.97         1.67 o                         
   0   2   7         36.25         44.03         2.81 o                         
   1   2   7        168.54        166.32         3.93 o                         
   2   2   7         42.12         47.86         2.12 o                         
   3   2   7       1325.55       1429.41        18.85 o                         
   4   2   7        608.43        613.28         9.93 o                         
   5   2   7       1019.39        952.17        12.99 o                         
   6   2   7          0.00          3.87         2.01 o                         
   7   2   7        970.35        933.11        16.37 o                         
   8   2   7          3.03          1.72         2.72 o                         
   9   2   7        206.19        206.04         7.29 o                         
  10   2   7         28.51         38.19         4.51 o                         
  -7   3   7        172.33        172.00         5.68 o                         
  -6   3   7          0.44         -1.37         3.55 o                         
  -5   3   7         79.19         85.73         4.44 o                         
  -4   3   7         21.79         25.23         2.54 o                         
  -3   3   7          6.16          7.40         2.19 o                         
  -2   3   7         58.62         62.26         2.71 o                         
  -1   3   7         55.87         62.54         2.43 o                         
   0   3   7          3.67          1.62         1.29 o                         
   1   3   7        496.29        550.49         6.63 o                         
   2   3   7         17.16         24.54         1.64 o                         
   3   3   7         78.80         87.95         3.03 o                         
   4   3   7         45.30         51.05         2.15 o                         
   5   3   7        497.59        479.33         7.74 o                         
   6   3   7        285.11        272.11         5.69 o                         
   7   3   7         30.26         26.86         3.08 o                         
   8   3   7         34.49         29.38         3.19 o                         
   9   3   7         16.88         14.77         3.51 o                         
  10   3   7        102.53        101.18         8.30 o                         
  -6   4   7         17.34         31.95         4.76 o                         
  -5   4   7          0.96          4.77         2.41 o                         
  -4   4   7          0.16          1.92         2.31 o                         
  -3   4   7         10.26         11.90         2.38 o                         
  -2   4   7        137.71        142.86         3.49 o                         
  -1   4   7        306.65        294.59         4.94 o                         
   0   4   7          4.28          2.81         1.40 o                         
   1   4   7       2203.12       2192.96        27.08 o                         
   2   4   7         40.26         34.12         1.72 o                         
   3   4   7        381.42        419.32         5.98 o                         
   4   4   7        360.41        372.82         6.06 o                         
   5   4   7         15.16         18.26         1.86 o                         
   6   4   7        434.51        425.58         7.52 o                         
   7   4   7         59.87         60.76         3.66 o                         
   8   4   7         62.08         59.64         4.02 o                         
   9   4   7          0.53          0.44         3.23 o                         
  10   4   7          3.28          2.62         3.26 o                         
  -5   5   7         32.91         37.25         3.52 o                         
  -4   5   7         20.77         20.36         3.21 o                         
  -3   5   7         15.15         12.48         2.12 o                         
  -2   5   7        294.26        281.97         4.97 o                         
  -1   5   7          6.79          4.13         1.57 o                         
   0   5   7         15.28         16.72         2.87 o                         
   1   5   7          0.82          1.31         1.01 o                         
   2   5   7        147.30        157.74         2.87 o                         
   3   5   7         18.87         16.52         1.58 o                         
   4   5   7        273.22        287.53         4.71 o                         
   5   5   7        457.01        424.75         6.86 o                         
   6   5   7        505.19        533.51         8.05 o                         
   7   5   7        191.21        182.58         5.67 o                         
   8   5   7        222.54        197.85         6.14 o                         
   9   5   7         27.56         33.54         3.47 o                         
  10   5   7         32.48         33.74         3.89 o                         
  -4   6   7         39.23         39.90         3.32 o                         
  -3   6   7         32.23         34.24         2.47 o                         
  -2   6   7         43.45         50.00         5.61 o                         
  -1   6   7        278.40        265.35         7.10 o                         
   0   6   7         62.93         53.77         3.68 o                         
   1   6   7          1.96          0.68         2.60 o                         
   2   6   7         46.62         41.43         1.61 o                         
   3   6   7         83.27         87.37         2.55 o                         
   4   6   7        117.98        104.94         3.00 o                         
   5   6   7        262.64        256.44         4.82 o                         
   6   6   7        149.57        126.26         4.35 o                         
   7   6   7          1.63          0.14         2.23 o                         
   8   6   7         41.93         35.09         3.58 o                         
   9   6   7        334.03        335.40         8.21 o                         
  10   6   7         34.08         25.17         4.51 o                         
  -3   7   7          8.62         17.09         6.47 o                         
  -2   7   7         39.90         45.28         4.72 o                         
  -1   7   7         19.83         21.87         3.49 o                         
   0   7   7         63.35         63.69         4.18 o                         
   1   7   7        221.36        238.39         6.35 o                         
   2   7   7         29.22         29.52         3.28 o                         
   3   7   7         14.56         15.08         1.96 o                         
   4   7   7         45.71         40.59         2.37 o                         
   5   7   7         10.08         11.88         2.09 o                         
   6   7   7         14.00         20.36         2.31 o                         
   7   7   7          9.27         12.67         2.94 o                         
   8   7   7          9.69         10.74         3.05 o                         
   9   7   7          2.86          2.66         2.86 o                         
  10   7   7         40.31         48.23         5.01 o                         
  -2   8   7          0.11         -8.19         8.66 o                         
  -1   8   7          6.55          0.43         3.39 o                         
   0   8   7         88.01         92.75         4.98 o                         
   1   8   7         43.75         55.41         4.72 o                         
   2   8   7        448.88        453.14         9.40 o                         
   3   8   7        109.96        128.09         6.25 o                         
   4   8   7         78.21         71.43         2.82 o                         
   5   8   7        461.06        460.56         7.44 o                         
   6   8   7        354.08        345.99         6.82 o                         
   7   8   7        121.40        130.48         5.02 o                         
   8   8   7          2.29          7.60         2.54 o                         
   9   8   7         74.05         77.48         6.13 o                         
  -1   9   7          1.23         -3.68         3.68 o                         
   0   9   7        107.98        115.20         6.33 o                         
   1   9   7          7.30          4.94         3.20 o                         
   2   9   7        156.64        158.22         8.07 o                         
   3   9   7          0.35          4.87         3.58 o                         
   4   9   7         76.25         76.98         3.31 o                         
   5   9   7          1.42          1.32         2.00 o                         
   6   9   7          6.20          3.70         2.22 o                         
   7   9   7          3.18          2.46         2.70 o                         
   8   9   7         11.88         17.95         3.09 o                         
   2  10   7         20.66         26.57         4.65 o                         
   3  10   7        149.96        149.27         7.65 o                         
   4  10   7         75.03         70.79         5.63 o                         
   5  10   7         27.73         25.69         2.57 o                         
   6  10   7          0.13          0.77         2.69 o                         
   7  10   7         39.39         40.49         4.70 o                         
  -5  -9   8        182.35        195.77         9.71 o                         
  -4  -9   8        381.33        421.26        11.47 o                         
  -3  -9   8        367.70        348.77         9.80 o                         
  -2  -9   8          0.52          2.83         3.10 o                         
  -1  -9   8        103.92        111.57         5.48 o                         
   0  -9   8        173.78        185.29         6.07 o                         
   1  -9   8         70.85         68.44         5.36 o                         
  -7  -8   8         52.07         45.57         4.33 o                         
  -6  -8   8          0.00          2.16         4.98 o                         
  -5  -8   8         15.81         11.84         4.22 o                         
  -4  -8   8          9.44         13.69         3.63 o                         
  -3  -8   8          0.21          3.01         3.04 o                         
  -2  -8   8         37.66         54.16         3.82 o                         
  -1  -8   8         23.30         26.44         3.43 o                         
   0  -8   8         20.02         17.48         3.37 o                         
   1  -8   8        185.97        193.22         5.31 o                         
   2  -8   8         25.30         25.71         3.61 o                         
   3  -8   8          6.72          7.19         6.98 o                         
  -7  -7   8         94.51         85.22         5.24 o                         
  -6  -7   8          6.51         11.58         2.65 o                         
  -5  -7   8         82.69         85.86         4.63 o                         
  -4  -7   8          0.58          1.42         2.13 o                         
  -3  -7   8        197.64        187.41         6.73 o                         
  -2  -7   8         14.42         16.50         2.83 o                         
  -1  -7   8         42.44         42.02         3.97 o                         
   0  -7   8          3.55          8.16         2.11 o                         
   1  -7   8        137.38        138.09         4.74 o                         
   2  -7   8         26.91         26.02         3.85 o                         
   3  -7   8          0.70          2.15         2.86 o                         
   4  -7   8          3.77          5.26         4.48 o                         
  -8  -6   8         18.05         27.00         5.63 o                         
  -7  -6   8         15.55         14.19         3.30 o                         
  -6  -6   8          3.01          5.23         2.82 o                         
  -5  -6   8          4.89          4.77         2.30 o                         
  -4  -6   8          3.28         -0.97         2.76 o                         
  -3  -6   8          3.43          4.67         2.76 o                         
  -2  -6   8         11.00          3.68         1.83 o                         
  -1  -6   8        226.18        210.28         6.46 o                         
   0  -6   8       1216.90       1156.33        20.93 o                         
   1  -6   8          1.05         -1.01         1.99 o                         
   2  -6   8        158.94        159.60         5.32 o                         
   3  -6   8          0.35          0.19         2.47 o                         
   4  -6   8          1.20          0.66         2.49 o                         
   5  -6   8          3.91         -0.96         4.53 o                         
  -8  -5   8        182.19        193.40        10.61 o                         
  -7  -5   8         58.23         65.42         4.94 o                         
  -6  -5   8         72.73         69.37         4.42 o                         
  -5  -5   8         52.94         52.18         3.45 o                         
  -4  -5   8          2.44          2.73         2.17 o                         
  -3  -5   8         86.76         84.38         4.58 o                         
  -2  -5   8          0.44         -1.68         1.84 o                         
  -1  -5   8        305.44        299.74         6.92 o                         
   0  -5   8        330.99        296.24         6.58 o                         
   1  -5   8        216.22        215.77         4.86 o                         
   2  -5   8        580.33        549.12        11.77 o                         
   3  -5   8        186.99        199.51         6.63 o                         
   4  -5   8        109.25        115.50         6.69 o                         
   5  -5   8         79.62         70.72         4.46 o                         
   6  -5   8        116.92        117.27         6.31 o                         
  -8  -4   8         42.81         39.25         4.71 o                         
  -7  -4   8         14.21         14.92         4.56 o                         
  -6  -4   8        104.28         99.69         6.18 o                         
  -5  -4   8        158.45        144.23         5.36 o                         
  -4  -4   8        790.73        755.95        11.93 o                         
  -3  -4   8         15.46         16.59         2.18 o                         
  -2  -4   8        237.58        240.66         6.04 o                         
  -1  -4   8         52.72         43.82         2.82 o                         
   0  -4   8        698.88        696.73        10.55 o                         
   1  -4   8        362.39        323.21         7.79 o                         
   2  -4   8        454.22        443.99         9.29 o                         
   3  -4   8        336.19        326.84         6.37 o                         
   4  -4   8        130.00        114.79         5.03 o                         
   5  -4   8         79.77         82.39         4.56 o                         
   6  -4   8         22.23         19.25         3.77 o                         
   7  -4   8          1.88         -2.57         5.02 o                         
  -8  -3   8          0.68          1.19         3.39 o                         
  -7  -3   8          3.34          4.82         3.45 o                         
  -6  -3   8         22.75         22.63         3.96 o                         
  -5  -3   8         48.22         41.16         4.30 o                         
  -4  -3   8         31.82         41.14         3.23 o                         
  -3  -3   8         63.83         66.35         3.06 o                         
  -2  -3   8        361.18        382.50         7.85 o                         
  -1  -3   8        158.69        140.81         3.69 o                         
   0  -3   8         21.19         34.11         2.22 o                         
   1  -3   8         95.93         87.15         3.40 o                         
   2  -3   8          4.85          3.25         1.49 o                         
   3  -3   8          6.55          4.64         2.19 o                         
   4  -3   8        339.98        332.50        10.02 o                         
   5  -3   8        496.10        467.27        10.01 o                         
   6  -3   8         29.87         36.62         3.15 o                         
   7  -3   8         19.15         10.24         3.58 o                         
   8  -3   8          8.63          6.36         4.77 o                         
  -8  -2   8          2.18         -0.65         3.49 o                         
  -7  -2   8        106.51        106.38         4.69 o                         
  -6  -2   8        388.11        340.77         9.62 o                         
  -5  -2   8          0.57          5.37         3.14 o                         
  -4  -2   8        410.66        372.66        10.27 o                         
  -3  -2   8        184.43        194.44         4.08 o                         
  -2  -2   8        124.90        106.81         3.64 o                         
  -1  -2   8        107.20         98.45         4.11 o                         
   0  -2   8         74.93         75.40         3.00 o                         
   1  -2   8         97.12         91.81         3.36 o                         
   2  -2   8          3.32          2.84         1.55 o                         
   3  -2   8         24.67         28.74         2.47 o                         
   4  -2   8          7.40          5.49         2.11 o                         
   5  -2   8        487.92        470.02         8.54 o                         
   6  -2   8        200.19        188.24         6.76 o                         
   7  -2   8          0.42          4.49         4.64 o                         
   8  -2   8         61.16         45.09         3.66 o                         
  -8  -1   8         44.98         38.41         4.92 o                         
  -7  -1   8         23.30         24.11         4.00 o                         
  -6  -1   8          3.64          6.96         2.52 o                         
  -5  -1   8         16.04         14.38         3.37 o                         
  -4  -1   8        117.11        117.76         6.40 o                         
  -3  -1   8        118.66        116.09         3.55 o                         
  -2  -1   8        176.05        178.76         4.42 o                         
  -1  -1   8         69.29         68.40         3.90 o                         
   0  -1   8        175.84        214.61         4.52 o                         
   1  -1   8          1.53          3.03         1.82 o                         
   2  -1   8        133.34        155.60         4.04 o                         
   3  -1   8        116.71        135.58         3.78 o                         
   4  -1   8        343.28        340.50         5.74 o                         
   5  -1   8         33.27         32.64         2.41 o                         
   6  -1   8        105.10        105.66         3.73 o                         
   7  -1   8         30.05         29.40         3.14 o                         
   8  -1   8          3.32          4.34         2.70 o                         
   9  -1   8         93.89         98.33         4.20 o                         
  -8   0   8         14.35         18.55         4.42 o                         
  -7   0   8          5.96         11.68         3.56 o                         
  -6   0   8          4.15          2.19         3.24 o                         
  -5   0   8         10.75          9.10         3.01 o                         
  -4   0   8         10.73         12.49         4.30 o                         
  -3   0   8         85.71         76.08         3.43 o                         
  -2   0   8         50.21         43.34         2.08 o                         
  -1   0   8       1466.31       1484.39        22.63 o                         
   0   0   8        297.88        322.90         6.41 o                         
   1   0   8        874.79        910.22        14.87 o                         
   2   0   8        158.29        174.57         3.92 o                         
   3   0   8       1296.13       1387.95        18.52 o                         
   4   0   8         44.83         58.58         4.05 o                         
   5   0   8        511.75        492.30         7.73 o                         
   6   0   8         13.86         12.01         2.43 o                         
   7   0   8        154.42        153.88         5.40 o                         
   8   0   8        169.59        171.88         5.84 o                         
   9   0   8        166.66        175.69         6.27 o                         
  -7   1   8         24.47         21.99         3.65 o                         
  -6   1   8        157.43        159.53         6.23 o                         
  -5   1   8        168.79        146.38         5.19 o                         
  -4   1   8        103.30         97.79         4.88 o                         
  -3   1   8         35.31         38.73         3.28 o                         
  -2   1   8          1.92          1.40         1.69 o                         
  -1   1   8        343.09        348.04         7.12 o                         
   0   1   8        392.59        404.99         7.63 o                         
   1   1   8        412.51        403.50         6.77 o                         
   2   1   8        551.91        603.49        10.45 o                         
   3   1   8         28.98         30.24         2.17 o                         
   4   1   8         10.26          9.59         1.80 o                         
   5   1   8        260.12        242.65         6.03 o                         
   6   1   8        218.71        216.76         6.89 o                         
   7   1   8        128.43        124.22         5.21 o                         
   8   1   8        202.98        209.78         6.38 o                         
   9   1   8         19.54         19.26         3.80 o                         
  -7   2   8         36.08         40.89         4.59 o                         
  -6   2   8          2.83          9.36         3.28 o                         
  -5   2   8        361.46        367.71         9.09 o                         
  -4   2   8          7.12          2.08         2.45 o                         
  -3   2   8        622.67        625.53        10.16 o                         
  -2   2   8       1018.17       1023.71        13.67 o                         
  -1   2   8        116.53        110.58         2.86 o                         
   0   2   8         35.45         30.54         1.95 o                         
   1   2   8       1205.02       1279.71        17.27 o                         
   2   2   8        377.33        407.34         6.72 o                         
   3   2   8         24.77         29.66         2.24 o                         
   4   2   8         26.45         30.38         2.25 o                         
   5   2   8          8.46          6.35         1.55 o                         
   6   2   8         34.15         33.07         2.87 o                         
   7   2   8         11.34         14.01         2.55 o                         
   8   2   8        233.75        244.40         6.92 o                         
   9   2   8         25.23         20.82         3.53 o                         
  10   2   8         20.59         18.63         4.76 o                         
  -6   3   8         38.09         44.20         4.24 o                         
  -5   3   8         13.89         18.42         3.24 o                         
  -4   3   8          8.67          9.59         2.53 o                         
  -3   3   8         67.67         71.15         3.47 o                         
  -2   3   8          1.29         -0.10         1.97 o                         
  -1   3   8         18.37         20.85         1.95 o                         
   0   3   8          3.47          0.63         1.20 o                         
   1   3   8         80.13         80.60         2.34 o                         
   2   3   8        280.06        311.29         4.77 o                         
   3   3   8        748.08        802.94        10.76 o                         
   4   3   8         15.17         34.51         2.32 o                         
   5   3   8         15.76         21.10         1.91 o                         
   6   3   8        947.48        896.10        13.61 o                         
   7   3   8        362.22        332.97         8.42 o                         
   8   3   8        302.79        301.47         7.15 o                         
   9   3   8          4.88          1.24         3.05 o                         
  10   3   8          1.48          0.81         4.22 o                         
  -6   4   8          3.93         11.28         3.82 o                         
  -5   4   8         29.43         42.53         3.57 o                         
  -4   4   8         17.69         20.40         2.75 o                         
  -3   4   8          2.17          3.81         1.87 o                         
  -2   4   8         84.40         95.38         3.23 o                         
  -1   4   8         24.44         25.20         1.75 o                         
   0   4   8          0.22         -0.55         1.33 o                         
   1   4   8          0.13         -0.81         1.27 o                         
   2   4   8         13.50         14.26         1.53 o                         
   3   4   8         78.44         88.72         3.26 o                         
   4   4   8         43.12         61.24         2.50 o                         
   5   4   8          0.70          0.33         1.70 o                         
   6   4   8          1.76          3.94         2.26 o                         
   7   4   8        153.74        152.03         5.24 o                         
   8   4   8          5.31          5.81         2.76 o                         
   9   4   8         78.37         93.89         4.70 o                         
  10   4   8          7.70          8.97         3.14 o                         
  -5   5   8        401.00        427.55        14.49 o                         
  -4   5   8         12.05         12.77         2.51 o                         
  -3   5   8        248.09        254.18         5.70 o                         
  -2   5   8         30.21         28.09         1.70 o                         
  -1   5   8        103.65        117.28         4.36 o                         
   0   5   8          7.43          6.64         1.16 o                         
   1   5   8         31.29         36.45         2.47 o                         
   2   5   8         11.08          7.78         1.31 o                         
   3   5   8          6.81          5.88         1.48 o                         
   4   5   8         29.89         25.60         1.96 o                         
   5   5   8         62.45         68.96         2.95 o                         
   6   5   8        363.67        345.37         5.74 o                         
   7   5   8         72.98         64.86         3.68 o                         
   8   5   8         73.06         68.67         3.96 o                         
   9   5   8         32.70         32.35         3.61 o                         
  10   5   8          8.89          1.27         3.57 o                         
  -4   6   8          1.06          7.34         2.61 o                         
  -3   6   8          3.47          6.20         1.73 o                         
  -2   6   8        220.86        220.56         7.52 o                         
  -1   6   8        184.98        196.81         6.63 o                         
   0   6   8          0.51         -2.62         2.62 o                         
   1   6   8         54.03         58.37         3.95 o                         
   2   6   8          9.95          9.59         2.16 o                         
   3   6   8        146.50        142.18         3.50 o                         
   4   6   8        178.23        167.17         3.73 o                         
   5   6   8          0.31         -0.62         1.69 o                         
   6   6   8        549.05        515.93         8.23 o                         
   7   6   8         38.67         34.38         2.96 o                         
   8   6   8        133.89        115.13         4.57 o                         
   9   6   8          3.32         -0.91         2.64 o                         
  10   6   8        166.83        176.90         7.37 o                         
  -3   7   8         90.21         92.22         7.58 o                         
  -2   7   8          1.10         -5.03         5.03 o                         
  -1   7   8         60.22         63.98         5.46 o                         
   0   7   8         12.57          9.99         3.26 o                         
   1   7   8         84.49         84.00         5.68 o                         
   2   7   8          5.87          4.63         2.79 o                         
   3   7   8        203.56        204.79         5.18 o                         
   4   7   8        417.60        415.36         6.43 o                         
   5   7   8        157.92        155.10         4.03 o                         
   6   7   8         64.73         72.44         3.47 o                         
   7   7   8          3.25          4.13         2.45 o                         
   8   7   8          0.16          1.17         2.49 o                         
   9   7   8         66.05         83.98         4.49 o                         
  -2   8   8          0.53          7.35         5.99 o                         
  -1   8   8        142.70        142.36         6.59 o                         
   0   8   8         12.37         11.71         4.42 o                         
   1   8   8        421.35        448.01         9.30 o                         
   2   8   8         36.67         41.65         4.14 o                         
   3   8   8        234.64        245.37         7.29 o                         
   4   8   8         84.43         84.16         2.94 o                         
   5   8   8          1.38          3.48         1.82 o                         
   6   8   8         19.20         14.98         2.40 o                         
   7   8   8         55.63         57.88         3.80 o                         
   8   8   8        104.74        101.66         4.97 o                         
   9   8   8         31.73         45.73         4.65 o                         
   0   9   8          1.16          0.47         3.57 o                         
   1   9   8         31.75         32.13         4.07 o                         
   2   9   8         21.73         17.52         4.06 o                         
   3   9   8         26.02         26.11         4.87 o                         
   4   9   8          1.11         -1.27         3.55 o                         
   5   9   8         49.82         56.09         2.93 o                         
   6   9   8         12.23          8.96         2.08 o                         
   7   9   8          0.31          1.51         2.42 o                         
   8   9   8         51.91         54.70         4.90 o                         
   2  10   8         51.25         53.10         6.71 o                         
   3  10   8         50.63         38.96         5.95 o                         
   4  10   8         94.73         91.05         6.78 o                         
   5  10   8          3.70         -2.88         3.91 o                         
   6  10   8          9.78          8.21         3.69 o                         
  -4  -9   9          7.36         11.34         4.28 o                         
  -3  -9   9         35.23         32.06         5.65 o                         
  -2  -9   9        121.45        135.75         6.43 o                         
  -1  -9   9        120.76        127.86         5.98 o                         
   0  -9   9         19.73         30.88         3.83 o                         
  -6  -8   9         11.24         13.58         5.32 o                         
  -5  -8   9         20.58         21.30         4.27 o                         
  -4  -8   9         68.96         67.77         5.19 o                         
  -3  -8   9          3.01          3.27         2.93 o                         
  -2  -8   9        173.31        180.37         5.87 o                         
  -1  -8   9        142.58        151.96         7.60 o                         
   0  -8   9          4.57          3.19         2.65 o                         
   1  -8   9        210.86        213.10         6.66 o                         
   2  -8   9          0.39          5.34         3.36 o                         
  -7  -7   9         43.72         51.20         4.31 o                         
  -6  -7   9         10.73         11.41         3.04 o                         
  -5  -7   9         67.98         71.40         4.98 o                         
  -4  -7   9         65.69         59.21         3.88 o                         
  -3  -7   9          0.00          0.93         3.05 o                         
  -2  -7   9          3.66          6.09         2.83 o                         
  -1  -7   9         23.47         24.21         3.32 o                         
   0  -7   9          7.60          8.00         2.28 o                         
   1  -7   9         30.43         36.13         3.13 o                         
   2  -7   9         19.50         18.45         3.15 o                         
   3  -7   9         34.14         39.31         3.79 o                         
   4  -7   9         55.09         55.44         4.40 o                         
  -7  -6   9          0.80          4.75         3.06 o                         
  -6  -6   9        134.31        143.53         5.88 o                         
  -5  -6   9         90.25         89.34         4.31 o                         
  -4  -6   9        123.76        118.18         5.16 o                         
  -3  -6   9         19.96         18.43         2.88 o                         
  -2  -6   9          0.48          1.23         2.17 o                         
  -1  -6   9         60.44         51.94         3.37 o                         
   0  -6   9         32.76         30.81         3.12 o                         
   1  -6   9         13.47         17.24         2.47 o                         
   2  -6   9          8.43          9.86         1.79 o                         
   3  -6   9          1.48          4.33         2.96 o                         
   4  -6   9          0.06         -2.46         2.92 o                         
   5  -6   9          4.54          4.90         3.47 o                         
  -8  -5   9         30.34         36.90         5.71 o                         
  -7  -5   9         31.30         24.68         3.84 o                         
  -6  -5   9          1.80          6.84         3.07 o                         
  -5  -5   9        154.32        145.59         5.13 o                         
  -4  -5   9          0.26          1.62         2.44 o                         
  -3  -5   9         33.71         40.66         3.17 o                         
  -2  -5   9         90.95         87.59         3.92 o                         
  -1  -5   9         76.57         81.12         4.34 o                         
   0  -5   9         19.25         20.93         2.42 o                         
   1  -5   9         98.15        100.25         4.40 o                         
   2  -5   9          8.15          6.14         2.18 o                         
   3  -5   9          2.62         -0.21         2.85 o                         
   4  -5   9        134.77        124.48         5.70 o                         
   5  -5   9         21.94         13.23         3.28 o                         
   6  -5   9         24.61         25.51         5.34 o                         
  -8  -4   9        249.59        254.46        10.91 o                         
  -7  -4   9          1.93          6.61         3.01 o                         
  -6  -4   9          8.73          4.94         2.81 o                         
  -5  -4   9         88.33         85.34         4.72 o                         
  -4  -4   9          5.11          2.75         2.09 o                         
  -3  -4   9        102.17         98.59         4.54 o                         
  -2  -4   9        462.80        448.36         9.11 o                         
  -1  -4   9          1.58          1.32         2.14 o                         
   0  -4   9        167.24        168.76         4.42 o                         
   1  -4   9       1026.72        977.29        13.36 o                         
   2  -4   9        739.98        695.65        11.43 o                         
   3  -4   9       1004.14        987.71        15.24 o                         
   4  -4   9          0.94         -0.35         1.82 o                         
   5  -4   9        103.60        113.04         5.42 o                         
   6  -4   9          4.57          6.04         3.01 o                         
   7  -4   9          8.30          7.90         3.82 o                         
  -8  -3   9          7.02          9.69         4.59 o                         
  -7  -3   9         11.34         11.66         3.82 o                         
  -6  -3   9         45.25         39.71         4.61 o                         
  -5  -3   9          2.07          1.03         2.60 o                         
  -4  -3   9         14.43         11.32         2.59 o                         
  -3  -3   9          5.84          5.43         1.55 o                         
  -2  -3   9         21.52         17.08         2.49 o                         
  -1  -3   9        329.05        326.55         6.98 o                         
   0  -3   9         83.51         98.78         3.91 o                         
   1  -3   9        276.68        267.18         6.88 o                         
   2  -3   9          0.67          1.56         1.64 o                         
   3  -3   9         87.53         80.13         4.05 o                         
   4  -3   9         14.74         12.56         2.55 o                         
   5  -3   9         68.47         69.69         2.72 o                         
   6  -3   9          0.32         -2.22         2.22 o                         
   7  -3   9         24.33         27.14         4.00 o                         
  -8  -2   9         37.48         36.97         6.06 o                         
  -7  -2   9          0.96          4.69         3.25 o                         
  -6  -2   9         55.20         52.99         4.70 o                         
  -5  -2   9         17.52         18.76         2.89 o                         
  -4  -2   9        175.94        167.31         5.32 o                         
  -3  -2   9        424.99        393.47         7.02 o                         
  -2  -2   9        129.39        144.80         4.90 o                         
  -1  -2   9          0.75          1.68         2.04 o                         
   0  -2   9        412.51        423.47         7.25 o                         
   1  -2   9         13.56         13.11         2.12 o                         
   2  -2   9        147.68        146.18         4.15 o                         
   3  -2   9        214.88        217.85         6.32 o                         
   4  -2   9        756.13        778.24        14.55 o                         
   5  -2   9          3.71          2.34         1.72 o                         
   6  -2   9         19.72         26.33         2.81 o                         
   7  -2   9         85.00         93.77         6.30 o                         
   8  -2   9        189.03        206.48         7.80 o                         
  -8  -1   9         14.43         18.20         5.68 o                         
  -7  -1   9         62.08         58.58         6.34 o                         
  -6  -1   9         76.29         73.50         4.78 o                         
  -5  -1   9         44.04         39.07         4.12 o                         
  -4  -1   9          6.46         11.63         2.49 o                         
  -3  -1   9         98.69         99.93         3.53 o                         
  -2  -1   9         77.58         88.40         3.94 o                         
  -1  -1   9        451.57        452.38         9.79 o                         
   0  -1   9        441.69        449.42         7.49 o                         
   1  -1   9        583.34        601.81        10.80 o                         
   2  -1   9         20.11         27.75         2.08 o                         
   3  -1   9        204.99        191.79         5.70 o                         
   4  -1   9        290.26        284.42         5.70 o                         
   5  -1   9        100.15         92.50         3.18 o                         
   6  -1   9          9.34          6.26         2.33 o                         
   7  -1   9        158.90        160.25         5.21 o                         
   8  -1   9         60.60         49.88         2.54 o                         
   9  -1   9         10.09         12.88         5.35 o                         
  -7   0   9         35.00         34.18         5.34 o                         
  -6   0   9         16.37         11.31         2.77 o                         
  -5   0   9          3.00          0.81         2.74 o                         
  -4   0   9         84.08         82.94         4.80 o                         
  -3   0   9         92.10        125.36         4.36 o                         
  -2   0   9        459.98        469.08         7.13 o                         
  -1   0   9         29.20         28.46         2.65 o                         
   0   0   9        711.70        676.54        12.00 o                         
   1   0   9       1284.94       1344.26        20.56 o                         
   2   0   9        423.13        428.66         7.52 o                         
   3   0   9        119.31        154.61         4.87 o                         
   4   0   9        177.39        179.77         4.97 o                         
   5   0   9          0.02         -0.46         1.81 o                         
   6   0   9         26.36         28.26         2.70 o                         
   7   0   9        201.71        211.40         5.70 o                         
   8   0   9         50.29         56.09         4.01 o                         
   9   0   9          4.92          6.29         3.38 o                         
  -7   1   9         69.03         78.94         6.62 o                         
  -6   1   9        215.54        220.63         8.15 o                         
  -5   1   9         32.68         28.30         4.05 o                         
  -4   1   9        643.33        584.42        10.69 o                         
  -3   1   9         31.80         33.33         3.23 o                         
  -2   1   9        130.00        123.33         5.00 o                         
  -1   1   9        873.98        909.49        15.09 o                         
   0   1   9         70.20         78.20         3.20 o                         
   1   1   9          0.15          0.75         1.49 o                         
   2   1   9        548.89        634.52        12.20 o                         
   3   1   9         32.37         40.10         2.52 o                         
   4   1   9        116.49        134.54         4.06 o                         
   5   1   9         64.53         62.30         3.47 o                         
   6   1   9         34.60         34.54         2.54 o                         
   7   1   9        192.37        195.88         6.82 o                         
   8   1   9         72.25         67.05         4.25 o                         
   9   1   9        101.89        106.36         6.32 o                         
  -6   2   9        130.49        116.29         6.46 o                         
  -5   2   9        166.29        154.21         6.17 o                         
  -4   2   9        321.61        285.04         6.56 o                         
  -3   2   9        356.11        335.63         6.63 o                         
  -2   2   9         69.50         71.59         3.54 o                         
  -1   2   9        111.97        105.67         3.02 o                         
   0   2   9         16.32         20.72         2.22 o                         
   1   2   9         34.73         38.52         2.22 o                         
   2   2   9          1.05          0.92         0.81 o                         
   3   2   9        216.14        229.66         5.09 o                         
   4   2   9        409.36        393.75         7.12 o                         
   5   2   9        230.59        235.83         5.89 o                         
   6   2   9        615.36        589.85        11.15 o                         
   7   2   9       1971.40       1945.72        30.25 o                         
   8   2   9         15.92         15.28         3.01 o                         
   9   2   9          7.40          7.15         3.48 o                         
  10   2   9          0.60         -2.13         3.34 o                         
  -6   3   9         16.05         17.33         5.42 o                         
  -5   3   9         77.44         91.68         5.50 o                         
  -4   3   9         52.70         56.67         3.57 o                         
  -3   3   9         99.28         95.91         4.61 o                         
  -2   3   9          0.98         -1.39         1.92 o                         
  -1   3   9         62.05         68.12         2.75 o                         
   0   3   9          2.02          2.03         1.40 o                         
   1   3   9         79.95         66.62         2.60 o                         
   2   3   9         47.19         45.50         2.12 o                         
   3   3   9        295.43        344.78         5.93 o                         
   4   3   9        257.51        270.88         5.51 o                         
   5   3   9         79.64         72.80         2.95 o                         
   6   3   9        311.11        309.06         6.15 o                         
   7   3   9         24.73         26.06         2.90 o                         
   8   3   9          6.24         10.54         3.41 o                         
   9   3   9          5.42          5.33         3.27 o                         
  10   3   9          0.34         -1.25         3.72 o                         
  -5   4   9        477.34        496.18         9.53 o                         
  -4   4   9         35.64         36.04         3.14 o                         
  -3   4   9        164.99        168.37         4.51 o                         
  -2   4   9          5.50          2.19         1.73 o                         
  -1   4   9          5.22          4.28         1.73 o                         
   0   4   9         42.85         45.42         2.15 o                         
   1   4   9        429.33        455.38         6.92 o                         
   2   4   9        126.34        140.95         3.33 o                         
   3   4   9        238.40        259.70         4.73 o                         
   4   4   9        152.15        172.73         4.53 o                         
   5   4   9         33.72         44.31         2.44 o                         
   6   4   9        166.43        174.14         4.67 o                         
   7   4   9         75.56         73.00         4.45 o                         
   8   4   9         36.14         39.50         3.48 o                         
   9   4   9          4.80         -0.65         3.00 o                         
  10   4   9        103.68        107.88         8.46 o                         
  -5   5   9        143.23        180.15         7.86 o                         
  -4   5   9         32.92         36.37         2.68 o                         
  -3   5   9         22.29         25.57         2.83 o                         
  -2   5   9         23.56         18.58         2.30 o                         
  -1   5   9         66.50         69.48         2.68 o                         
   0   5   9         14.77         13.25         1.77 o                         
   1   5   9        208.67        215.96         4.52 o                         
   2   5   9        128.97        127.83         3.04 o                         
   3   5   9        155.69        163.94         3.78 o                         
   4   5   9        209.66        202.29         5.32 o                         
   5   5   9        182.88        174.76         4.17 o                         
   6   5   9          0.33         -1.60         1.78 o                         
   7   5   9         96.25         87.67         3.77 o                         
   8   5   9         55.97         60.45         4.39 o                         
   9   5   9         11.63          7.08         3.08 o                         
  10   5   9         95.50        105.90         5.31 o                         
  -4   6   9         23.88         24.47         5.35 o                         
  -3   6   9          0.50          3.15         2.42 o                         
  -2   6   9        180.34        175.52         7.49 o                         
  -1   6   9          6.69         11.52         3.64 o                         
   0   6   9          1.64          0.49         3.17 o                         
   1   6   9        244.87        252.41         7.41 o                         
   2   6   9         14.59         11.92         1.70 o                         
   3   6   9        201.21        200.10         4.32 o                         
   4   6   9        115.46        100.81         3.23 o                         
   5   6   9        202.06        203.53         4.97 o                         
   6   6   9         19.30         25.23         2.59 o                         
   7   6   9         15.69         19.19         2.56 o                         
   8   6   9        285.74        268.70         6.40 o                         
   9   6   9         27.69         24.94         3.30 o                         
  10   6   9          1.53          0.44         4.78 o                         
  -3   7   9          8.37          7.49         4.34 o                         
  -2   7   9        308.41        317.57         9.86 o                         
  -1   7   9        273.61        264.53         8.78 o                         
   0   7   9         39.22         42.29         4.79 o                         
   1   7   9         47.16         52.58         4.34 o                         
   2   7   9         17.53         20.31         3.38 o                         
   3   7   9          5.72          2.87         2.10 o                         
   4   7   9         30.44         28.61         2.31 o                         
   5   7   9          0.20          1.05         1.92 o                         
   6   7   9        172.32        158.28         4.36 o                         
   7   7   9         13.04         10.84         2.69 o                         
   8   7   9          3.83          3.34         2.63 o                         
   9   7   9          7.71         10.30         3.09 o                         
  -1   8   9         60.37         63.95         6.22 o                         
   0   8   9         70.27         72.90         5.87 o                         
   1   8   9          0.17          7.75         3.60 o                         
   2   8   9         47.57         50.80         6.01 o                         
   3   8   9          3.40          2.93         3.40 o                         
   4   8   9          6.59          3.04         1.46 o                         
   5   8   9         33.37         29.89         2.49 o                         
   6   8   9        288.96        293.49         6.41 o                         
   7   8   9         19.08         24.25         2.77 o                         
   8   8   9          9.46          9.09         2.87 o                         
   9   8   9          0.35          0.49         2.73 o                         
   0   9   9          4.28          9.66         5.43 o                         
   1   9   9         46.99         45.07         4.73 o                         
   2   9   9        176.77        173.08         7.38 o                         
   3   9   9         14.58         14.45         4.47 o                         
   4   9   9          7.90          6.76         3.74 o                         
   5   9   9         43.15         44.07         3.96 o                         
   6   9   9         10.84         11.80         2.20 o                         
   7   9   9         40.46         44.43         3.17 o                         
   8   9   9          0.03          0.24         3.01 o                         
   3  10   9         12.79          9.52         4.87 o                         
   4  10   9        135.67        137.32         9.67 o                         
   5  10   9          5.45         -1.53         6.99 o                         
   6  10   9        175.37        200.36         8.72 o                         
  -3  -9  10          8.44         13.86         4.43 o                         
  -2  -9  10          0.35          5.21         2.96 o                         
  -1  -9  10        163.52        155.66         7.61 o                         
  -5  -8  10         26.55         26.22         4.26 o                         
  -4  -8  10          0.51          6.85         3.64 o                         
  -3  -8  10         62.27         65.38         4.64 o                         
  -2  -8  10          5.19         15.69         3.48 o                         
  -1  -8  10          2.19          4.96         3.31 o                         
   0  -8  10          0.61         -0.47         2.73 o                         
   1  -8  10          4.15          4.85         2.73 o                         
   2  -8  10         45.53         50.32         7.05 o                         
  -6  -7  10        140.74        137.48         6.88 o                         
  -5  -7  10         68.53         74.30         4.89 o                         
  -4  -7  10        205.42        197.55         6.53 o                         
  -3  -7  10         19.06         13.96         2.48 o                         
  -2  -7  10         64.56         66.52         4.77 o                         
  -1  -7  10         29.07         29.76         3.41 o                         
   0  -7  10          0.02         -0.32         2.16 o                         
   1  -7  10         75.04         70.03         3.34 o                         
   2  -7  10          2.20          2.37         3.12 o                         
   3  -7  10         55.48         52.99         5.18 o                         
  -7  -6  10         49.95         56.79         5.16 o                         
  -6  -6  10         44.29         42.55         4.32 o                         
  -5  -6  10         11.19          4.22         2.76 o                         
  -4  -6  10         15.10         19.31         3.19 o                         
  -3  -6  10        115.09        115.81         5.01 o                         
  -2  -6  10         14.80         14.14         2.55 o                         
  -1  -6  10          6.73         10.81         2.53 o                         
   0  -6  10         34.38         37.69         3.16 o                         
   1  -6  10         54.84         55.09         3.26 o                         
   2  -6  10          7.22          5.77         2.19 o                         
   3  -6  10          8.36          5.48         2.76 o                         
   4  -6  10         67.67         81.27         4.98 o                         
   5  -6  10        272.71        281.25         7.58 o                         
  -7  -5  10          2.37          8.47         3.54 o                         
  -6  -5  10         53.81         65.00         4.52 o                         
  -5  -5  10        127.48        123.01         4.75 o                         
  -4  -5  10        115.24        123.99         5.11 o                         
  -3  -5  10         12.17          6.12         2.94 o                         
  -2  -5  10        112.03        105.70         4.40 o                         
  -1  -5  10        136.36        121.28         5.37 o                         
   0  -5  10         61.43         66.21         3.32 o                         
   1  -5  10         71.05         72.17         3.25 o                         
   2  -5  10         75.26         72.05         3.95 o                         
   3  -5  10        116.96        118.54         4.44 o                         
   4  -5  10          9.50         11.11         3.28 o                         
   5  -5  10         26.49         34.09         4.28 o                         
   6  -5  10         76.47        105.41         9.46 o                         
  -7  -4  10         17.10         24.87         3.82 o                         
  -6  -4  10          0.86         -1.08         3.47 o                         
  -5  -4  10         10.24         10.28         2.92 o                         
  -4  -4  10          0.58         -2.11         2.16 o                         
  -3  -4  10        375.33        363.43         9.24 o                         
  -2  -4  10         91.76         91.37         4.82 o                         
  -1  -4  10        836.59        786.77        14.91 o                         
   0  -4  10       1113.00       1034.80        14.06 o                         
   1  -4  10        162.70        150.50         4.48 o                         
   2  -4  10         37.79         39.40         2.39 o                         
   3  -4  10        335.86        330.51         7.41 o                         
   4  -4  10        104.22        118.35         4.26 o                         
   5  -4  10         50.77         53.88         4.57 o                         
   6  -4  10         11.64          4.52         4.32 o                         
   7  -4  10         67.40         78.30         6.20 o                         
  -7  -3  10         54.65         70.62         5.34 o                         
  -6  -3  10          0.63         -0.85         2.66 o                         
  -5  -3  10          6.73          5.93         2.68 o                         
  -4  -3  10         13.53          9.05         2.59 o                         
  -3  -3  10        273.72        273.50         7.78 o                         
  -2  -3  10        225.24        198.79         5.98 o                         
  -1  -3  10         39.99         41.63         3.07 o                         
   0  -3  10        104.06         97.74         3.66 o                         
   1  -3  10         50.64         52.88         3.13 o                         
   2  -3  10         80.89         72.11         3.41 o                         
   3  -3  10          1.16         -2.34         2.34 o                         
   4  -3  10          8.17         16.48         3.65 o                         
   5  -3  10          1.16          2.87         2.03 o                         
   6  -3  10        129.28        125.35         5.70 o                         
   7  -3  10         29.86         21.60         3.70 o                         
  -7  -2  10          3.29          3.03         3.17 o                         
  -6  -2  10         77.58         93.13         6.11 o                         
  -5  -2  10         25.88         26.46         3.65 o                         
  -4  -2  10        172.08        156.15         5.58 o                         
  -3  -2  10        134.82        121.25         3.42 o                         
  -2  -2  10          0.01          1.70         2.40 o                         
  -1  -2  10         30.80         29.96         2.98 o                         
   0  -2  10        147.85        155.02         4.31 o                         
   1  -2  10        192.48        199.67         5.50 o                         
   2  -2  10          2.19          2.61         2.10 o                         
   3  -2  10        192.75        189.46         6.15 o                         
   4  -2  10          2.59          3.87         2.30 o                         
   5  -2  10         35.40         46.51         3.97 o                         
   6  -2  10         24.36         15.12         2.72 o                         
   7  -2  10         15.27         10.47         2.64 o                         
   8  -2  10         16.34         14.19         3.04 o                         
  -7  -1  10         65.97         77.66         5.94 o                         
  -6  -1  10        165.62        167.27         5.82 o                         
  -5  -1  10          4.61          9.66         2.79 o                         
  -4  -1  10        125.01        122.25         4.62 o                         
  -3  -1  10        226.18        212.75         5.17 o                         
  -2  -1  10          9.01          8.38         2.81 o                         
  -1  -1  10         18.89         14.20         3.31 o                         
   0  -1  10         25.20         25.56         2.11 o                         
   1  -1  10         80.06         83.58         3.70 o                         
   2  -1  10        173.00        183.77         4.79 o                         
   3  -1  10        113.62        121.52         4.61 o                         
   4  -1  10         53.99         49.85         3.20 o                         
   5  -1  10          7.05          9.22         2.01 o                         
   6  -1  10          2.11          0.54         1.77 o                         
   7  -1  10        282.08        279.83         6.80 o                         
   8  -1  10        234.91        244.25         7.72 o                         
  -7   0  10          8.13         14.01         4.59 o                         
  -6   0  10         70.40         64.25         4.87 o                         
  -5   0  10         55.26         53.57         3.76 o                         
  -4   0  10        433.69        372.77         8.48 o                         
  -3   0  10          4.26         -0.37         1.92 o                         
  -2   0  10        407.88        399.22         7.87 o                         
  -1   0  10        185.71        176.12         5.77 o                         
   0   0  10          0.21          0.90         1.82 o                         
   1   0  10        682.60        703.86        12.22 o                         
   2   0  10          0.00          0.74         1.78 o                         
   3   0  10          0.84          1.00         2.15 o                         
   4   0  10        108.55        111.01         3.92 o                         
   5   0  10         28.94         32.94         2.99 o                         
   6   0  10         54.89         58.07         3.22 o                         
   7   0  10        214.99        211.24         5.87 o                         
   8   0  10         38.59         39.61         3.26 o                         
   9   0  10         12.83         13.90         4.14 o                         
  -7   1  10         97.14        101.53         7.75 o                         
  -6   1  10          0.45         -1.93         4.10 o                         
  -5   1  10          3.85          5.53         2.55 o                         
  -4   1  10          4.08          5.50         2.42 o                         
  -3   1  10         65.49         73.57         3.73 o                         
  -2   1  10         12.93         11.42         2.39 o                         
  -1   1  10        508.01        486.32         8.91 o                         
   0   1  10        105.01        116.91         4.11 o                         
   1   1  10         13.88          9.03         1.73 o                         
   2   1  10        108.21        110.37         3.81 o                         
   3   1  10          0.64          1.49         1.89 o                         
   4   1  10        204.60        212.73         5.17 o                         
   5   1  10         93.97         90.60         3.77 o                         
   6   1  10       1548.55       1516.98        26.62 o                         
   7   1  10        162.79        159.11         5.11 o                         
   8   1  10         50.46         59.28         3.51 o                         
   9   1  10          9.37          9.83         2.78 o                         
  -6   2  10         70.10         72.32         5.80 o                         
  -5   2  10        192.67        192.66         6.42 o                         
  -4   2  10        426.00        412.66         7.85 o                         
  -3   2  10        782.52        729.56        12.75 o                         
  -2   2  10        155.72        157.36         4.74 o                         
  -1   2  10         35.40         34.17         2.23 o                         
   0   2  10        147.08        139.22         5.02 o                         
   1   2  10         12.94         12.68         1.76 o                         
   2   2  10        157.84        142.75         3.71 o                         
   3   2  10         45.37         33.35         2.51 o                         
   4   2  10        229.03        219.19         5.26 o                         
   5   2  10        140.34        136.38         4.52 o                         
   6   2  10         58.84         51.10         2.70 o                         
   7   2  10         69.09         69.08         3.69 o                         
   8   2  10          0.88          1.95         3.16 o                         
   9   2  10         13.60         10.90         3.82 o                         
  -6   3  10          0.15          9.93         7.82 o                         
  -5   3  10        370.96        370.79         8.99 o                         
  -4   3  10         20.16         27.51         3.80 o                         
  -3   3  10          6.29          3.53         2.15 o                         
  -2   3  10          9.34         10.51         2.19 o                         
  -1   3  10        139.56        135.63         4.56 o                         
   0   3  10         11.57         19.90         1.90 o                         
   1   3  10        447.80        455.47         7.11 o                         
   2   3  10          1.11          0.16         1.39 o                         
   3   3  10          0.13         -0.59         1.62 o                         
   4   3  10        256.40        269.74         5.50 o                         
   5   3  10        432.30        436.12         8.17 o                         
   6   3  10         10.13         15.69         2.80 o                         
   7   3  10          6.38          5.33         2.91 o                         
   8   3  10          4.16          5.03         2.67 o                         
   9   3  10         42.57         46.38         5.27 o                         
  10   3  10         81.00         87.08         6.25 o                         
  -5   4  10          0.83          6.07         3.56 o                         
  -4   4  10          6.22          4.53         2.86 o                         
  -3   4  10         20.73         22.31         2.62 o                         
  -2   4  10          4.98          5.56         1.94 o                         
  -1   4  10         50.22         51.55         2.88 o                         
   0   4  10        228.10        232.45         5.33 o                         
   1   4  10        123.55        116.06         3.71 o                         
   2   4  10         44.09         47.74         2.76 o                         
   3   4  10         16.21         19.91         2.03 o                         
   4   4  10        302.63        306.40         6.04 o                         
   5   4  10         13.37         18.06         2.25 o                         
   6   4  10        148.98        140.20         4.59 o                         
   7   4  10          7.65          6.96         2.20 o                         
   8   4  10         14.87         14.41         3.44 o                         
   9   4  10         19.30         11.44         3.80 o                         
  10   4  10         11.77          8.69         4.22 o                         
  -4   5  10          4.55          6.62         2.90 o                         
  -3   5  10          8.29          9.68         2.18 o                         
  -2   5  10         54.93         56.93         3.85 o                         
  -1   5  10        408.18        405.18         6.84 o                         
   0   5  10        134.35        128.90         4.01 o                         
   1   5  10         10.90         11.29         1.49 o                         
   2   5  10         33.10         32.84         2.26 o                         
   3   5  10         83.53         87.93         3.07 o                         
   4   5  10        195.37        189.07         4.37 o                         
   5   5  10          5.50          6.73         2.18 o                         
   6   5  10         64.10         70.20         2.94 o                         
   7   5  10         64.78         73.39         4.01 o                         
   8   5  10          2.16          0.60         2.70 o                         
   9   5  10         54.06         39.59         4.08 o                         
  10   5  10         71.57         73.34         7.90 o                         
  -3   6  10         33.75         39.23         3.82 o                         
  -2   6  10         14.74         25.69         4.96 o                         
  -1   6  10        342.29        344.42         9.58 o                         
   0   6  10          7.30          8.49         3.35 o                         
   1   6  10         48.31         44.43         4.01 o                         
   2   6  10        356.13        346.13         5.67 o                         
   3   6  10         24.29         21.77         2.59 o                         
   4   6  10        214.87        189.18         4.58 o                         
   5   6  10          8.84          2.17         1.82 o                         
   6   6  10        132.18        119.28         3.80 o                         
   7   6  10         26.36         13.87         2.46 o                         
   8   6  10          6.03          5.43         2.70 o                         
   9   6  10         13.13         15.02         3.06 o                         
  -2   7  10         78.70         79.63         8.84 o                         
  -1   7  10        312.37        329.58         9.94 o                         
   0   7  10        235.01        232.51         8.52 o                         
   1   7  10        110.30        116.63         6.41 o                         
   2   7  10          0.13          1.37         3.14 o                         
   3   7  10        145.53        141.02         4.02 o                         
   4   7  10         34.29         30.92         2.21 o                         
   5   7  10        472.47        432.81         7.23 o                         
   6   7  10         56.01         60.00         3.17 o                         
   7   7  10         35.21         30.40         3.09 o                         
   8   7  10          8.42          8.03         2.73 o                         
   9   7  10         23.22         25.52         3.73 o                         
  -1   8  10         14.29         12.42         5.41 o                         
   0   8  10          4.47         11.70         4.97 o                         
   1   8  10        511.82        533.87        12.23 o                         
   2   8  10          3.64          2.79         3.80 o                         
   3   8  10        282.59        296.95         8.71 o                         
   4   8  10         23.70         23.37         2.38 o                         
   5   8  10          3.40          2.80         1.90 o                         
   6   8  10         54.64         57.24         3.27 o                         
   7   8  10         25.75         35.89         3.23 o                         
   8   8  10          5.56          5.73         4.65 o                         
   1   9  10        202.82        206.80        11.02 o                         
   2   9  10         35.62         45.02         5.65 o                         
   3   9  10        110.80        108.72         6.62 o                         
   4   9  10         16.07          9.67         4.55 o                         
   5   9  10         24.20         27.30         3.16 o                         
   6   9  10         75.86         78.76         3.55 o                         
   7   9  10         64.84         63.10         4.28 o                         
  -5  -8  11         64.98         84.24         8.44 o                         
  -4  -8  11         12.28         19.15         4.32 o                         
  -3  -8  11         22.45         26.85         3.88 o                         
  -2  -8  11          0.49          3.81         2.70 o                         
  -1  -8  11         73.42         94.75         5.15 o                         
   0  -8  11        142.18        167.58         7.38 o                         
   1  -8  11        102.53        119.78         4.61 o                         
  -6  -7  11          0.64          0.47         4.88 o                         
  -5  -7  11          0.53          3.20         3.76 o                         
  -4  -7  11         68.68         57.65         4.09 o                         
  -3  -7  11         46.55         51.26         3.79 o                         
  -2  -7  11         37.38         37.36         3.21 o                         
  -1  -7  11        127.63        141.28         6.16 o                         
   0  -7  11         79.82         77.85         4.44 o                         
   1  -7  11          5.25         11.45         2.29 o                         
   2  -7  11         28.36         26.79         2.31 o                         
   3  -7  11          7.95          6.48         3.16 o                         
  -6  -6  11         77.32         83.00         4.90 o                         
  -5  -6  11          1.80          3.34         3.06 o                         
  -4  -6  11          7.23          4.14         2.63 o                         
  -3  -6  11          3.16          0.26         2.65 o                         
  -2  -6  11          0.54          4.07         2.21 o                         
  -1  -6  11        273.14        254.18         6.71 o                         
   0  -6  11         47.73         50.29         3.11 o                         
   1  -6  11        167.82        163.31         5.69 o                         
   2  -6  11          0.17         -0.45         2.19 o                         
   3  -6  11         58.25         56.90         4.91 o                         
   4  -6  11         99.44         92.74         5.43 o                         
  -7  -5  11        104.08        131.49         7.65 o                         
  -6  -5  11          0.81          5.66         3.03 o                         
  -5  -5  11        145.95        174.72         6.64 o                         
  -4  -5  11         63.35         61.78         5.43 o                         
  -3  -5  11          1.85          3.13         2.93 o                         
  -2  -5  11         37.28         32.31         3.47 o                         
  -1  -5  11         47.56         40.41         3.90 o                         
   0  -5  11         58.59         57.33         3.32 o                         
   1  -5  11        656.91        648.27        10.35 o                         
   2  -5  11          0.92          0.40         2.15 o                         
   3  -5  11        111.34        114.13         3.92 o                         
   4  -5  11          4.45         15.18         7.14 o                         
   5  -5  11          9.84          9.39         3.59 o                         
  -7  -4  11         40.45         43.11         6.98 o                         
  -6  -4  11        142.31        143.23         6.16 o                         
  -5  -4  11         14.31         14.29         3.06 o                         
  -4  -4  11         75.64         84.06         4.56 o                         
  -3  -4  11          0.78         -2.27         2.72 o                         
  -2  -4  11         42.44         40.27         3.46 o                         
  -1  -4  11         77.37         84.09         4.70 o                         
   0  -4  11         35.06         33.26         2.44 o                         
   1  -4  11         27.99         25.52         2.42 o                         
   2  -4  11        155.85        157.83         5.08 o                         
   3  -4  11          0.68          0.59         3.33 o                         
   4  -4  11        288.74        298.22         9.09 o                         
   5  -4  11          0.86          6.28         2.55 o                         
   6  -4  11         12.71         19.01         4.57 o                         
  -7  -3  11          6.79          7.31         3.72 o                         
  -6  -3  11         43.58         52.90         4.38 o                         
  -5  -3  11          5.86         12.37         3.06 o                         
  -4  -3  11         34.26         38.49         3.39 o                         
  -3  -3  11        994.53        931.75        16.05 o                         
  -2  -3  11         94.53        101.61         5.27 o                         
  -1  -3  11          1.53         -0.23         2.16 o                         
   0  -3  11         50.71         56.85         3.21 o                         
   1  -3  11        109.85        112.80         4.75 o                         
   2  -3  11          0.26          0.08         2.07 o                         
   3  -3  11         25.65         26.57         3.89 o                         
   4  -3  11          0.12         -0.61         2.47 o                         
   5  -3  11         21.41         15.92         2.62 o                         
   6  -3  11         42.01         39.96         3.62 o                         
   7  -3  11         14.73         17.02         4.75 o                         
  -7  -2  11         43.98         39.59         3.70 o                         
  -6  -2  11          1.14          2.71         2.76 o                         
  -5  -2  11        106.76         94.88         4.67 o                         
  -4  -2  11         17.89          4.12         2.31 o                         
  -3  -2  11        725.59        636.72        11.18 o                         
  -2  -2  11          7.25         10.64         2.66 o                         
  -1  -2  11        362.46        342.13         8.76 o                         
   0  -2  11          4.05          1.37         1.82 o                         
   1  -2  11          9.45          5.75         2.42 o                         
   2  -2  11          9.05         11.66         2.27 o                         
   3  -2  11         87.84         80.15         4.58 o                         
   4  -2  11        135.01        111.82         5.18 o                         
   5  -2  11        626.36        564.76        14.69 o                         
   6  -2  11         11.37         12.49         3.07 o                         
   7  -2  11        103.27         93.58         4.78 o                         
   8  -2  11         78.02         84.08         5.17 o                         
  -7  -1  11          3.56          4.18         2.33 o                         
  -6  -1  11          8.19         11.35         2.84 o                         
  -5  -1  11         35.07         29.45         3.22 o                         
  -4  -1  11         20.15         30.38         4.52 o                         
  -3  -1  11         20.39         25.24         2.87 o                         
  -2  -1  11          5.26          5.18         2.66 o                         
  -1  -1  11         11.38          7.56         2.69 o                         
   0  -1  11          7.77          6.72         1.79 o                         
   1  -1  11        203.69        200.55         5.61 o                         
   2  -1  11        136.82        138.31         4.34 o                         
   3  -1  11        136.23        130.74         5.17 o                         
   4  -1  11         13.63         14.08         2.56 o                         
   5  -1  11         45.50         51.35         3.65 o                         
   6  -1  11        245.34        238.70         7.10 o                         
   7  -1  11         34.71         40.01         3.33 o                         
   8  -1  11         17.68          9.74         3.01 o                         
  -7   0  11         38.18         39.05         5.11 o                         
  -6   0  11          0.53         -0.38         2.34 o                         
  -5   0  11         10.16          6.11         2.36 o                         
  -4   0  11        126.95        121.46         4.83 o                         
  -3   0  11        228.98        197.54         5.77 o                         
  -2   0  11        216.88        203.30         5.17 o                         
  -1   0  11        152.18        145.41         5.26 o                         
   0   0  11        520.05        533.98         9.75 o                         
   1   0  11         31.12         35.68         2.90 o                         
   2   0  11        128.51        130.72         4.51 o                         
   3   0  11         28.54         26.79         2.66 o                         
   4   0  11         16.34         15.20         2.31 o                         
   5   0  11          0.84          4.64         2.34 o                         
   6   0  11         74.10         71.99         3.82 o                         
   7   0  11          0.00          4.86         2.18 o                         
   8   0  11         14.02         12.80         3.74 o                         
   9   0  11          8.30          6.01         2.51 o                         
  -6   1  11         14.56         17.10         3.51 o                         
  -5   1  11        322.36        303.66         7.83 o                         
  -4   1  11        188.21        200.90         5.89 o                         
  -3   1  11        117.99        110.66         4.82 o                         
  -2   1  11        105.83        118.84         4.77 o                         
  -1   1  11         56.08         61.45         3.56 o                         
   0   1  11       1090.29       1080.79        16.63 o                         
   1   1  11       1221.11       1210.12        17.32 o                         
   2   1  11         17.77         19.35         2.32 o                         
   3   1  11          0.18          0.09         2.08 o                         
   4   1  11          0.09         -2.06         2.06 o                         
   5   1  11         76.33         81.11         3.87 o                         
   6   1  11        189.95        201.29         5.53 o                         
   7   1  11         33.43         31.86         3.69 o                         
   8   1  11         30.01         36.62         3.20 o                         
   9   1  11         97.11         97.51         5.48 o                         
  -6   2  11         48.38         50.22         4.44 o                         
  -5   2  11        328.69        308.72         8.33 o                         
  -4   2  11        555.44        529.24        10.05 o                         
  -3   2  11         57.67         58.14         3.16 o                         
  -2   2  11         40.46         42.20         2.51 o                         
  -1   2  11          0.06         -1.92         1.92 o                         
   0   2  11        155.69        147.82         5.23 o                         
   1   2  11          9.61         10.36         2.11 o                         
   2   2  11         73.80         70.69         3.20 o                         
   3   2  11          4.04          2.23         2.03 o                         
   4   2  11        192.60        179.46         5.01 o                         
   5   2  11         30.30         27.76         2.89 o                         
   6   2  11        862.57        827.44        13.65 o                         
   7   2  11         10.38         10.59         2.75 o                         
   8   2  11         13.08          8.59         2.11 o                         
   9   2  11         37.64         40.97         3.17 o                         
  -5   3  11         55.77         50.55         5.28 o                         
  -4   3  11          0.00          3.19         2.53 o                         
  -3   3  11         96.43         82.83         3.91 o                         
  -2   3  11        245.25        214.25         5.22 o                         
  -1   3  11        449.79        431.49         7.95 o                         
   0   3  11        962.21        897.97        12.11 o                         
   1   3  11         53.35         56.56         3.17 o                         
   2   3  11         15.13         17.21         1.89 o                         
   3   3  11         24.95         24.72         2.41 o                         
   4   3  11       2194.71       2245.82        26.94 o                         
   5   3  11        121.77        123.47         4.58 o                         
   6   3  11        599.15        588.88         9.93 o                         
   7   3  11        109.35        106.26         4.98 o                         
   8   3  11        247.80        255.09         6.87 o                         
   9   3  11         13.24         13.41         2.79 o                         
  -5   4  11          9.09         11.16         5.49 o                         
  -4   4  11         16.95         16.74         3.89 o                         
  -3   4  11          6.86          3.58         2.11 o                         
  -2   4  11          5.96          3.24         1.97 o                         
  -1   4  11        118.76        121.22         5.14 o                         
   0   4  11          6.39          4.53         1.80 o                         
   1   4  11          0.16         -0.54         1.88 o                         
   2   4  11        172.89        163.47         3.95 o                         
   3   4  11         84.95         75.15         3.24 o                         
   4   4  11        180.28        154.84         4.45 o                         
   5   4  11          0.02          1.18         2.11 o                         
   6   4  11         11.55         11.13         2.79 o                         
   7   4  11          3.32          6.91         2.92 o                         
   8   4  11        145.93        150.15         5.38 o                         
   9   4  11         26.40         27.71         3.36 o                         
  -4   5  11          1.86          2.88         2.54 o                         
  -3   5  11         83.72         87.57         4.35 o                         
  -2   5  11        491.67        490.49         9.61 o                         
  -1   5  11          3.78          1.96         1.55 o                         
   0   5  11        559.36        546.26         7.65 o                         
   1   5  11         19.08         23.82         2.01 o                         
   2   5  11        227.06        225.12         5.65 o                         
   3   5  11          3.28          0.07         1.79 o                         
   4   5  11         77.05         73.71         3.15 o                         
   5   5  11          2.02         -0.40         2.18 o                         
   6   5  11          6.88          5.27         2.36 o                         
   7   5  11          2.06          1.74         2.28 o                         
   8   5  11         46.15         44.58         3.09 o                         
   9   5  11          0.62          0.83         2.24 o                         
  -3   6  11        165.34        144.95        10.02 o                         
  -2   6  11        198.73        194.74         7.20 o                         
  -1   6  11         69.77         67.03         5.47 o                         
   0   6  11        156.30        161.08         6.00 o                         
   1   6  11          1.92          3.18         2.03 o                         
   2   6  11         41.03         38.43         2.01 o                         
   3   6  11        312.29        301.49         5.37 o                         
   4   6  11        267.44        235.39         4.82 o                         
   5   6  11          3.67          5.28         2.00 o                         
   6   6  11         52.15         52.97         3.39 o                         
   7   6  11          0.80         -1.00         2.12 o                         
   8   6  11          0.28          2.86         2.57 o                         
   9   6  11        188.03        170.58         6.35 o                         
  -2   7  11         41.06         44.27         6.54 o                         
  -1   7  11        177.58        197.02         8.81 o                         
   0   7  11        128.57        140.17         7.76 o                         
   1   7  11         11.95         15.31         3.84 o                         
   2   7  11        183.89        183.14         7.94 o                         
   3   7  11        143.87        146.57         4.79 o                         
   4   7  11         29.66         25.37         2.35 o                         
   5   7  11        146.80        130.40         4.59 o                         
   6   7  11         25.92         34.70         3.01 o                         
   7   7  11         53.36         51.80         3.52 o                         
   8   7  11         11.76         15.34         2.65 o                         
   9   7  11         63.84         58.09         4.32 o                         
   0   8  11        591.67        563.35        19.11 o                         
   1   8  11         12.86         16.95         4.13 o                         
   2   8  11          4.30          7.30         4.33 o                         
   3   8  11          6.86         10.81         4.09 o                         
   4   8  11         22.65         23.68         3.24 o                         
   5   8  11          6.80          7.87         2.15 o                         
   6   8  11         25.80         33.59         2.93 o                         
   7   8  11        145.35        164.66         5.31 o                         
   8   8  11          2.48          0.16         2.54 o                         
   2   9  11         46.67         53.71         5.95 o                         
   3   9  11          6.57          3.55         4.63 o                         
   4   9  11         34.90         38.89         5.74 o                         
   5   9  11         21.26         17.64         2.61 o                         
   6   9  11        117.03        118.86         5.14 o                         
   7   9  11          0.04          4.19         2.59 o                         
  -3  -8  12         78.19         86.65         7.13 o                         
  -2  -8  12        153.20        189.45         8.74 o                         
  -1  -8  12          0.02          8.30         3.25 o                         
   0  -8  12          1.13         -0.14         4.60 o                         
  -5  -7  12         54.31         78.90         7.17 o                         
  -4  -7  12         74.51         79.49         5.45 o                         
  -3  -7  12          1.24          0.51         3.27 o                         
  -2  -7  12         14.44         15.87         2.51 o                         
  -1  -7  12         51.57         61.70         4.27 o                         
   0  -7  12         50.94         60.08         4.61 o                         
   1  -7  12          5.80          7.46         2.18 o                         
   2  -7  12         35.41         33.73         3.98 o                         
  -6  -6  12        244.50        253.87        10.67 o                         
  -5  -6  12          3.30          4.64         2.86 o                         
  -4  -6  12        135.90        145.83         6.03 o                         
  -3  -6  12          6.45          5.02         2.96 o                         
  -2  -6  12          0.43          1.63         2.19 o                         
  -1  -6  12         39.39         39.68         3.88 o                         
   0  -6  12         20.14         17.51         2.61 o                         
   1  -6  12          9.82         11.13         2.71 o                         
   2  -6  12         45.80         48.59         3.88 o                         
   3  -6  12         88.12         89.42         5.27 o                         
   4  -6  12        165.13        164.51         7.39 o                         
  -6  -5  12         55.71         51.47         4.51 o                         
  -5  -5  12         80.21         85.02         5.93 o                         
  -4  -5  12          0.75          3.88         3.06 o                         
  -3  -5  12         19.32         19.86         3.57 o                         
  -2  -5  12        108.56         94.95         5.07 o                         
  -1  -5  12         26.23         25.40         3.51 o                         
   0  -5  12        526.68        503.70         9.07 o                         
   1  -5  12        126.13        127.08         4.43 o                         
   2  -5  12         15.29         22.12         3.03 o                         
   3  -5  12         58.49         69.30         3.55 o                         
   4  -5  12         48.57         50.71         3.54 o                         
   5  -5  12         39.95         42.27         4.70 o                         
  -6  -4  12         13.10         15.98         4.02 o                         
  -5  -4  12         14.93         13.81         3.52 o                         
  -4  -4  12         41.01         38.00         3.60 o                         
  -3  -4  12        470.52        417.67         8.82 o                         
  -2  -4  12         67.41         62.08         4.52 o                         
  -1  -4  12       1691.84       1621.12        25.68 o                         
   0  -4  12        162.44        152.71         4.92 o                         
   1  -4  12        141.35        133.77         4.16 o                         
   2  -4  12        407.63        396.48         8.17 o                         
   3  -4  12         10.40          9.25         3.15 o                         
   4  -4  12          4.01          5.23         2.72 o                         
   5  -4  12         17.07         14.66         2.59 o                         
   6  -4  12         20.63         17.75         3.82 o                         
  -7  -3  12          0.81          8.70         4.28 o                         
  -6  -3  12         85.95         86.29         5.22 o                         
  -5  -3  12         12.73         12.46         3.13 o                         
  -4  -3  12          8.46          8.66         3.59 o                         
  -3  -3  12        801.41        766.41        15.64 o                         
  -2  -3  12        385.14        371.66         8.39 o                         
  -1  -3  12        180.52        171.92         5.72 o                         
   0  -3  12        698.17        640.86        10.68 o                         
   1  -3  12         14.84         11.93         2.24 o                         
   2  -3  12        215.10        209.11         6.05 o                         
   3  -3  12        112.95        112.30         6.35 o                         
   4  -3  12         13.63         12.84         2.92 o                         
   5  -3  12          5.26          5.78         2.59 o                         
   6  -3  12         25.47         21.46         3.35 o                         
   7  -3  12        269.48        297.61        11.13 o                         
  -6  -2  12         35.19         34.04         3.71 o                         
  -5  -2  12         43.70         44.02         4.00 o                         
  -4  -2  12        315.46        296.90         9.08 o                         
  -3  -2  12          3.70          4.66         2.38 o                         
  -2  -2  12        376.75        342.91         8.10 o                         
  -1  -2  12         29.06         21.24         3.27 o                         
   0  -2  12          0.00         -1.82         1.82 o                         
   1  -2  12         74.88         68.42         3.56 o                         
   2  -2  12         13.14         12.35         2.50 o                         
   3  -2  12        144.45        156.95         6.33 o                         
   4  -2  12          0.56         -0.03         2.60 o                         
   5  -2  12        379.85        357.72         9.33 o                         
   6  -2  12         20.37         22.21         3.35 o                         
   7  -2  12        135.85        127.70         6.00 o                         
  -6  -1  12         72.65         71.09         4.19 o                         
  -5  -1  12          1.03          1.81         2.76 o                         
  -4  -1  12        287.42        262.49         6.54 o                         
  -3  -1  12        143.00        129.97         5.32 o                         
  -2  -1  12        118.80        118.02         6.67 o                         
  -1  -1  12        137.94        139.48         8.27 o                         
   0  -1  12        109.89        105.76         4.54 o                         
   1  -1  12        135.28        124.75         4.72 o                         
   2  -1  12        351.92        328.98         7.05 o                         
   3  -1  12         84.90         75.68         4.54 o                         
   4  -1  12        357.43        319.93         7.92 o                         
   5  -1  12        119.61        104.36         4.77 o                         
   6  -1  12         45.37         34.94         4.00 o                         
   7  -1  12          0.42          1.91         2.95 o                         
   8  -1  12          0.43          3.37         4.59 o                         
  -6   0  12         29.93         32.70         3.39 o                         
  -5   0  12        107.63        111.36         5.31 o                         
  -4   0  12          8.21         12.48         2.20 o                         
  -3   0  12        119.04        115.44         5.25 o                         
  -2   0  12         41.13         43.78         4.18 o                         
  -1   0  12       1038.04        981.42        17.12 o                         
   0   0  12         12.78         11.87         2.51 o                         
   1   0  12          0.28         -2.02         2.19 o                         
   2   0  12         56.58         53.49         3.73 o                         
   3   0  12        125.11        116.88         4.67 o                         
   4   0  12          3.35          4.41         2.13 o                         
   5   0  12          4.79         -0.42         2.40 o                         
   6   0  12         14.20         11.83         2.76 o                         
   7   0  12        252.95        248.19         7.06 o                         
   8   0  12          2.47          2.17         2.77 o                         
  -6   1  12         48.88         69.27         5.05 o                         
  -5   1  12         54.62         66.74         4.17 o                         
  -4   1  12          0.23          1.47         2.37 o                         
  -3   1  12          0.00          0.45         2.47 o                         
  -2   1  12         15.79         18.78         3.01 o                         
  -1   1  12         87.85         72.53         4.48 o                         
   0   1  12        261.97        242.79         6.62 o                         
   1   1  12         23.25         14.61         2.44 o                         
   2   1  12        288.50        276.17         6.37 o                         
   3   1  12          4.82          3.93         2.28 o                         
   4   1  12        380.41        381.32         7.75 o                         
   5   1  12         97.15        101.49         4.32 o                         
   6   1  12          5.21          3.35         2.76 o                         
   7   1  12        323.94        334.99         8.66 o                         
   8   1  12         50.61         55.89         4.25 o                         
   9   1  12          0.00          4.80         6.27 o                         
  -5   2  12         32.31         29.73         3.25 o                         
  -4   2  12          2.24          4.78         2.35 o                         
  -3   2  12         34.07         28.27         2.74 o                         
  -2   2  12         17.53         14.57         2.93 o                         
  -1   2  12        151.99        151.54         5.47 o                         
   0   2  12       1035.15        997.45        17.42 o                         
   1   2  12         27.87         25.67         2.72 o                         
   2   2  12         42.39         49.73         2.95 o                         
   3   2  12        856.93        821.46        12.74 o                         
   4   2  12          7.87          6.55         2.38 o                         
   5   2  12        691.99        653.73        12.20 o                         
   6   2  12          5.07          3.86         2.73 o                         
   7   2  12          9.62          5.47         3.33 o                         
   8   2  12          6.81          3.14         2.89 o                         
   9   2  12         20.38         16.91         3.31 o                         
  -5   3  12          1.86          9.55         3.03 o                         
  -4   3  12         97.89         85.64         4.00 o                         
  -3   3  12         61.11         75.51         3.83 o                         
  -2   3  12          8.46         13.41         2.60 o                         
  -1   3  12          2.93          2.47         2.13 o                         
   0   3  12        108.11        120.85         4.04 o                         
   1   3  12        470.91        439.39         7.42 o                         
   2   3  12         13.46         15.19         2.02 o                         
   3   3  12        242.28        224.75         5.50 o                         
   4   3  12        153.84        156.58         4.55 o                         
   5   3  12         13.32         15.69         2.66 o                         
   6   3  12         53.75         58.51         4.48 o                         
   7   3  12         27.93         28.67         3.47 o                         
   8   3  12        210.23        222.89         8.64 o                         
   9   3  12         46.87         47.68         3.45 o                         
  -4   4  12          2.89          7.89         5.03 o                         
  -3   4  12        102.71        106.30         4.57 o                         
  -2   4  12        430.68        435.10        11.62 o                         
  -1   4  12        818.86        805.66        11.74 o                         
   0   4  12        453.38        423.86         8.23 o                         
   1   4  12        224.24        217.56         5.20 o                         
   2   4  12          0.50          1.05         1.72 o                         
   3   4  12        225.17        216.86         4.90 o                         
   4   4  12         73.79         66.11         3.37 o                         
   5   4  12        162.94        161.55         5.15 o                         
   6   4  12          6.97          2.97         2.45 o                         
   7   4  12          8.33          3.64         2.70 o                         
   8   4  12          1.59          2.09         3.16 o                         
   9   4  12          3.18          6.84         4.13 o                         
  -3   5  12         33.40         35.49         4.92 o                         
  -2   5  12          5.97          4.21         2.15 o                         
  -1   5  12         27.05         27.38         2.11 o                         
   0   5  12        133.37        123.12         3.54 o                         
   1   5  12          0.15         -0.09         2.00 o                         
   2   5  12         19.83         22.07         2.44 o                         
   3   5  12         79.91         75.07         3.40 o                         
   4   5  12        191.27        162.88         4.63 o                         
   5   5  12          0.01          1.27         2.12 o                         
   6   5  12        146.27        143.77         4.40 o                         
   7   5  12         18.58         21.80         2.95 o                         
   8   5  12         52.18         44.95         3.34 o                         
   9   5  12         75.16         81.39         5.07 o                         
  -2   6  12         28.66         35.93         3.50 o                         
  -1   6  12         92.19         88.35         3.10 o                         
   0   6  12         32.72         39.83         2.87 o                         
   1   6  12          9.28          7.41         2.22 o                         
   2   6  12         24.42         21.50         2.17 o                         
   3   6  12        202.73        194.83         5.39 o                         
   4   6  12        168.54        156.69         4.32 o                         
   5   6  12         26.76         25.80         2.49 o                         
   6   6  12        205.25        218.06         5.47 o                         
   7   6  12          6.09          4.88         2.30 o                         
   8   6  12         19.77         25.50         3.25 o                         
   9   6  12         28.70         31.00         3.83 o                         
  -1   7  12          1.81         14.19         4.78 o                         
   0   7  12         84.50         84.37         6.77 o                         
   1   7  12          1.86          3.28         3.93 o                         
   2   7  12         10.85         12.36         3.45 o                         
   3   7  12        335.36        316.97         7.11 o                         
   4   7  12         43.54         45.88         2.64 o                         
   5   7  12         96.27         82.96         3.63 o                         
   6   7  12        169.27        165.24         5.33 o                         
   7   7  12          0.03          1.07         2.20 o                         
   8   7  12          4.94          1.45         4.05 o                         
   0   8  12        165.84        151.37         9.10 o                         
   1   8  12         65.44         63.82         5.75 o                         
   2   8  12          0.01         -3.04         3.93 o                         
   3   8  12          9.56          5.70         3.60 o                         
   4   8  12         37.51         34.79         3.01 o                         
   5   8  12         18.35         19.23         2.98 o                         
   6   8  12         45.60         44.88         3.23 o                         
   7   8  12          3.23          1.25         2.78 o                         
   8   8  12          8.72          2.93         3.17 o                         
   3   9  12         11.75         12.50         8.00 o                         
   4   9  12          4.74         11.90         4.98 o                         
   5   9  12         29.14         24.96         4.93 o                         
   6   9  12          4.91         18.46         4.41 o                         
  -4  -7  13         33.27         40.08         5.10 o                         
  -3  -7  13        153.99        163.89         8.10 o                         
  -2  -7  13         12.96         14.11         3.14 o                         
  -1  -7  13        121.30        148.49         6.36 o                         
   0  -7  13          0.22          6.79         3.12 o                         
   1  -7  13         54.20         59.44         3.67 o                         
   2  -7  13          0.09          0.15         2.27 o                         
  -5  -6  13          0.05          0.18         5.30 o                         
  -4  -6  13         81.76         79.48         5.44 o                         
  -3  -6  13         25.76         29.43         4.37 o                         
  -2  -6  13        191.83        175.93         6.24 o                         
  -1  -6  13         81.46         80.97         4.88 o                         
   0  -6  13        103.97        104.99         4.73 o                         
   1  -6  13          2.68          6.04         2.71 o                         
   2  -6  13         11.36         12.02         2.92 o                         
   3  -6  13         34.02         34.52         3.56 o                         
  -6  -5  13          5.20          1.99         5.34 o                         
  -5  -5  13        223.46        230.63         8.84 o                         
  -4  -5  13         29.99         31.03         3.71 o                         
  -3  -5  13         31.94         30.45         4.19 o                         
  -2  -5  13         49.69         46.77         3.97 o                         
  -1  -5  13         47.53         51.43         4.78 o                         
   0  -5  13        156.22        158.73         5.03 o                         
   1  -5  13          1.88          3.66         2.29 o                         
   2  -5  13        284.06        293.11         7.13 o                         
   3  -5  13        103.80        116.03         4.89 o                         
   4  -5  13        101.58        113.54         5.74 o                         
   5  -5  13         75.50         97.77         8.59 o                         
  -6  -4  13          0.17          4.05         3.20 o                         
  -5  -4  13          0.75          4.36         3.34 o                         
  -4  -4  13          0.00          1.67         2.51 o                         
  -3  -4  13         53.36         52.66         5.64 o                         
  -2  -4  13        133.45        150.98         6.30 o                         
  -1  -4  13         76.52         76.88         4.20 o                         
   0  -4  13          9.98         12.63         2.43 o                         
   1  -4  13          2.76          2.35         2.04 o                         
   2  -4  13         25.32         27.23         3.06 o                         
   3  -4  13         13.24          8.92         3.25 o                         
   4  -4  13          0.00          2.12         2.89 o                         
   5  -4  13          7.07          4.28         3.03 o                         
   6  -4  13         67.38         68.47        13.92 o                         
  -6  -3  13        109.11        122.94         6.51 o                         
  -5  -3  13          0.18         -1.45         2.93 o                         
  -4  -3  13         19.69         18.31         3.74 o                         
  -3  -3  13          9.95          7.00         2.44 o                         
  -2  -3  13        914.90        853.37        14.91 o                         
  -1  -3  13         66.70         67.94         3.99 o                         
   0  -3  13        544.80        503.44         9.25 o                         
   1  -3  13        862.89        792.33        12.25 o                         
   2  -3  13         21.43         23.81         2.94 o                         
   3  -3  13         29.89         34.54         3.93 o                         
   4  -3  13        137.31        138.90         5.69 o                         
   5  -3  13        130.52        125.56         5.45 o                         
   6  -3  13         42.98         42.66         4.24 o                         
  -6  -2  13         28.22         26.79         4.96 o                         
  -5  -2  13          0.04         -0.49         2.20 o                         
  -4  -2  13          0.02         -2.54         2.94 o                         
  -3  -2  13          2.96         -1.86         2.62 o                         
  -2  -2  13          3.73          3.47         2.94 o                         
  -1  -2  13          3.04          1.29         2.90 o                         
   0  -2  13          4.16          3.54         2.32 o                         
   1  -2  13         58.12         56.17         4.25 o                         
   2  -2  13         13.46         19.00         2.83 o                         
   3  -2  13          9.75          9.89         3.17 o                         
   4  -2  13          1.90         -1.19         2.69 o                         
   5  -2  13         55.50         64.43         5.49 o                         
   6  -2  13          2.11          1.77         2.49 o                         
   7  -2  13          9.13          5.84         3.56 o                         
  -6  -1  13          3.66          2.47         4.97 o                         
  -5  -1  13         29.10         25.24         4.02 o                         
  -4  -1  13         17.52         25.91         3.43 o                         
  -3  -1  13          2.00          2.40         2.75 o                         
  -2  -1  13         40.48         28.60         3.84 o                         
  -1  -1  13        722.21        709.60        14.94 o                         
   0  -1  13        168.54        149.69         5.52 o                         
   1  -1  13        418.92        395.10         7.70 o                         
   2  -1  13        113.31        100.44         4.11 o                         
   3  -1  13         16.63         22.66         3.61 o                         
   4  -1  13         39.92         50.11         3.65 o                         
   5  -1  13         80.02         71.11         4.21 o                         
   6  -1  13          0.03          1.37         2.71 o                         
   7  -1  13         90.44         97.86         5.44 o                         
   8  -1  13          6.15          4.46         5.70 o                         
  -6   0  13          8.72         10.56         4.49 o                         
  -5   0  13          8.75          8.62         2.22 o                         
  -4   0  13         23.33         28.15         4.07 o                         
  -3   0  13         45.56         43.19         3.93 o                         
  -2   0  13        263.10        264.36         7.91 o                         
  -1   0  13        970.41        926.77        16.66 o                         
   0   0  13          9.88          6.41         2.57 o                         
   1   0  13        827.47        791.06        15.02 o                         
   2   0  13         71.48         74.08         4.82 o                         
   3   0  13         90.78         83.24         4.92 o                         
   4   0  13        101.50        108.95         4.50 o                         
   5   0  13        370.43        372.78         7.82 o                         
   6   0  13         36.68         34.24         3.11 o                         
   7   0  13        138.31        131.51         5.86 o                         
   8   0  13          5.69          6.53         4.22 o                         
  -5   1  13         64.87         59.29         3.48 o                         
  -4   1  13          1.27         -2.51         2.70 o                         
  -3   1  13         65.93         68.41         4.40 o                         
  -2   1  13        277.28        263.32         7.21 o                         
  -1   1  13         30.17         25.37         3.01 o                         
   0   1  13        170.49        172.59         6.91 o                         
   1   1  13          0.07         -0.14         2.29 o                         
   2   1  13         69.16         78.86         3.60 o                         
   3   1  13        288.35        284.80         7.02 o                         
   4   1  13        134.19        129.62         4.75 o                         
   5   1  13        387.54        371.15         7.85 o                         
   6   1  13          0.12          2.61         2.63 o                         
   7   1  13        367.19        359.60         8.47 o                         
   8   1  13         11.20         17.72         3.79 o                         
   9   1  13        124.47        131.85         7.47 o                         
  -5   2  13         38.95         38.31         3.24 o                         
  -4   2  13         22.47         26.14         3.00 o                         
  -3   2  13          7.35          5.74         2.69 o                         
  -2   2  13        207.46        213.07         6.20 o                         
  -1   2  13        474.97        457.19         8.74 o                         
   0   2  13        146.23        126.68         5.10 o                         
   1   2  13       1738.74       1637.22        23.31 o                         
   2   2  13        389.07        378.18         7.62 o                         
   3   2  13         60.21         61.22         3.48 o                         
   4   2  13         85.25         78.86         4.91 o                         
   5   2  13          0.97          2.11         2.41 o                         
   6   2  13         89.71         81.49         5.00 o                         
   7   2  13        158.57        148.90         5.55 o                         
   8   2  13         15.19         15.65         3.94 o                         
   9   2  13          2.11          2.23         3.88 o                         
  -4   3  13         41.51         44.84         3.17 o                         
  -3   3  13          0.28         -1.07         2.99 o                         
  -2   3  13         25.04         19.95         2.92 o                         
  -1   3  13         48.31         47.46         3.09 o                         
   0   3  13         93.18         85.24         3.69 o                         
   1   3  13        327.83        314.17         7.24 o                         
   2   3  13        345.64        346.47         6.18 o                         
   3   3  13         36.11         42.04         3.11 o                         
   4   3  13       1118.60       1029.46        14.25 o                         
   5   3  13        101.55        110.72         4.56 o                         
   6   3  13        272.45        247.58         7.74 o                         
   7   3  13          2.80         -1.94         2.79 o                         
   8   3  13        238.38        251.61         7.83 o                         
   9   3  13         60.39         61.21         4.54 o                         
  -4   4  13          0.51          6.61         3.65 o                         
  -3   4  13         16.61         23.98         2.80 o                         
  -2   4  13         81.07         74.92         3.62 o                         
  -1   4  13         18.51         15.07         2.60 o                         
   0   4  13          5.99          4.95         2.21 o                         
   1   4  13          9.86          9.73         2.70 o                         
   2   4  13          2.86          3.83         2.10 o                         
   3   4  13          5.41          8.86         2.05 o                         
   4   4  13         71.35         75.85         3.90 o                         
   5   4  13          0.01         -2.31         2.31 o                         
   6   4  13         38.24         32.10         2.97 o                         
   7   4  13         48.01         52.33         3.92 o                         
   8   4  13        100.93        122.14         5.66 o                         
   9   4  13         38.48         41.23         4.76 o                         
  -3   5  13          2.66         -1.94         3.20 o                         
  -2   5  13         24.58         29.33         2.67 o                         
  -1   5  13          0.09          0.58         1.73 o                         
   0   5  13         89.36         94.37         3.90 o                         
   1   5  13          1.70          0.49         1.95 o                         
   2   5  13        184.05        165.87         4.73 o                         
   3   5  13          7.60         12.80         2.19 o                         
   4   5  13         40.70         37.38         2.73 o                         
   5   5  13          0.04          1.94         2.32 o                         
   6   5  13        106.82        121.67         4.36 o                         
   7   5  13         24.68         22.22         3.32 o                         
   8   5  13        102.91        109.84         6.48 o                         
   9   5  13          3.26          3.39         4.00 o                         
  -2   6  13          1.66          0.45         3.64 o                         
  -1   6  13          0.29          0.36         2.67 o                         
   0   6  13         92.41         91.43         3.74 o                         
   1   6  13         32.92         26.44         2.74 o                         
   2   6  13         26.93         26.72         2.33 o                         
   3   6  13        173.68        176.31         4.30 o                         
   4   6  13          9.72          6.62         2.36 o                         
   5   6  13          1.01          1.22         2.30 o                         
   6   6  13         19.83         21.39         2.60 o                         
   7   6  13         20.22         15.97         2.85 o                         
   8   6  13         67.19         76.04         3.92 o                         
   9   6  13          3.92          0.38         3.47 o                         
  -1   7  13          0.53         -1.75         6.69 o                         
   0   7  13        177.59        180.61         8.58 o                         
   1   7  13         40.56         42.08         5.16 o                         
   2   7  13          0.85          1.39         2.75 o                         
   3   7  13          3.44          6.30         1.84 o                         
   4   7  13          0.14         -1.20         1.86 o                         
   5   7  13          4.44          6.92         2.28 o                         
   6   7  13          0.12         -2.28         2.28 o                         
   7   7  13         56.84         64.06         3.58 o                         
   8   7  13         37.13         39.49         3.72 o                         
   1   8  13         71.49         69.18         7.77 o                         
   2   8  13          5.46         12.00         4.86 o                         
   3   8  13          6.89          4.84         4.20 o                         
   4   8  13         56.35         48.96         3.66 o                         
   5   8  13         33.23         30.46         2.58 o                         
   6   8  13         27.21         25.52         2.81 o                         
   7   8  13         27.61         38.72         3.69 o                         
  -3  -7  14          6.45         11.54         3.02 o                         
  -2  -7  14        107.12        112.40         5.76 o                         
  -1  -7  14         60.85         71.58         4.50 o                         
   0  -7  14         74.21         83.72         7.56 o                         
   1  -7  14         45.23         43.85         4.90 o                         
  -4  -6  14          6.78          8.48         3.18 o                         
  -3  -6  14         58.31         58.91         4.57 o                         
  -2  -6  14         22.57         19.68         3.75 o                         
  -1  -6  14         97.56        100.57         5.46 o                         
   0  -6  14         23.96         23.21         4.97 o                         
   1  -6  14          4.30          9.59         2.74 o                         
   2  -6  14         54.40         65.96         4.37 o                         
   3  -6  14         35.03         37.52         3.06 o                         
  -5  -5  14          0.95         10.37         3.94 o                         
  -4  -5  14         95.93        105.25         8.40 o                         
  -3  -5  14         13.26         11.34         3.56 o                         
  -2  -5  14          4.82          2.04         3.20 o                         
  -1  -5  14        149.40        150.28         7.22 o                         
   0  -5  14         10.14          9.11         2.69 o                         
   1  -5  14         21.31         27.60         2.97 o                         
   2  -5  14         53.29         62.02         3.99 o                         
   3  -5  14         30.50         44.03         4.16 o                         
   4  -5  14        160.54        174.69        10.11 o                         
  -5  -4  14          0.93         -0.31         6.00 o                         
  -4  -4  14          0.00         -1.98         2.53 o                         
  -3  -4  14          1.36          2.61         2.71 o                         
  -2  -4  14          3.77         -0.32         2.82 o                         
  -1  -4  14         43.40         51.72         3.69 o                         
   0  -4  14         53.93         52.84         3.43 o                         
   1  -4  14         77.03         79.21         3.66 o                         
   2  -4  14        284.80        290.50         7.58 o                         
   3  -4  14        184.51        186.99         7.36 o                         
   4  -4  14          6.18          8.07         2.97 o                         
   5  -4  14          5.96          0.34         2.98 o                         
  -5  -3  14          2.38          7.01         4.14 o                         
  -4  -3  14         57.71         49.91         5.05 o                         
  -3  -3  14         32.83         44.53         3.69 o                         
  -2  -3  14        146.87        136.26         6.30 o                         
  -1  -3  14        551.86        551.49        16.03 o                         
   0  -3  14          5.63          4.43         2.40 o                         
   1  -3  14        103.75        116.12         4.45 o                         
   2  -3  14        732.46        725.40        12.88 o                         
   3  -3  14        258.64        260.83         8.59 o                         
   4  -3  14         15.41         13.85         3.21 o                         
   5  -3  14         22.68         19.84         3.30 o                         
   6  -3  14         14.43         13.83         2.83 o                         
  -5  -2  14          1.99          5.63         3.24 o                         
  -4  -2  14         63.11         68.06         5.51 o                         
  -3  -2  14         36.49         37.15         2.59 o                         
  -2  -2  14         33.28         27.77         3.86 o                         
  -1  -2  14         32.19         35.90         4.24 o                         
   0  -2  14        418.68        385.12         8.84 o                         
   1  -2  14        512.02        490.58         9.34 o                         
   2  -2  14        497.49        487.39        10.32 o                         
   3  -2  14        321.35        323.56        11.87 o                         
   4  -2  14         70.51         71.67         5.07 o                         
   5  -2  14         71.14         77.45         4.80 o                         
   6  -2  14        229.11        220.86         6.82 o                         
   7  -2  14        214.09        230.35         8.48 o                         
  -5  -1  14         25.09         22.17         3.74 o                         
  -4  -1  14         81.71         99.95         7.45 o                         
  -3  -1  14         65.64         75.83         4.57 o                         
  -2  -1  14         33.47         32.26         3.88 o                         
  -1  -1  14        139.56        129.07         6.06 o                         
   0  -1  14        208.32        213.50         6.42 o                         
   1  -1  14          1.48          0.86         2.63 o                         
   2  -1  14         83.05         82.82         4.23 o                         
   3  -1  14         28.20         24.56         4.05 o                         
   4  -1  14         36.35         51.77         4.08 o                         
   5  -1  14        333.67        310.79         7.89 o                         
   6  -1  14          2.00          7.44         2.72 o                         
   7  -1  14         50.71         44.74         4.61 o                         
  -5   0  14          4.18          6.46         4.11 o                         
  -4   0  14         41.98         38.80         4.52 o                         
  -3   0  14         26.39         44.05         4.37 o                         
  -2   0  14         59.40         70.59         3.83 o                         
  -1   0  14         54.67         57.46         4.54 o                         
   0   0  14        392.12        382.47         9.33 o                         
   1   0  14        532.58        542.91        11.46 o                         
   2   0  14        219.01        195.77         6.40 o                         
   3   0  14         26.85         28.75         3.51 o                         
   4   0  14          1.71         -2.27         2.43 o                         
   5   0  14        119.88        111.38         4.81 o                         
   6   0  14         24.88         20.22         3.14 o                         
   7   0  14          0.07          4.13         3.15 o                         
   8   0  14          0.03          1.05         3.88 o                         
  -5   1  14          0.37          5.11         5.81 o                         
  -4   1  14         91.79        110.14         5.31 o                         
  -3   1  14          5.65          8.12         3.03 o                         
  -2   1  14         15.65         15.94         3.18 o                         
  -1   1  14          0.00         -2.14         2.14 o                         
   0   1  14          9.62         -1.89         5.36 o                         
   1   1  14         19.60         18.16         2.75 o                         
   2   1  14          0.06         -0.89         1.88 o                         
   3   1  14         99.46         97.32         4.78 o                         
   4   1  14        209.85        190.61         5.86 o                         
   5   1  14         59.75         49.79         3.70 o                         
   6   1  14         72.34         59.28         4.06 o                         
   7   1  14         25.69         27.86         3.71 o                         
   8   1  14         60.06         60.66         6.11 o                         
  -4   2  14         46.97         54.80         4.26 o                         
  -3   2  14          0.00         -2.47         2.47 o                         
  -2   2  14         48.53         47.02         4.16 o                         
  -1   2  14          0.37          2.09         2.35 o                         
   0   2  14         13.13         12.88         2.62 o                         
   1   2  14        751.03        698.53        11.61 o                         
   2   2  14        129.47        119.33         4.21 o                         
   3   2  14         41.05         33.54         3.37 o                         
   4   2  14         38.69         42.46         4.17 o                         
   5   2  14          0.94          1.13         2.47 o                         
   6   2  14         11.94          9.92         2.79 o                         
   7   2  14        171.56        173.23         5.87 o                         
   8   2  14          0.15         -3.60         4.21 o                         
  -4   3  14         15.54         24.40         4.22 o                         
  -3   3  14         37.50         39.37         3.70 o                         
  -2   3  14          9.34         10.92         2.74 o                         
  -1   3  14        140.04        127.59         6.04 o                         
   0   3  14         30.59         27.74         3.69 o                         
   1   3  14        158.70        150.64         5.79 o                         
   2   3  14         10.46         11.87         2.31 o                         
   3   3  14        307.16        330.58         7.56 o                         
   4   3  14        209.82        185.64         5.16 o                         
   5   3  14         30.85         43.10         3.26 o                         
   6   3  14          0.12         -2.13         2.64 o                         
   7   3  14         53.77         56.53         4.50 o                         
   8   3  14         16.89         15.69         3.59 o                         
   9   3  14        303.34        319.62        10.35 o                         
  -3   4  14         17.06         18.77         6.30 o                         
  -2   4  14          0.69          0.51         2.29 o                         
  -1   4  14          1.64          1.69         2.13 o                         
   0   4  14         56.15         54.79         3.38 o                         
   1   4  14        145.05        130.27         4.66 o                         
   2   4  14         44.59         46.08         2.94 o                         
   3   4  14         80.27         81.71         3.63 o                         
   4   4  14          0.41          0.31         2.27 o                         
   5   4  14          8.60          6.64         2.48 o                         
   6   4  14          2.58          3.65         2.46 o                         
   7   4  14        135.30        138.80         5.86 o                         
   8   4  14          8.13         13.46         3.42 o                         
   9   4  14          1.03          5.12         3.17 o                         
  -2   5  14          6.32          0.21         2.16 o                         
  -1   5  14         35.51         30.11         2.67 o                         
   0   5  14         12.28         12.57         2.28 o                         
   1   5  14         57.77         49.21         3.65 o                         
   2   5  14         79.66         83.62         4.60 o                         
   3   5  14        301.87        293.34         5.87 o                         
   4   5  14         55.31         66.26         3.89 o                         
   5   5  14         74.19         75.49         3.69 o                         
   6   5  14          0.93          4.52         2.34 o                         
   7   5  14          0.03         -2.81         2.81 o                         
   8   5  14          7.61          5.16         3.37 o                         
  -1   6  14         12.02         15.30         3.88 o                         
   0   6  14         15.12          9.63         3.85 o                         
   1   6  14          0.01         -1.47         1.47 o                         
   2   6  14          2.64          3.45         1.80 o                         
   3   6  14         44.66         34.77         2.75 o                         
   4   6  14         24.31         28.70         2.70 o                         
   5   6  14          1.93          1.16         2.63 o                         
   6   6  14         28.70         34.01         3.02 o                         
   7   6  14          0.00         -0.81         2.87 o                         
   8   6  14         18.95         21.64         3.89 o                         
   0   7  14         52.43         36.72        10.35 o                         
   1   7  14         23.29         25.63         5.19 o                         
   2   7  14          4.89          7.59         3.75 o                         
   3   7  14         26.03         23.28         2.53 o                         
   4   7  14         28.60         27.47         2.66 o                         
   5   7  14         37.59         32.37         2.86 o                         
   6   7  14         18.06         15.17         2.60 o                         
   7   7  14         25.07         15.85         2.90 o                         
   2   8  14         28.31         30.74         7.94 o                         
   3   8  14         24.17         24.13         5.96 o                         
   4   8  14         44.08         36.70         3.13 o                         
   5   8  14         91.31        111.88         5.34 o                         
   6   8  14         55.14         64.23         3.79 o                         
  -3  -6  15          8.20          9.85         3.85 o                         
  -2  -6  15         86.41         81.91         4.84 o                         
  -1  -6  15         65.13         70.78         4.28 o                         
   0  -6  15          1.63          3.05         2.91 o                         
   1  -6  15         16.54         20.85         2.73 o                         
   2  -6  15         13.60         35.79         5.74 o                         
  -4  -5  15        143.97        144.47         7.12 o                         
  -3  -5  15         12.70         11.68         5.12 o                         
  -2  -5  15        152.57        157.72         8.29 o                         
  -1  -5  15         59.93         58.63         4.22 o                         
   0  -5  15         40.53         42.37         4.51 o                         
   1  -5  15        176.30        176.28         5.63 o                         
   2  -5  15        420.46        431.10         9.35 o                         
   3  -5  15        172.56        190.03         8.25 o                         
  -4  -4  15        206.49        205.44         8.23 o                         
  -3  -4  15         22.21         29.76         3.53 o                         
  -2  -4  15        129.51        140.21         8.19 o                         
  -1  -4  15          4.17          3.37         2.57 o                         
   0  -4  15        521.27        501.22         9.60 o                         
   1  -4  15          2.92          3.32         2.23 o                         
   2  -4  15        179.83        188.95         5.52 o                         
   3  -4  15        369.10        403.81        13.68 o                         
   4  -4  15         45.91         39.98         5.39 o                         
   5  -4  15          0.04          2.92         4.68 o                         
  -5  -3  15          1.04          4.68         4.15 o                         
  -4  -3  15        106.10         98.40         6.38 o                         
  -3  -3  15         52.30         60.77         4.07 o                         
  -2  -3  15        128.03        144.84         6.20 o                         
  -1  -3  15         49.87         52.65         4.48 o                         
   0  -3  15          5.90          8.07         3.30 o                         
   1  -3  15         85.30         90.96         4.12 o                         
   2  -3  15        244.36        255.79         6.62 o                         
   3  -3  15          4.57         13.43         5.18 o                         
   4  -3  15          3.30          8.51         3.34 o                         
   5  -3  15         42.06         32.99         4.75 o                         
   6  -3  15        259.28        283.94         7.70 o                         
  -5  -2  15        131.25        141.57        10.66 o                         
  -4  -2  15         89.16         88.22         5.89 o                         
  -3  -2  15          1.09          1.61         3.66 o                         
  -2  -2  15         60.22         70.02         5.17 o                         
  -1  -2  15         62.24         58.98         4.86 o                         
   0  -2  15          2.12          4.40         2.91 o                         
   1  -2  15         54.69         60.66         3.74 o                         
   2  -2  15        127.89        115.32         5.06 o                         
   3  -2  15         95.20        108.62         6.17 o                         
   4  -2  15          8.07         10.10         3.07 o                         
   5  -2  15          5.46          7.98         2.76 o                         
   6  -2  15         31.37         37.64         5.85 o                         
  -5  -1  15          0.63          3.52         7.70 o                         
  -4  -1  15        159.24        189.09         6.76 o                         
  -3  -1  15         67.22         72.90         4.71 o                         
  -2  -1  15          0.03         -1.05         2.99 o                         
  -1  -1  15          2.35          0.95         2.81 o                         
   0  -1  15        157.15        140.79         6.11 o                         
   1  -1  15         32.46         31.28         3.09 o                         
   2  -1  15        756.37        710.74        13.97 o                         
   3  -1  15         61.00         48.78         4.39 o                         
   4  -1  15         75.79         70.05         4.41 o                         
   5  -1  15        141.15        127.10         5.64 o                         
   6  -1  15         41.28         40.25         3.99 o                         
   7  -1  15         50.49         50.65         7.37 o                         
  -4   0  15         18.08         14.19         3.99 o                         
  -3   0  15          5.06          5.34         3.23 o                         
  -2   0  15         38.16         35.65         3.48 o                         
  -1   0  15          3.67          7.43         2.80 o                         
   0   0  15          6.22          4.18         3.06 o                         
   1   0  15          3.72          5.45         3.21 o                         
   2   0  15        184.76        164.58         6.37 o                         
   3   0  15          2.10          5.36         3.08 o                         
   4   0  15        101.28         94.60         5.46 o                         
   5   0  15         89.62         80.61         5.80 o                         
   6   0  15          5.76          5.67         3.03 o                         
   7   0  15         19.78         19.05         3.67 o                         
  -4   1  15         37.39         48.96         5.84 o                         
  -3   1  15         17.75         10.65         3.01 o                         
  -2   1  15          0.31          4.38         2.88 o                         
  -1   1  15        234.10        225.74         6.77 o                         
   0   1  15        115.29        110.33         6.22 o                         
   1   1  15          5.07          2.69         2.47 o                         
   2   1  15          4.48          5.46         2.15 o                         
   3   1  15          0.09         -1.75         2.74 o                         
   4   1  15         28.25         34.23         3.42 o                         
   5   1  15         14.64         13.24         3.01 o                         
   6   1  15          7.11          5.52         3.08 o                         
   7   1  15         72.54         81.15         4.54 o                         
   8   1  15         12.69         20.12         4.35 o                         
  -4   2  15         51.87         54.53         4.44 o                         
  -3   2  15         13.67         23.32         3.30 o                         
  -2   2  15          0.00          3.23         3.40 o                         
  -1   2  15         27.73         28.00         3.18 o                         
   0   2  15          2.22          5.11         1.61 o                         
   1   2  15        248.22        236.23         6.25 o                         
   2   2  15         49.88         50.55         3.70 o                         
   3   2  15          3.76          1.46         3.03 o                         
   4   2  15         84.93         91.93         4.28 o                         
   5   2  15        140.80        128.28         5.60 o                         
   6   2  15         10.08          6.77         3.04 o                         
   7   2  15        150.46        159.29         6.19 o                         
   8   2  15        119.46        136.24         6.64 o                         
  -3   3  15         11.66         16.70         3.40 o                         
  -2   3  15          6.92          9.81         2.81 o                         
  -1   3  15         47.87         46.20         3.54 o                         
   0   3  15         39.70         38.75         3.31 o                         
   1   3  15         17.52         14.94         2.88 o                         
   2   3  15          3.88          5.39         2.33 o                         
   3   3  15         65.56         58.23         3.91 o                         
   4   3  15        132.42        140.55         4.90 o                         
   5   3  15         78.06         73.95         4.35 o                         
   6   3  15          0.92          5.52         2.91 o                         
   7   3  15         18.80         18.91         3.38 o                         
   8   3  15         48.46         41.86         4.79 o                         
  -2   4  15         40.73         46.03         3.92 o                         
  -1   4  15          7.90          6.07         2.91 o                         
   0   4  15        102.68         95.46         4.14 o                         
   1   4  15        106.11        108.41         4.16 o                         
   2   4  15        347.77        334.61         7.42 o                         
   3   4  15        852.91        845.34        12.63 o                         
   4   4  15        156.84        177.87         5.62 o                         
   5   4  15        232.16        203.91         5.77 o                         
   6   4  15          2.57          2.44         2.86 o                         
   7   4  15         49.36         53.54         3.18 o                         
   8   4  15          5.63          8.10         3.84 o                         
  -2   5  15         14.21         18.39         4.70 o                         
  -1   5  15          4.25          4.00         2.30 o                         
   0   5  15          2.24         -2.27         2.30 o                         
   1   5  15         27.98         24.59         2.64 o                         
   2   5  15          2.99          6.55         2.31 o                         
   3   5  15        105.83        100.81         4.09 o                         
   4   5  15          2.85         -0.16         2.19 o                         
   5   5  15         52.76         59.70         3.72 o                         
   6   5  15         23.90         25.08         3.14 o                         
   7   5  15         21.00         24.92         3.32 o                         
   8   5  15          1.34          4.28         5.16 o                         
   0   6  15          2.58         -1.92         1.99 o                         
   1   6  15          0.42         -1.96         2.09 o                         
   2   6  15          2.69          3.37         1.91 o                         
   3   6  15         62.86         59.19         3.64 o                         
   4   6  15         20.86         20.13         2.70 o                         
   5   6  15         72.04         75.73         4.07 o                         
   6   6  15          6.76         15.70         3.08 o                         
   7   6  15        181.00        195.29        11.35 o                         
   1   7  15         13.85         21.14         5.30 o                         
   2   7  15         37.73         29.88         3.21 o                         
   3   7  15         44.39         35.99         2.86 o                         
   4   7  15        338.06        332.74         8.01 o                         
   5   7  15         76.33         75.22         3.67 o                         
   6   7  15         14.79         22.84         3.05 o                         
   7   7  15        166.21        185.99         6.54 o                         
  -1  -6  16         75.34         73.83         5.29 o                         
   0  -6  16         10.55         23.38         4.37 o                         
  -3  -5  16          7.35         14.42         3.96 o                         
  -2  -5  16         60.39         61.90         5.62 o                         
  -1  -5  16          1.85          5.09         3.37 o                         
   0  -5  16         48.37         53.46         5.32 o                         
   1  -5  16         24.79         32.81         3.29 o                         
   2  -5  16         86.43         93.69         5.32 o                         
   3  -5  16         14.39         23.67         4.09 o                         
  -4  -4  16         39.07         61.04         6.16 o                         
  -3  -4  16         31.47         25.82         5.31 o                         
  -2  -4  16         44.90         51.04         4.99 o                         
  -1  -4  16         31.45         27.03         4.72 o                         
   0  -4  16         21.88         22.25         3.18 o                         
   1  -4  16        275.32        282.06         6.45 o                         
   2  -4  16          0.33          1.27         2.25 o                         
   3  -4  16          6.43         12.45         3.57 o                         
   4  -4  16         19.31         27.87         4.17 o                         
  -4  -3  16        115.94        136.69         7.78 o                         
  -3  -3  16         85.31         76.85         5.51 o                         
  -2  -3  16        132.91        145.83         6.32 o                         
  -1  -3  16        294.06        278.62         8.00 o                         
   0  -3  16         27.72         19.40         3.11 o                         
   1  -3  16         40.10         44.30         3.33 o                         
   2  -3  16         50.59         54.74         3.79 o                         
   3  -3  16        161.98        167.90         7.40 o                         
   4  -3  16        157.63        153.94         8.66 o                         
   5  -3  16         41.07         48.04         5.04 o                         
  -4  -2  16        390.81        432.58        14.77 o                         
  -3  -2  16        119.04        119.13         7.59 o                         
  -2  -2  16         20.23         20.18         3.82 o                         
  -1  -2  16         11.92         18.30         3.54 o                         
   0  -2  16         68.18         63.77         4.98 o                         
   1  -2  16         19.00         18.49         2.87 o                         
   2  -2  16         71.96         65.26         3.84 o                         
   3  -2  16          3.28          1.19         3.61 o                         
   4  -2  16          0.10         -1.17         3.01 o                         
   5  -2  16          0.36         -3.16         3.16 o                         
   6  -2  16         24.89         34.42         4.20 o                         
  -4  -1  16         43.15         52.76         5.29 o                         
  -3  -1  16         20.59         20.43         3.38 o                         
  -2  -1  16         13.56         15.25         3.43 o                         
  -1  -1  16        102.69        103.47         5.84 o                         
   0  -1  16         89.25         84.41         5.90 o                         
   1  -1  16          5.33          6.59         3.09 o                         
   2  -1  16         60.01         52.51         3.28 o                         
   3  -1  16         52.14         46.61         4.82 o                         
   4  -1  16         23.25         16.17         3.34 o                         
   5  -1  16          0.06         -0.36         3.73 o                         
   6  -1  16          0.29         -2.53         2.68 o                         
  -4   0  16         43.53         65.72         7.66 o                         
  -3   0  16         52.34         66.68         4.55 o                         
  -2   0  16          0.74          1.44         3.29 o                         
  -1   0  16         18.31         25.43         4.06 o                         
   0   0  16         13.24         14.47         5.83 o                         
   1   0  16          3.92          2.89         2.94 o                         
   2   0  16        178.88        177.90         4.81 o                         
   3   0  16         71.62         73.07         5.10 o                         
   4   0  16        163.02        135.70         5.86 o                         
   5   0  16         13.97         14.67         3.30 o                         
   6   0  16          1.29         -0.07         2.82 o                         
   7   0  16          1.30          8.61         3.80 o                         
  -3   1  16        336.86        352.37         9.96 o                         
  -2   1  16         63.01         64.60         4.77 o                         
  -1   1  16          1.43          1.49         2.26 o                         
   0   1  16          5.40         -2.15         3.32 o                         
   1   1  16         25.68         37.79         3.51 o                         
   2   1  16          4.06          1.50         2.57 o                         
   3   1  16          2.46         -1.79         2.28 o                         
   4   1  16        271.76        255.63         7.16 o                         
   5   1  16          8.17          8.60         2.92 o                         
   6   1  16         84.07         97.00         4.98 o                         
   7   1  16         17.40         16.16         4.42 o                         
  -3   2  16          5.09         10.83         3.17 o                         
  -2   2  16          1.33          4.99         4.02 o                         
  -1   2  16          0.05          1.18         2.66 o                         
   0   2  16         91.13         83.15         4.92 o                         
   1   2  16          0.02          2.36         3.11 o                         
   2   2  16         81.21         84.98         6.14 o                         
   3   2  16        139.57        139.43         5.84 o                         
   4   2  16         49.43         48.57         3.59 o                         
   5   2  16         85.87         90.45         5.06 o                         
   6   2  16         95.75         98.36         4.97 o                         
   7   2  16          9.76         13.20         3.46 o                         
   8   2  16          3.77         -1.61         4.08 o                         
  -2   3  16         13.07         22.91         5.55 o                         
  -1   3  16         67.63         70.33         4.34 o                         
   0   3  16        186.13        196.70         6.35 o                         
   1   3  16         18.77         19.60         3.19 o                         
   2   3  16         49.38         55.98         3.32 o                         
   3   3  16        391.97        393.69         8.03 o                         
   4   3  16         57.33         58.02         3.64 o                         
   5   3  16          1.02          1.48         2.43 o                         
   6   3  16          6.68          9.41         2.90 o                         
   7   3  16         32.44         31.37         4.14 o                         
   8   3  16         46.72         43.35         5.63 o                         
  -2   4  16          2.96          0.95         6.06 o                         
  -1   4  16          0.83          0.93         2.41 o                         
   0   4  16        198.40        201.11         5.65 o                         
   1   4  16         32.29         37.41         3.18 o                         
   2   4  16         29.86         32.20         3.14 o                         
   3   4  16         68.14         70.80         3.86 o                         
   4   4  16          0.40          2.83         2.37 o                         
   5   4  16         34.87         29.82         3.48 o                         
   6   4  16         39.92         38.03         3.58 o                         
   7   4  16         59.43         64.44         4.43 o                         
   8   4  16         36.53         42.76         6.70 o                         
  -1   5  16         22.53         11.99         3.99 o                         
   0   5  16          0.13          0.23         2.28 o                         
   1   5  16          1.94         -2.06         2.06 o                         
   2   5  16          1.77         -1.49         2.31 o                         
   3   5  16         10.29          6.97         2.61 o                         
   4   5  16          0.34         -0.82         2.30 o                         
   5   5  16          3.29          3.50         2.44 o                         
   6   5  16         24.29         26.84         2.98 o                         
   7   5  16         40.84         53.16         4.15 o                         
   1   6  16          0.11         -2.04         2.33 o                         
   2   6  16          3.20         -1.11         2.15 o                         
   3   6  16        121.11        111.81         5.26 o                         
   4   6  16         12.44         14.52         2.52 o                         
   5   6  16         35.27         33.52         3.32 o                         
   6   6  16          7.20          4.38         3.27 o                         
   7   6  16          4.40          4.32         5.09 o                         
   3   7  16          2.39          2.66         4.08 o                         
   4   7  16        174.34        172.24         5.81 o                         
   5   7  16        102.62        110.50         4.65 o                         
  -1  -5  17          1.71          8.48         3.21 o                         
   0  -5  17          5.25          9.10         2.93 o                         
   1  -5  17         22.02         30.38         3.43 o                         
  -2  -4  17         50.37         65.84         6.64 o                         
  -1  -4  17          2.25          3.78         3.39 o                         
   0  -4  17          0.93          3.12         2.61 o                         
   1  -4  17          1.33          0.53         2.44 o                         
   2  -4  17         76.78         80.53         4.01 o                         
   3  -4  17         14.63         16.50         3.63 o                         
  -3  -3  17        356.14        368.05         8.82 o                         
  -2  -3  17         65.97         73.80         8.25 o                         
  -1  -3  17          8.60         13.43         3.77 o                         
   0  -3  17         47.47         50.93         4.80 o                         
   1  -3  17          0.20          0.49         2.36 o                         
   2  -3  17         48.19         47.87         3.64 o                         
   3  -3  17        158.56        168.32        10.63 o                         
   4  -3  17         37.71         41.77         4.48 o                         
  -3  -2  17         34.85         38.00         4.04 o                         
  -2  -2  17         14.15         17.56         3.32 o                         
  -1  -2  17          8.93          5.87         3.43 o                         
   0  -2  17          4.04          5.90         4.57 o                         
   1  -2  17          8.15          4.81         2.35 o                         
   2  -2  17        308.85        308.01         7.16 o                         
   3  -2  17        120.24        113.89         6.60 o                         
   4  -2  17         22.12         41.39         4.01 o                         
   5  -2  17         58.39         77.67         8.25 o                         
  -3  -1  17          1.04          0.76         3.31 o                         
  -2  -1  17          9.92          7.75         4.90 o                         
  -1  -1  17          2.41          2.89         3.01 o                         
   0  -1  17          4.23          6.24         4.80 o                         
   1  -1  17          0.22         -2.94         4.57 o                         
   2  -1  17          4.39          6.80         2.27 o                         
   3  -1  17         10.16         12.99         4.33 o                         
   4  -1  17         16.81         16.03         3.45 o                         
   5  -1  17          0.20         -0.84         6.80 o                         
   6  -1  17          0.00          2.45         4.37 o                         
  -3   0  17         93.05        102.78         9.56 o                         
  -2   0  17          5.58          2.29         2.48 o                         
  -1   0  17          1.86          1.69         2.75 o                         
   0   0  17         63.55         63.31         5.30 o                         
   1   0  17         37.23         45.84         4.32 o                         
   2   0  17          5.15          8.38         3.05 o                         
   3   0  17         26.17         28.13         3.66 o                         
   4   0  17         20.10         21.71         3.92 o                         
   5   0  17          3.61          5.23         3.50 o                         
   6   0  17         67.89         72.80         5.54 o                         
  -3   1  17         42.97         44.17         5.22 o                         
  -2   1  17        555.95        612.61        12.48 o                         
  -1   1  17         18.65         23.24         3.59 o                         
   0   1  17          2.30          1.91         2.79 o                         
   1   1  17          0.12         -0.35         2.74 o                         
   2   1  17         20.61         17.41         3.52 o                         
   3   1  17          3.57          0.99         3.64 o                         
   4   1  17        121.27        118.78         5.76 o                         
   5   1  17         20.28         21.11         3.46 o                         
   6   1  17          0.10         -0.51         3.35 o                         
   7   1  17          2.14          0.56         3.49 o                         
  -2   2  17        142.86        163.08        14.93 o                         
  -1   2  17          2.40          5.08         2.47 o                         
   0   2  17         72.07         77.30         4.97 o                         
   1   2  17         10.16          7.89         3.07 o                         
   2   2  17        306.66        293.42         7.60 o                         
   3   2  17          6.05          2.79         2.24 o                         
   4   2  17         31.00         29.15         3.51 o                         
   5   2  17         26.55         29.24         3.71 o                         
   6   2  17        199.49        210.14         7.59 o                         
   7   2  17         28.54         37.48         4.64 o                         
  -2   3  17        128.40        146.59         7.17 o                         
  -1   3  17          5.29          2.14         3.07 o                         
   0   3  17         10.15         16.08         2.85 o                         
   1   3  17          5.81          7.55         2.94 o                         
   2   3  17        247.51        248.54         6.25 o                         
   3   3  17         39.27         44.52         3.97 o                         
   4   3  17          0.52         -0.45         2.46 o                         
   5   3  17         14.24         14.50         3.04 o                         
   6   3  17         40.38         38.31         3.66 o                         
   7   3  17          9.51          9.17         4.11 o                         
  -1   4  17          1.92          5.98         2.82 o                         
   0   4  17          3.90          6.98         2.74 o                         
   1   4  17         77.87         70.54         3.90 o                         
   2   4  17        189.91        192.77         6.03 o                         
   3   4  17          1.22          0.76         2.36 o                         
   4   4  17         92.93        101.57         4.43 o                         
   5   4  17          1.49          2.20         2.61 o                         
   6   4  17        143.09        141.94         5.97 o                         
   7   4  17         26.56         23.06         4.46 o                         
   0   5  17          1.38         -3.60         3.64 o                         
   1   5  17         22.44         20.75         2.92 o                         
   2   5  17         20.70         22.23         2.97 o                         
   3   5  17          0.85          0.74         2.28 o                         
   4   5  17          9.94          7.82         2.39 o                         
   5   5  17          3.38          0.91         2.55 o                         
   6   5  17          2.80          4.23         3.12 o                         
   7   5  17          1.40         -1.36         3.23 o                         
   2   6  17         35.01         33.97         5.00 o                         
   3   6  17         38.34         35.72         3.97 o                         
   4   6  17          6.61          2.37         2.64 o                         
   5   6  17         82.96         92.86         4.81 o                         
   6   6  17          2.94          1.66         2.78 o                         
  -1  -4  18          6.33         14.76         4.85 o                         
   0  -4  18         10.49         16.26         3.31 o                         
   1  -4  18         15.73         24.03         3.15 o                         
  -2  -3  18         37.18         49.75         7.48 o                         
  -1  -3  18         73.67         91.20         5.90 o                         
   0  -3  18         52.44         67.22         6.59 o                         
   1  -3  18         14.34         14.45         2.68 o                         
   2  -3  18         79.25         92.79         6.00 o                         
   3  -3  18         80.92         84.20         5.39 o                         
  -2  -2  18        113.02        104.20         5.81 o                         
  -1  -2  18          2.25          3.35         4.02 o                         
   0  -2  18          5.56         10.29         4.07 o                         
   1  -2  18         66.27         74.51         5.15 o                         
   2  -2  18         17.48         23.00         3.08 o                         
   3  -2  18         36.03         36.53         4.83 o                         
   4  -2  18          1.28          1.89         3.16 o                         
  -2  -1  18         76.71         82.41         6.21 o                         
  -1  -1  18        158.50        172.70         9.14 o                         
   0  -1  18          1.81          1.22         3.61 o                         
   1  -1  18         55.30         37.50         4.63 o                         
   2  -1  18          0.37          4.99         2.31 o                         
   3  -1  18         67.41         65.00         5.00 o                         
   4  -1  18          0.26          4.45         3.62 o                         
   5  -1  18          1.10          0.57         3.43 o                         
  -2   0  18        154.47        164.97        10.57 o                         
  -1   0  18         10.56         12.65         3.18 o                         
   0   0  18          5.69         11.06         4.79 o                         
   1   0  18          0.07          6.00         3.08 o                         
   2   0  18         47.65         49.24         4.16 o                         
   3   0  18          8.10         11.32         3.72 o                         
   4   0  18         53.54         42.43         6.59 o                         
   5   0  18          9.17          5.49         4.29 o                         
   6   0  18          4.13          2.96         4.55 o                         
  -2   1  18          0.19          2.91         3.52 o                         
  -1   1  18         24.40         27.59         3.62 o                         
   0   1  18         60.50         58.46         4.30 o                         
   1   1  18          6.10          2.80         3.20 o                         
   2   1  18          1.27          4.54         4.34 o                         
   3   1  18         33.74         28.41         3.31 o                         
   4   1  18          4.15          6.03         2.83 o                         
   5   1  18         67.16         70.55         6.22 o                         
   6   1  18         89.20         82.04         5.77 o                         
  -1   2  18          9.37          9.66         3.30 o                         
   0   2  18          2.94          2.70         2.61 o                         
   1   2  18          4.39          3.98         3.34 o                         
   2   2  18         35.65         39.18         3.38 o                         
   3   2  18          0.02          2.60         3.02 o                         
   4   2  18          2.13          2.02         2.66 o                         
   5   2  18        194.13        214.78         7.22 o                         
   6   2  18          1.91          4.23         4.22 o                         
  -1   3  18         47.83         53.27         4.64 o                         
   0   3  18         19.46         21.13         3.42 o                         
   1   3  18          1.37          5.69         2.57 o                         
   2   3  18         33.35         27.22         3.02 o                         
   3   3  18         88.79        109.25         5.14 o                         
   4   3  18         32.51         35.02         3.20 o                         
   5   3  18         67.11         71.29         5.61 o                         
   6   3  18        142.62        167.01        13.16 o                         
   0   4  18        123.71        111.98         4.99 o                         
   1   4  18        181.21        189.31         7.46 o                         
   2   4  18        112.41        114.17         5.12 o                         
   3   4  18         93.31         93.63         4.54 o                         
   4   4  18        111.98        106.58         4.47 o                         
   5   4  18         17.19         23.67         6.22 o                         
   6   4  18        158.76        167.03         7.00 o                         
   2   5  18        136.55        155.29         7.76 o                         
   3   5  18         69.78         65.67         4.47 o                         
   4   5  18          7.88          5.51         4.32 o                         
   5   5  18          4.44          2.26         4.29 o                         
   1  -3  19          3.14         10.28         4.86 o                         
  -1  -2  19         67.46         74.70         8.81 o                         
   0  -2  19          0.11          7.30         4.89 o                         
   1  -2  19         42.70         51.68         4.95 o                         
   2  -2  19         37.39         42.18         3.87 o                         
   3  -2  19         45.50         53.86         4.39 o                         
  -1  -1  19          1.81          4.95         6.16 o                         
   0  -1  19         74.58         78.76         6.04 o                         
   1  -1  19          7.04          7.41         3.44 o                         
   2  -1  19         21.95         29.88         3.31 o                         
   3  -1  19          1.39          2.07         2.81 o                         
   4  -1  19          7.15          8.99         4.81 o                         
  -1   0  19         27.36         24.91         3.96 o                         
   0   0  19         50.07         46.28         5.64 o                         
   1   0  19         45.44         44.47         4.95 o                         
   2   0  19         70.95         71.75         4.92 o                         
   3   0  19         19.22         20.89         4.23 o                         
   4   0  19         14.77         19.47         4.37 o                         
   5   0  19         63.63         66.77         5.96 o                         
  -1   1  19         86.43         96.65         5.47 o                         
   0   1  19          0.44          3.95         2.96 o                         
   1   1  19         65.57         52.11         7.84 o                         
   2   1  19          5.74          8.18         3.66 o                         
   3   1  19         14.15         25.74         3.83 o                         
   4   1  19         59.54         66.16         4.97 o                         
   5   1  19          4.95          1.39         3.77 o                         
   0   2  19        106.66        106.51         5.71 o                         
   1   2  19          4.71          6.94         4.34 o                         
   2   2  19         23.58         22.23         3.45 o                         
   3   2  19          2.41          6.00         3.41 o                         
   4   2  19          0.40          4.84         2.86 o                         
   5   2  19         43.94         43.17         4.49 o                         
   1   3  19         39.52         51.56         5.59 o                         
   2   3  19          1.47          0.17         3.37 o                         
   3   3  19         18.90         19.31         4.11 o                         
   4   3  19          0.89         -0.72         2.93 o                         
   5   3  19          2.46          4.48         3.27 o                         
   2   4  19         31.09         30.22         4.31 o                         
   3   4  19         27.20         32.59         4.42 o                         
   4   4  19        114.73        113.77         8.17 o                         
   5   4  19          8.68          3.43         3.83 o                         
   1   0  20          2.10          8.02         3.58 o                         
   2   0  20          4.63          9.43         2.93 o                         
   3   0  20          3.33          4.62         7.47 o                         
   1   1  20         16.14         20.73         4.22 o                         
   2   1  20        132.48        138.92         7.27 o                         
   3   1  20          5.71         18.93         5.10 o                         
   2   2  20          0.11          1.56         3.88 o                         
   3   2  20         98.10        118.22        10.08 o                         
                                                                                
