# Supplementary material for: Synthesis and spectroscopic and structural characterization of spiro­[indoline-3,3′-indolizine]s formed by 1,3-dipolar cyclo­additions between isatins, pipecolic acid and an electron-deficient alkene
Source: Acta Crystallogr C Struct Chem. 2021 Aug 6;77(Pt 9):496–504. doi: 10.1107/S2053229621007142 (PMC8418672; doi:10.1107/S2053229621007142)
Supplement: Supplementary file 4 [file c-77-00496-IIIsup4.hkl]

data_III                                                                        
_shelx_title ' d198cg'                                                          
_shelx_refln_list_code          4                                               
_shelx_F_calc_maximum      113.66                                               
_exptl_crystal_F_000       428.00                                               
_reflns_d_resolution_high  0.7491                                               
                                                                                
loop_                                                                           
 _space_group_symop_operation_xyz                                               
 'x, y, z'                                                                      
 '-x, -y, -z'                                                                   
                                                                                
_cell_length_a     8.6535                                                       
_cell_length_b     9.2064                                                       
_cell_length_c    14.4327                                                       
_cell_angle_alpha  72.660                                                       
_cell_angle_beta   74.539                                                       
_cell_angle_gamma  65.930                                                       
                                                                                
_shelx_F_squared_multiplier     1.000                                           
                                                                                
loop_                                                                           
 _refln_index_h                                                                 
 _refln_index_k                                                                 
 _refln_index_l                                                                 
 _refln_F_squared_calc                                                          
 _refln_F_squared_meas                                                          
 _refln_F_squared_sigma                                                         
 _refln_observed_status                                                         
   1   0   0       1117.33       1035.92        15.20 o                         
   2   0   0       1493.86       1471.32        18.63 o                         
   3   0   0       1071.92       1094.03        14.61 o                         
   4   0   0          7.60         17.97         1.22 o                         
   5   0   0        681.83        658.57         9.11 o                         
   6   0   0          3.41         12.20         1.27 o                         
   7   0   0         86.33         80.24         2.92 o                         
   8   0   0         29.11         40.75         2.49 o                         
   9   0   0         22.28         24.31         2.30 o                         
  10   0   0         26.24         24.18         3.40 o                         
 -10   1   0          0.78          1.13         1.89 o                         
  -9   1   0          7.40          7.40         1.56 o                         
  -8   1   0          8.88         13.93         1.85 o                         
  -7   1   0          0.76          0.93         1.13 o                         
  -6   1   0          0.34         -0.16         0.89 o                         
  -5   1   0        574.58        587.30         8.18 o                         
  -4   1   0       1352.53       1415.97        27.04 o                         
  -3   1   0          9.15          7.66         0.89 o                         
  -2   1   0         47.17         39.82         1.27 o                         
  -1   1   0        408.78        377.19         4.05 o                         
   0   1   0       5938.03       5028.76       378.36 o                         
   1   1   0       1789.04       1622.14        30.55 o                         
   2   1   0        102.85         95.20         1.78 o                         
   3   1   0        402.49        378.08         4.94 o                         
   4   1   0        699.97        681.48         8.96 o                         
   5   1   0         17.53         20.21         1.56 o                         
   6   1   0        475.73        465.47         7.87 o                         
   7   1   0         26.44         25.32         2.12 o                         
   8   1   0          5.63          7.29         1.44 o                         
   9   1   0          1.21         -0.47         1.37 o                         
  10   1   0          0.03          0.32         1.64 o                         
  -9   2   0         70.70         80.46         3.78 o                         
  -8   2   0        145.54        149.16         4.71 o                         
  -7   2   0          0.00         -0.94         0.94 o                         
  -6   2   0        314.62        282.13         5.68 o                         
  -5   2   0         68.58         66.56         2.81 o                         
  -4   2   0         31.35         33.98         2.01 o                         
  -3   2   0        417.53        467.19         7.43 o                         
  -2   2   0        457.74        484.92         5.90 o                         
  -1   2   0         36.84         33.43         1.31 o                         
   0   2   0         98.79         85.41         2.03 o                         
   1   2   0       6572.25       6243.47       157.70 o                         
   2   2   0        309.94        344.76         5.42 o                         
   3   2   0         77.06         77.46         1.89 o                         
   4   2   0       1538.43       1576.99        19.47 o                         
   5   2   0        164.34        185.83         3.97 o                         
   6   2   0        265.69        286.30         6.49 o                         
   7   2   0          5.67          6.88         1.52 o                         
   8   2   0          5.02          3.16         1.42 o                         
   9   2   0         11.25         13.96         2.36 o                         
  10   2   0          3.15          1.41         1.80 o                         
  -9   3   0          5.95          3.73         2.19 o                         
  -8   3   0        196.29        191.43         5.42 o                         
  -7   3   0         15.45         23.13         2.04 o                         
  -6   3   0         35.27         45.61         3.15 o                         
  -5   3   0          2.32          3.20         1.09 o                         
  -4   3   0          2.17          3.31         1.93 o                         
  -3   3   0         66.75         59.38         2.36 o                         
  -2   3   0         21.91         20.47         1.66 o                         
  -1   3   0        654.25        674.98         8.85 o                         
   0   3   0        434.47        470.17         6.37 o                         
   1   3   0          8.18          8.33         0.90 o                         
   2   3   0        177.86        189.47         3.14 o                         
   3   3   0         38.53         50.38         1.89 o                         
   4   3   0        333.27        326.06         7.10 o                         
   5   3   0        358.98        375.34         5.79 o                         
   6   3   0          3.62          5.11         0.89 o                         
   7   3   0        151.68        149.50         3.81 o                         
   8   3   0         12.00         14.38         1.77 o                         
   9   3   0         51.58         52.09         3.49 o                         
  10   3   0         83.38         81.87         3.57 o                         
  11   3   0        106.47        120.99         8.31 o                         
  -8   4   0          2.73          3.23         2.41 o                         
  -7   4   0         37.13         33.73         3.58 o                         
  -6   4   0         53.41         57.87         4.39 o                         
  -5   4   0        382.85        371.79         9.59 o                         
  -4   4   0          6.21          4.85         1.49 o                         
  -3   4   0         50.33         49.43         2.28 o                         
  -2   4   0         31.41         39.69         2.39 o                         
  -1   4   0         15.60         15.51         0.88 o                         
   0   4   0        208.87        216.01         3.79 o                         
   1   4   0          3.49          5.43         0.90 o                         
   2   4   0        120.63        114.75         2.68 o                         
   3   4   0        343.95        363.65         5.87 o                         
   4   4   0         99.15         86.41         2.72 o                         
   5   4   0        190.53        194.97         4.12 o                         
   6   4   0          8.95          9.94         1.40 o                         
   7   4   0        238.67        229.68         5.14 o                         
   8   4   0          9.07          5.84         1.48 o                         
   9   4   0         78.81         76.77         4.47 o                         
  10   4   0          0.09         -1.45         2.47 o                         
  11   4   0        100.76         94.79         7.58 o                         
  -7   5   0         16.26         16.50         3.21 o                         
  -6   5   0          4.75          5.96         2.01 o                         
  -5   5   0         10.65         12.65         1.85 o                         
  -4   5   0         18.61         18.17         1.82 o                         
  -3   5   0          7.09          7.46         1.14 o                         
  -2   5   0         51.95         60.83         1.89 o                         
  -1   5   0        335.76        372.38         5.92 o                         
   0   5   0        136.31        135.79         3.27 o                         
   1   5   0         88.10         75.73         2.37 o                         
   2   5   0         29.20         32.83         1.86 o                         
   3   5   0         58.44         66.56         2.60 o                         
   4   5   0        137.42        157.72         4.09 o                         
   5   5   0        126.24        130.59         3.29 o                         
   6   5   0          3.89          3.64         1.28 o                         
   7   5   0        132.39        126.51         3.95 o                         
   8   5   0         64.16         64.82         3.38 o                         
   9   5   0        105.99        104.60         4.06 o                         
  10   5   0          5.57          6.67         2.30 o                         
  11   5   0          0.52          0.68         3.62 o                         
  -6   6   0         29.65         26.86         3.76 o                         
  -5   6   0          0.78          0.58         1.53 o                         
  -4   6   0          4.20          2.46         1.38 o                         
  -3   6   0         35.64         34.20         1.81 o                         
  -2   6   0        292.06        283.44         5.07 o                         
  -1   6   0         38.58         33.91         2.01 o                         
   0   6   0        112.13        112.90         3.74 o                         
   1   6   0        713.87        703.06        10.54 o                         
   2   6   0        171.56        190.81         5.25 o                         
   3   6   0          5.60         28.18         1.68 o                         
   4   6   0        268.03        290.15         5.90 o                         
   5   6   0         92.19         93.89         2.78 o                         
   6   6   0         66.77         64.82         2.70 o                         
   7   6   0        106.45         97.33         3.67 o                         
   8   6   0         13.44         21.83         2.31 o                         
   9   6   0         17.04         21.99         2.33 o                         
  10   6   0         36.81         31.68         2.79 o                         
  -5   7   0          4.73          3.29         1.43 o                         
  -4   7   0         10.39          9.54         1.66 o                         
  -3   7   0         15.20         15.55         1.70 o                         
  -2   7   0          9.46         10.51         1.45 o                         
  -1   7   0        190.19        192.64         4.89 o                         
   0   7   0         11.29          5.19         1.59 o                         
   1   7   0        523.22        504.31         8.44 o                         
   2   7   0       1476.21       1415.76        17.43 o                         
   3   7   0         61.41         56.27         2.76 o                         
   4   7   0        747.88        769.40        10.98 o                         
   5   7   0        109.86        108.17         3.35 o                         
   6   7   0        100.02         94.16         3.05 o                         
   7   7   0          0.72          1.37         1.17 o                         
   8   7   0         16.72         12.81         1.82 o                         
   9   7   0        104.81        106.66         3.96 o                         
  10   7   0          0.47         -1.75         1.75 o                         
  -4   8   0          2.07          2.82         1.80 o                         
  -3   8   0        130.26        120.85         4.14 o                         
  -2   8   0        430.97        396.93         7.81 o                         
  -1   8   0        585.24        562.26         9.68 o                         
   0   8   0          0.19          0.84         1.46 o                         
   1   8   0        108.96         99.33         4.34 o                         
   2   8   0          9.96         11.13         1.83 o                         
   3   8   0          4.80          4.91         1.30 o                         
   4   8   0        715.32        719.32        13.21 o                         
   5   8   0         51.92         57.19         3.35 o                         
   6   8   0        121.06        130.23         4.90 o                         
   7   8   0          0.01         -0.89         0.89 o                         
   8   8   0          4.00          2.47         1.40 o                         
   9   8   0         25.63         23.93         2.24 o                         
  10   8   0         44.41         48.61         4.25 o                         
  -3   9   0         25.08         25.88         2.95 o                         
  -2   9   0         29.02         31.97         2.68 o                         
  -1   9   0         95.26         97.55         4.15 o                         
   0   9   0          0.05          3.56         1.97 o                         
   1   9   0          8.61          7.25         1.37 o                         
   2   9   0        237.51        229.67         5.73 o                         
   3   9   0         15.12         17.09         1.90 o                         
   4   9   0          0.58          1.09         1.35 o                         
   5   9   0        317.73        315.45         6.97 o                         
   6   9   0         45.24         48.75         2.37 o                         
   7   9   0         23.11         19.55         2.05 o                         
   8   9   0          2.44         -1.21         2.86 o                         
   9   9   0         25.82         21.95         2.92 o                         
  -2  10   0         90.71         91.90         6.07 o                         
  -1  10   0          1.84          3.22         2.29 o                         
   0  10   0          8.97         12.63         2.15 o                         
   1  10   0         13.11         16.65         2.56 o                         
   2  10   0          4.20         -0.71         1.91 o                         
   3  10   0         13.65         16.92         2.18 o                         
   4  10   0          8.00          8.20         1.63 o                         
   5  10   0         92.61         94.51         4.50 o                         
   6  10   0         11.40          9.55         1.62 o                         
   7  10   0         11.88         13.60         2.12 o                         
   8  10   0          8.47          8.75         2.15 o                         
   1  11   0          0.73         -3.50         3.57 o                         
   2  11   0         63.77         75.00         6.34 o                         
   3  11   0          6.47         13.40         2.42 o                         
   4  11   0        104.14        106.91         4.86 o                         
   5  11   0          0.39          1.90         2.07 o                         
   6  11   0          9.25          8.34         2.54 o                         
   7  11   0          2.04          1.28         2.25 o                         
  -6 -11   1         36.19         35.69         3.25 o                         
  -5 -11   1         73.01         78.59         3.67 o                         
  -4 -11   1         14.03         17.41         2.64 o                         
  -3 -11   1         78.11         79.58         5.11 o                         
  -2 -11   1         65.05         76.76         5.34 o                         
  -1 -11   1         12.37         12.41         2.63 o                         
  -8 -10   1          5.84          4.10         2.29 o                         
  -7 -10   1         99.44        102.32         5.14 o                         
  -6 -10   1          9.82          7.62         1.39 o                         
  -5 -10   1        118.32        137.84         5.28 o                         
  -4 -10   1        107.77        122.49         3.93 o                         
  -3 -10   1          0.92         -0.32         1.39 o                         
  -2 -10   1          8.26          9.54         2.41 o                         
  -1 -10   1          0.01         -1.75         1.75 o                         
   0 -10   1         28.85         31.63         2.85 o                         
   1 -10   1         66.07         73.40         3.85 o                         
  -9  -9   1         15.02         12.34         1.77 o                         
  -8  -9   1          1.82          0.50         1.67 o                         
  -7  -9   1          3.22          6.42         1.64 o                         
  -6  -9   1         16.12         19.60         2.11 o                         
  -5  -9   1         18.86         23.23         2.17 o                         
  -4  -9   1          0.68          1.38         1.46 o                         
  -3  -9   1         46.34         45.61         2.45 o                         
  -2  -9   1          8.28          7.80         1.88 o                         
  -1  -9   1         29.86         33.73         3.06 o                         
   0  -9   1         25.81         27.83         2.55 o                         
   1  -9   1         26.31         24.34         2.28 o                         
   2  -9   1         29.94         30.09         3.39 o                         
   3  -9   1          3.32          2.43         1.84 o                         
 -10  -8   1         56.16         56.51         3.67 o                         
  -9  -8   1         10.87          8.59         1.86 o                         
  -8  -8   1          2.65          3.33         1.61 o                         
  -7  -8   1          6.50          7.20         1.70 o                         
  -6  -8   1         54.74         54.26         2.86 o                         
  -5  -8   1         73.08         81.21         3.50 o                         
  -4  -8   1          1.87          4.00         1.40 o                         
  -3  -8   1       1085.55       1054.90        14.42 o                         
  -2  -8   1          2.54          0.75         0.99 o                         
  -1  -8   1        414.90        423.12         7.40 o                         
   0  -8   1          2.45          2.91         1.63 o                         
   1  -8   1         11.44         13.98         1.87 o                         
   2  -8   1         21.76         19.76         1.99 o                         
   3  -8   1         23.47         23.64         2.21 o                         
   4  -8   1         70.41         66.99         3.93 o                         
 -10  -7   1          6.77          2.47         1.87 o                         
  -9  -7   1         24.70         21.48         1.96 o                         
  -8  -7   1         50.05         44.87         2.50 o                         
  -7  -7   1         38.90         39.66         2.60 o                         
  -6  -7   1          2.95          5.79         1.24 o                         
  -5  -7   1         66.99         75.89         3.15 o                         
  -4  -7   1        120.36        129.76         3.70 o                         
  -3  -7   1         39.17         46.67         2.44 o                         
  -2  -7   1        154.20        150.34         3.51 o                         
  -1  -7   1         67.60         72.37         2.96 o                         
   0  -7   1         98.97         98.27         3.95 o                         
   1  -7   1         27.17         29.84         2.46 o                         
   2  -7   1          0.21         -1.04         1.04 o                         
   3  -7   1         15.03         14.69         1.71 o                         
   4  -7   1          1.56          0.21         1.38 o                         
   5  -7   1         69.70         60.92         4.01 o                         
 -10  -6   1          5.37          2.12         2.29 o                         
  -9  -6   1          0.62         -0.79         1.60 o                         
  -8  -6   1        225.98        225.11         5.69 o                         
  -7  -6   1        148.46        146.05         4.25 o                         
  -6  -6   1         14.09         16.35         1.89 o                         
  -5  -6   1          9.10          8.69         1.23 o                         
  -4  -6   1        160.96        146.79         3.42 o                         
  -3  -6   1         62.65         53.92         2.52 o                         
  -2  -6   1         68.46         67.01         2.73 o                         
  -1  -6   1         18.41         13.31         1.01 o                         
   0  -6   1         10.83         12.42         1.70 o                         
   1  -6   1         72.61         73.78         2.83 o                         
   2  -6   1          5.84          4.42         1.03 o                         
   3  -6   1        244.55        243.80         4.36 o                         
   4  -6   1         20.90         21.11         1.82 o                         
   5  -6   1         97.15         90.49         4.43 o                         
   6  -6   1          0.03          0.45         2.22 o                         
 -10  -5   1         58.73         59.77         3.56 o                         
  -9  -5   1         75.13         73.54         3.55 o                         
  -8  -5   1        495.60        494.50         9.16 o                         
  -7  -5   1        318.32        307.02         6.34 o                         
  -6  -5   1        345.65        351.96         6.60 o                         
  -5  -5   1        453.04        427.47         7.19 o                         
  -4  -5   1         41.24         42.93         1.56 o                         
  -3  -5   1        143.45        126.76         3.10 o                         
  -2  -5   1          0.15          2.91         0.86 o                         
  -1  -5   1        126.79        130.82         2.50 o                         
   0  -5   1          8.22          9.20         1.21 o                         
   1  -5   1         36.82         38.77         2.05 o                         
   2  -5   1        218.67        239.16         3.97 o                         
   3  -5   1         10.08         10.73         1.42 o                         
   4  -5   1         36.31         38.79         2.56 o                         
   5  -5   1          8.05          9.71         1.92 o                         
   6  -5   1         74.41         85.36         4.68 o                         
   7  -5   1         15.90         17.81         3.66 o                         
 -10  -4   1         13.47          9.03         2.28 o                         
  -9  -4   1          0.32          1.39         2.02 o                         
  -8  -4   1          0.31          0.39         1.31 o                         
  -7  -4   1         37.53         33.88         2.43 o                         
  -6  -4   1         21.20         22.45         2.00 o                         
  -5  -4   1         35.38         25.80         1.75 o                         
  -4  -4   1        201.20        229.23         4.37 o                         
  -3  -4   1        650.09        654.47        10.60 o                         
  -2  -4   1        575.44        581.77         7.69 o                         
  -1  -4   1         38.48         39.56         1.40 o                         
   0  -4   1         22.27         25.29         1.51 o                         
   1  -4   1         41.11         47.35         1.99 o                         
   2  -4   1          1.51          1.31         0.72 o                         
   3  -4   1         56.40         59.26         2.51 o                         
   4  -4   1         51.20         61.92         3.37 o                         
   5  -4   1          4.04          4.24         1.94 o                         
   6  -4   1          1.95          1.64         1.81 o                         
   7  -4   1        310.20        322.22         9.74 o                         
   8  -4   1        607.45        610.33        15.12 o                         
 -10  -3   1         48.01         46.95         3.51 o                         
  -9  -3   1         40.46         41.62         2.25 o                         
  -8  -3   1        270.44        262.06         5.63 o                         
  -7  -3   1        434.07        460.35         7.25 o                         
  -6  -3   1         87.49         94.20         2.42 o                         
  -5  -3   1         56.28         47.18         2.27 o                         
  -4  -3   1        693.07        693.12         9.36 o                         
  -3  -3   1        306.67        351.60         5.74 o                         
  -2  -3   1        201.54        203.56         3.78 o                         
  -1  -3   1        107.38        104.81         2.25 o                         
   0  -3   1         95.32         92.79         1.92 o                         
   1  -3   1         37.77         34.53         1.49 o                         
   2  -3   1        518.16        520.96         9.47 o                         
   3  -3   1        882.89        883.39        13.27 o                         
   4  -3   1        296.77        304.90         6.05 o                         
   5  -3   1        139.48        138.87         4.46 o                         
   6  -3   1        106.93        100.80         4.26 o                         
   7  -3   1         25.76         38.41         2.95 o                         
   8  -3   1        110.99        124.70         4.94 o                         
   9  -3   1        256.48        243.17         7.41 o                         
 -10  -2   1          9.52          6.00         2.41 o                         
  -9  -2   1         41.97         41.18         2.81 o                         
  -8  -2   1         73.09         75.01         2.75 o                         
  -7  -2   1         47.24         53.85         3.14 o                         
  -6  -2   1        352.00        357.19         6.39 o                         
  -5  -2   1        342.61        327.06         5.30 o                         
  -4  -2   1         53.04         56.30         1.90 o                         
  -3  -2   1        111.29        112.94         2.34 o                         
  -2  -2   1          1.33          0.27         0.78 o                         
  -1  -2   1        344.92        301.11         3.88 o                         
   0  -2   1        162.33        159.37         2.31 o                         
   1  -2   1       2746.36       2518.99        27.76 o                         
   2  -2   1         32.09         32.32         1.28 o                         
   3  -2   1         45.83         48.14         1.92 o                         
   4  -2   1          2.07          2.07         0.78 o                         
   5  -2   1         18.54         23.78         1.66 o                         
   6  -2   1         67.51         69.13         2.92 o                         
   7  -2   1          0.01          1.21         1.22 o                         
   8  -2   1        161.68        180.54         4.77 o                         
   9  -2   1          4.99          3.18         1.61 o                         
 -10  -1   1         65.97         68.14         4.21 o                         
  -9  -1   1          8.64         10.44         2.04 o                         
  -8  -1   1         10.90         15.61         1.94 o                         
  -7  -1   1        110.63        124.65         3.73 o                         
  -6  -1   1        433.35        405.82         6.86 o                         
  -5  -1   1         23.36         19.02         1.50 o                         
  -4  -1   1        209.10        233.66         3.71 o                         
  -3  -1   1        205.82        211.59         3.18 o                         
  -2  -1   1       1880.09       1774.49        17.81 o                         
  -1  -1   1       9605.09       9142.79       214.81 o                         
   0  -1   1        605.56        586.53         5.87 o                         
   1  -1   1       1332.77       1308.08        13.15 o                         
   2  -1   1        446.89        438.71         5.21 o                         
   3  -1   1        143.92        160.50         3.04 o                         
   4  -1   1        672.43        717.92        18.57 o                         
   5  -1   1        509.06        544.14         7.61 o                         
   6  -1   1         74.78         76.67         2.52 o                         
   7  -1   1         40.59         59.22         2.42 o                         
   8  -1   1          2.96          4.49         1.27 o                         
   9  -1   1         21.34         21.98         2.25 o                         
  10  -1   1         36.43         31.06         4.00 o                         
 -10   0   1         29.64         30.99         3.75 o                         
  -9   0   1          0.64         -0.26         1.29 o                         
  -8   0   1         68.79         62.56         3.10 o                         
  -7   0   1        168.13        152.98         3.92 o                         
  -6   0   1       1095.21       1115.59        14.62 o                         
  -5   0   1        569.48        597.82         9.85 o                         
  -4   0   1        180.93        191.99         5.45 o                         
  -3   0   1        510.00        511.03         6.65 o                         
  -2   0   1       1735.81       1647.05        19.39 o                         
  -1   0   1          0.01          0.27         0.36 o                         
   1   0   1        227.68        243.00         4.37 o                         
   2   0   1      12918.16      12699.10       308.01 o                         
   3   0   1       1659.87       1664.75        23.32 o                         
   4   0   1        157.40        168.11         3.76 o                         
   5   0   1         16.14         25.55         1.56 o                         
   6   0   1         17.42         15.20         1.38 o                         
   7   0   1         91.30         92.02         2.86 o                         
   8   0   1         22.15         20.24         1.66 o                         
   9   0   1          2.92          4.03         1.37 o                         
  10   0   1         15.48         15.16         3.37 o                         
  -9   1   1         17.18         20.50         2.32 o                         
  -8   1   1          1.28          1.35         1.27 o                         
  -7   1   1        115.90        102.74         3.42 o                         
  -6   1   1        134.12        119.81         3.29 o                         
  -5   1   1         49.14         55.52         2.28 o                         
  -4   1   1        496.44        499.99        10.34 o                         
  -3   1   1       1335.14       1391.30        18.85 o                         
  -2   1   1       8736.76       8577.75       247.45 o                         
  -1   1   1        953.90        932.30        10.55 o                         
   0   1   1       1042.71       1020.13        19.50 o                         
   1   1   1        552.94        548.05         6.27 o                         
   2   1   1        253.44        241.83         3.15 o                         
   3   1   1          3.07          7.02         0.89 o                         
   4   1   1        102.48         82.18         2.35 o                         
   5   1   1       1128.45       1126.97        36.70 o                         
   6   1   1         26.51         27.02         2.26 o                         
   7   1   1         15.31         19.38         1.70 o                         
   8   1   1          3.17          4.58         1.23 o                         
   9   1   1         64.35         71.63         3.73 o                         
  10   1   1         20.34         18.62         2.40 o                         
  -9   2   1        102.89        112.85         5.69 o                         
  -8   2   1          0.19          0.05         1.68 o                         
  -7   2   1        110.40        103.81         3.44 o                         
  -6   2   1        117.13        104.50         3.14 o                         
  -5   2   1         23.28         26.87         1.91 o                         
  -4   2   1        236.11        237.10         4.77 o                         
  -3   2   1        256.86        258.06         4.33 o                         
  -2   2   1       2371.03       2338.67        23.58 o                         
  -1   2   1       2929.84       2953.13        39.48 o                         
   0   2   1       2008.83       1918.79        22.25 o                         
   1   2   1        908.57        895.53        10.18 o                         
   2   2   1        440.78        422.98         5.81 o                         
   3   2   1          9.93         11.82         0.92 o                         
   4   2   1        312.25        289.17         4.11 o                         
   5   2   1        396.92        401.78         9.22 o                         
   6   2   1        230.25        250.58         5.04 o                         
   7   2   1          9.51         11.89         1.53 o                         
   8   2   1          1.29          1.30         1.35 o                         
   9   2   1         57.96         65.21         3.00 o                         
  10   2   1         48.57         48.98         3.07 o                         
  11   2   1         12.20         11.14         2.52 o                         
  -8   3   1         20.91         22.52         2.26 o                         
  -7   3   1          0.92          2.51         1.32 o                         
  -6   3   1        234.61        238.81         5.49 o                         
  -5   3   1          0.01          0.11         1.04 o                         
  -4   3   1        192.93        196.98         4.13 o                         
  -3   3   1         66.38         62.17         2.23 o                         
  -2   3   1        507.47        489.86         7.15 o                         
  -1   3   1        270.42        231.53         3.93 o                         
   0   3   1        194.00        183.45         3.33 o                         
   1   3   1         73.30         63.44         1.92 o                         
   2   3   1       1164.31       1178.70        13.65 o                         
   3   3   1        930.50        985.59        11.28 o                         
   4   3   1         87.48         90.67         2.64 o                         
   5   3   1          0.24          0.23         0.82 o                         
   6   3   1        233.37        239.38         4.13 o                         
   7   3   1        252.42        251.34         5.09 o                         
   8   3   1        157.27        153.06         4.20 o                         
   9   3   1         31.56         35.32         2.66 o                         
  10   3   1        760.59        767.99        12.56 o                         
  11   3   1         56.50         55.83         4.53 o                         
  -8   4   1         21.22         18.74         4.14 o                         
  -7   4   1         42.45         43.12         5.14 o                         
  -6   4   1        200.47        198.37         7.04 o                         
  -5   4   1         72.50         80.30         4.52 o                         
  -4   4   1         64.39         67.40         3.52 o                         
  -3   4   1        296.06        309.61         5.57 o                         
  -2   4   1        136.78        142.96         3.76 o                         
  -1   4   1        765.15        748.21         8.82 o                         
   0   4   1          6.84          6.80         1.05 o                         
   1   4   1         80.55         77.01         2.16 o                         
   2   4   1       1866.06       1868.02        23.51 o                         
   3   4   1          5.64          6.27         0.94 o                         
   4   4   1        553.61        599.56         7.31 o                         
   5   4   1        461.39        495.32         8.04 o                         
   6   4   1         16.87         20.69         1.82 o                         
   7   4   1         48.46         48.76         2.68 o                         
   8   4   1         57.43         62.39         3.52 o                         
   9   4   1          0.04          0.48         1.88 o                         
  10   4   1          7.56          5.80         2.41 o                         
  11   4   1         90.70         73.36         5.56 o                         
  -7   5   1         40.00         47.16         4.27 o                         
  -6   5   1        152.22        150.68         7.37 o                         
  -5   5   1         26.62         27.62         2.38 o                         
  -4   5   1        150.20        141.45         4.22 o                         
  -3   5   1        103.25        101.75         2.91 o                         
  -2   5   1         58.75         67.34         2.30 o                         
  -1   5   1          1.37          1.55         0.72 o                         
   0   5   1         48.96         51.75         2.71 o                         
   1   5   1        974.10        984.34        14.10 o                         
   2   5   1          0.50         -0.42         0.57 o                         
   3   5   1          8.47         16.24         1.48 o                         
   4   5   1          3.94          2.81         0.87 o                         
   5   5   1        360.84        355.86         5.47 o                         
   6   5   1         92.59         91.30         3.60 o                         
   7   5   1         96.46         88.69         3.25 o                         
   8   5   1         60.88         55.15         3.06 o                         
   9   5   1        163.10        158.91         4.66 o                         
  10   5   1          0.53         -0.61         1.88 o                         
  11   5   1          1.14         -0.06         2.87 o                         
  -6   6   1          7.38          7.83         2.22 o                         
  -5   6   1          4.46          7.04         1.94 o                         
  -4   6   1          0.74          2.88         1.44 o                         
  -3   6   1        122.09        116.54         3.18 o                         
  -2   6   1        123.11        124.39         3.16 o                         
  -1   6   1         10.05         13.72         1.39 o                         
   0   6   1         79.35         73.65         3.25 o                         
   1   6   1         86.91         94.43         2.84 o                         
   2   6   1         34.60         35.09         2.22 o                         
   3   6   1          0.03         -0.38         0.83 o                         
   4   6   1         86.43         79.15         2.88 o                         
   5   6   1          6.21          9.33         1.24 o                         
   6   6   1        150.27        146.26         4.05 o                         
   7   6   1          3.65          1.66         1.13 o                         
   8   6   1         50.61         49.46         2.82 o                         
   9   6   1         45.88         48.24         2.89 o                         
  10   6   1          1.20          0.08         1.70 o                         
  11   6   1          4.27          1.47         4.73 o                         
  -5   7   1          0.04         -1.36         1.36 o                         
  -4   7   1         40.17         40.50         2.86 o                         
  -3   7   1        212.60        195.15         4.86 o                         
  -2   7   1        468.07        441.52         7.45 o                         
  -1   7   1        123.44        122.54         3.79 o                         
   0   7   1        239.47        231.10         5.91 o                         
   1   7   1         83.77         89.23         3.19 o                         
   2   7   1         27.21         30.26         1.58 o                         
   3   7   1       1535.33       1505.08        18.06 o                         
   4   7   1        369.27        360.27         7.02 o                         
   5   7   1        529.09        488.41        10.07 o                         
   6   7   1        527.69        497.31         7.84 o                         
   7   7   1          0.83          1.07         1.21 o                         
   8   7   1        121.13        120.07         3.64 o                         
   9   7   1          0.71          2.42         1.45 o                         
  10   7   1         86.86         74.01         3.61 o                         
  -4   8   1         29.86         26.81         3.83 o                         
  -3   8   1         12.28          9.96         1.71 o                         
  -2   8   1         18.67         17.66         1.88 o                         
  -1   8   1        240.18        234.23         5.91 o                         
   0   8   1        182.61        170.99         5.45 o                         
   1   8   1         26.28         27.07         2.23 o                         
   2   8   1        429.55        416.15         7.25 o                         
   3   8   1         14.71         13.11         1.63 o                         
   4   8   1        540.77        547.37         9.22 o                         
   5   8   1          4.67          6.38         1.51 o                         
   6   8   1         78.45         71.80         3.74 o                         
   7   8   1          3.66          3.33         1.16 o                         
   8   8   1          3.46          8.25         1.68 o                         
   9   8   1        124.35        145.74         4.18 o                         
  10   8   1         80.24         73.41         4.24 o                         
  -3   9   1         10.11         11.49         2.04 o                         
  -2   9   1         32.30         32.56         2.78 o                         
  -1   9   1         56.75         51.49         3.64 o                         
   0   9   1          5.66          6.42         1.43 o                         
   1   9   1         35.83         39.83         3.02 o                         
   2   9   1          1.05         -0.02         1.33 o                         
   3   9   1        170.29        175.41         3.92 o                         
   4   9   1        439.34        454.59         8.75 o                         
   5   9   1          5.86          7.75         1.64 o                         
   6   9   1         16.87         17.16         1.71 o                         
   7   9   1          0.02          2.81         1.94 o                         
   8   9   1        143.33        146.19         5.93 o                         
   9   9   1         77.04         74.39         4.22 o                         
  -2  10   1         42.88         40.35         3.38 o                         
  -1  10   1         10.63         10.86         2.02 o                         
   0  10   1         67.45         71.32         4.05 o                         
   1  10   1         22.40         17.23         2.07 o                         
   2  10   1         20.78         19.05         2.28 o                         
   3  10   1          1.45          0.09         1.60 o                         
   4  10   1         54.00         62.66         3.42 o                         
   5  10   1          5.17          3.57         1.59 o                         
   6  10   1         14.39         13.24         2.41 o                         
   7  10   1          0.70          0.25         1.65 o                         
   8  10   1          5.19          3.43         2.98 o                         
   9  10   1          0.00         -0.23         2.57 o                         
   0  11   1         26.22         23.98         2.83 o                         
   1  11   1         16.20         14.28         2.72 o                         
   2  11   1        113.65        123.24         9.93 o                         
   3  11   1         88.44         92.99         5.60 o                         
   4  11   1         15.37         21.49         2.56 o                         
   5  11   1          0.01         -1.66         1.66 o                         
   6  11   1         28.03         31.44         2.61 o                         
   7  11   1          9.02          6.84         3.52 o                         
  -5 -11   2          0.10         -1.51         1.63 o                         
  -4 -11   2         28.30         28.39         3.16 o                         
  -3 -11   2          5.73          5.80         2.08 o                         
  -2 -11   2         10.00         11.15         4.07 o                         
  -7 -10   2         70.48         80.66         4.70 o                         
  -6 -10   2          4.26          2.50         1.82 o                         
  -5 -10   2         41.98         49.78         3.00 o                         
  -4 -10   2         16.34         17.35         1.81 o                         
  -3 -10   2          8.15          6.34         1.65 o                         
  -2 -10   2         41.53         44.56         3.46 o                         
  -1 -10   2         41.92         46.14         3.65 o                         
   0 -10   2          0.01         -0.49         1.32 o                         
   1 -10   2         35.21         36.11         2.62 o                         
  -9  -9   2         94.14         85.68         6.06 o                         
  -8  -9   2         37.01         32.61         2.95 o                         
  -7  -9   2        158.08        171.39         4.89 o                         
  -6  -9   2          0.00         -0.61         1.43 o                         
  -5  -9   2         27.85         22.59         2.07 o                         
  -4  -9   2         17.34         15.53         1.83 o                         
  -3  -9   2         62.23         66.32         2.92 o                         
  -2  -9   2          6.25          7.57         1.65 o                         
  -1  -9   2        178.45        182.67         5.95 o                         
   0  -9   2         29.48         24.26         2.12 o                         
   1  -9   2        121.50        119.61         3.71 o                         
   2  -9   2         74.07         73.40         3.72 o                         
   3  -9   2          8.34          3.98         2.22 o                         
  -9  -8   2         24.01         20.30         2.75 o                         
  -8  -8   2         20.03         25.14         1.94 o                         
  -7  -8   2          0.04          0.58         1.34 o                         
  -6  -8   2        298.68        296.22         6.69 o                         
  -5  -8   2         46.88         50.18         2.47 o                         
  -4  -8   2         44.54         44.78         2.58 o                         
  -3  -8   2        220.62        226.43         4.65 o                         
  -2  -8   2        144.63        145.46         3.60 o                         
  -1  -8   2          6.76          5.90         1.52 o                         
   0  -8   2          0.05          1.18         1.34 o                         
   1  -8   2         48.78         49.77         2.85 o                         
   2  -8   2          2.13          3.73         1.74 o                         
   3  -8   2          4.76          3.89         1.60 o                         
   4  -8   2          9.45         11.94         2.61 o                         
 -10  -7   2          1.89         -2.33         2.33 o                         
  -9  -7   2          2.96         -1.22         1.45 o                         
  -8  -7   2         26.81         29.87         2.43 o                         
  -7  -7   2        167.00        142.50         4.07 o                         
  -6  -7   2         57.17         57.64         2.26 o                         
  -5  -7   2         67.39         51.16         2.85 o                         
  -4  -7   2        305.19        286.32         5.61 o                         
  -3  -7   2         72.36         72.31         3.24 o                         
  -2  -7   2        912.94        912.15        11.74 o                         
  -1  -7   2        224.94        210.89         4.30 o                         
   0  -7   2        573.07        562.49         9.59 o                         
   1  -7   2         16.09         12.48         1.70 o                         
   2  -7   2         53.17         50.59         2.55 o                         
   3  -7   2         10.10         10.26         1.51 o                         
   4  -7   2         25.46         25.88         2.32 o                         
   5  -7   2         53.57         54.37         3.00 o                         
 -10  -6   2          0.03          0.01         2.30 o                         
  -9  -6   2          8.65          7.03         1.76 o                         
  -8  -6   2         18.64         16.11         1.92 o                         
  -7  -6   2          9.55          8.29         1.52 o                         
  -6  -6   2        520.90        525.95         7.86 o                         
  -5  -6   2        241.18        240.53         4.43 o                         
  -4  -6   2         75.10         60.74         2.42 o                         
  -3  -6   2         25.24         23.62         1.82 o                         
  -2  -6   2         83.41         80.59         2.68 o                         
  -1  -6   2          0.59          1.81         0.67 o                         
   0  -6   2        572.96        547.64         9.64 o                         
   1  -6   2        110.21        113.27         3.34 o                         
   2  -6   2          6.61         10.07         1.32 o                         
   3  -6   2          3.55          2.88         1.05 o                         
   4  -6   2          2.91          6.28         1.28 o                         
   5  -6   2         18.25         16.38         1.97 o                         
   6  -6   2          5.55          4.40         2.46 o                         
 -10  -5   2         28.64         24.23         2.71 o                         
  -9  -5   2          0.01          3.05         1.53 o                         
  -8  -5   2         56.34         60.03         3.13 o                         
  -7  -5   2         47.82         51.06         3.16 o                         
  -6  -5   2        779.90        806.63        12.03 o                         
  -5  -5   2        134.55        121.56         3.19 o                         
  -4  -5   2        115.51        118.21         3.15 o                         
  -3  -5   2         13.44         19.01         1.36 o                         
  -2  -5   2         75.71         72.05         2.27 o                         
  -1  -5   2        393.42        357.75         4.95 o                         
   0  -5   2         11.31         13.43         1.18 o                         
   1  -5   2        188.50        202.16         4.42 o                         
   2  -5   2          0.00          1.13         0.78 o                         
   3  -5   2          8.31         10.25         1.14 o                         
   4  -5   2         27.73         24.98         2.15 o                         
   5  -5   2        171.21        177.18         5.19 o                         
   6  -5   2         53.76         51.91         4.17 o                         
   7  -5   2        112.78        123.05         7.16 o                         
 -10  -4   2        115.57        121.49         6.90 o                         
  -9  -4   2          0.01         -1.76         1.80 o                         
  -8  -4   2        198.44        210.21         4.90 o                         
  -7  -4   2         16.06         13.85         1.72 o                         
  -6  -4   2         76.43         80.35         3.33 o                         
  -5  -4   2        178.49        185.97         3.98 o                         
  -4  -4   2        201.52        197.57         3.75 o                         
  -3  -4   2        578.46        613.18         7.90 o                         
  -2  -4   2         20.85         26.53         1.50 o                         
  -1  -4   2        105.06        108.55         2.28 o                         
   0  -4   2        639.57        692.23         8.40 o                         
   1  -4   2        433.80        452.29         6.59 o                         
   2  -4   2        702.05        669.92         8.84 o                         
   3  -4   2        324.22        349.25         5.68 o                         
   4  -4   2         29.69         32.14         2.55 o                         
   5  -4   2         67.10         80.01         4.79 o                         
   6  -4   2        215.30        220.12         7.50 o                         
   7  -4   2          3.82          7.58         3.61 o                         
   8  -4   2          6.26          5.67         2.63 o                         
 -10  -3   2        129.40        136.89         5.45 o                         
  -9  -3   2         24.12         22.33         2.06 o                         
  -8  -3   2        284.21        288.13         5.77 o                         
  -7  -3   2         67.31         68.65         2.44 o                         
  -6  -3   2          1.66          1.25         1.11 o                         
  -5  -3   2        628.53        662.85         9.50 o                         
  -4  -3   2         23.96         27.22         1.62 o                         
  -3  -3   2          0.01          1.52         0.82 o                         
  -2  -3   2       2039.00       2254.20        23.06 o                         
  -1  -3   2        775.17        762.81        12.20 o                         
   0  -3   2        616.06        600.24         7.24 o                         
   1  -3   2        318.93        371.10         4.86 o                         
   2  -3   2        524.15        529.74         8.22 o                         
   3  -3   2          1.53          3.72         1.03 o                         
   4  -3   2          7.37          6.81         1.23 o                         
   5  -3   2         19.04         18.80         2.03 o                         
   6  -3   2       1255.52       1194.12        18.77 o                         
   7  -3   2          0.13          3.24         1.80 o                         
   8  -3   2          1.30          2.03         2.40 o                         
   9  -3   2         62.77         60.08         4.09 o                         
 -10  -2   2         61.09         60.40         3.98 o                         
  -9  -2   2          0.13         -1.61         1.61 o                         
  -8  -2   2        134.65        141.59         5.07 o                         
  -7  -2   2        266.83        263.57         5.06 o                         
  -6  -2   2        374.40        378.45         5.83 o                         
  -5  -2   2         53.17         54.50         2.29 o                         
  -4  -2   2         35.83         29.54         1.62 o                         
  -3  -2   2          2.97          4.23         0.68 o                         
  -2  -2   2        108.17         98.39         2.04 o                         
  -1  -2   2       1445.88       1383.07        13.61 o                         
   0  -2   2         95.62        109.06         1.83 o                         
   1  -2   2        385.51        404.18         5.06 o                         
   2  -2   2        240.33        283.53         3.97 o                         
   3  -2   2          3.29          8.47         1.12 o                         
   4  -2   2        432.99        432.99         7.32 o                         
   5  -2   2          3.68          4.87         0.87 o                         
   6  -2   2        266.88        246.23         5.69 o                         
   7  -2   2          3.85          4.81         1.25 o                         
   8  -2   2         75.32         77.39         3.04 o                         
   9  -2   2         41.84         45.47         3.26 o                         
 -10  -1   2          4.48          3.39         2.20 o                         
  -9  -1   2         97.00        103.28         4.49 o                         
  -8  -1   2         20.23         29.04         2.30 o                         
  -7  -1   2         10.76          8.50         1.64 o                         
  -6  -1   2        144.18        130.09         3.78 o                         
  -5  -1   2         33.91         35.49         1.57 o                         
  -4  -1   2       1035.83       1129.24        11.92 o                         
  -3  -1   2          0.04          0.30         0.60 o                         
  -2  -1   2       1350.14       1270.77        13.21 o                         
  -1  -1   2       2749.79       2559.23        33.52 o                         
   0  -1   2       8189.16       6963.66       185.83 o                         
   1  -1   2        245.46        274.36         4.05 o                         
   2  -1   2        574.89        498.03         7.21 o                         
   3  -1   2          2.06          5.52         0.73 o                         
   4  -1   2        110.23        120.09         2.75 o                         
   5  -1   2        346.20        341.23         6.33 o                         
   6  -1   2          0.08          0.62         0.83 o                         
   7  -1   2        206.57        200.32         4.25 o                         
   8  -1   2         51.79         57.30         2.51 o                         
   9  -1   2          9.80          9.22         1.58 o                         
  10  -1   2          2.92         -0.70         1.56 o                         
 -10   0   2          5.03          4.92         2.25 o                         
  -9   0   2         43.11         40.12         3.09 o                         
  -8   0   2          1.39          2.07         1.18 o                         
  -7   0   2         48.38         50.02         2.65 o                         
  -6   0   2          1.44          2.15         1.09 o                         
  -5   0   2        311.33        291.92         5.20 o                         
  -4   0   2        816.36        814.59        12.66 o                         
  -3   0   2         22.05         23.47         1.33 o                         
  -2   0   2       1394.51       1294.52        13.95 o                         
  -1   0   2         13.76         14.29         0.68 o                         
   0   0   2       1178.95       1128.22        10.01 o                         
   1   0   2        175.00        163.32         2.09 o                         
   2   0   2        929.61        925.17        14.45 o                         
   3   0   2        316.68        350.55         5.84 o                         
   4   0   2        832.88        852.24        11.58 o                         
   5   0   2         59.81         62.51         2.03 o                         
   6   0   2          3.27          5.37         1.09 o                         
   7   0   2        114.66        114.57         3.00 o                         
   8   0   2          0.02         -0.52         1.05 o                         
   9   0   2          6.53          6.68         1.35 o                         
  10   0   2         36.76         37.83         3.47 o                         
  -9   1   2        175.17        173.22         5.62 o                         
  -8   1   2         25.03         33.88         2.42 o                         
  -7   1   2         88.96         85.00         3.53 o                         
  -6   1   2          2.21          0.90         1.02 o                         
  -5   1   2          6.47          5.66         1.20 o                         
  -4   1   2        298.40        330.27         8.66 o                         
  -3   1   2       1904.05       1930.49        23.29 o                         
  -2   1   2        764.61        768.16         9.17 o                         
  -1   1   2       9845.17       9694.30       335.80 o                         
   0   1   2          9.02          7.63         0.41 o                         
   1   1   2        847.55        798.23         9.56 o                         
   2   1   2       1434.81       1366.13        15.23 o                         
   3   1   2        580.39        579.36         7.84 o                         
   4   1   2       1050.58       1067.07        12.87 o                         
   5   1   2        155.70        144.59         3.88 o                         
   6   1   2          1.98          2.43         0.96 o                         
   7   1   2         20.00         30.51         2.23 o                         
   8   1   2         59.25         62.45         2.77 o                         
   9   1   2         28.14         30.24         2.36 o                         
  10   1   2         92.56         85.25         3.95 o                         
  -9   2   2          8.31          5.20         2.96 o                         
  -8   2   2         20.56         24.15         2.49 o                         
  -7   2   2         57.22         66.22         3.49 o                         
  -6   2   2          0.72          0.05         0.95 o                         
  -5   2   2         11.44          7.86         1.30 o                         
  -4   2   2        326.09        322.48         5.52 o                         
  -3   2   2         99.48         92.47         2.30 o                         
  -2   2   2       2573.64       2555.21        28.40 o                         
  -1   2   2       3502.88       3503.67       114.70 o                         
   0   2   2       5573.01       5327.31       139.56 o                         
   1   2   2        162.94        168.68         2.47 o                         
   2   2   2        392.87        410.96         5.35 o                         
   3   2   2         37.75         34.19         1.42 o                         
   4   2   2          6.30          6.99         0.82 o                         
   5   2   2         25.14         27.66         1.77 o                         
   6   2   2         17.19         22.91         1.81 o                         
   7   2   2        352.27        347.15         7.23 o                         
   8   2   2          1.16          0.20         1.50 o                         
   9   2   2          7.10          9.17         1.49 o                         
  10   2   2          1.00          0.69         1.71 o                         
  11   2   2        103.24        106.28         6.53 o                         
  -8   3   2          0.06          1.26         1.54 o                         
  -7   3   2          0.80          2.79         1.38 o                         
  -6   3   2         81.15         80.40         3.37 o                         
  -5   3   2         29.94         34.56         2.25 o                         
  -4   3   2        857.82        872.76        11.68 o                         
  -3   3   2        350.77        345.61        10.25 o                         
  -2   3   2         18.10         25.55         1.41 o                         
  -1   3   2        311.41        326.72         4.89 o                         
   0   3   2       2046.37       2036.35        28.94 o                         
   1   3   2        259.12        255.49         4.36 o                         
   2   3   2          7.85          9.41         0.77 o                         
   3   3   2       1165.57       1200.40        15.03 o                         
   4   3   2        526.59        568.88         8.26 o                         
   5   3   2        821.66        856.26        13.37 o                         
   6   3   2        431.45        418.95         5.94 o                         
   7   3   2         92.42         82.37         3.09 o                         
   8   3   2        131.99        132.42         4.12 o                         
   9   3   2          4.07          5.37         1.49 o                         
  10   3   2          2.18          0.81         1.83 o                         
  11   3   2         48.40         49.60         4.31 o                         
  -8   4   2         16.97         18.29         2.94 o                         
  -7   4   2        117.06        114.48         5.70 o                         
  -6   4   2          1.23          1.96         1.66 o                         
  -5   4   2          0.14          0.75         1.43 o                         
  -4   4   2        692.68        696.59        12.68 o                         
  -3   4   2        220.13        199.35         4.95 o                         
  -2   4   2          9.35          9.31         1.05 o                         
  -1   4   2        838.96        870.48        12.81 o                         
   0   4   2       3997.50       4043.36        50.20 o                         
   1   4   2         21.12         17.01         1.25 o                         
   2   4   2        902.07        882.60        10.82 o                         
   3   4   2       1086.63       1113.11        13.38 o                         
   4   4   2        344.54        390.11         5.03 o                         
   5   4   2         21.03         15.56         1.44 o                         
   6   4   2        626.36        656.05         9.47 o                         
   7   4   2         32.24         45.89         2.45 o                         
   8   4   2       1012.99       1016.49        16.33 o                         
   9   4   2        178.03        172.56         5.90 o                         
  10   4   2        117.08        117.11         6.28 o                         
  11   4   2        123.53        133.21         9.36 o                         
  -7   5   2          3.02          7.24         2.78 o                         
  -6   5   2        293.06        298.67         7.87 o                         
  -5   5   2        358.31        362.17         7.38 o                         
  -4   5   2        472.06        485.07         8.65 o                         
  -3   5   2          0.75          1.18         0.84 o                         
  -2   5   2          0.10          0.93         0.72 o                         
  -1   5   2         39.49         37.21         1.78 o                         
   0   5   2         23.33         25.19         2.15 o                         
   1   5   2        162.13        152.93         3.47 o                         
   2   5   2          6.85          6.16         0.98 o                         
   3   5   2        893.31        850.45        12.26 o                         
   4   5   2          2.75          3.47         0.91 o                         
   5   5   2          3.02          5.20         0.88 o                         
   6   5   2        116.92        115.80         3.32 o                         
   7   5   2         60.80         76.13         2.85 o                         
   8   5   2        163.45        160.47         4.56 o                         
   9   5   2         11.69         13.73         2.45 o                         
  10   5   2          2.21         -2.49         2.51 o                         
  11   5   2          6.87          3.56         3.14 o                         
  -6   6   2         11.28         12.95         2.24 o                         
  -5   6   2          0.51          1.55         1.62 o                         
  -4   6   2          3.24          2.41         1.23 o                         
  -3   6   2          0.15          0.32         1.05 o                         
  -2   6   2         94.34         91.52         2.88 o                         
  -1   6   2         33.66         33.77         2.19 o                         
   0   6   2         46.66         58.84         3.42 o                         
   1   6   2        159.70        166.13         3.72 o                         
   2   6   2       1369.25       1309.65        16.68 o                         
   3   6   2        267.95        291.12         5.22 o                         
   4   6   2          7.63          4.53         1.47 o                         
   5   6   2         68.74         70.63         2.64 o                         
   6   6   2         35.47         35.37         2.10 o                         
   7   6   2          1.85          0.81         1.05 o                         
   8   6   2         65.86         61.18         3.02 o                         
   9   6   2        236.73        250.67         5.86 o                         
  10   6   2          1.01          0.63         1.74 o                         
  11   6   2         26.52         21.72         3.09 o                         
  -5   7   2         29.37         28.94         2.68 o                         
  -4   7   2         44.55         41.97         2.34 o                         
  -3   7   2          2.01          2.76         1.13 o                         
  -2   7   2        444.91        393.44         7.40 o                         
  -1   7   2         29.84         28.56         2.22 o                         
   0   7   2         28.12         27.25         2.71 o                         
   1   7   2         53.10         48.79         2.79 o                         
   2   7   2        112.49        109.05         3.24 o                         
   3   7   2        136.29        134.59         3.44 o                         
   4   7   2        257.40        249.14         5.49 o                         
   5   7   2        115.59        113.13         3.97 o                         
   6   7   2         20.49         18.37         1.68 o                         
   7   7   2          0.38          0.25         1.14 o                         
   8   7   2         16.33         21.52         1.95 o                         
   9   7   2        300.43        310.45         6.60 o                         
  10   7   2         18.50         17.53         2.24 o                         
  11   7   2          0.00         -1.10         4.52 o                         
  -4   8   2          4.84          6.25         1.77 o                         
  -3   8   2          2.19          2.40         1.40 o                         
  -2   8   2        127.80        115.59         5.08 o                         
  -1   8   2         28.82         23.99         2.17 o                         
   0   8   2         31.31         39.87         3.06 o                         
   1   8   2          4.56          1.68         1.23 o                         
   2   8   2         72.07         77.87         3.30 o                         
   3   8   2        443.17        448.46         7.49 o                         
   4   8   2        620.14        609.52         9.79 o                         
   5   8   2          1.37          1.57         1.34 o                         
   6   8   2         52.30         55.43         3.13 o                         
   7   8   2          0.71          0.47         1.34 o                         
   8   8   2          7.94         10.38         1.75 o                         
   9   8   2          9.31         11.35         1.72 o                         
  10   8   2          0.17         -1.17         1.61 o                         
  -3   9   2         94.22         78.88         4.56 o                         
  -2   9   2        124.60        126.24         5.10 o                         
  -1   9   2         36.85         39.96         2.73 o                         
   0   9   2         24.67         25.78         2.39 o                         
   1   9   2         53.15         60.78         4.11 o                         
   2   9   2          0.16          1.50         1.18 o                         
   3   9   2        537.97        544.43         8.93 o                         
   4   9   2         28.74         32.99         2.97 o                         
   5   9   2        160.37        162.20         5.02 o                         
   6   9   2          0.97          1.21         1.57 o                         
   7   9   2          3.51          3.78         1.55 o                         
   8   9   2         22.26         17.36         2.49 o                         
   9   9   2        103.33        103.67         6.03 o                         
  10   9   2         48.53         35.90         3.75 o                         
  -2  10   2          0.24          0.58         2.68 o                         
  -1  10   2          0.01          1.67         1.69 o                         
   0  10   2         17.72         18.76         2.10 o                         
   1  10   2        136.58        145.39         4.98 o                         
   2  10   2        139.57        151.90         5.20 o                         
   3  10   2         16.78         20.25         2.46 o                         
   4  10   2          3.39          2.80         1.44 o                         
   5  10   2          3.84          1.36         1.58 o                         
   6  10   2          4.05          0.32         2.21 o                         
   7  10   2          3.32          0.75         1.58 o                         
   8  10   2         36.44         46.15         3.70 o                         
   9  10   2          1.21          6.66         2.67 o                         
   0  11   2         48.98         56.36         3.98 o                         
   1  11   2         64.67         79.18         4.77 o                         
   2  11   2         89.64        101.76         5.11 o                         
   3  11   2          5.90          7.78         2.12 o                         
   4  11   2         52.96         52.54         3.24 o                         
   5  11   2         16.80         16.01         2.23 o                         
   6  11   2          5.44          1.30         1.99 o                         
   7  11   2         51.28         55.37         4.15 o                         
   8  11   2         13.60         13.34         3.09 o                         
   4  12   2         43.06         44.18         3.81 o                         
   5  12   2          4.89          6.59         2.36 o                         
  -7 -10   3          2.90          0.26         2.19 o                         
  -6 -10   3         17.48         14.69         2.97 o                         
  -5 -10   3         29.38         24.06         2.59 o                         
  -4 -10   3         30.40         32.59         2.53 o                         
  -3 -10   3          4.63          6.06         1.76 o                         
  -2 -10   3          3.24          5.96         2.02 o                         
  -1 -10   3          4.91          9.06         3.15 o                         
   0 -10   3          1.91          5.55         2.06 o                         
   1 -10   3         18.74         20.96         3.43 o                         
  -8  -9   3          1.78         -0.35         1.78 o                         
  -7  -9   3         44.17         29.45         3.39 o                         
  -6  -9   3        110.49        121.91         4.76 o                         
  -5  -9   3         36.59         45.19         2.83 o                         
  -4  -9   3         36.50         36.01         2.56 o                         
  -3  -9   3          3.91          3.44         1.22 o                         
  -2  -9   3        144.00        154.08         4.61 o                         
  -1  -9   3          2.66          4.35         2.06 o                         
   0  -9   3         54.84         55.85         2.73 o                         
   1  -9   3        267.14        260.45         5.88 o                         
   2  -9   3         24.09         27.48         2.37 o                         
   3  -9   3          3.72          1.14         2.34 o                         
  -9  -8   3          6.53          3.94         2.25 o                         
  -8  -8   3          3.74          6.42         1.46 o                         
  -7  -8   3          0.02         -1.21         1.21 o                         
  -6  -8   3         93.27        118.35         3.94 o                         
  -5  -8   3          1.23          0.55         1.55 o                         
  -4  -8   3         13.99         11.42         1.65 o                         
  -3  -8   3         47.83         51.54         2.56 o                         
  -2  -8   3        457.03        436.73         7.31 o                         
  -1  -8   3         12.55          9.73         1.97 o                         
   0  -8   3        203.49        216.14         5.20 o                         
   1  -8   3        183.55        178.46         4.63 o                         
   2  -8   3          7.88          6.72         2.13 o                         
   3  -8   3         12.93         11.74         1.69 o                         
   4  -8   3        126.62        129.98         5.97 o                         
  -9  -7   3          6.02          7.06         2.60 o                         
  -8  -7   3         12.97          9.57         1.69 o                         
  -7  -7   3         21.52         22.07         2.00 o                         
  -6  -7   3        567.77        563.62         8.47 o                         
  -5  -7   3         24.05         19.94         1.82 o                         
  -4  -7   3          8.55          7.64         1.66 o                         
  -3  -7   3        132.39        134.10         3.61 o                         
  -2  -7   3        205.34        208.34         4.27 o                         
  -1  -7   3        476.96        450.96         8.05 o                         
   0  -7   3        525.52        517.98         9.61 o                         
   1  -7   3         22.12         18.31         1.74 o                         
   2  -7   3         88.96         86.91         3.07 o                         
   3  -7   3         17.18         16.53         1.59 o                         
   4  -7   3         48.17         45.81         2.98 o                         
   5  -7   3         85.51         77.76         6.41 o                         
 -10  -6   3          3.50          4.73         2.11 o                         
  -9  -6   3          2.80          5.39         2.03 o                         
  -8  -6   3          2.40          2.37         1.45 o                         
  -7  -6   3          1.26          1.84         1.31 o                         
  -6  -6   3        217.49        211.15         4.33 o                         
  -5  -6   3          1.76         -0.72         1.06 o                         
  -4  -6   3        151.32        148.05         3.40 o                         
  -3  -6   3          4.55          7.86         1.25 o                         
  -2  -6   3        307.06        326.71         5.84 o                         
  -1  -6   3          3.92          4.61         1.13 o                         
   0  -6   3         77.33         99.64         2.97 o                         
   1  -6   3        192.78        184.54         4.19 o                         
   2  -6   3         80.20         66.85         2.73 o                         
   3  -6   3          4.60         10.30         1.10 o                         
   4  -6   3          7.46          4.83         1.57 o                         
   5  -6   3         12.55         11.18         1.66 o                         
   6  -6   3          3.85          0.57         2.07 o                         
 -10  -5   3         12.63         12.24         2.30 o                         
  -9  -5   3          0.99          1.55         1.47 o                         
  -8  -5   3          1.36          1.43         1.37 o                         
  -7  -5   3          5.28          3.70         1.48 o                         
  -6  -5   3          7.40          5.43         1.28 o                         
  -5  -5   3         70.76         72.19         2.58 o                         
  -4  -5   3         12.30         15.91         1.41 o                         
  -3  -5   3         32.51         40.87         1.92 o                         
  -2  -5   3        367.11        387.75         5.63 o                         
  -1  -5   3        172.25        178.41         3.55 o                         
   0  -5   3          3.24          1.60         0.79 o                         
   1  -5   3         64.02         51.40         2.25 o                         
   2  -5   3         35.37         33.55         2.00 o                         
   3  -5   3         48.28         50.66         1.91 o                         
   4  -5   3        181.95        167.31         4.25 o                         
   5  -5   3         44.71         46.21         3.10 o                         
   6  -5   3          3.91          8.48         2.11 o                         
   7  -5   3          1.91          1.79         2.31 o                         
 -10  -4   3         34.64         29.14         4.03 o                         
  -9  -4   3         99.77         97.09         4.12 o                         
  -8  -4   3        227.83        224.96         5.35 o                         
  -7  -4   3         96.16         99.80         4.23 o                         
  -6  -4   3        178.79        192.00         4.36 o                         
  -5  -4   3          1.38          1.17         0.93 o                         
  -4  -4   3         21.17         29.53         1.75 o                         
  -3  -4   3        558.06        631.00         7.77 o                         
  -2  -4   3        348.92        384.03         6.33 o                         
  -1  -4   3        795.27        828.19         9.94 o                         
   0  -4   3         10.77         10.20         0.89 o                         
   1  -4   3        149.58        186.87         3.54 o                         
   2  -4   3        116.05        110.76         2.66 o                         
   3  -4   3        280.54        294.40         5.43 o                         
   4  -4   3          5.53          7.49         1.57 o                         
   5  -4   3       1121.67       1105.26        19.00 o                         
   6  -4   3         91.89         96.63         5.49 o                         
   7  -4   3          0.48          1.99         2.00 o                         
   8  -4   3        314.91        303.38        11.08 o                         
 -10  -3   3          0.66         -1.16         1.16 o                         
  -9  -3   3         33.82         33.64         2.76 o                         
  -8  -3   3        774.05        790.72        11.46 o                         
  -7  -3   3         15.72         18.26         1.77 o                         
  -6  -3   3         36.70         36.84         1.64 o                         
  -5  -3   3         28.20         32.52         1.52 o                         
  -4  -3   3          2.28          3.36         0.91 o                         
  -3  -3   3         75.35        122.84         2.87 o                         
  -2  -3   3         41.53         38.28         1.45 o                         
  -1  -3   3        342.54        355.00         4.17 o                         
   0  -3   3        237.66        248.68         3.64 o                         
   1  -3   3        235.72        246.45         3.56 o                         
   2  -3   3         10.26          4.15         0.84 o                         
   3  -3   3         50.03         54.06         2.75 o                         
   4  -3   3        206.22        219.48         4.50 o                         
   5  -3   3         37.72         41.21         2.73 o                         
   6  -3   3        174.23        161.35         4.79 o                         
   7  -3   3        117.91        132.88         5.00 o                         
   8  -3   3          0.17          0.65         1.80 o                         
   9  -3   3          1.45         -1.04         2.43 o                         
 -10  -2   3         44.79         42.92         3.92 o                         
  -9  -2   3         39.43         43.82         3.32 o                         
  -8  -2   3          0.10         -0.09         1.55 o                         
  -7  -2   3         20.86         30.47         2.48 o                         
  -6  -2   3        292.50        292.30         5.29 o                         
  -5  -2   3         83.86        100.20         2.59 o                         
  -4  -2   3       1255.05       1226.53        16.51 o                         
  -3  -2   3        134.01        141.82         2.58 o                         
  -2  -2   3       2001.83       2073.96        20.37 o                         
  -1  -2   3       2895.02       2932.38        24.20 o                         
   0  -2   3       1265.86       1280.32        11.48 o                         
   1  -2   3         32.34         37.45         1.58 o                         
   2  -2   3         38.12         47.19         1.73 o                         
   3  -2   3          3.24          3.47         0.88 o                         
   4  -2   3         74.98         74.06         2.55 o                         
   5  -2   3        191.01        195.06         4.91 o                         
   6  -2   3        562.10        532.48         9.38 o                         
   7  -2   3          1.09         -1.31         1.31 o                         
   8  -2   3         69.61         83.39         5.24 o                         
   9  -2   3          1.50          0.23         1.64 o                         
 -10  -1   3          0.01         -2.70         2.70 o                         
  -9  -1   3          0.43         -0.38         1.56 o                         
  -8  -1   3         14.16         18.14         2.12 o                         
  -7  -1   3        428.65        440.06         8.38 o                         
  -6  -1   3          0.01          1.77         1.30 o                         
  -5  -1   3        101.81        115.75         3.01 o                         
  -4  -1   3          0.09          0.60         0.60 o                         
  -3  -1   3        195.50        178.69         3.44 o                         
  -2  -1   3       2643.44       2602.91        27.34 o                         
  -1  -1   3       3256.39       3023.53        33.22 o                         
   0  -1   3        830.27        740.77         6.46 o                         
   1  -1   3        102.24         95.91         1.66 o                         
   2  -1   3         20.15         26.85         1.30 o                         
   3  -1   3        145.81        136.67         2.95 o                         
   4  -1   3        202.81        175.57         4.14 o                         
   5  -1   3        107.15         91.51         2.57 o                         
   6  -1   3        127.96        129.46         4.03 o                         
   7  -1   3        188.55        191.15         3.98 o                         
   8  -1   3         56.06         66.29         2.76 o                         
   9  -1   3         34.53         32.73         2.13 o                         
  10  -1   3         28.64         20.70         2.24 o                         
  -9   0   3         34.05         37.67         3.49 o                         
  -8   0   3          0.73         -1.21         1.21 o                         
  -7   0   3        275.46        241.21         5.84 o                         
  -6   0   3          0.31          6.43         1.27 o                         
  -5   0   3         69.44         68.27         2.36 o                         
  -4   0   3        232.27        241.63         4.28 o                         
  -3   0   3        685.75        655.29         8.17 o                         
  -2   0   3        347.36        316.44         3.92 o                         
  -1   0   3       3010.86       2857.55        38.09 o                         
   0   0   3        376.02        349.67         3.46 o                         
   1   0   3       6715.60       6591.52       158.28 o                         
   2   0   3        559.13        519.96         5.88 o                         
   3   0   3        335.72        358.35         5.61 o                         
   4   0   3        707.28        698.34        13.34 o                         
   5   0   3         46.93         59.15         2.68 o                         
   6   0   3        129.53        190.85         4.39 o                         
   7   0   3         22.75         25.24         1.85 o                         
   8   0   3        449.83        446.97         6.73 o                         
   9   0   3         18.88         25.41         1.94 o                         
  10   0   3         40.38         37.92         3.25 o                         
  -9   1   3          9.31          7.08         3.57 o                         
  -8   1   3         24.59         30.09         2.62 o                         
  -7   1   3        253.06        263.42         5.74 o                         
  -6   1   3          0.61          0.42         1.02 o                         
  -5   1   3        338.28        356.24         6.13 o                         
  -4   1   3         50.55         53.68         2.17 o                         
  -3   1   3       1001.93        996.96        16.42 o                         
  -2   1   3        713.74        724.28        10.42 o                         
  -1   1   3       1390.11       1307.94        14.68 o                         
   0   1   3       2078.25       1855.93        23.00 o                         
   1   1   3        713.33        675.45         6.73 o                         
   2   1   3       4470.58       4320.13       117.33 o                         
   3   1   3       5089.30       5133.78       121.27 o                         
   4   1   3       1580.66       1615.38        18.64 o                         
   5   1   3        164.05        142.42         2.94 o                         
   6   1   3        242.29        250.77         4.51 o                         
   7   1   3        186.86        185.63         3.86 o                         
   8   1   3         51.63         50.89         2.87 o                         
   9   1   3         16.52         15.51         1.79 o                         
  10   1   3         22.43         25.41         2.33 o                         
  -9   2   3          1.20         -1.68         1.68 o                         
  -8   2   3         57.42         54.98         3.70 o                         
  -7   2   3         27.84         31.65         2.85 o                         
  -6   2   3         38.54         50.68         2.61 o                         
  -5   2   3         10.63         13.06         1.38 o                         
  -4   2   3         80.95         89.08         2.89 o                         
  -3   2   3        139.61        155.15         3.09 o                         
  -2   2   3        157.13        117.65         2.53 o                         
  -1   2   3        169.59        160.42         2.95 o                         
   0   2   3       1865.38       1727.62        21.73 o                         
   1   2   3        390.68        347.29         4.70 o                         
   2   2   3        159.30        151.26         2.57 o                         
   3   2   3        796.12        803.50        10.40 o                         
   4   2   3         53.49         70.79         1.84 o                         
   5   2   3         57.32         42.08         2.14 o                         
   6   2   3        339.59        337.01        10.91 o                         
   7   2   3         44.38         36.10         2.49 o                         
   8   2   3         41.66         38.28         2.74 o                         
   9   2   3          8.49          6.41         1.38 o                         
  10   2   3        117.10        121.77         4.15 o                         
  11   2   3         43.01         44.19         3.16 o                         
  -8   3   3          0.19          0.86         1.60 o                         
  -7   3   3          0.67         -0.00         1.17 o                         
  -6   3   3         97.60        117.20         3.54 o                         
  -5   3   3        145.14        152.14         4.17 o                         
  -4   3   3        452.33        476.85         6.97 o                         
  -3   3   3        668.01        673.39        11.45 o                         
  -2   3   3       4131.94       4004.23        69.53 o                         
  -1   3   3        560.80        614.16         8.63 o                         
   0   3   3        155.86        183.61         3.03 o                         
   1   3   3        244.67        243.80         3.86 o                         
   2   3   3          1.98          0.48         0.49 o                         
   3   3   3         13.74         12.98         1.01 o                         
   4   3   3          5.16          9.87         1.03 o                         
   5   3   3        269.57        315.39         5.53 o                         
   6   3   3        200.40        202.80         4.55 o                         
   7   3   3         48.25         55.29         3.24 o                         
   8   3   3         30.74         33.43         2.40 o                         
   9   3   3         49.02         56.81         3.14 o                         
  10   3   3         87.46         87.28         3.73 o                         
  11   3   3         31.15         27.39         3.05 o                         
  -8   4   3         16.58         15.48         4.29 o                         
  -7   4   3        167.35        169.38         5.33 o                         
  -6   4   3        427.08        417.37         8.87 o                         
  -5   4   3        308.54        314.69         7.47 o                         
  -4   4   3        177.24        173.03         4.34 o                         
  -3   4   3       1786.80       1733.80        22.25 o                         
  -2   4   3       1885.15       1859.29        27.44 o                         
  -1   4   3        156.02        195.24         3.25 o                         
   0   4   3        882.59        919.85        12.92 o                         
   1   4   3       1085.69       1116.16        16.18 o                         
   2   4   3        929.95        934.16        11.31 o                         
   3   4   3        419.07        422.38         5.67 o                         
   4   4   3        490.93        498.19         6.70 o                         
   5   4   3        708.92        740.64        15.19 o                         
   6   4   3        119.07        128.39         3.07 o                         
   7   4   3         70.87         77.54         3.03 o                         
   8   4   3         69.71         73.21         4.07 o                         
   9   4   3          9.82          8.68         2.15 o                         
  10   4   3        167.37        182.63         6.92 o                         
  11   4   3          4.12          1.34         2.74 o                         
  -7   5   3          2.01          2.03         2.40 o                         
  -6   5   3         40.85         40.16         2.80 o                         
  -5   5   3         85.83         86.48         4.07 o                         
  -4   5   3         32.05         30.39         2.25 o                         
  -3   5   3        389.61        379.23         6.43 o                         
  -2   5   3        241.91        247.50         4.47 o                         
  -1   5   3          5.77          5.31         1.05 o                         
   0   5   3        121.76        115.80         4.56 o                         
   1   5   3        224.31        219.70         3.78 o                         
   2   5   3         75.39         79.08         2.38 o                         
   3   5   3       1178.17       1227.47        16.91 o                         
   4   5   3         98.57         88.93         2.49 o                         
   5   5   3        137.50        139.36         3.14 o                         
   6   5   3        218.80        221.01         5.28 o                         
   7   5   3          0.97          1.68         1.04 o                         
   8   5   3          5.03          6.39         1.39 o                         
   9   5   3          0.03         -1.44         1.44 o                         
  10   5   3        336.08        343.78         8.32 o                         
  11   5   3         25.51         27.11         3.75 o                         
  -6   6   3         71.42         79.28         8.60 o                         
  -5   6   3         25.72         23.28         2.73 o                         
  -4   6   3         10.34         10.02         1.85 o                         
  -3   6   3        389.96        383.05         6.93 o                         
  -2   6   3        182.87        173.56         3.39 o                         
  -1   6   3        236.60        227.88         5.16 o                         
   0   6   3         18.99         27.05         2.43 o                         
   1   6   3        714.31        697.86        10.37 o                         
   2   6   3       1311.58       1324.65        16.24 o                         
   3   6   3        203.52        229.99         4.06 o                         
   4   6   3         19.54         21.84         1.86 o                         
   5   6   3          1.06          1.14         0.98 o                         
   6   6   3        123.70        107.57         2.71 o                         
   7   6   3          1.63          3.95         1.22 o                         
   8   6   3        105.08        103.57         3.45 o                         
   9   6   3         53.56         60.15         3.04 o                         
  10   6   3        150.41        146.22         5.52 o                         
  11   6   3         57.59         57.10         4.65 o                         
  -5   7   3        105.21        106.63         5.21 o                         
  -4   7   3         24.07         23.24         2.11 o                         
  -3   7   3         63.63         65.52         3.05 o                         
  -2   7   3        176.08        173.23         4.58 o                         
  -1   7   3          7.65          9.69         1.51 o                         
   0   7   3         14.73         14.58         2.28 o                         
   1   7   3          1.33         -0.78         1.22 o                         
   2   7   3        255.13        260.63         4.31 o                         
   3   7   3        112.98        118.33         3.28 o                         
   4   7   3        268.41        267.13         7.50 o                         
   5   7   3          1.06          3.52         1.25 o                         
   6   7   3        100.89         89.35         3.65 o                         
   7   7   3          2.60          4.47         1.27 o                         
   8   7   3         20.24         24.12         1.96 o                         
   9   7   3          0.01          2.71         1.43 o                         
  10   7   3         68.35         68.50         3.20 o                         
  11   7   3         13.26          9.77         2.53 o                         
  -4   8   3         65.84         69.53         5.02 o                         
  -3   8   3         40.79         40.16         2.95 o                         
  -2   8   3          0.28         -1.08         1.08 o                         
  -1   8   3          0.07          0.61         1.44 o                         
   0   8   3         12.89         13.74         1.82 o                         
   1   8   3        104.20         92.66         3.62 o                         
   2   8   3        142.18        155.25         3.73 o                         
   3   8   3        169.84        160.80         4.20 o                         
   4   8   3        654.75        650.49        10.71 o                         
   5   8   3        164.92        168.25         5.04 o                         
   6   8   3        180.76        165.47         4.75 o                         
   7   8   3         43.50         40.44         2.52 o                         
   8   8   3          0.53          3.08         1.46 o                         
   9   8   3          0.00          0.64         1.39 o                         
  10   8   3          2.17          6.93         1.80 o                         
  -3   9   3         16.65         18.96         2.42 o                         
  -2   9   3         46.18         50.89         3.87 o                         
  -1   9   3         69.83         63.32         3.59 o                         
   0   9   3         50.24         49.64         3.15 o                         
   1   9   3          9.73          2.33         1.54 o                         
   2   9   3        115.36        124.91         3.95 o                         
   3   9   3        184.03        181.38         3.41 o                         
   4   9   3         12.41         13.55         1.75 o                         
   5   9   3         73.52         70.00         3.59 o                         
   6   9   3          6.64          5.21         1.82 o                         
   7   9   3          0.16          0.99         1.65 o                         
   8   9   3          4.21          3.09         1.72 o                         
   9   9   3         50.49         46.92         2.97 o                         
  10   9   3          0.10         -1.43         2.29 o                         
  -2  10   3         19.85         23.25         2.83 o                         
  -1  10   3          4.27          6.63         1.79 o                         
   0  10   3          5.75          9.44         1.73 o                         
   1  10   3         44.18         47.00         2.80 o                         
   2  10   3        167.86        162.01         4.54 o                         
   3  10   3        209.32        203.27         5.03 o                         
   4  10   3         59.58         72.09         3.38 o                         
   5  10   3         87.12         86.69         3.92 o                         
   6  10   3          1.87         -0.25         1.64 o                         
   7  10   3          0.03         -0.96         1.41 o                         
   8  10   3        103.45        110.13         6.60 o                         
   9  10   3         42.42         47.49         3.91 o                         
   0  11   3         92.10        116.41         6.52 o                         
   1  11   3          7.13          4.96         1.70 o                         
   2  11   3         61.24         56.31         4.90 o                         
   3  11   3         50.05         67.68         3.79 o                         
   4  11   3         48.32         52.93         3.52 o                         
   5  11   3         14.64         18.26         4.17 o                         
   6  11   3          0.00         -1.73         1.73 o                         
   7  11   3         57.09         56.73         3.65 o                         
   8  11   3          2.62         -2.15         2.15 o                         
   3  12   3          0.01          2.69         3.08 o                         
   4  12   3          8.99          7.46         2.90 o                         
   5  12   3          0.34          1.50         2.38 o                         
   6  12   3         23.90         15.76         5.21 o                         
  -6 -10   4         31.10         29.02         3.35 o                         
  -5 -10   4         62.05         63.65         3.42 o                         
  -4 -10   4        153.58        174.83         4.89 o                         
  -3 -10   4        146.17        143.00         5.27 o                         
  -2 -10   4          1.37          3.93         2.53 o                         
  -1 -10   4          8.32          6.69         2.20 o                         
   0 -10   4          1.73         -0.06         2.02 o                         
  -8  -9   4         14.97         21.20         4.49 o                         
  -7  -9   4         91.14         90.63         4.64 o                         
  -6  -9   4          3.08          1.06         2.07 o                         
  -5  -9   4        148.18        151.30         5.27 o                         
  -4  -9   4         71.48         73.43         3.35 o                         
  -3  -9   4         23.93         28.27         2.07 o                         
  -2  -9   4          2.82          1.66         1.34 o                         
  -1  -9   4         24.19         28.57         2.95 o                         
   0  -9   4        144.12        146.92         5.02 o                         
   1  -9   4         24.44         19.67         2.46 o                         
   2  -9   4          0.34          0.11         2.23 o                         
  -8  -8   4         92.22        102.03         4.90 o                         
  -7  -8   4         71.47         66.22         3.31 o                         
  -6  -8   4         19.00         17.65         1.87 o                         
  -5  -8   4          4.27          3.85         1.47 o                         
  -4  -8   4         38.65         34.53         2.41 o                         
  -3  -8   4         66.80         59.46         2.97 o                         
  -2  -8   4        976.04        974.50        12.45 o                         
  -1  -8   4         54.40         62.79         4.14 o                         
   0  -8   4         54.10         55.06         2.85 o                         
   1  -8   4         21.72         18.17         1.91 o                         
   2  -8   4          0.03         -0.16         1.22 o                         
   3  -8   4         42.43         45.52         4.75 o                         
   4  -8   4         66.76         56.53         3.75 o                         
  -9  -7   4         59.84         54.27         3.66 o                         
  -8  -7   4        111.75        119.60         4.07 o                         
  -7  -7   4          0.68          0.23         1.33 o                         
  -6  -7   4        291.45        287.35         6.18 o                         
  -5  -7   4         29.24         33.32         2.28 o                         
  -4  -7   4        179.24        174.20         4.61 o                         
  -3  -7   4          8.89         14.32         1.80 o                         
  -2  -7   4        291.84        287.01         5.29 o                         
  -1  -7   4        344.41        337.69         6.41 o                         
   0  -7   4        369.02        359.17         6.22 o                         
   1  -7   4        298.74        286.43         5.64 o                         
   2  -7   4        161.42        162.14         4.51 o                         
   3  -7   4          4.78          5.34         1.56 o                         
   4  -7   4         11.11         13.52         1.94 o                         
   5  -7   4          6.60          6.46         2.69 o                         
  -9  -6   4         13.19         11.84         2.47 o                         
  -8  -6   4         10.36          7.47         1.69 o                         
  -7  -6   4          0.34         -0.17         1.12 o                         
  -6  -6   4          0.77          0.16         1.14 o                         
  -5  -6   4         84.38         69.56         3.67 o                         
  -4  -6   4        342.68        306.25         5.30 o                         
  -3  -6   4         36.35         29.96         2.02 o                         
  -2  -6   4        204.23        204.34         4.10 o                         
  -1  -6   4          1.32          1.57         0.87 o                         
   0  -6   4          2.50          3.17         1.12 o                         
   1  -6   4          0.08          1.05         1.00 o                         
   2  -6   4          0.12         -0.45         1.04 o                         
   3  -6   4         26.42         32.76         1.85 o                         
   4  -6   4          0.01         -0.27         1.11 o                         
   5  -6   4         17.08         17.54         1.87 o                         
   6  -6   4          0.65         -0.41         1.93 o                         
 -10  -5   4          0.54         -0.39         1.86 o                         
  -9  -5   4          6.46          4.82         2.34 o                         
  -8  -5   4          0.13         -1.26         1.26 o                         
  -7  -5   4          0.53         -0.78         1.24 o                         
  -6  -5   4          8.96          6.28         1.31 o                         
  -5  -5   4          8.35          6.74         1.19 o                         
  -4  -5   4        515.14        501.49         8.05 o                         
  -3  -5   4         81.12         66.41         1.96 o                         
  -2  -5   4          4.56          3.78         0.99 o                         
  -1  -5   4          0.10          0.75         0.77 o                         
   0  -5   4        189.50        195.69         4.07 o                         
   1  -5   4          4.94          3.66         1.09 o                         
   2  -5   4         19.21         24.82         1.64 o                         
   3  -5   4         11.20         15.69         1.55 o                         
   4  -5   4         21.36         21.45         1.87 o                         
   5  -5   4         73.45         73.93         3.67 o                         
   6  -5   4        111.99        116.72         5.53 o                         
   7  -5   4          5.00          7.00         2.76 o                         
 -10  -4   4         11.14          9.77         2.90 o                         
  -9  -4   4          5.50          4.83         1.51 o                         
  -8  -4   4          8.01          9.29         1.57 o                         
  -7  -4   4        165.58        178.57         4.41 o                         
  -6  -4   4         50.38         51.83         2.78 o                         
  -5  -4   4          1.58          0.29         1.05 o                         
  -4  -4   4        474.01        447.20         5.98 o                         
  -3  -4   4         32.07         39.70         1.87 o                         
  -2  -4   4        400.06        449.20         5.86 o                         
  -1  -4   4        190.52        209.22         3.35 o                         
   0  -4   4        712.66        720.67         9.08 o                         
   1  -4   4         81.90         89.28         2.37 o                         
   2  -4   4        112.39        125.00         2.78 o                         
   3  -4   4          9.97         12.99         1.49 o                         
   4  -4   4          2.09          2.25         1.25 o                         
   5  -4   4        114.26        104.53         4.29 o                         
   6  -4   4         19.28         19.98         2.90 o                         
   7  -4   4         18.32         18.65         3.07 o                         
   8  -4   4         14.16          8.39         3.31 o                         
 -10  -3   4         18.56         12.23         2.82 o                         
  -9  -3   4         53.75         57.72         2.81 o                         
  -8  -3   4          7.75          6.86         1.67 o                         
  -7  -3   4         60.48         57.55         2.92 o                         
  -6  -3   4        578.82        566.23         7.92 o                         
  -5  -3   4        195.31        204.53         3.67 o                         
  -4  -3   4        381.52        401.20         5.61 o                         
  -3  -3   4          1.06         -0.14         0.62 o                         
  -2  -3   4        538.72        599.56         6.90 o                         
  -1  -3   4        336.65        346.66         3.97 o                         
   0  -3   4        413.99        454.53         5.37 o                         
   1  -3   4         11.47          6.07         0.87 o                         
   2  -3   4        345.00        363.35         5.14 o                         
   3  -3   4         71.31         93.14         3.04 o                         
   4  -3   4         68.08         72.23         2.99 o                         
   5  -3   4         59.39         64.25         3.18 o                         
   6  -3   4        110.88        111.37         4.45 o                         
   7  -3   4         91.52         94.93         4.53 o                         
   8  -3   4          0.31          2.01         1.71 o                         
 -10  -2   4         85.86         74.04         4.56 o                         
  -9  -2   4         51.25         44.09         3.98 o                         
  -8  -2   4         17.79         16.94         2.39 o                         
  -7  -2   4         70.92         77.75         3.73 o                         
  -6  -2   4         52.28         45.53         2.12 o                         
  -5  -2   4        632.75        609.01         8.08 o                         
  -4  -2   4         78.16         82.99         2.28 o                         
  -3  -2   4        204.31        261.16         3.95 o                         
  -2  -2   4          9.25          9.38         0.79 o                         
  -1  -2   4        294.19        301.28         3.82 o                         
   0  -2   4        208.96        252.53         3.17 o                         
   1  -2   4         89.12         93.31         1.87 o                         
   2  -2   4         70.42         86.55         2.04 o                         
   3  -2   4        133.04        138.97         3.21 o                         
   4  -2   4         69.61         78.99         2.71 o                         
   5  -2   4        364.42        373.57         7.16 o                         
   6  -2   4         34.99         36.41         2.64 o                         
   7  -2   4          1.29          0.88         1.43 o                         
   8  -2   4          4.29          3.32         1.45 o                         
   9  -2   4          1.54          2.07         1.59 o                         
 -10  -1   4         12.28         11.30         5.02 o                         
  -9  -1   4         10.29          8.00         2.00 o                         
  -8  -1   4         96.41        102.31         4.32 o                         
  -7  -1   4         16.01         14.86         2.03 o                         
  -6  -1   4          5.01          9.29         1.49 o                         
  -5  -1   4          4.68          1.76         0.99 o                         
  -4  -1   4        648.55        651.20         8.84 o                         
  -3  -1   4         52.86         56.46         1.59 o                         
  -2  -1   4          8.64          8.51         0.77 o                         
  -1  -1   4        202.62        210.88         2.48 o                         
   0  -1   4         12.86         16.99         0.65 o                         
   1  -1   4        494.68        448.21         4.94 o                         
   2  -1   4       1481.09       1513.18        19.00 o                         
   3  -1   4        420.44        396.52         5.43 o                         
   4  -1   4         17.05         30.96         1.74 o                         
   5  -1   4         25.82         26.32         2.00 o                         
   6  -1   4         74.49         72.42         2.96 o                         
   7  -1   4         60.50         58.99         2.20 o                         
   8  -1   4         19.77         21.52         1.75 o                         
   9  -1   4         76.46         76.95         3.44 o                         
  10  -1   4         44.57         35.96         2.99 o                         
  -9   0   4         39.24         36.54         3.49 o                         
  -8   0   4          6.57          9.90         1.65 o                         
  -7   0   4         78.79         70.24         3.21 o                         
  -6   0   4         27.69         22.61         2.28 o                         
  -5   0   4         78.73         96.29         2.84 o                         
  -4   0   4         24.50         38.04         1.80 o                         
  -3   0   4       1539.98       1547.54        16.45 o                         
  -2   0   4        682.29        678.16         6.86 o                         
  -1   0   4         42.95         39.02         0.97 o                         
   0   0   4        659.24        680.31         6.74 o                         
   1   0   4       2032.27       1995.13        17.00 o                         
   2   0   4      11640.47      11576.06       471.24 o                         
   3   0   4       1602.59       1730.35        17.12 o                         
   4   0   4        132.99        125.24         2.99 o                         
   5   0   4         24.48         22.16         1.66 o                         
   6   0   4        153.66        167.35         3.87 o                         
   7   0   4          4.23          2.10         1.01 o                         
   8   0   4         25.24         37.43         2.20 o                         
   9   0   4          6.03          6.51         1.48 o                         
  10   0   4        240.68        243.12         6.86 o                         
  -9   1   4         84.63         78.43         7.37 o                         
  -8   1   4          4.18          5.50         1.50 o                         
  -7   1   4         34.62         37.29         2.48 o                         
  -6   1   4         47.99         45.98         2.40 o                         
  -5   1   4          1.14         -0.33         0.80 o                         
  -4   1   4         51.25         52.16         2.06 o                         
  -3   1   4       1947.39       2015.79        25.13 o                         
  -2   1   4       1276.57       1347.37        14.18 o                         
  -1   1   4       1363.62       1305.53        12.37 o                         
   0   1   4          7.64         14.71         0.62 o                         
   1   1   4        160.45        162.30         1.85 o                         
   2   1   4        198.82        196.38         2.93 o                         
   3   1   4        989.15       1026.07        12.36 o                         
   4   1   4        950.60        968.85        12.82 o                         
   5   1   4         58.07         71.07         1.90 o                         
   6   1   4       1400.77       1412.51        16.53 o                         
   7   1   4        364.10        375.05         6.48 o                         
   8   1   4        173.63        175.39         4.44 o                         
   9   1   4          1.65          0.98         1.55 o                         
  10   1   4         10.35         12.10         2.18 o                         
  -9   2   4          9.16          7.60         3.28 o                         
  -8   2   4         96.53         91.15         3.83 o                         
  -7   2   4         30.24         27.35         2.15 o                         
  -6   2   4          8.54         11.76         1.49 o                         
  -5   2   4          4.52          3.37         1.23 o                         
  -4   2   4         76.48         79.06         2.42 o                         
  -3   2   4         97.12         72.90         1.86 o                         
  -2   2   4        239.09        285.18         4.09 o                         
  -1   2   4         36.43         42.12         1.22 o                         
   0   2   4        330.50        334.21         3.74 o                         
   1   2   4          6.60          7.51         0.58 o                         
   2   2   4        576.78        584.99         6.78 o                         
   3   2   4       1148.91       1097.29        13.12 o                         
   4   2   4        126.10        117.55         2.51 o                         
   5   2   4          0.89          3.55         0.94 o                         
   6   2   4         11.94          8.92         1.47 o                         
   7   2   4         32.94         32.85         2.23 o                         
   8   2   4        197.41        200.58         5.23 o                         
   9   2   4        159.48        162.56         4.39 o                         
  10   2   4         82.15         94.31         3.87 o                         
  11   2   4         75.91         82.24         4.83 o                         
  -8   3   4         47.17         45.87         3.21 o                         
  -7   3   4         23.19         27.67         2.24 o                         
  -6   3   4         41.28         41.08         2.85 o                         
  -5   3   4        234.45        253.75         5.02 o                         
  -4   3   4        109.42        106.22         3.42 o                         
  -3   3   4        315.35        351.20         5.66 o                         
  -2   3   4        823.83        825.28        16.60 o                         
  -1   3   4        379.08        377.43         5.37 o                         
   0   3   4       1244.95       1324.39        17.68 o                         
   1   3   4        367.79        378.69         4.94 o                         
   2   3   4         61.86         63.18         1.50 o                         
   3   3   4        176.99        166.62         2.75 o                         
   4   3   4         80.79         75.23         2.09 o                         
   5   3   4          8.54         11.25         1.11 o                         
   6   3   4         80.68         79.00         2.80 o                         
   7   3   4        139.47        138.71         3.96 o                         
   8   3   4        577.27        581.31        10.12 o                         
   9   3   4         75.26         78.08         3.78 o                         
  10   3   4         12.75         15.56         2.08 o                         
  11   3   4        499.49        505.30         8.89 o                         
  -8   4   4          2.10          4.66         3.83 o                         
  -7   4   4         24.77         19.88         2.51 o                         
  -6   4   4         63.47         69.52         4.05 o                         
  -5   4   4         93.98         99.64         3.97 o                         
  -4   4   4       2229.34       2200.34        27.85 o                         
  -3   4   4         70.32         63.03         2.06 o                         
  -2   4   4         89.35         86.95         2.71 o                         
  -1   4   4        132.74        110.62         2.65 o                         
   0   4   4        143.03        124.33         2.75 o                         
   1   4   4        108.94         91.87         2.36 o                         
   2   4   4        696.08        716.30         9.53 o                         
   3   4   4         69.36         54.26         1.79 o                         
   4   4   4         30.74         35.90         1.75 o                         
   5   4   4          0.70          2.52         0.82 o                         
   6   4   4          0.11          0.34         0.82 o                         
   7   4   4         46.26         53.89         3.06 o                         
   8   4   4         68.48         73.55         4.01 o                         
   9   4   4          0.48         -1.49         1.49 o                         
  10   4   4          3.44          3.69         2.37 o                         
  11   4   4          3.73          1.48         2.19 o                         
  -7   5   4         34.57         28.67         3.59 o                         
  -6   5   4        278.43        273.54         6.47 o                         
  -5   5   4        274.32        268.89         9.21 o                         
  -4   5   4        464.06        443.77         7.70 o                         
  -3   5   4       1796.62       1755.60        23.01 o                         
  -2   5   4        143.45        164.01         3.60 o                         
  -1   5   4          7.86          5.73         0.98 o                         
   0   5   4          0.49          1.18         1.00 o                         
   1   5   4          4.68         10.16         0.91 o                         
   2   5   4       1853.23       1960.06        52.38 o                         
   3   5   4         66.06         82.04         2.08 o                         
   4   5   4         22.34         31.46         2.11 o                         
   5   5   4        157.97        161.36         3.16 o                         
   6   5   4         31.79         45.33         2.10 o                         
   7   5   4        317.10        304.97         5.44 o                         
   8   5   4          0.23         -0.88         0.88 o                         
   9   5   4         66.71         62.07         3.80 o                         
  10   5   4          3.95          5.22         1.99 o                         
  11   5   4          4.05         -0.45         2.34 o                         
  -6   6   4          7.65          6.39         4.84 o                         
  -5   6   4         28.68         26.76         2.39 o                         
  -4   6   4         88.32         90.54         4.20 o                         
  -3   6   4         11.79         10.51         1.23 o                         
  -2   6   4        164.87        157.11         4.05 o                         
  -1   6   4         54.29         64.86         3.03 o                         
   0   6   4        731.64        707.94        12.33 o                         
   1   6   4         48.74         53.30         2.35 o                         
   2   6   4         64.04         61.49         2.08 o                         
   3   6   4          8.45          8.76         1.07 o                         
   4   6   4          1.57          0.85         0.88 o                         
   5   6   4          2.71          2.54         1.12 o                         
   6   6   4        108.41         93.00         2.57 o                         
   7   6   4         93.04         78.97         2.96 o                         
   8   6   4         14.26          9.66         1.43 o                         
   9   6   4         14.49         14.08         1.68 o                         
  10   6   4         33.60         30.05         2.87 o                         
  11   6   4         14.11         19.78         2.97 o                         
  -5   7   4          8.57          8.58         2.80 o                         
  -4   7   4         28.81         30.56         2.17 o                         
  -3   7   4         68.66         70.60         3.05 o                         
  -2   7   4         47.57         46.01         2.78 o                         
  -1   7   4        229.29        220.76         5.39 o                         
   0   7   4        339.82        337.61         8.00 o                         
   1   7   4         29.24         32.97         2.19 o                         
   2   7   4        219.66        209.57         3.76 o                         
   3   7   4         62.56         55.26         2.34 o                         
   4   7   4        106.23         97.80         3.36 o                         
   5   7   4        139.15        138.54         3.93 o                         
   6   7   4         21.88         18.16         1.63 o                         
   7   7   4         92.66         81.80         3.27 o                         
   8   7   4        128.38        122.63         3.49 o                         
   9   7   4         13.03          9.72         1.57 o                         
  10   7   4          1.92          0.55         1.44 o                         
  11   7   4          5.91          7.77         2.51 o                         
  -4   8   4         80.36         87.67         5.30 o                         
  -3   8   4        110.62        114.55         4.60 o                         
  -2   8   4         27.07         21.63         2.13 o                         
  -1   8   4        178.11        148.67         4.35 o                         
   0   8   4         63.74         60.88         3.57 o                         
   1   8   4         30.85         33.32         2.26 o                         
   2   8   4        167.23        171.99         4.10 o                         
   3   8   4        107.41        104.26         2.87 o                         
   4   8   4         17.30         14.90         1.89 o                         
   5   8   4          7.83          8.10         1.51 o                         
   6   8   4        429.35        431.21         9.03 o                         
   7   8   4        695.81        717.30        11.12 o                         
   8   8   4         48.39         46.33         3.02 o                         
   9   8   4         64.63         64.24         3.71 o                         
  10   8   4          0.25          1.09         1.60 o                         
  -3   9   4          0.90          0.55         1.94 o                         
  -2   9   4         16.31         19.25         2.53 o                         
  -1   9   4         25.77         25.36         2.57 o                         
   0   9   4          0.07          2.93         1.25 o                         
   1   9   4         53.84         57.08         3.61 o                         
   2   9   4        242.38        225.25         5.14 o                         
   3   9   4         32.42         34.59         1.64 o                         
   4   9   4        160.69        149.23         4.02 o                         
   5   9   4         50.96         46.47         3.18 o                         
   6   9   4          2.97          2.67         1.48 o                         
   7   9   4        202.76        189.28         4.91 o                         
   8   9   4         43.41         45.75         2.91 o                         
   9   9   4        158.79        167.16         5.46 o                         
  10   9   4          0.00         -1.65         1.65 o                         
  -2  10   4         28.31         26.04         4.72 o                         
  -1  10   4          0.05          1.27         1.53 o                         
   0  10   4         29.06         31.35         2.83 o                         
   1  10   4         72.95         78.59         4.27 o                         
   2  10   4         89.40         85.62         3.59 o                         
   3  10   4         18.97         17.23         1.59 o                         
   4  10   4         79.75         76.29         2.93 o                         
   5  10   4         11.38          9.82         2.06 o                         
   6  10   4          5.14          8.20         1.85 o                         
   7  10   4         47.00         41.34         3.16 o                         
   8  10   4         65.21         57.19         3.86 o                         
   9  10   4          0.61          0.93         2.53 o                         
   0  11   4          5.24          6.35         2.12 o                         
   1  11   4          6.47          2.08         1.63 o                         
   2  11   4         14.23         19.26         2.00 o                         
   3  11   4         41.30         45.95         3.29 o                         
   4  11   4        105.73        114.69         4.42 o                         
   5  11   4          6.00          9.31         2.01 o                         
   6  11   4         16.14         14.07         2.24 o                         
   7  11   4         61.67         62.71         4.50 o                         
   8  11   4         17.21         16.06         2.71 o                         
   3  12   4         23.81         23.24         2.91 o                         
   4  12   4         18.42         26.27         3.12 o                         
   5  12   4          1.36          0.20         1.92 o                         
   6  12   4         56.97         64.81         4.84 o                         
  -5 -10   5          3.10         -0.53         2.14 o                         
  -4 -10   5          1.51         -1.13         1.97 o                         
  -3 -10   5          9.62         15.43         2.82 o                         
  -2 -10   5         24.78         29.59         4.68 o                         
  -1 -10   5         75.31         69.37         4.36 o                         
  -7  -9   5         14.53          9.41         2.64 o                         
  -6  -9   5         16.75         15.41         2.59 o                         
  -5  -9   5         64.47         69.77         3.73 o                         
  -4  -9   5          0.06         -1.09         1.29 o                         
  -3  -9   5          0.01          0.14         1.27 o                         
  -2  -9   5         53.72         57.21         3.49 o                         
  -1  -9   5         72.72         68.63         3.61 o                         
   0  -9   5          6.22          6.43         2.02 o                         
   1  -9   5         33.04         31.64         3.39 o                         
   2  -9   5          5.80          6.96         3.44 o                         
  -8  -8   5         27.33         20.83         2.50 o                         
  -7  -8   5         76.86         73.90         4.68 o                         
  -6  -8   5         93.99         95.11         3.89 o                         
  -5  -8   5         11.16         11.80         1.95 o                         
  -4  -8   5          6.07          7.23         1.44 o                         
  -3  -8   5         13.21         15.37         1.89 o                         
  -2  -8   5         22.37         27.63         2.12 o                         
  -1  -8   5          0.00          1.08         1.41 o                         
   0  -8   5        255.98        251.51         5.32 o                         
   1  -8   5          3.24          0.87         1.23 o                         
   2  -8   5         36.35         39.83         2.43 o                         
   3  -8   5         25.07         18.59         2.50 o                         
  -9  -7   5         31.75         27.88         3.52 o                         
  -8  -7   5          0.53          1.82         2.39 o                         
  -7  -7   5         14.64         21.75         2.55 o                         
  -6  -7   5         36.74         32.76         1.92 o                         
  -5  -7   5          0.52          1.05         1.44 o                         
  -4  -7   5        194.31        194.94         4.28 o                         
  -3  -7   5          3.84          2.66         1.11 o                         
  -2  -7   5          9.00          7.02         1.23 o                         
  -1  -7   5         16.85         16.98         2.21 o                         
   0  -7   5        187.07        179.63         4.01 o                         
   1  -7   5        253.43        248.80         4.90 o                         
   2  -7   5         88.98         92.55         3.56 o                         
   3  -7   5        130.48        128.60         4.13 o                         
   4  -7   5        103.54        110.62         4.13 o                         
   5  -7   5         71.77         66.39         4.09 o                         
  -9  -6   5         78.82         83.23         3.77 o                         
  -8  -6   5          5.50          3.13         1.46 o                         
  -7  -6   5          7.15          6.65         1.40 o                         
  -6  -6   5          0.35          1.95         1.15 o                         
  -5  -6   5          7.46          5.85         1.04 o                         
  -4  -6   5          8.28          8.28         1.07 o                         
  -3  -6   5        185.32        161.64         3.80 o                         
  -2  -6   5         86.60         93.14         2.83 o                         
  -1  -6   5         59.85         59.32         2.53 o                         
   0  -6   5          1.23          0.54         0.90 o                         
   1  -6   5         36.20         40.45         2.47 o                         
   2  -6   5          5.57          5.11         1.30 o                         
   3  -6   5        242.52        233.16         5.17 o                         
   4  -6   5         34.27         35.48         2.26 o                         
   5  -6   5          3.61          2.26         1.31 o                         
   6  -6   5          6.23          3.72         2.90 o                         
  -9  -5   5          7.14         -0.82         2.06 o                         
  -8  -5   5         13.18          8.67         1.59 o                         
  -7  -5   5         31.10         33.64         2.25 o                         
  -6  -5   5         49.04         43.34         2.35 o                         
  -5  -5   5         19.63         18.28         1.49 o                         
  -4  -5   5         41.86         42.41         1.99 o                         
  -3  -5   5          0.14          1.96         0.81 o                         
  -2  -5   5        268.36        306.14         4.95 o                         
  -1  -5   5         37.89         45.73         1.86 o                         
   0  -5   5         67.47         61.67         2.43 o                         
   1  -5   5         47.95         36.51         2.08 o                         
   2  -5   5          4.40          5.77         1.24 o                         
   3  -5   5         11.65          8.42         1.42 o                         
   4  -5   5        469.86        469.42         7.36 o                         
   5  -5   5        273.65        277.82         6.06 o                         
   6  -5   5         13.65         14.97         2.05 o                         
   7  -5   5          0.04          0.43         1.74 o                         
  -9  -4   5          7.02          6.21         2.26 o                         
  -8  -4   5          5.98          6.54         1.77 o                         
  -7  -4   5         89.27         98.54         3.33 o                         
  -6  -4   5        596.60        606.40         9.72 o                         
  -5  -4   5         93.04         93.31         2.79 o                         
  -4  -4   5          4.11          3.25         0.92 o                         
  -3  -4   5          0.04          0.15         0.70 o                         
  -2  -4   5        213.87        217.54         3.65 o                         
  -1  -4   5        147.32        152.76         2.79 o                         
   0  -4   5        516.54        549.91         6.81 o                         
   1  -4   5          2.52          2.67         0.81 o                         
   2  -4   5         33.94         34.30         1.69 o                         
   3  -4   5          8.89         11.02         1.37 o                         
   4  -4   5         73.81         70.71         2.85 o                         
   5  -4   5         39.65         45.00         3.09 o                         
   6  -4   5         22.95         20.62         2.81 o                         
   7  -4   5          6.56          4.80         2.22 o                         
   8  -4   5          0.02         -2.52         2.52 o                         
  -9  -3   5          0.03          1.05         1.86 o                         
  -8  -3   5          2.26          2.73         2.61 o                         
  -7  -3   5          0.06          0.36         1.19 o                         
  -6  -3   5       1242.19       1241.40        15.56 o                         
  -5  -3   5        102.80        104.42         2.84 o                         
  -4  -3   5        291.62        279.96         4.21 o                         
  -3  -3   5        285.08        291.75         4.01 o                         
  -2  -3   5         93.54        112.86         2.22 o                         
  -1  -3   5       1334.93       1370.82        12.99 o                         
   0  -3   5        507.12        515.88         6.22 o                         
   1  -3   5         84.93         81.57         1.99 o                         
   2  -3   5          5.37          1.10         0.74 o                         
   3  -3   5         74.13         79.10         2.48 o                         
   4  -3   5        910.75        885.83        13.16 o                         
   5  -3   5        454.81        449.74         7.94 o                         
   6  -3   5         52.61         63.63         3.94 o                         
   7  -3   5         17.55         19.87         2.73 o                         
   8  -3   5         21.14         22.56         2.77 o                         
  -9  -2   5        156.59        160.43         8.01 o                         
  -8  -2   5         59.68         75.76         3.82 o                         
  -7  -2   5        150.02        148.61         4.36 o                         
  -6  -2   5        116.46        115.72         3.47 o                         
  -5  -2   5        271.07        267.13         5.28 o                         
  -4  -2   5         68.34         70.30         1.97 o                         
  -3  -2   5          0.00          0.55         0.62 o                         
  -2  -2   5        158.22        180.40         2.70 o                         
  -1  -2   5       1140.06       1166.32         9.98 o                         
   0  -2   5         10.40         10.02         0.78 o                         
   1  -2   5          1.79          0.51         0.56 o                         
   2  -2   5         16.70         20.44         1.15 o                         
   3  -2   5        586.74        560.61         7.14 o                         
   4  -2   5         18.81         16.90         1.45 o                         
   5  -2   5        178.54        149.72         3.84 o                         
   6  -2   5         96.27        104.36         3.91 o                         
   7  -2   5          0.24         -0.19         1.30 o                         
   8  -2   5         21.95         22.25         2.23 o                         
   9  -2   5          0.21         -1.24         1.39 o                         
  -9  -1   5         25.31         24.19         3.04 o                         
  -8  -1   5          1.85          3.81         1.61 o                         
  -7  -1   5          5.03          7.94         1.47 o                         
  -6  -1   5          1.03          1.86         1.14 o                         
  -5  -1   5         43.28         45.32         2.47 o                         
  -4  -1   5        596.80        565.88         7.89 o                         
  -3  -1   5        180.06        183.31         2.95 o                         
  -2  -1   5        101.04        103.77         1.83 o                         
  -1  -1   5        786.82        759.10         7.46 o                         
   0  -1   5        373.94        380.65         3.70 o                         
   1  -1   5         15.35         19.48         0.90 o                         
   2  -1   5         62.34         65.35         1.58 o                         
   3  -1   5         14.96         27.75         1.47 o                         
   4  -1   5        231.41        247.55         4.27 o                         
   5  -1   5        190.87        176.29         4.18 o                         
   6  -1   5         28.35         30.20         2.26 o                         
   7  -1   5         18.45         19.19         2.43 o                         
   8  -1   5          7.97         12.04         1.59 o                         
   9  -1   5        139.25        147.18         5.42 o                         
  10  -1   5        183.50        175.38         7.20 o                         
  -9   0   5         25.03         26.05         3.24 o                         
  -8   0   5        111.17        129.39         4.44 o                         
  -7   0   5         23.28         28.88         2.32 o                         
  -6   0   5         28.09         28.61         2.20 o                         
  -5   0   5         26.99         33.65         2.05 o                         
  -4   0   5         18.19         26.45         1.58 o                         
  -3   0   5       2459.13       2442.61        24.03 o                         
  -2   0   5         52.75         62.64         1.91 o                         
  -1   0   5          3.95          7.75         0.59 o                         
   0   0   5        658.92        602.85         6.80 o                         
   1   0   5         78.70         71.82         1.15 o                         
   2   0   5        353.27        366.32         4.04 o                         
   3   0   5        594.33        596.56         6.84 o                         
   4   0   5       4952.87       5016.63        49.55 o                         
   5   0   5        148.54        157.78         3.59 o                         
   6   0   5        123.77        117.66         3.54 o                         
   7   0   5        169.52        178.34         4.08 o                         
   8   0   5         85.53         90.32         2.70 o                         
   9   0   5         16.23         15.14         1.47 o                         
  10   0   5          2.04          2.29         1.50 o                         
  -9   1   5         38.17         35.46         3.15 o                         
  -8   1   5          3.27          0.74         1.59 o                         
  -7   1   5          3.36          3.92         1.47 o                         
  -6   1   5          1.96          3.85         1.30 o                         
  -5   1   5          0.48         -0.86         0.86 o                         
  -4   1   5          3.66          4.74         0.98 o                         
  -3   1   5        198.49        183.58         2.97 o                         
  -2   1   5         41.60         55.60         1.55 o                         
  -1   1   5       1130.05       1191.17        12.14 o                         
   0   1   5       1639.80       1594.16        13.45 o                         
   1   1   5         19.48         15.57         0.58 o                         
   2   1   5        285.77        286.33         3.11 o                         
   3   1   5        248.36        244.95         3.35 o                         
   4   1   5        515.77        519.19         8.30 o                         
   5   1   5        471.71        537.75         8.08 o                         
   6   1   5        264.16        247.48         4.81 o                         
   7   1   5         38.78         44.69         2.52 o                         
   8   1   5         82.61         89.51         3.47 o                         
   9   1   5        201.99        191.49         5.03 o                         
  10   1   5          8.92          4.56         1.89 o                         
  -8   2   5          0.12          0.72         1.62 o                         
  -7   2   5          0.40          1.08         1.27 o                         
  -6   2   5          2.35          4.35         1.28 o                         
  -5   2   5         23.86         22.29         1.67 o                         
  -4   2   5        151.95        143.68         3.37 o                         
  -3   2   5         84.24         74.68         1.97 o                         
  -2   2   5         29.04         28.99         1.46 o                         
  -1   2   5        179.71        168.05         3.12 o                         
   0   2   5        254.29        255.42         3.40 o                         
   1   2   5          9.25          6.55         0.49 o                         
   2   2   5        126.55        128.85         2.30 o                         
   3   2   5        891.75        929.82        10.61 o                         
   4   2   5        378.41        370.00         4.98 o                         
   5   2   5          7.27         14.72         1.17 o                         
   6   2   5         96.08         84.64         2.57 o                         
   7   2   5         79.61         75.29         2.90 o                         
   8   2   5          1.04          1.77         1.26 o                         
   9   2   5        106.83         94.77         4.07 o                         
  10   2   5          0.39          2.32         1.62 o                         
  11   2   5        118.70        126.55         5.39 o                         
  -8   3   5         24.58         29.50         3.51 o                         
  -7   3   5         11.02          7.34         1.68 o                         
  -6   3   5          3.17          2.45         1.17 o                         
  -5   3   5          0.49          1.06         0.88 o                         
  -4   3   5        115.98        110.44         3.29 o                         
  -3   3   5        296.13        283.47         4.85 o                         
  -2   3   5        325.26        302.02         4.66 o                         
  -1   3   5        323.47        318.84         6.51 o                         
   0   3   5         24.89         44.78         1.37 o                         
   1   3   5       2224.82       2151.80        21.61 o                         
   2   3   5        110.30        114.41         2.13 o                         
   3   3   5        475.49        520.26         7.41 o                         
   4   3   5         24.83         17.64         1.46 o                         
   5   3   5          1.32          1.64         0.96 o                         
   6   3   5          1.66          6.82         1.36 o                         
   7   3   5        342.63        340.51         6.27 o                         
   8   3   5        512.47        469.80         8.29 o                         
   9   3   5         43.63         41.98         2.82 o                         
  10   3   5          0.14         -1.11         1.53 o                         
  11   3   5          9.41          7.77         1.92 o                         
  -7   4   5         92.59         92.38         4.65 o                         
  -6   4   5         17.54         19.86         2.45 o                         
  -5   4   5         10.20         11.26         1.87 o                         
  -4   4   5        334.61        327.16         6.04 o                         
  -3   4   5        102.72        113.28         2.90 o                         
  -2   4   5        387.69        378.82         6.32 o                         
  -1   4   5         81.88         90.88         2.56 o                         
   0   4   5        207.42        178.07         4.29 o                         
   1   4   5       4422.18       4475.57       110.72 o                         
   2   4   5         44.47         49.99         1.89 o                         
   3   4   5         46.01         43.77         1.84 o                         
   4   4   5        874.42        922.79        14.98 o                         
   5   4   5        287.83        267.29         4.44 o                         
   6   4   5         17.10         15.00         1.28 o                         
   7   4   5        763.05        742.31        11.70 o                         
   8   4   5        281.53        253.72         6.60 o                         
   9   4   5         80.03         77.99         5.06 o                         
  10   4   5          1.95          2.94         2.27 o                         
  11   4   5          1.27          4.48         2.49 o                         
  -7   5   5        130.47        115.11         6.99 o                         
  -6   5   5         31.24         41.12         3.25 o                         
  -5   5   5         13.04         19.13         2.63 o                         
  -4   5   5        862.17        833.25        14.07 o                         
  -3   5   5         57.23         56.26         2.81 o                         
  -2   5   5         29.28         22.36         1.76 o                         
  -1   5   5        348.34        356.91         7.01 o                         
   0   5   5        108.84        108.59         3.34 o                         
   1   5   5         44.75         61.50         1.66 o                         
   2   5   5         49.71         47.44         1.97 o                         
   3   5   5        196.63        191.87         3.68 o                         
   4   5   5        529.55        582.71         9.02 o                         
   5   5   5         29.29         25.88         1.46 o                         
   6   5   5          4.03          4.80         1.15 o                         
   7   5   5        523.97        524.54         7.75 o                         
   8   5   5        130.48        134.24         4.41 o                         
   9   5   5        171.68        166.13         5.23 o                         
  10   5   5         37.00         37.06         3.37 o                         
  11   5   5          2.60          5.97         3.00 o                         
  -6   6   5         35.86         32.34         6.06 o                         
  -5   6   5          1.12          1.68         1.51 o                         
  -4   6   5         10.30         13.03         1.87 o                         
  -3   6   5        250.88        245.32         5.23 o                         
  -2   6   5          0.27          0.32         0.95 o                         
  -1   6   5         41.57         47.02         2.59 o                         
   0   6   5          0.01          0.62         1.16 o                         
   1   6   5        118.53        117.34         2.95 o                         
   2   6   5       1386.88       1393.91        18.08 o                         
   3   6   5         23.21         22.45         1.49 o                         
   4   6   5         76.28         78.70         2.36 o                         
   5   6   5        122.78        119.91         3.45 o                         
   6   6   5          0.41          0.15         0.82 o                         
   7   6   5         46.97         54.30         2.54 o                         
   8   6   5        269.81        248.35         5.08 o                         
   9   6   5        166.99        156.20         4.31 o                         
  10   6   5         10.11          9.78         2.21 o                         
  11   6   5         18.71         22.10         3.50 o                         
  -5   7   5         13.59          9.54         2.87 o                         
  -4   7   5         50.41         48.80         2.97 o                         
  -3   7   5          9.20          8.31         1.35 o                         
  -2   7   5         29.19         30.80         2.45 o                         
  -1   7   5        178.55        161.83         4.78 o                         
   0   7   5          0.16          2.37         1.41 o                         
   1   7   5        468.51        475.86         7.58 o                         
   2   7   5        174.56        187.66         3.66 o                         
   3   7   5         65.52         72.21         2.47 o                         
   4   7   5        244.34        233.61         4.60 o                         
   5   7   5         66.55         78.61         3.59 o                         
   6   7   5        941.00        890.29        11.73 o                         
   7   7   5         31.60         30.78         1.98 o                         
   8   7   5         99.25         97.40         3.39 o                         
   9   7   5         65.68         59.20         2.76 o                         
  10   7   5         15.15         14.20         2.05 o                         
  11   7   5          1.75          3.22         2.39 o                         
  -4   8   5         54.09         46.88         4.75 o                         
  -3   8   5         80.49         79.48         4.01 o                         
  -2   8   5         65.54         70.93         3.86 o                         
  -1   8   5         34.87         37.19         2.58 o                         
   0   8   5         54.48         54.21         3.35 o                         
   1   8   5        596.74        492.98         8.15 o                         
   2   8   5        207.76        187.31         4.02 o                         
   3   8   5          4.38          3.90         0.96 o                         
   4   8   5        319.07        303.71         6.03 o                         
   5   8   5          7.77          5.85         1.50 o                         
   6   8   5        386.62        356.02         7.95 o                         
   7   8   5         59.30         52.63         2.58 o                         
   8   8   5          0.04         -0.39         1.44 o                         
   9   8   5        162.82        170.33         5.18 o                         
  10   8   5          0.78         -1.17         1.44 o                         
  11   8   5          4.91          4.89         3.88 o                         
  -3   9   5         26.20         30.55         3.16 o                         
  -2   9   5          1.41         -0.85         1.34 o                         
  -1   9   5         20.45         24.08         2.27 o                         
   0   9   5          9.73         13.13         1.86 o                         
   1   9   5        188.45        197.44         5.80 o                         
   2   9   5         30.38         25.82         2.10 o                         
   3   9   5          0.09          0.15         0.82 o                         
   4   9   5         23.36         25.70         1.85 o                         
   5   9   5         23.04         26.24         2.81 o                         
   6   9   5         16.29         11.13         2.00 o                         
   7   9   5         10.36         11.67         1.72 o                         
   8   9   5         39.86         39.05         3.02 o                         
   9   9   5          8.91         11.86         2.11 o                         
  10   9   5         64.14         63.20         3.67 o                         
  -2  10   5         14.86         11.65         2.62 o                         
  -1  10   5         94.27        114.85         4.35 o                         
   0  10   5         10.82          8.09         1.75 o                         
   1  10   5         13.01         17.30         4.07 o                         
   2  10   5          0.02         -0.69         1.09 o                         
   3  10   5         92.32        104.31         3.44 o                         
   4  10   5         16.26         13.08         1.42 o                         
   5  10   5         93.88        109.50         5.45 o                         
   6  10   5          2.20          1.03         1.69 o                         
   7  10   5         69.76         63.66         4.99 o                         
   8  10   5          1.22          0.62         1.34 o                         
   9  10   5         49.16         50.87         4.28 o                         
   0  11   5         37.95         30.25         2.90 o                         
   1  11   5        121.62        130.71         4.60 o                         
   2  11   5        184.36        200.99         5.69 o                         
   3  11   5          0.23         -0.30         1.50 o                         
   4  11   5          8.91         15.02         2.11 o                         
   5  11   5         89.41        117.60         5.40 o                         
   6  11   5         24.60         22.07         2.76 o                         
   7  11   5          1.92         -1.14         2.93 o                         
   8  11   5          4.89          6.46         2.61 o                         
   3  12   5        110.10        113.19         4.72 o                         
   4  12   5          1.81          1.19         2.39 o                         
   5  12   5         52.09         62.79         4.14 o                         
   6  12   5        156.17        170.00         6.61 o                         
  -6  -9   6         49.68         72.69         5.83 o                         
  -5  -9   6          6.64          8.09         2.39 o                         
  -4  -9   6         50.33         50.71         3.45 o                         
  -3  -9   6         21.85         24.41         2.49 o                         
  -2  -9   6          4.33          5.06         2.04 o                         
  -1  -9   6          0.51         -0.48         3.12 o                         
   0  -9   6         36.25         33.81         3.23 o                         
   1  -9   6          0.04         -0.60         1.61 o                         
  -7  -8   6         53.75         49.38         3.65 o                         
  -6  -8   6         73.84         70.25         3.63 o                         
  -5  -8   6          7.75         11.54         1.75 o                         
  -4  -8   6        213.82        215.14         4.63 o                         
  -3  -8   6          0.16          0.15         1.23 o                         
  -2  -8   6         21.18         15.38         2.01 o                         
  -1  -8   6         32.12         27.72         2.53 o                         
   0  -8   6         49.46         47.08         3.19 o                         
   1  -8   6          0.78          1.59         1.27 o                         
   2  -8   6          5.04          6.78         2.19 o                         
   3  -8   6          1.52          1.44         1.80 o                         
  -8  -7   6         25.70         24.97         2.57 o                         
  -7  -7   6         23.49         18.58         2.12 o                         
  -6  -7   6         33.36         32.40         2.07 o                         
  -5  -7   6        116.42        103.53         3.53 o                         
  -4  -7   6          0.75          4.63         1.58 o                         
  -3  -7   6         45.37         44.85         2.37 o                         
  -2  -7   6          0.05          0.19         1.07 o                         
  -1  -7   6         11.07         14.02         1.74 o                         
   0  -7   6          2.25          0.24         1.17 o                         
   1  -7   6         17.52         22.36         1.79 o                         
   2  -7   6        426.46        422.85         7.55 o                         
   3  -7   6         58.29         58.79         2.99 o                         
   4  -7   6        181.19        188.75         7.78 o                         
  -9  -6   6         21.84         26.66         3.89 o                         
  -8  -6   6          7.00          6.54         2.18 o                         
  -7  -6   6         63.14         64.06         3.11 o                         
  -6  -6   6          0.12          2.27         1.12 o                         
  -5  -6   6         38.18         37.42         1.96 o                         
  -4  -6   6         70.86         56.45         2.74 o                         
  -3  -6   6        326.64        279.80         4.97 o                         
  -2  -6   6         43.88         42.28         2.21 o                         
  -1  -6   6        174.40        167.04         4.00 o                         
   0  -6   6        119.69        118.15         3.54 o                         
   1  -6   6         10.09         10.30         1.46 o                         
   2  -6   6        807.50        807.35        10.73 o                         
   3  -6   6         84.85         84.54         3.36 o                         
   4  -6   6        437.06        439.74         7.49 o                         
   5  -6   6        403.06        376.49         7.75 o                         
   6  -6   6         14.19         15.58         2.28 o                         
  -9  -5   6          5.16          1.10         2.65 o                         
  -8  -5   6         55.25         56.73         2.98 o                         
  -7  -5   6         28.85         26.12         1.96 o                         
  -6  -5   6          3.44          3.82         1.19 o                         
  -5  -5   6         20.65         24.20         1.76 o                         
  -4  -5   6        175.65        165.09         3.37 o                         
  -3  -5   6        408.45        392.73         5.89 o                         
  -2  -5   6        315.29        339.26         5.38 o                         
  -1  -5   6         55.35         54.62         2.19 o                         
   0  -5   6         23.19         25.72         1.55 o                         
   1  -5   6         23.79         22.28         1.61 o                         
   2  -5   6        119.11        130.30         3.40 o                         
   3  -5   6         83.44         82.18         2.83 o                         
   4  -5   6        123.40        131.93         3.55 o                         
   5  -5   6         35.09         32.39         2.45 o                         
   6  -5   6          2.93          4.32         1.85 o                         
   7  -5   6         37.63         47.80         7.56 o                         
  -9  -4   6         62.88         52.27         3.97 o                         
  -8  -4   6         17.34         16.74         1.78 o                         
  -7  -4   6          3.91          3.45         1.50 o                         
  -6  -4   6          0.10          1.95         1.11 o                         
  -5  -4   6        193.14        203.20         4.08 o                         
  -4  -4   6        236.22        223.23         3.96 o                         
  -3  -4   6         40.84         49.44         1.92 o                         
  -2  -4   6        806.47        896.11        10.07 o                         
  -1  -4   6         22.16         24.69         1.28 o                         
   0  -4   6         26.50         27.75         1.47 o                         
   1  -4   6         51.33         59.19         2.06 o                         
   2  -4   6        426.71        440.57         6.45 o                         
   3  -4   6          0.94          0.74         0.86 o                         
   4  -4   6        295.59        289.10         5.11 o                         
   5  -4   6          2.67          0.32         1.16 o                         
   6  -4   6        225.18        219.43         6.10 o                         
   7  -4   6         86.72         78.59         5.54 o                         
  -9  -3   6         54.65         56.31         3.38 o                         
  -8  -3   6        194.21        187.28         5.60 o                         
  -7  -3   6          9.86          7.60         1.50 o                         
  -6  -3   6        412.72        404.16         6.04 o                         
  -5  -3   6        153.06        153.43         3.15 o                         
  -4  -3   6        227.42        232.61         4.10 o                         
  -3  -3   6          4.77         10.90         0.97 o                         
  -2  -3   6         37.62         44.70         1.52 o                         
  -1  -3   6        149.25        174.07         2.73 o                         
   0  -3   6        102.94        172.33         3.26 o                         
   1  -3   6         12.69          9.67         0.94 o                         
   2  -3   6         77.81         87.65         2.09 o                         
   3  -3   6        163.16        169.54         3.46 o                         
   4  -3   6        442.89        422.66         7.02 o                         
   5  -3   6         65.99         73.53         3.72 o                         
   6  -3   6         97.18         98.70         3.75 o                         
   7  -3   6        139.42        132.49         4.53 o                         
   8  -3   6         89.48         90.24         5.19 o                         
  -9  -2   6          7.68          9.41         2.33 o                         
  -8  -2   6        275.81        292.89         6.77 o                         
  -7  -2   6        140.49        146.55         4.11 o                         
  -6  -2   6        130.08        127.01         3.95 o                         
  -5  -2   6        403.16        395.65         5.73 o                         
  -4  -2   6        484.59        477.91         6.31 o                         
  -3  -2   6         43.03         32.62         1.45 o                         
  -2  -2   6          0.60          2.22         0.57 o                         
  -1  -2   6        418.29        467.48         4.65 o                         
   0  -2   6        210.65        238.22         2.90 o                         
   1  -2   6        602.61        652.82         7.25 o                         
   2  -2   6         34.91         45.46         1.56 o                         
   3  -2   6          0.01         -0.12         0.72 o                         
   4  -2   6        177.24        178.93         3.78 o                         
   5  -2   6        112.58        106.99         3.29 o                         
   6  -2   6          2.33          2.60         1.57 o                         
   7  -2   6          0.85          1.12         1.36 o                         
   8  -2   6          4.29          7.25         1.84 o                         
   9  -2   6        222.40        218.24         5.90 o                         
  -9  -1   6        222.96        224.34         8.50 o                         
  -8  -1   6         31.72         24.98         2.46 o                         
  -7  -1   6          3.86          7.89         1.74 o                         
  -6  -1   6          4.65          2.60         1.23 o                         
  -5  -1   6         40.06         44.42         2.23 o                         
  -4  -1   6       1264.42       1305.61        13.23 o                         
  -3  -1   6        267.84        278.10         4.12 o                         
  -2  -1   6          0.23          0.19         0.52 o                         
  -1  -1   6         27.26         29.47         0.86 o                         
   0  -1   6        528.46        512.23         5.70 o                         
   1  -1   6        214.23        224.68         2.89 o                         
   2  -1   6         18.94         17.56         0.97 o                         
   3  -1   6        276.49        318.03         4.82 o                         
   4  -1   6        395.95        437.09         6.31 o                         
   5  -1   6         12.20         18.01         1.74 o                         
   6  -1   6          4.29          5.79         1.35 o                         
   7  -1   6          6.46          7.60         1.52 o                         
   8  -1   6          0.35          1.09         1.11 o                         
   9  -1   6        133.85        134.42         3.99 o                         
  -9   0   6         71.37         67.97         3.90 o                         
  -8   0   6          2.39          2.15         1.58 o                         
  -7   0   6          0.21          1.53         1.36 o                         
  -6   0   6         22.84         24.35         1.92 o                         
  -5   0   6         52.66         62.31         2.41 o                         
  -4   0   6        474.41        487.59         6.86 o                         
  -3   0   6          0.90          1.24         0.63 o                         
  -2   0   6          0.01          0.62         0.54 o                         
  -1   0   6         28.63         39.26         1.26 o                         
   0   0   6        823.60        826.94         8.72 o                         
   1   0   6        310.28        278.49         3.12 o                         
   2   0   6        114.34        115.17         1.75 o                         
   3   0   6        150.69        167.95         2.92 o                         
   4   0   6        185.55        209.39         3.42 o                         
   5   0   6          7.65          5.11         0.81 o                         
   6   0   6        414.54        417.12         6.38 o                         
   7   0   6          0.30         -0.59         0.59 o                         
   8   0   6        152.42        138.72         2.75 o                         
   9   0   6         23.63         28.41         3.09 o                         
  10   0   6         13.08          9.11         2.03 o                         
  -8   1   6         67.71         67.95         3.40 o                         
  -7   1   6         31.94         24.67         2.01 o                         
  -6   1   6        536.46        526.51         8.48 o                         
  -5   1   6         90.57         98.49         2.98 o                         
  -4   1   6          0.74          1.41         0.76 o                         
  -3   1   6        111.88        110.88         2.24 o                         
  -2   1   6          1.78          6.46         0.70 o                         
  -1   1   6        319.33        300.97         3.33 o                         
   0   1   6        279.34        274.36         2.93 o                         
   1   1   6       1667.05       1666.43        12.96 o                         
   2   1   6       1158.53       1204.00        10.79 o                         
   3   1   6       1649.13       1727.79        17.18 o                         
   4   1   6        748.10        747.88        11.05 o                         
   5   1   6        415.66        441.41         7.01 o                         
   6   1   6         79.46         68.79         2.49 o                         
   7   1   6        108.47        128.87         3.44 o                         
   8   1   6         45.81         47.16         2.67 o                         
   9   1   6        255.96        261.61         6.38 o                         
  10   1   6         20.02         22.72         2.03 o                         
  -8   2   6         60.31         60.93         3.71 o                         
  -7   2   6         63.15         76.41         4.02 o                         
  -6   2   6         21.95         23.01         1.91 o                         
  -5   2   6         79.62         67.81         2.75 o                         
  -4   2   6        182.88        169.38         4.16 o                         
  -3   2   6        109.24        125.47         2.58 o                         
  -2   2   6         12.09         13.40         1.14 o                         
  -1   2   6        364.72        389.44         5.21 o                         
   0   2   6         30.38         23.34         0.94 o                         
   1   2   6         62.70         68.60         1.35 o                         
   2   2   6        821.56        877.27         8.79 o                         
   3   2   6        970.71       1068.94        11.47 o                         
   4   2   6        714.27        780.52        11.98 o                         
   5   2   6        462.36        454.17         8.27 o                         
   6   2   6         27.19         26.64         1.69 o                         
   7   2   6          5.95          5.46         1.21 o                         
   8   2   6         38.04         34.65         2.34 o                         
   9   2   6          9.99         11.89         1.95 o                         
  10   2   6        142.87        152.59         5.20 o                         
  11   2   6         82.82         80.29         4.04 o                         
  -8   3   6        102.26         99.63         4.86 o                         
  -7   3   6         27.52         33.47         2.76 o                         
  -6   3   6          0.06          1.82         1.58 o                         
  -5   3   6        111.00        114.35         3.99 o                         
  -4   3   6        180.91        171.32         3.85 o                         
  -3   3   6        181.45        197.01         3.85 o                         
  -2   3   6         44.91         44.02         2.10 o                         
  -1   3   6        100.74        124.19         3.08 o                         
   0   3   6         84.34         63.65         1.30 o                         
   1   3   6          0.57          1.03         0.51 o                         
   2   3   6        197.28        210.87         3.61 o                         
   3   3   6        480.12        509.50         6.13 o                         
   4   3   6          5.50          9.73         1.18 o                         
   5   3   6          2.86          2.59         1.06 o                         
   6   3   6        355.71        368.10         6.92 o                         
   7   3   6        344.83        347.76         5.96 o                         
   8   3   6          8.02         10.98         1.71 o                         
   9   3   6          4.76          4.89         1.49 o                         
  10   3   6         15.22         14.72         1.83 o                         
  11   3   6         27.84         23.97         4.00 o                         
  -7   4   6          8.72         12.23         1.78 o                         
  -6   4   6         68.04         79.80         4.06 o                         
  -5   4   6         21.34         19.53         1.88 o                         
  -4   4   6         77.70         68.75         2.71 o                         
  -3   4   6        697.00        646.52         9.05 o                         
  -2   4   6         11.60          6.90         0.85 o                         
  -1   4   6        446.42        423.14         6.40 o                         
   0   4   6        195.15        192.80         5.02 o                         
   1   4   6        143.51        166.91         3.56 o                         
   2   4   6       1020.49       1018.32        15.69 o                         
   3   4   6       1466.58       1513.16        17.70 o                         
   4   4   6         86.30         68.28         2.13 o                         
   5   4   6        583.78        591.37         8.54 o                         
   6   4   6         71.92         76.35         3.12 o                         
   7   4   6          4.54          5.12         1.38 o                         
   8   4   6        375.21        379.98         7.83 o                         
   9   4   6        297.34        303.45         7.71 o                         
  10   4   6         17.79         18.01         2.46 o                         
  11   4   6         19.09         18.13         2.87 o                         
  -7   5   6        124.63        112.15        14.93 o                         
  -6   5   6          6.18          3.85         2.04 o                         
  -5   5   6         81.20         86.60         4.20 o                         
  -4   5   6        251.81        257.94         5.99 o                         
  -3   5   6         67.33         64.74         2.22 o                         
  -2   5   6       1213.74       1148.14        15.82 o                         
  -1   5   6        271.27        264.91         5.18 o                         
   0   5   6          0.06         -0.73         0.88 o                         
   1   5   6         47.75         56.37         2.19 o                         
   2   5   6          0.22          0.48         0.62 o                         
   3   5   6        412.89        387.61         7.03 o                         
   4   5   6        202.44        197.53         4.78 o                         
   5   5   6        279.85        272.24         4.49 o                         
   6   5   6         22.79         21.35         1.41 o                         
   7   5   6         51.92         44.99         2.16 o                         
   8   5   6        281.01        281.50         6.50 o                         
   9   5   6        161.84        170.98         5.51 o                         
  10   5   6          0.04          0.31         2.72 o                         
  11   5   6         30.97         32.21         4.00 o                         
  -6   6   6        200.86        186.03        10.05 o                         
  -5   6   6        242.61        218.19         5.96 o                         
  -4   6   6        148.62        131.84         3.90 o                         
  -3   6   6         15.74         28.63         2.09 o                         
  -2   6   6         19.26         16.86         1.81 o                         
  -1   6   6        116.83        118.79         3.81 o                         
   0   6   6        193.59        228.92         6.30 o                         
   1   6   6         43.66         62.17         2.41 o                         
   2   6   6          0.13          0.25         0.79 o                         
   3   6   6         21.71         24.80         1.36 o                         
   4   6   6          6.65         12.21         1.46 o                         
   5   6   6        272.85        281.82         5.62 o                         
   6   6   6         75.50         83.12         2.43 o                         
   7   6   6         17.64         21.55         1.57 o                         
   8   6   6         25.73         20.08         1.63 o                         
   9   6   6         51.46         58.09         3.85 o                         
  10   6   6         19.72         13.22         2.45 o                         
  11   6   6         60.41         67.74         4.57 o                         
  -5   7   6        537.19        500.97        21.11 o                         
  -4   7   6        104.19         99.11         5.03 o                         
  -3   7   6        129.95        131.65         3.99 o                         
  -2   7   6         57.79         67.60         2.88 o                         
  -1   7   6         20.19         16.73         2.18 o                         
   0   7   6         45.25         45.41         3.61 o                         
   1   7   6        176.44        167.75         3.80 o                         
   2   7   6          7.45          6.41         1.02 o                         
   3   7   6         24.55         21.31         1.87 o                         
   4   7   6          6.96         10.05         1.12 o                         
   5   7   6         96.12         88.37         3.46 o                         
   6   7   6         94.20         94.28         2.93 o                         
   7   7   6         48.55         57.16         2.65 o                         
   8   7   6        305.25        313.68         6.19 o                         
   9   7   6        163.45        180.92         4.15 o                         
  10   7   6          2.83          0.85         1.53 o                         
  11   7   6        115.16        115.12        10.22 o                         
  -4   8   6         27.73         27.82         3.30 o                         
  -3   8   6         81.82         77.39         3.92 o                         
  -2   8   6         41.52         38.56         3.58 o                         
  -1   8   6        169.43        156.37         4.79 o                         
   0   8   6          7.51          9.02         1.65 o                         
   1   8   6        229.24        219.73         4.76 o                         
   2   8   6         31.10         24.68         1.78 o                         
   3   8   6         27.21         31.52         1.94 o                         
   4   8   6        360.92        347.70         6.34 o                         
   5   8   6        103.76        113.31         4.04 o                         
   6   8   6        237.69        229.74         6.27 o                         
   7   8   6         38.88         50.62         2.71 o                         
   8   8   6          1.72          4.57         1.27 o                         
   9   8   6          5.36          4.89         1.88 o                         
  10   8   6          3.05          4.23         1.47 o                         
  11   8   6         12.15          7.09         3.54 o                         
  -3   9   6          3.12          3.58         2.25 o                         
  -2   9   6         70.22         74.50         4.01 o                         
  -1   9   6         18.33         22.17         2.17 o                         
   0   9   6         28.68         31.06         2.49 o                         
   1   9   6         29.49         39.38         2.98 o                         
   2   9   6          0.00          0.57         0.91 o                         
   3   9   6          5.45          3.76         0.88 o                         
   4   9   6          6.31          8.80         1.68 o                         
   5   9   6         12.39         12.25         1.87 o                         
   6   9   6        130.80        119.54         4.64 o                         
   7   9   6        133.30        122.39         4.16 o                         
   8   9   6          0.55          1.63         1.28 o                         
   9   9   6          0.13          2.21         2.01 o                         
  10   9   6         41.12         40.70         2.84 o                         
  -2  10   6        146.07        155.83         6.94 o                         
  -1  10   6         73.94         73.80         3.75 o                         
   0  10   6          7.20          8.76         1.83 o                         
   1  10   6         25.41         23.30         2.49 o                         
   2  10   6          3.04          6.20         1.51 o                         
   3  10   6         25.04         24.40         1.96 o                         
   4  10   6          8.81          8.73         1.27 o                         
   5  10   6         11.28          7.73         1.67 o                         
   6  10   6         13.46         12.50         2.76 o                         
   7  10   6          6.83          9.53         2.56 o                         
   8  10   6         30.61         29.18         2.41 o                         
   9  10   6         40.73         38.87         3.64 o                         
   0  11   6          9.03          2.87         3.31 o                         
   1  11   6         16.59         19.47         2.28 o                         
   2  11   6         54.20         54.06         3.41 o                         
   3  11   6          0.78          1.89         1.26 o                         
   4  11   6         43.24         53.79         3.29 o                         
   5  11   6         69.01         89.75         4.26 o                         
   6  11   6          1.50         -1.63         1.63 o                         
   7  11   6          3.72          4.95         3.11 o                         
   8  11   6         54.48         52.89         4.38 o                         
   3  12   6         23.43         30.87         3.93 o                         
   4  12   6         17.61         18.38         3.28 o                         
   5  12   6         23.70         24.60         2.43 o                         
   6  12   6         61.85         62.85         3.57 o                         
  -5  -9   7         32.84         39.83         3.41 o                         
  -4  -9   7         15.68         12.50         2.14 o                         
  -3  -9   7          1.42         -1.67         1.88 o                         
  -2  -9   7         17.17         15.25         3.64 o                         
  -1  -9   7          7.84          7.64         3.67 o                         
   0  -9   7          0.64          0.52         3.07 o                         
  -7  -8   7          5.81          5.99         2.68 o                         
  -6  -8   7         33.38         41.59         5.11 o                         
  -5  -8   7         18.40         20.60         2.29 o                         
  -4  -8   7         79.86         79.54         3.31 o                         
  -3  -8   7          2.81          1.46         1.31 o                         
  -2  -8   7        169.10        168.10         6.57 o                         
  -1  -8   7         77.07         80.71         3.58 o                         
   0  -8   7          5.06          4.63         1.43 o                         
   1  -8   7          7.24          4.12         1.68 o                         
   2  -8   7          2.65          2.28         1.54 o                         
  -7  -7   7         58.06         64.45         3.40 o                         
  -6  -7   7        173.32        185.64         4.52 o                         
  -5  -7   7         11.05         11.62         1.57 o                         
  -4  -7   7         84.44         73.68         3.61 o                         
  -3  -7   7         60.53         59.07         2.75 o                         
  -2  -7   7         13.98         11.61         1.99 o                         
  -1  -7   7         21.41         21.24         2.46 o                         
   0  -7   7        126.35        124.90         3.68 o                         
   1  -7   7        288.92        275.28         5.54 o                         
   2  -7   7         31.33         31.88         2.28 o                         
   3  -7   7         99.78         96.86         3.97 o                         
   4  -7   7        380.38        380.28        13.13 o                         
  -8  -6   7         14.99         13.34         2.50 o                         
  -7  -6   7         53.37         56.11         3.07 o                         
  -6  -6   7        126.92        131.31         4.20 o                         
  -5  -6   7         34.08         31.24         1.94 o                         
  -4  -6   7         95.13         86.99         2.94 o                         
  -3  -6   7         39.54         32.24         1.93 o                         
  -2  -6   7         51.76         46.49         2.33 o                         
  -1  -6   7         46.33         39.56         2.57 o                         
   0  -6   7        338.45        322.40         5.69 o                         
   1  -6   7         72.75         69.59         2.63 o                         
   2  -6   7         82.64         89.75         3.32 o                         
   3  -6   7         22.46         20.60         1.98 o                         
   4  -6   7        122.93        125.01         4.47 o                         
   5  -6   7          0.04          2.82         1.56 o                         
  -8  -5   7         16.15         13.80         2.28 o                         
  -7  -5   7          3.63          2.91         1.27 o                         
  -6  -5   7         27.89         29.15         1.95 o                         
  -5  -5   7         49.00         47.01         2.26 o                         
  -4  -5   7         37.80         31.93         1.76 o                         
  -3  -5   7         18.99         23.88         1.61 o                         
  -2  -5   7          3.97          5.98         1.00 o                         
  -1  -5   7         43.57         39.58         2.08 o                         
   0  -5   7         85.51         85.53         2.39 o                         
   1  -5   7         18.91         15.73         1.37 o                         
   2  -5   7        139.70        127.77         3.08 o                         
   3  -5   7         35.54         33.63         2.07 o                         
   4  -5   7          4.08          5.37         1.21 o                         
   5  -5   7         62.77         65.96         3.01 o                         
   6  -5   7          0.82         -0.16         1.66 o                         
  -9  -4   7          2.17          1.02         2.20 o                         
  -8  -4   7          0.01          1.99         1.63 o                         
  -7  -4   7          3.60          4.36         1.39 o                         
  -6  -4   7        485.30        477.31         7.93 o                         
  -5  -4   7        810.08        788.27        10.97 o                         
  -4  -4   7        104.63         94.98         2.76 o                         
  -3  -4   7         82.63         81.94         2.35 o                         
  -2  -4   7        418.75        429.51         5.63 o                         
  -1  -4   7        105.00        110.56         2.95 o                         
   0  -4   7          3.85          5.30         0.90 o                         
   1  -4   7          0.05          0.54         0.75 o                         
   2  -4   7         17.72         17.46         1.30 o                         
   3  -4   7        475.81        479.73         7.03 o                         
   4  -4   7         14.94         21.10         1.78 o                         
   5  -4   7        185.75        177.60         4.63 o                         
   6  -4   7          7.08          7.14         1.54 o                         
   7  -4   7         12.68          7.78         2.73 o                         
  -9  -3   7          9.01          8.80         3.17 o                         
  -8  -3   7          1.84          2.08         2.62 o                         
  -7  -3   7          5.73          4.34         1.20 o                         
  -6  -3   7        280.58        281.05         5.02 o                         
  -5  -3   7         19.50         20.21         1.52 o                         
  -4  -3   7        261.49        257.65         4.23 o                         
  -3  -3   7         89.57         92.46         2.21 o                         
  -2  -3   7         28.78         22.16         1.13 o                         
  -1  -3   7         16.55         22.06         1.08 o                         
   0  -3   7          0.17         -0.48         0.55 o                         
   1  -3   7        715.60        733.29         8.50 o                         
   2  -3   7         11.94         16.90         1.14 o                         
   3  -3   7        118.56        107.62         2.82 o                         
   4  -3   7         58.62         65.02         3.14 o                         
   5  -3   7        170.53        170.59         4.35 o                         
   6  -3   7          5.22          4.11         1.72 o                         
   7  -3   7         13.03         13.04         2.35 o                         
   8  -3   7         94.55        107.41         6.65 o                         
  -9  -2   7          0.31          1.78         4.20 o                         
  -8  -2   7          0.00          1.22         1.53 o                         
  -7  -2   7         23.58         23.56         2.15 o                         
  -6  -2   7        301.73        309.77         5.40 o                         
  -5  -2   7         10.10         13.82         1.33 o                         
  -4  -2   7        904.47        876.66        10.68 o                         
  -3  -2   7        553.71        534.70         6.21 o                         
  -2  -2   7        149.69        151.96         2.47 o                         
  -1  -2   7        156.14        175.37         2.56 o                         
   0  -2   7        225.56        210.57         3.04 o                         
   1  -2   7         80.02         82.52         1.68 o                         
   2  -2   7          2.57          1.95         0.64 o                         
   3  -2   7        523.37        514.42         7.47 o                         
   4  -2   7         58.39         63.29         2.41 o                         
   5  -2   7          1.42          0.75         1.00 o                         
   6  -2   7          0.01          1.12         1.15 o                         
   7  -2   7         26.78         33.82         2.59 o                         
   8  -2   7         55.52         60.10         3.51 o                         
   9  -2   7          1.61          1.38         1.70 o                         
  -9  -1   7         12.83          9.57         2.32 o                         
  -8  -1   7         49.46         53.01         3.46 o                         
  -7  -1   7         16.55         20.57         1.95 o                         
  -6  -1   7        220.73        219.70         4.87 o                         
  -5  -1   7         74.85         71.39         2.51 o                         
  -4  -1   7         28.94         35.18         1.86 o                         
  -3  -1   7         34.05         41.19         1.68 o                         
  -2  -1   7        324.43        357.85         4.24 o                         
  -1  -1   7         10.42          9.05         0.60 o                         
   0  -1   7        882.26        860.15         9.45 o                         
   1  -1   7        432.03        402.05         4.16 o                         
   2  -1   7        506.12        502.38         8.75 o                         
   3  -1   7        133.15        135.43         2.74 o                         
   4  -1   7          0.36          0.44         0.84 o                         
   5  -1   7         82.41         84.83         2.70 o                         
   6  -1   7        324.76        338.08         6.76 o                         
   7  -1   7          7.89          8.77         1.68 o                         
   8  -1   7         27.70         31.02         2.35 o                         
   9  -1   7         12.24         13.98         1.72 o                         
  -8   0   7         20.93         16.77         1.99 o                         
  -7   0   7         24.50         24.29         2.03 o                         
  -6   0   7        151.27        151.16         3.93 o                         
  -5   0   7         79.16         75.65         2.64 o                         
  -4   0   7        285.35        309.16         5.17 o                         
  -3   0   7         64.55         65.79         1.91 o                         
  -2   0   7        588.26        567.87         7.43 o                         
  -1   0   7        101.09        124.68         1.76 o                         
   0   0   7        636.98        675.42         7.59 o                         
   1   0   7          0.00          0.24         0.35 o                         
   2   0   7        727.61        758.66         7.18 o                         
   3   0   7          6.67          8.84         0.76 o                         
   4   0   7        267.26        274.94         4.34 o                         
   5   0   7        309.61        301.08         4.86 o                         
   6   0   7          0.64         -0.73         0.86 o                         
   7   0   7        168.57        165.92         5.77 o                         
   8   0   7         94.47        103.47         3.77 o                         
   9   0   7         35.18         45.72         3.15 o                         
  10   0   7        154.77        139.78         7.47 o                         
  -8   1   7          1.94          2.43         3.65 o                         
  -7   1   7          0.01         -1.13         1.13 o                         
  -6   1   7         17.40         12.86         1.46 o                         
  -5   1   7          7.02          3.45         1.01 o                         
  -4   1   7        978.22        964.92        11.80 o                         
  -3   1   7        103.11        112.26         2.37 o                         
  -2   1   7          0.05          0.20         0.56 o                         
  -1   1   7        195.00        203.27         2.56 o                         
   0   1   7        133.14        151.50         2.06 o                         
   1   1   7       1025.29       1033.28         8.76 o                         
   2   1   7       1538.19       1562.09        14.94 o                         
   3   1   7       2121.29       2213.76        20.12 o                         
   4   1   7         13.70          8.81         0.86 o                         
   5   1   7       1242.86       1356.54        15.91 o                         
   6   1   7        401.87        430.03         6.77 o                         
   7   1   7       1121.70       1081.06        13.61 o                         
   8   1   7         84.37         92.31         3.39 o                         
   9   1   7         26.83         31.02         2.57 o                         
  10   1   7        141.50        140.19         5.66 o                         
  -8   2   7         46.38         48.21         4.70 o                         
  -7   2   7         87.11         84.39         3.28 o                         
  -6   2   7          0.19          1.27         0.97 o                         
  -5   2   7         75.91         67.94         2.64 o                         
  -4   2   7         28.24         23.49         1.79 o                         
  -3   2   7         32.61         41.29         1.89 o                         
  -2   2   7          0.03          0.46         0.59 o                         
  -1   2   7        186.91        198.40         3.24 o                         
   0   2   7          0.72          2.82         0.53 o                         
   1   2   7       1268.82       1344.62        12.54 o                         
   2   2   7        113.68        109.99         1.91 o                         
   3   2   7        545.17        560.16         7.05 o                         
   4   2   7          0.84          2.84         0.70 o                         
   5   2   7          4.09          1.42         0.60 o                         
   6   2   7        229.98        235.89         4.42 o                         
   7   2   7        569.57        602.50         8.84 o                         
   8   2   7        233.08        227.52         5.23 o                         
   9   2   7         12.35         11.56         1.72 o                         
  10   2   7          0.96          3.02         1.68 o                         
  11   2   7          0.08         -1.85         2.84 o                         
  -7   3   7         72.99         77.99         3.64 o                         
  -6   3   7        115.40        117.18         4.15 o                         
  -5   3   7         57.39         66.26         2.96 o                         
  -4   3   7         53.52         52.56         2.32 o                         
  -3   3   7        215.31        235.34         4.44 o                         
  -2   3   7         10.73         11.06         1.12 o                         
  -1   3   7         52.16         50.84         1.85 o                         
   0   3   7        127.23        115.57         2.98 o                         
   1   3   7         13.47         13.18         0.84 o                         
   2   3   7         74.38         65.57         1.64 o                         
   3   3   7         68.85         63.70         1.83 o                         
   4   3   7          9.42          9.18         1.05 o                         
   5   3   7         44.48         45.93         2.09 o                         
   6   3   7          3.78          3.87         1.16 o                         
   7   3   7        465.28        462.04         8.09 o                         
   8   3   7        515.40        480.29         7.79 o                         
   9   3   7         62.17         61.69         3.03 o                         
  10   3   7         23.12         24.66         2.26 o                         
  11   3   7          0.00          1.32         2.07 o                         
  -7   4   7         43.95         37.33         3.44 o                         
  -6   4   7         72.61         89.98         4.95 o                         
  -5   4   7         25.52         25.68         2.20 o                         
  -4   4   7          3.02          2.95         1.18 o                         
  -3   4   7       1203.15       1165.03        15.54 o                         
  -2   4   7          0.49          0.57         0.93 o                         
  -1   4   7         90.35         75.53         2.27 o                         
   0   4   7         19.62         19.51         1.10 o                         
   1   4   7          1.06          2.32         0.67 o                         
   2   4   7         15.39         17.88         1.21 o                         
   3   4   7         16.04         20.72         1.03 o                         
   4   4   7        987.37        998.61        11.28 o                         
   5   4   7        529.36        528.16         7.85 o                         
   6   4   7         93.81        106.36         3.49 o                         
   7   4   7        776.14        735.78        12.82 o                         
   8   4   7          7.75          7.55         1.73 o                         
   9   4   7          6.61          6.79         1.80 o                         
  10   4   7          9.33          7.42         2.03 o                         
  11   4   7         45.67         42.75         4.41 o                         
  -6   5   7          1.56          3.16         1.65 o                         
  -5   5   7         22.31         25.27         3.51 o                         
  -4   5   7          2.30          4.89         0.97 o                         
  -3   5   7          0.71          1.72         0.84 o                         
  -2   5   7       1023.02        975.76        12.65 o                         
  -1   5   7        604.68        578.30         8.97 o                         
   0   5   7         10.05         11.82         1.18 o                         
   1   5   7          1.96          0.77         0.62 o                         
   2   5   7          4.11          6.30         0.71 o                         
   3   5   7        754.88        722.96         9.09 o                         
   4   5   7        111.02        109.09         2.74 o                         
   5   5   7        500.58        518.09         6.67 o                         
   6   5   7         11.36         10.67         1.28 o                         
   7   5   7        175.52        163.12         4.29 o                         
   8   5   7          8.42          8.72         1.79 o                         
   9   5   7         13.83         16.07         2.15 o                         
  10   5   7         50.44         48.70         3.20 o                         
  11   5   7          0.00         -0.97         2.36 o                         
  -6   6   7        209.04        191.22         7.14 o                         
  -5   6   7         18.80         16.42         2.06 o                         
  -4   6   7         90.28         93.98         3.99 o                         
  -3   6   7          0.02          0.96         0.95 o                         
  -2   6   7          0.43          1.01         0.91 o                         
  -1   6   7        118.41        127.96         3.56 o                         
   0   6   7         76.19         72.00         4.07 o                         
   1   6   7          3.90          3.28         1.24 o                         
   2   6   7          0.31          0.57         0.74 o                         
   3   6   7        155.69        162.46         3.54 o                         
   4   6   7         97.89         87.79         2.77 o                         
   5   6   7         53.11         60.87         2.54 o                         
   6   6   7        577.69        557.69         8.67 o                         
   7   6   7        417.38        407.98         6.72 o                         
   8   6   7         67.15         66.25         2.85 o                         
   9   6   7         70.33         67.25         3.86 o                         
  10   6   7          0.09         -1.62         1.62 o                         
  11   6   7          0.62         -0.31         2.61 o                         
  -5   7   7         18.23         16.77         2.72 o                         
  -4   7   7         89.96         85.12         3.51 o                         
  -3   7   7         13.89         13.53         1.62 o                         
  -2   7   7         11.05         11.27         1.99 o                         
  -1   7   7        137.20        133.87         4.62 o                         
   0   7   7        298.14        299.74         7.38 o                         
   1   7   7          6.37          2.46         1.05 o                         
   2   7   7        125.22        119.34         2.95 o                         
   3   7   7          0.12         -0.01         0.65 o                         
   4   7   7         11.65         12.30         1.67 o                         
   5   7   7        176.76        174.29         4.36 o                         
   6   7   7        276.72        284.13         5.87 o                         
   7   7   7         73.30         87.34         2.94 o                         
   8   7   7         32.71         33.80         2.09 o                         
   9   7   7        182.51        186.76         6.79 o                         
  10   7   7          1.21          2.87         1.71 o                         
  11   7   7         30.70         31.01         3.05 o                         
  -4   8   7          3.73          1.72         1.67 o                         
  -3   8   7        114.91        134.02         5.94 o                         
  -2   8   7         78.90         92.05         4.02 o                         
  -1   8   7         45.16         49.65         4.11 o                         
   0   8   7        221.80        251.90         5.40 o                         
   1   8   7         14.02         13.45         1.74 o                         
   2   8   7          0.18          0.73         1.20 o                         
   3   8   7         73.04         61.60         2.41 o                         
   4   8   7         82.58         84.18         3.02 o                         
   5   8   7        192.88        186.34         4.73 o                         
   6   8   7         32.77         32.27         2.64 o                         
   7   8   7         65.58         82.83         3.06 o                         
   8   8   7        418.75        395.50         7.44 o                         
   9   8   7         56.01         62.69         2.77 o                         
  10   8   7          2.11          1.80         2.34 o                         
  11   8   7         77.69         80.39         9.37 o                         
  -3   9   7          3.04          5.86         2.88 o                         
  -2   9   7          1.19          4.52         1.98 o                         
  -1   9   7          1.28          0.23         1.51 o                         
   0   9   7        175.57        176.71         4.72 o                         
   1   9   7         83.49         62.67         3.58 o                         
   2   9   7        121.14        127.73         3.55 o                         
   3   9   7         17.04          8.34         1.08 o                         
   4   9   7         69.74         61.75         2.74 o                         
   5   9   7         45.66         39.51         2.89 o                         
   6   9   7         31.62         29.04         2.76 o                         
   7   9   7          1.98          0.61         1.58 o                         
   8   9   7          0.18          1.71         1.64 o                         
   9   9   7        153.36        137.38         4.38 o                         
  10   9   7          0.17         -1.49         1.55 o                         
  -1  10   7         23.17         21.77         2.59 o                         
   0  10   7          2.92         -0.86         1.46 o                         
   1  10   7         32.11         36.81         2.68 o                         
   2  10   7          2.29          1.31         1.15 o                         
   3  10   7          3.77          5.83         1.38 o                         
   4  10   7          0.40          0.58         1.00 o                         
   5  10   7         70.47         54.32         3.02 o                         
   6  10   7         34.39         38.70         3.63 o                         
   7  10   7         41.00         38.16         3.37 o                         
   8  10   7         18.55         18.27         3.23 o                         
   9  10   7         21.07         18.80         3.07 o                         
   0  11   7          0.81         -1.40         3.01 o                         
   1  11   7          0.78          4.16         1.57 o                         
   2  11   7          5.74          5.98         1.73 o                         
   3  11   7          2.03          3.86         1.48 o                         
   4  11   7          2.30          2.64         1.48 o                         
   5  11   7         24.20         28.38         2.26 o                         
   6  11   7         72.82         77.97         4.48 o                         
   7  11   7          7.54          3.96         2.31 o                         
   8  11   7          0.55          1.62         2.92 o                         
   3  12   7          0.13         -2.36         2.36 o                         
   4  12   7         40.66         31.82         2.39 o                         
   5  12   7          2.26         -0.37         1.70 o                         
   6  12   7         61.69         67.97         4.38 o                         
  -3  -9   8          7.62         13.67         2.57 o                         
  -2  -9   8         48.09         56.80         3.81 o                         
  -1  -9   8          7.88          3.86         2.41 o                         
  -6  -8   8          0.09         -2.04         2.04 o                         
  -5  -8   8         68.99         61.71         4.20 o                         
  -4  -8   8          0.61         -1.37         2.30 o                         
  -3  -8   8         15.14         15.11         1.86 o                         
  -2  -8   8         25.55         29.95         2.48 o                         
  -1  -8   8         20.78         24.26         2.25 o                         
   0  -8   8          8.97         11.37         3.15 o                         
   1  -8   8          2.42          0.05         2.15 o                         
   2  -8   8         56.33         44.26         3.27 o                         
  -7  -7   8         12.70         15.99         2.07 o                         
  -6  -7   8          1.46          1.61         1.43 o                         
  -5  -7   8         66.58         59.34         3.25 o                         
  -4  -7   8          1.04         -0.65         1.31 o                         
  -3  -7   8          3.70          6.37         1.40 o                         
  -2  -7   8         49.89         44.90         3.92 o                         
  -1  -7   8         40.66         44.38         2.70 o                         
   0  -7   8          1.66          1.70         1.26 o                         
   1  -7   8         27.98         27.80         2.00 o                         
   2  -7   8        200.76        196.64         4.16 o                         
   3  -7   8         55.36         46.05         3.79 o                         
   4  -7   8        254.43        255.85         7.81 o                         
  -7  -6   8         38.65         46.39         2.98 o                         
  -6  -6   8          0.13         -1.12         1.12 o                         
  -5  -6   8         48.13         46.68         2.50 o                         
  -4  -6   8         37.09         32.89         1.86 o                         
  -3  -6   8         57.36         59.47         2.67 o                         
  -2  -6   8        260.55        237.15         4.75 o                         
  -1  -6   8          2.82          3.16         1.21 o                         
   0  -6   8        126.97        126.49         3.39 o                         
   1  -6   8          1.24          2.24         1.19 o                         
   2  -6   8        217.02        217.13         4.37 o                         
   3  -6   8         31.17         30.80         2.20 o                         
   4  -6   8        244.95        250.34         6.40 o                         
   5  -6   8          8.56          9.29         2.56 o                         
  -8  -5   8          9.05          4.99         2.97 o                         
  -7  -5   8         19.29         19.58         2.19 o                         
  -6  -5   8         31.75         25.75         2.08 o                         
  -5  -5   8         13.12         13.23         1.54 o                         
  -4  -5   8         10.75          6.81         1.12 o                         
  -3  -5   8        209.56        211.11         3.87 o                         
  -2  -5   8          0.00          0.58         0.87 o                         
  -1  -5   8         22.60         31.00         1.98 o                         
   0  -5   8         54.60         51.06         2.22 o                         
   1  -5   8         42.12         37.22         2.06 o                         
   2  -5   8        457.89        449.93         6.36 o                         
   3  -5   8        281.13        279.40         5.60 o                         
   4  -5   8         49.28         50.49         3.07 o                         
   5  -5   8         47.18         42.22         2.73 o                         
   6  -5   8          9.80          6.14         2.48 o                         
  -8  -4   8         22.43         20.22         2.48 o                         
  -7  -4   8        115.69        118.38         4.82 o                         
  -6  -4   8        155.03        154.59         3.78 o                         
  -5  -4   8         50.01         61.14         2.46 o                         
  -4  -4   8         56.15         49.60         2.26 o                         
  -3  -4   8        422.67        404.36         5.56 o                         
  -2  -4   8        124.62        133.74         3.03 o                         
  -1  -4   8         80.72         76.02         2.24 o                         
   0  -4   8          1.08          5.81         0.95 o                         
   1  -4   8        167.95        150.81         3.08 o                         
   2  -4   8        881.82        858.29         9.79 o                         
   3  -4   8         44.35         44.28         2.14 o                         
   4  -4   8         77.15         84.12         3.21 o                         
   5  -4   8         54.99         55.95         2.77 o                         
   6  -4   8         41.73         41.98         2.52 o                         
   7  -4   8         46.99         40.18         3.02 o                         
  -8  -3   8         23.04         22.86         2.60 o                         
  -7  -3   8         89.69         97.38         3.53 o                         
  -6  -3   8         14.01         12.86         1.63 o                         
  -5  -3   8        523.22        511.01         6.84 o                         
  -4  -3   8        162.66        154.27         3.07 o                         
  -3  -3   8          2.66          4.64         0.84 o                         
  -2  -3   8          6.95          7.50         1.01 o                         
  -1  -3   8         10.38          9.77         0.89 o                         
   0  -3   8        218.25        235.43         3.36 o                         
   1  -3   8         37.14         38.48         1.56 o                         
   2  -3   8        143.82        147.13         3.61 o                         
   3  -3   8        199.60        186.67         3.35 o                         
   4  -3   8        101.53        104.67         3.61 o                         
   5  -3   8         58.56         57.03         3.05 o                         
   6  -3   8         33.08         33.87         2.48 o                         
   7  -3   8        141.49        141.63         4.75 o                         
   8  -3   8        180.42        191.41         6.29 o                         
  -8  -2   8         21.53         19.82         2.52 o                         
  -7  -2   8         26.29         24.55         2.02 o                         
  -6  -2   8         17.15         17.46         1.48 o                         
  -5  -2   8          0.51         -0.33         0.97 o                         
  -4  -2   8        132.54        129.23         2.88 o                         
  -3  -2   8         70.05         75.89         2.05 o                         
  -2  -2   8        119.94        114.08         2.13 o                         
  -1  -2   8        267.03        259.42         3.76 o                         
   0  -2   8        182.42        166.75         2.59 o                         
   1  -2   8         87.23         92.44         1.80 o                         
   2  -2   8         13.05         24.26         1.31 o                         
   3  -2   8        310.93        287.48         4.64 o                         
   4  -2   8          1.52          2.80         0.94 o                         
   5  -2   8          0.54         -0.82         1.02 o                         
   6  -2   8         15.48         15.43         1.86 o                         
   7  -2   8          0.06         -0.43         1.38 o                         
   8  -2   8        187.22        193.66         5.70 o                         
   9  -2   8          4.16         -1.58         2.51 o                         
  -8  -1   8         95.44         88.02         4.35 o                         
  -7  -1   8         57.18         62.70         3.56 o                         
  -6  -1   8         23.75         20.21         1.69 o                         
  -5  -1   8         61.84         62.81         2.89 o                         
  -4  -1   8          0.23         -0.50         0.80 o                         
  -3  -1   8          0.48          1.01         0.66 o                         
  -2  -1   8         27.76         23.96         1.04 o                         
  -1  -1   8         44.04         50.07         1.95 o                         
   0  -1   8          2.62          5.57         0.83 o                         
   1  -1   8         25.68         30.29         0.94 o                         
   2  -1   8       1123.53       1113.51        10.80 o                         
   3  -1   8          9.71         11.12         1.04 o                         
   4  -1   8         63.95         77.27         2.49 o                         
   5  -1   8        318.61        313.31         5.58 o                         
   6  -1   8         86.10         78.13         3.24 o                         
   7  -1   8         48.94         52.70         3.40 o                         
   8  -1   8          6.77         12.94         1.97 o                         
   9  -1   8          2.89          1.04         1.38 o                         
  -8   0   8         79.71         76.23         3.73 o                         
  -7   0   8         37.98         44.92         2.53 o                         
  -6   0   8         82.14         79.26         3.42 o                         
  -5   0   8        206.54        205.24         4.14 o                         
  -4   0   8         88.00         98.36         2.55 o                         
  -3   0   8          1.02          1.33         0.69 o                         
  -2   0   8        120.57        125.83         2.35 o                         
  -1   0   8        410.71        356.77         4.90 o                         
   0   0   8         42.11         38.04         1.59 o                         
   1   0   8          0.01          3.32         0.46 o                         
   2   0   8        226.15        244.14         3.23 o                         
   3   0   8         21.80         22.29         1.06 o                         
   4   0   8        880.27        914.17         9.53 o                         
   5   0   8        389.83        413.62         6.18 o                         
   6   0   8        307.26        312.19         5.88 o                         
   7   0   8        151.17        169.75         4.51 o                         
   8   0   8         24.17         29.87         2.19 o                         
   9   0   8         30.00         26.53         2.27 o                         
  10   0   8          0.03         -1.09         1.99 o                         
  -8   1   8        124.14        121.91         4.16 o                         
  -7   1   8          2.03         -0.28         1.14 o                         
  -6   1   8          6.48          5.65         1.19 o                         
  -5   1   8          8.80         11.80         1.41 o                         
  -4   1   8          0.71          1.70         0.93 o                         
  -3   1   8         17.87         24.16         1.34 o                         
  -2   1   8        204.57        212.80         3.03 o                         
  -1   1   8       1126.83       1113.77        16.26 o                         
   0   1   8        626.88        617.40         6.91 o                         
   1   1   8        665.49        703.72         6.31 o                         
   2   1   8         62.23         76.03         1.83 o                         
   3   1   8       1022.29       1046.04        10.48 o                         
   4   1   8        226.76        214.69         3.44 o                         
   5   1   8         28.34         32.12         1.70 o                         
   6   1   8       1134.25       1113.16        13.36 o                         
   7   1   8          0.26          0.61         0.87 o                         
   8   1   8        136.70        139.20         4.56 o                         
   9   1   8         15.52          9.89         1.56 o                         
  10   1   8         33.68         36.34         3.25 o                         
  -8   2   8          2.98         -1.39         4.24 o                         
  -7   2   8         72.70         60.45         2.71 o                         
  -6   2   8          3.13          2.00         1.29 o                         
  -5   2   8          6.85          8.53         1.42 o                         
  -4   2   8        118.48        102.10         3.42 o                         
  -3   2   8          1.07          0.24         0.81 o                         
  -2   2   8          1.21          2.73         0.85 o                         
  -1   2   8        126.10        107.56         2.31 o                         
   0   2   8        163.84        148.97         2.54 o                         
   1   2   8        445.78        491.93         6.74 o                         
   2   2   8         50.03         34.61         0.98 o                         
   3   2   8        158.28        157.86         2.61 o                         
   4   2   8          6.31          6.73         0.82 o                         
   5   2   8        343.33        310.56         4.94 o                         
   6   2   8         98.51         83.72         2.29 o                         
   7   2   8        433.71        413.65         6.78 o                         
   8   2   8        105.97        113.01         3.31 o                         
   9   2   8         15.22         14.95         1.89 o                         
  10   2   8         71.49         67.28         3.54 o                         
  -7   3   8         30.40         31.54         4.23 o                         
  -6   3   8         24.03         19.96         1.99 o                         
  -5   3   8          0.26         -0.31         1.09 o                         
  -4   3   8        167.32        155.80         3.82 o                         
  -3   3   8        131.92        106.22         2.96 o                         
  -2   3   8         21.92         26.15         1.57 o                         
  -1   3   8        141.89        125.71         2.66 o                         
   0   3   8        728.92        702.63         8.11 o                         
   1   3   8        533.31        573.94         5.58 o                         
   2   3   8        253.75        293.84         4.00 o                         
   3   3   8        103.01         82.44         2.13 o                         
   4   3   8        408.86        433.65         5.99 o                         
   5   3   8          0.01          0.61         0.79 o                         
   6   3   8          7.08          5.87         1.23 o                         
   7   3   8          1.26          0.37         1.23 o                         
   8   3   8         20.45         24.99         2.28 o                         
   9   3   8        157.73        155.62         5.05 o                         
  10   3   8          3.62          1.81         2.20 o                         
  11   3   8          0.98         -1.57         1.97 o                         
  -7   4   8         32.41         26.15         2.92 o                         
  -6   4   8         15.26         14.24         1.82 o                         
  -5   4   8          2.23          2.72         1.38 o                         
  -4   4   8          6.46         12.34         1.18 o                         
  -3   4   8          3.37          5.74         1.01 o                         
  -2   4   8        223.62        213.13         4.08 o                         
  -1   4   8         47.61         51.77         2.10 o                         
   0   4   8         18.30         20.57         1.38 o                         
   1   4   8        492.69        513.78         6.27 o                         
   2   4   8         13.62         13.71         1.17 o                         
   3   4   8         34.34         38.10         1.61 o                         
   4   4   8        587.89        549.67         7.14 o                         
   5   4   8         10.86         11.09         0.82 o                         
   6   4   8        426.09        408.80         6.92 o                         
   7   4   8        675.08        646.74        10.57 o                         
   8   4   8         79.14         87.96         3.77 o                         
   9   4   8         79.98         81.01         4.26 o                         
  10   4   8          0.05         -0.13         2.20 o                         
  11   4   8          0.03          0.49         2.16 o                         
  -6   5   8          0.87         -0.61         2.16 o                         
  -5   5   8          4.81          5.45         1.70 o                         
  -4   5   8          0.97          1.11         0.95 o                         
  -3   5   8          2.71          1.94         1.16 o                         
  -2   5   8         40.29         40.00         2.28 o                         
  -1   5   8        209.84        196.91         4.27 o                         
   0   5   8       1073.26       1031.67        13.13 o                         
   1   5   8        112.58         98.50         2.35 o                         
   2   5   8         73.01         59.75         1.77 o                         
   3   5   8       1226.18       1235.21        14.30 o                         
   4   5   8        427.02        418.97         5.91 o                         
   5   5   8          3.19          5.95         1.27 o                         
   6   5   8         10.53         14.56         1.44 o                         
   7   5   8        469.89        482.25         8.87 o                         
   8   5   8         24.00         21.24         2.28 o                         
   9   5   8         11.69         12.00         1.82 o                         
  10   5   8          8.05          9.35         1.86 o                         
  11   5   8          0.19          0.28         2.19 o                         
  -5   6   8         30.03         40.67         3.39 o                         
  -4   6   8         38.61         39.51         3.18 o                         
  -3   6   8         16.48         15.64         1.33 o                         
  -2   6   8         10.28         11.40         1.32 o                         
  -1   6   8         11.90         14.37         2.00 o                         
   0   6   8        514.72        488.85         8.17 o                         
   1   6   8          2.25          2.40         1.03 o                         
   2   6   8          2.31          1.91         0.73 o                         
   3   6   8         19.10         23.54         2.06 o                         
   4   6   8        254.89        250.73         4.87 o                         
   5   6   8          0.67          0.29         0.85 o                         
   6   6   8        114.56        104.67         3.72 o                         
   7   6   8         37.29         44.38         2.28 o                         
   8   6   8        245.40        231.67         5.31 o                         
   9   6   8         40.68         39.28         2.94 o                         
  10   6   8          8.56         11.22         2.13 o                         
  11   6   8         22.04         22.61         3.07 o                         
  -4   7   8          9.50          6.23         1.69 o                         
  -3   7   8         23.36         28.56         2.07 o                         
  -2   7   8         43.58         44.50         2.46 o                         
  -1   7   8        298.36        312.99         6.94 o                         
   0   7   8          0.02          0.34         0.99 o                         
   1   7   8          6.74          3.77         0.79 o                         
   2   7   8         36.82         40.24         2.14 o                         
   3   7   8        393.86        383.69         6.50 o                         
   4   7   8        600.34        611.24        10.47 o                         
   5   7   8        247.32        238.60         5.28 o                         
   6   7   8        128.86        110.07         3.04 o                         
   7   7   8        567.65        567.74         9.22 o                         
   8   7   8         24.91         18.59         2.06 o                         
   9   7   8          5.00          5.90         1.52 o                         
  10   7   8          0.96         -1.51         1.51 o                         
  11   7   8          1.36         -2.09         2.09 o                         
  -4   8   8         13.50          9.59         4.45 o                         
  -3   8   8          6.07          9.32         2.15 o                         
  -2   8   8          0.32         -1.27         1.27 o                         
  -1   8   8        292.75        303.26         8.32 o                         
   0   8   8         10.04         12.28         1.71 o                         
   1   8   8        126.50        127.97         4.26 o                         
   2   8   8          0.54         -0.34         0.98 o                         
   3   8   8         11.79         12.97         1.27 o                         
   4   8   8          5.21          5.42         1.30 o                         
   5   8   8        634.67        615.03        11.03 o                         
   6   8   8         65.59         59.22         3.28 o                         
   7   8   8          1.27          2.41         1.19 o                         
   8   8   8        351.56        342.99         6.26 o                         
   9   8   8        114.07        138.77         4.17 o                         
  10   8   8          6.88          5.42         1.76 o                         
  -2   9   8        323.95        351.07         7.86 o                         
  -1   9   8          6.44          8.12         3.07 o                         
   0   9   8         74.48         83.35         3.51 o                         
   1   9   8         14.25         11.31         1.76 o                         
   2   9   8          4.03          1.79         1.12 o                         
   3   9   8        226.22        208.74         3.95 o                         
   4   9   8        113.12         91.16         3.29 o                         
   5   9   8          9.41          6.79         1.74 o                         
   6   9   8        160.45        154.93         7.00 o                         
   7   9   8         23.82         16.36         1.87 o                         
   8   9   8          1.19          2.56         1.28 o                         
   9   9   8        116.02        126.05         4.46 o                         
  10   9   8         44.01         50.76         3.85 o                         
  -1  10   8         94.09        101.15         4.11 o                         
   0  10   8         45.14         39.71         3.45 o                         
   1  10   8          0.63          1.74         1.39 o                         
   2  10   8        108.51        116.86         4.38 o                         
   3  10   8         60.14         67.46         2.84 o                         
   4  10   8          5.85          7.76         1.21 o                         
   5  10   8          2.06          4.96         1.56 o                         
   6  10   8        122.14        124.27         5.35 o                         
   7  10   8          6.76          6.04         1.84 o                         
   8  10   8         31.02         28.10         3.09 o                         
   9  10   8         47.99         42.39         4.23 o                         
   1  11   8         10.68         17.87         2.47 o                         
   2  11   8          0.20         -0.13         1.75 o                         
   3  11   8        101.48        106.86         3.79 o                         
   4  11   8          5.81          6.81         1.70 o                         
   5  11   8          0.05         -0.42         1.36 o                         
   6  11   8         22.46         23.39         3.11 o                         
   7  11   8          2.91          2.59         2.24 o                         
   8  11   8          6.73          6.72         2.38 o                         
   4  12   8          0.47         -0.49         1.50 o                         
   5  12   8        148.56        144.55         4.60 o                         
   6  12   8         16.01          8.72         2.04 o                         
  -5  -8   9         42.36         44.00         3.66 o                         
  -4  -8   9         82.61         86.82         4.30 o                         
  -3  -8   9          1.27          2.67         3.42 o                         
  -2  -8   9         13.93         15.70         2.09 o                         
  -1  -8   9         46.50         46.06         3.64 o                         
   0  -8   9        137.09        144.35         5.34 o                         
   1  -8   9         40.12         33.58         2.89 o                         
  -6  -7   9         14.47         11.65         2.61 o                         
  -5  -7   9         58.99         61.25         4.59 o                         
  -4  -7   9          2.49          5.94         1.38 o                         
  -3  -7   9         27.28         16.39         1.66 o                         
  -2  -7   9         40.13         38.79         2.73 o                         
  -1  -7   9         23.69         24.47         2.20 o                         
   0  -7   9         86.81         86.39         3.32 o                         
   1  -7   9         39.73         38.79         2.27 o                         
   2  -7   9          6.14          6.99         1.39 o                         
   3  -7   9        161.59        150.74         6.53 o                         
  -7  -6   9          1.59         -1.66         1.66 o                         
  -6  -6   9         58.25         60.65         3.30 o                         
  -5  -6   9         17.08         16.06         1.71 o                         
  -4  -6   9          3.10          1.20         1.01 o                         
  -3  -6   9          0.05          3.98         1.12 o                         
  -2  -6   9         12.20          8.22         1.51 o                         
  -1  -6   9         29.74         27.53         2.51 o                         
   0  -6   9         93.18        103.24         3.18 o                         
   1  -6   9         26.96         23.94         1.68 o                         
   2  -6   9          0.95          1.86         1.02 o                         
   3  -6   9         40.15         43.71         2.66 o                         
   4  -6   9          3.60          1.95         1.92 o                         
  -7  -5   9         20.26         22.57         2.26 o                         
  -6  -5   9         53.34         64.15         2.86 o                         
  -5  -5   9          1.55         -1.12         1.12 o                         
  -4  -5   9         85.51         76.84         2.64 o                         
  -3  -5   9          2.04         -0.33         0.81 o                         
  -2  -5   9          5.35         10.90         1.20 o                         
  -1  -5   9          2.64          2.35         0.96 o                         
   0  -5   9         34.01         34.90         1.98 o                         
   1  -5   9        184.21        199.21         3.70 o                         
   2  -5   9         71.20         66.55         2.57 o                         
   3  -5   9         36.29         38.14         2.28 o                         
   4  -5   9         27.54         25.64         1.95 o                         
   5  -5   9        232.91        228.06         6.66 o                         
   6  -5   9         36.39         29.24         3.38 o                         
  -8  -4   9          2.85          0.77         2.92 o                         
  -7  -4   9         17.15         18.39         2.04 o                         
  -6  -4   9         12.95         17.71         1.71 o                         
  -5  -4   9         58.60         61.95         2.85 o                         
  -4  -4   9         31.59         28.77         1.61 o                         
  -3  -4   9          8.59         15.50         1.48 o                         
  -2  -4   9         23.29         26.81         1.39 o                         
  -1  -4   9        111.29        108.35         2.40 o                         
   0  -4   9        301.49        285.11         4.31 o                         
   1  -4   9         13.19         20.58         1.41 o                         
   2  -4   9        206.28        198.56         4.01 o                         
   3  -4   9         46.39         41.39         1.75 o                         
   4  -4   9        172.24        176.07         4.02 o                         
   5  -4   9         30.96         23.61         2.02 o                         
   6  -4   9         78.31         81.36         3.78 o                         
   7  -4   9         77.08         61.96         4.79 o                         
  -8  -3   9         44.69         36.65         2.65 o                         
  -7  -3   9         32.84         27.25         2.48 o                         
  -6  -3   9         18.27         20.15         1.69 o                         
  -5  -3   9          0.27          0.16         0.91 o                         
  -4  -3   9         56.16         58.63         2.27 o                         
  -3  -3   9        760.62        774.63         8.12 o                         
  -2  -3   9          4.16          7.86         1.06 o                         
  -1  -3   9        350.95        318.13         4.69 o                         
   0  -3   9        631.88        605.48         6.30 o                         
   1  -3   9         37.16         30.08         1.42 o                         
   2  -3   9       1561.23       1535.23        15.38 o                         
   3  -3   9         23.60         25.98         1.75 o                         
   4  -3   9         27.92         30.85         1.94 o                         
   5  -3   9         60.10         63.21         3.10 o                         
   6  -3   9        141.92        147.96         4.38 o                         
   7  -3   9        329.33        332.04         7.75 o                         
   8  -3   9          3.60          4.46         3.12 o                         
  -8  -2   9         46.52         48.30         3.77 o                         
  -7  -2   9          5.57          5.10         1.72 o                         
  -6  -2   9         38.78         39.78         2.33 o                         
  -5  -2   9        303.79        289.95         4.92 o                         
  -4  -2   9          2.47          1.85         0.96 o                         
  -3  -2   9        641.93        609.93         7.06 o                         
  -2  -2   9         56.51         53.79         1.87 o                         
  -1  -2   9         27.43         24.92         1.63 o                         
   0  -2   9          7.51          8.53         1.13 o                         
   1  -2   9        411.31        394.20         4.54 o                         
   2  -2   9        662.89        615.74         7.21 o                         
   3  -2   9          1.51          2.92         0.89 o                         
   4  -2   9         51.72         56.18         2.61 o                         
   5  -2   9         19.18         19.30         1.90 o                         
   6  -2   9          9.60          8.38         1.52 o                         
   7  -2   9        140.63        159.08         4.44 o                         
   8  -2   9         11.07         12.70         2.81 o                         
  -8  -1   9         42.27         43.12         3.55 o                         
  -7  -1   9         71.78         76.33         3.16 o                         
  -6  -1   9          0.71          2.74         1.18 o                         
  -5  -1   9         52.91         57.09         3.20 o                         
  -4  -1   9        149.16        160.41         3.19 o                         
  -3  -1   9         25.39         26.85         1.49 o                         
  -2  -1   9         53.98         50.45         1.36 o                         
  -1  -1   9        793.83        761.50         9.10 o                         
   0  -1   9        492.70        477.65         6.43 o                         
   1  -1   9        250.91        256.07         3.85 o                         
   2  -1   9         31.54         34.13         1.21 o                         
   3  -1   9        285.43        274.75         4.24 o                         
   4  -1   9        137.33        131.61         3.01 o                         
   5  -1   9        568.35        550.58         8.07 o                         
   6  -1   9         16.02         12.38         1.62 o                         
   7  -1   9         77.73         86.87         3.83 o                         
   8  -1   9         22.68         31.01         2.52 o                         
   9  -1   9         13.14         10.68         2.11 o                         
  -8   0   9         64.72         67.42         4.96 o                         
  -7   0   9          8.49          5.36         1.64 o                         
  -6   0   9         63.86         73.75         2.79 o                         
  -5   0   9        126.35        125.94         3.10 o                         
  -4   0   9         17.53         18.31         1.47 o                         
  -3   0   9          3.33         10.77         0.99 o                         
  -2   0   9         18.12         17.16         1.06 o                         
  -1   0   9        634.93        633.14         6.71 o                         
   0   0   9          3.83          9.65         1.04 o                         
   1   0   9          0.22         -0.41         0.57 o                         
   2   0   9        507.98        489.75         6.01 o                         
   3   0   9        475.63        510.49         6.09 o                         
   4   0   9        104.70        113.52         2.46 o                         
   5   0   9        216.65        222.60         4.23 o                         
   6   0   9          6.52         14.13         1.75 o                         
   7   0   9        234.59        232.70         4.51 o                         
   8   0   9         24.67         20.24         2.03 o                         
   9   0   9         11.82         10.45         2.00 o                         
  -7   1   9          2.26          1.80         1.29 o                         
  -6   1   9          0.00          0.60         1.01 o                         
  -5   1   9         64.85         50.24         2.19 o                         
  -4   1   9         51.46         44.11         2.66 o                         
  -3   1   9         24.53         29.41         1.43 o                         
  -2   1   9          4.46          3.55         0.68 o                         
  -1   1   9        123.83        138.76         2.21 o                         
   0   1   9         21.08         34.78         0.91 o                         
   1   1   9        292.65        323.64         3.80 o                         
   2   1   9         78.41         73.28         1.47 o                         
   3   1   9        408.48        409.18         4.90 o                         
   4   1   9          8.72          6.42         0.80 o                         
   5   1   9         31.97         38.91         1.66 o                         
   6   1   9         35.48         41.28         2.12 o                         
   7   1   9         23.37         19.46         1.58 o                         
   8   1   9         48.33         51.05         2.23 o                         
   9   1   9         67.73         61.33         3.01 o                         
  10   1   9          8.09          4.35         2.74 o                         
  -7   2   9         66.10         62.16         3.78 o                         
  -6   2   9         26.77         24.13         2.04 o                         
  -5   2   9        118.92        123.16         4.84 o                         
  -4   2   9        284.42        246.55         4.47 o                         
  -3   2   9        157.03        180.87         3.72 o                         
  -2   2   9        221.40        204.72         3.67 o                         
  -1   2   9        138.06        157.41         3.05 o                         
   0   2   9        162.56        176.41         2.51 o                         
   1   2   9         28.49         28.72         1.04 o                         
   2   2   9        238.01        235.85         3.24 o                         
   3   2   9          1.00         -0.56         0.56 o                         
   4   2   9         91.95         93.69         1.92 o                         
   5   2   9          0.74          1.32         0.76 o                         
   6   2   9        248.43        239.18         4.12 o                         
   7   2   9         34.29         30.13         1.73 o                         
   8   2   9         58.74         64.17         2.46 o                         
   9   2   9        113.98        115.26         3.53 o                         
  10   2   9          1.21         -0.70         1.50 o                         
  -7   3   9         31.47         22.82         2.33 o                         
  -6   3   9         76.85         82.40         3.52 o                         
  -5   3   9         26.90         33.05         2.24 o                         
  -4   3   9        239.35        233.77         4.88 o                         
  -3   3   9          3.21          6.86         1.15 o                         
  -2   3   9          9.51         10.36         1.18 o                         
  -1   3   9          5.20          2.70         0.83 o                         
   0   3   9        113.39        111.97         2.33 o                         
   1   3   9         31.05         28.56         1.10 o                         
   2   3   9        148.57        167.69         2.34 o                         
   3   3   9         95.20         73.79         2.01 o                         
   4   3   9          1.93          3.48         0.84 o                         
   5   3   9         13.95         16.13         1.09 o                         
   6   3   9        374.50        368.30         6.07 o                         
   7   3   9         13.07          9.29         1.81 o                         
   8   3   9         12.50         15.18         1.86 o                         
   9   3   9         19.25         28.95         2.68 o                         
  10   3   9         55.35         58.40         4.13 o                         
  11   3   9          0.97         -7.15         7.15 o                         
  -6   4   9         53.90         48.77         3.22 o                         
  -5   4   9         31.06         33.41         2.64 o                         
  -4   4   9         26.17         26.27         1.30 o                         
  -3   4   9          2.31          2.79         1.34 o                         
  -2   4   9        410.48        406.06         6.10 o                         
  -1   4   9         16.99         13.29         1.32 o                         
   0   4   9        259.84        271.66         4.53 o                         
   1   4   9        633.44        625.64         7.12 o                         
   2   4   9        346.18        368.47         5.35 o                         
   3   4   9         53.85         55.64         1.90 o                         
   4   4   9         59.00         64.32         1.76 o                         
   5   4   9          5.51          7.82         1.04 o                         
   6   4   9        993.52       1010.71        14.57 o                         
   7   4   9         56.11         54.97         2.67 o                         
   8   4   9         81.81         81.20         4.06 o                         
   9   4   9          1.08         -1.09         1.61 o                         
  10   4   9         51.42         50.42         3.94 o                         
  11   4   9         23.56         20.61         3.48 o                         
  -6   5   9         94.48         96.62         5.42 o                         
  -5   5   9          1.13         -1.35         1.35 o                         
  -4   5   9          1.39          2.62         1.08 o                         
  -3   5   9         45.20         47.84         2.49 o                         
  -2   5   9        403.24        383.93         6.67 o                         
  -1   5   9         58.34         66.49         2.50 o                         
   0   5   9         72.69         92.61         2.99 o                         
   1   5   9        937.49        931.79        12.24 o                         
   2   5   9         77.72         83.39         2.29 o                         
   3   5   9          0.22          1.12         0.79 o                         
   4   5   9        828.14        803.49        10.42 o                         
   5   5   9        400.61        458.94         8.16 o                         
   6   5   9       1130.53       1076.50        11.84 o                         
   7   5   9         21.09         20.13         1.45 o                         
   8   5   9          2.63          2.77         1.28 o                         
   9   5   9         75.33         83.65         3.78 o                         
  10   5   9         26.98         27.51         2.90 o                         
  11   5   9        150.48        152.52         5.94 o                         
  -5   6   9          7.43          3.52         2.08 o                         
  -4   6   9         27.45         26.32         2.51 o                         
  -3   6   9          4.12          3.93         1.36 o                         
  -2   6   9         33.32         32.55         2.20 o                         
  -1   6   9        115.73        112.95         3.26 o                         
   0   6   9         17.48         22.40         1.28 o                         
   1   6   9        507.74        458.02         6.84 o                         
   2   6   9        128.42        130.37         3.05 o                         
   3   6   9         29.62         42.68         2.17 o                         
   4   6   9        151.99        162.89         3.47 o                         
   5   6   9         11.36          9.22         0.95 o                         
   6   6   9         31.60         30.09         1.91 o                         
   7   6   9         61.11         54.77         2.35 o                         
   8   6   9        189.13        181.85         4.71 o                         
   9   6   9          6.33          8.69         1.69 o                         
  10   6   9         10.17          7.80         2.08 o                         
  11   6   9         12.18         11.61         2.87 o                         
  -4   7   9        151.85        163.03         5.94 o                         
  -3   7   9         20.69         22.94         2.05 o                         
  -2   7   9         28.85         32.11         2.46 o                         
  -1   7   9         55.15         48.10         2.57 o                         
   0   7   9         12.92         16.07         2.06 o                         
   1   7   9          2.89          8.03         1.36 o                         
   2   7   9         19.56         19.25         1.20 o                         
   3   7   9        437.02        406.00         6.49 o                         
   4   7   9        316.05        331.09         6.12 o                         
   5   7   9         76.33         66.81         2.81 o                         
   6   7   9         12.09         12.58         1.22 o                         
   7   7   9          5.70          7.61         1.75 o                         
   8   7   9          5.34          5.96         1.46 o                         
   9   7   9        101.75        105.87         4.83 o                         
  10   7   9          5.00          2.67         1.74 o                         
  11   7   9          1.59          0.31         1.96 o                         
  -3   8   9        122.60        122.37         5.28 o                         
  -2   8   9          9.91         11.33         2.15 o                         
  -1   8   9         94.98        104.44         4.21 o                         
   0   8   9          9.20          9.72         1.45 o                         
   1   8   9         51.38         43.62         3.41 o                         
   2   8   9         34.13         28.05         2.22 o                         
   3   8   9        512.56        462.34         7.46 o                         
   4   8   9          0.03          1.93         1.16 o                         
   5   8   9        183.47        177.61         4.66 o                         
   6   8   9         48.67         45.78         2.59 o                         
   7   8   9         91.48         92.79         2.98 o                         
   8   8   9         17.44         18.62         1.99 o                         
   9   8   9          5.98          5.11         1.54 o                         
  10   8   9         41.66         47.44         3.15 o                         
  -2   9   9         28.83         31.65         2.77 o                         
  -1   9   9         14.35         11.42         1.65 o                         
   0   9   9          2.24          1.96         1.21 o                         
   1   9   9         13.25         14.96         2.25 o                         
   2   9   9         15.19         15.11         2.27 o                         
   3   9   9        272.37        256.33         5.79 o                         
   4   9   9          6.49         10.36         2.00 o                         
   5   9   9          1.11          0.36         1.37 o                         
   6   9   9         37.30         25.91         2.45 o                         
   7   9   9          0.72          0.60         1.19 o                         
   8   9   9         23.01         24.96         1.94 o                         
   9   9   9         14.16         10.17         1.88 o                         
  10   9   9          1.99          1.43         1.76 o                         
  -1  10   9          0.09         -1.23         2.17 o                         
   0  10   9          5.52         10.36         2.41 o                         
   1  10   9          2.08          7.48         1.85 o                         
   2  10   9         12.22         15.56         2.01 o                         
   3  10   9          3.89          5.85         1.27 o                         
   4  10   9         23.88         21.08         2.13 o                         
   5  10   9          0.28         -2.29         2.29 o                         
   6  10   9          5.23          8.91         2.99 o                         
   7  10   9         70.27         75.88         5.44 o                         
   8  10   9          1.66         -1.20         1.46 o                         
   9  10   9         44.87         47.50         4.71 o                         
   1  11   9         11.71         12.98         3.03 o                         
   2  11   9          1.53          1.28         1.73 o                         
   3  11   9         12.11         12.28         1.63 o                         
   4  11   9         76.50         78.65         4.29 o                         
   5  11   9        173.86        179.40         4.70 o                         
   6  11   9         84.98         85.70         6.29 o                         
   7  11   9         73.87         76.01         5.14 o                         
   8  11   9          3.82          1.79         2.44 o                         
   4  12   9         14.98         12.97         1.93 o                         
   5  12   9          0.40         -2.06         2.06 o                         
   6  12   9          4.36         -0.41         2.28 o                         
  -3  -8  10          0.17          6.27         3.04 o                         
  -2  -8  10          5.22          6.36         1.78 o                         
  -1  -8  10          1.69          1.49         2.44 o                         
  -5  -7  10          0.75          0.92         2.25 o                         
  -4  -7  10          5.95          9.22         1.89 o                         
  -3  -7  10          0.42          2.82         2.25 o                         
  -2  -7  10         25.26         32.04         2.10 o                         
  -1  -7  10          9.15          9.65         1.88 o                         
   0  -7  10         28.63         23.99         2.69 o                         
   1  -7  10          0.00          0.19         1.55 o                         
   2  -7  10         23.29         20.41         1.89 o                         
  -6  -6  10          5.50          4.55         2.23 o                         
  -5  -6  10         45.80         55.84         2.68 o                         
  -4  -6  10          0.02         -0.76         1.00 o                         
  -3  -6  10         38.23         43.55         2.55 o                         
  -2  -6  10          8.14         11.85         1.39 o                         
  -1  -6  10         18.80         12.76         1.46 o                         
   0  -6  10          1.25          2.51         1.42 o                         
   1  -6  10        166.14        159.41         4.01 o                         
   2  -6  10          3.96          4.32         1.37 o                         
   3  -6  10         92.92         92.42         4.22 o                         
   4  -6  10        160.71        154.88         6.57 o                         
  -7  -5  10          1.63          1.33         2.01 o                         
  -6  -5  10         18.96         18.01         2.76 o                         
  -5  -5  10         23.48         22.26         1.59 o                         
  -4  -5  10         37.72         47.68         2.72 o                         
  -3  -5  10          0.11          1.34         0.80 o                         
  -2  -5  10         11.47         11.27         1.20 o                         
  -1  -5  10        106.48         97.29         2.45 o                         
   0  -5  10          0.33          2.07         0.99 o                         
   1  -5  10         23.39         17.24         1.47 o                         
   2  -5  10          9.33          7.83         1.16 o                         
   3  -5  10         39.33         40.34         2.83 o                         
   4  -5  10         18.78         16.61         1.84 o                         
   5  -5  10          0.18          2.49         1.58 o                         
  -7  -4  10          3.80          6.86         2.15 o                         
  -6  -4  10          5.70          8.66         1.39 o                         
  -5  -4  10         85.89         89.42         2.86 o                         
  -4  -4  10         12.20         12.64         1.15 o                         
  -3  -4  10          0.16         -0.85         0.85 o                         
  -2  -4  10         89.97         87.57         3.02 o                         
  -1  -4  10         12.41         13.07         1.21 o                         
   0  -4  10         17.48         14.87         1.11 o                         
   1  -4  10        484.09        464.66         6.57 o                         
   2  -4  10         89.70         84.93         2.49 o                         
   3  -4  10         11.59         13.75         1.70 o                         
   4  -4  10         30.35         33.07         2.14 o                         
   5  -4  10          1.08          1.74         1.35 o                         
   6  -4  10         42.01         42.27         2.88 o                         
  -7  -3  10          2.34          4.49         2.17 o                         
  -6  -3  10          1.93          1.32         1.30 o                         
  -5  -3  10         57.50         57.11         2.51 o                         
  -4  -3  10        111.54        106.58         2.60 o                         
  -3  -3  10          8.07          8.13         0.90 o                         
  -2  -3  10         69.53         60.97         2.04 o                         
  -1  -3  10          2.22          3.16         1.11 o                         
   0  -3  10         31.57         30.66         1.28 o                         
   1  -3  10       1084.37       1045.22        10.90 o                         
   2  -3  10        454.27        477.52         6.73 o                         
   3  -3  10         34.01         35.06         1.68 o                         
   4  -3  10        269.31        266.59         4.93 o                         
   5  -3  10          4.35          5.71         1.59 o                         
   6  -3  10         93.83         96.96         3.60 o                         
   7  -3  10         53.05         55.10         3.63 o                         
  -7  -2  10        160.52        172.16         9.13 o                         
  -6  -2  10          1.82          0.69         1.28 o                         
  -5  -2  10          6.14          3.58         1.12 o                         
  -4  -2  10         72.39         74.07         2.35 o                         
  -3  -2  10         27.52         30.95         1.35 o                         
  -2  -2  10       1234.19       1213.49        14.40 o                         
  -1  -2  10         15.41         13.71         1.57 o                         
   0  -2  10        165.37        164.36         3.92 o                         
   1  -2  10         81.40         86.62         2.08 o                         
   2  -2  10         36.07         35.97         1.52 o                         
   3  -2  10        369.63        362.90         5.36 o                         
   4  -2  10         79.44         79.96         3.12 o                         
   5  -2  10        180.74        174.26         4.36 o                         
   6  -2  10         53.54         48.92         2.96 o                         
   7  -2  10        220.39        238.36         5.75 o                         
   8  -2  10         25.28         19.01         2.80 o                         
  -7  -1  10        641.08        667.51        27.49 o                         
  -6  -1  10          0.07          0.35         1.21 o                         
  -5  -1  10         24.84         26.88         1.85 o                         
  -4  -1  10         57.86         59.18         2.28 o                         
  -3  -1  10          0.31          0.13         0.78 o                         
  -2  -1  10         93.75         98.74         2.60 o                         
  -1  -1  10        505.43        479.00         6.77 o                         
   0  -1  10          3.64          1.04         0.76 o                         
   1  -1  10         93.08         90.24         2.60 o                         
   2  -1  10        158.15        160.65         2.91 o                         
   3  -1  10          0.72          2.29         0.77 o                         
   4  -1  10          4.77          2.52         0.90 o                         
   5  -1  10        214.89        201.24         3.87 o                         
   6  -1  10        161.42        153.31         4.30 o                         
   7  -1  10        428.81        442.75         8.14 o                         
   8  -1  10         46.47         46.88         2.63 o                         
   9  -1  10          6.76          4.39         2.11 o                         
  -7   0  10        182.12        185.42         5.99 o                         
  -6   0  10          6.14          4.55         1.51 o                         
  -5   0  10        220.04        217.84         4.81 o                         
  -4   0  10         90.64         85.94         2.40 o                         
  -3   0  10        170.29        174.41         3.11 o                         
  -2   0  10          1.02          1.30         0.54 o                         
  -1   0  10        280.98        279.52         4.85 o                         
   0   0  10         10.51          8.14         1.04 o                         
   1   0  10          3.16          1.73         0.80 o                         
   2   0  10       1130.65       1147.08        11.81 o                         
   3   0  10        135.00        130.04         2.37 o                         
   4   0  10         19.20         18.96         1.27 o                         
   5   0  10          3.48          9.17         1.26 o                         
   6   0  10         82.99         76.50         2.73 o                         
   7   0  10         71.22         72.43         2.36 o                         
   8   0  10          1.32          0.38         1.41 o                         
   9   0  10          0.01         -0.26         1.65 o                         
  -7   1  10         88.49         85.38         4.50 o                         
  -6   1  10         99.91         97.91         3.82 o                         
  -5   1  10         94.00         89.53         3.25 o                         
  -4   1  10         25.23         21.40         1.36 o                         
  -3   1  10         18.91         20.89         1.19 o                         
  -2   1  10          5.37          4.05         0.72 o                         
  -1   1  10        117.23        119.65         2.17 o                         
   0   1  10          4.78          2.63         0.58 o                         
   1   1  10         82.13         77.77         1.59 o                         
   2   1  10          6.73          5.39         0.59 o                         
   3   1  10         84.45        104.84         2.04 o                         
   4   1  10         29.45         27.96         1.48 o                         
   5   1  10        282.10        295.10         4.45 o                         
   6   1  10        187.32        159.52         4.00 o                         
   7   1  10        141.12        142.20         3.52 o                         
   8   1  10         33.88         31.37         2.56 o                         
   9   1  10         19.89         17.87         1.88 o                         
  10   1  10          7.29          0.76         1.97 o                         
  -7   2  10         71.45         69.76         3.92 o                         
  -6   2  10         43.17         43.30         2.96 o                         
  -5   2  10         25.28         27.68         2.07 o                         
  -4   2  10        306.06        299.26         5.48 o                         
  -3   2  10        281.34        259.46         4.60 o                         
  -2   2  10         59.15         48.71         2.03 o                         
  -1   2  10          9.77         11.31         1.01 o                         
   0   2  10        116.77        123.13         2.08 o                         
   1   2  10         45.09         58.31         1.53 o                         
   2   2  10        129.96        123.23         2.02 o                         
   3   2  10        122.11        127.61         2.50 o                         
   4   2  10         81.28         80.05         2.11 o                         
   5   2  10          7.62          9.23         0.86 o                         
   6   2  10          0.66          1.77         0.94 o                         
   7   2  10          1.00          1.06         0.82 o                         
   8   2  10        179.86        164.35         3.70 o                         
   9   2  10        193.28        192.71         4.34 o                         
  10   2  10          0.73         -1.86         1.86 o                         
  -6   3  10         13.74          9.56         2.63 o                         
  -5   3  10         86.02         90.48         3.59 o                         
  -4   3  10         31.70         31.74         1.78 o                         
  -3   3  10        107.35         96.30         2.79 o                         
  -2   3  10          2.55         -0.27         0.85 o                         
  -1   3  10         35.27         33.77         1.95 o                         
   0   3  10        297.35        292.13         4.34 o                         
   1   3  10          3.70          4.95         0.62 o                         
   2   3  10         85.18         76.56         1.47 o                         
   3   3  10         45.89         58.88         1.79 o                         
   4   3  10          2.64          2.44         0.88 o                         
   5   3  10        306.47        319.18         5.95 o                         
   6   3  10        146.89        178.04         4.44 o                         
   7   3  10         64.78         55.50         2.71 o                         
   8   3  10         34.35         33.89         2.37 o                         
   9   3  10        101.11        102.41         3.77 o                         
  10   3  10        164.70        173.40         5.21 o                         
  -6   4  10         36.31         26.62         2.64 o                         
  -5   4  10         21.51         23.32         2.12 o                         
  -4   4  10         61.01         60.31         2.33 o                         
  -3   4  10          4.52          5.04         1.22 o                         
  -2   4  10          0.49         -1.00         1.00 o                         
  -1   4  10         92.15         99.61         2.63 o                         
   0   4  10        761.19        749.12         9.39 o                         
   1   4  10          4.57         10.84         0.86 o                         
   2   4  10        323.31        318.27         4.18 o                         
   3   4  10         37.45         38.82         1.67 o                         
   4   4  10         77.52         78.87         2.30 o                         
   5   4  10       1221.91       1180.50        13.89 o                         
   6   4  10         10.74          6.89         1.55 o                         
   7   4  10         79.61         78.20         2.95 o                         
   8   4  10         53.54         50.97         2.97 o                         
   9   4  10          5.18          4.76         1.82 o                         
  10   4  10         17.02         16.44         3.19 o                         
  11   4  10         53.35         49.25        12.25 o                         
  -5   5  10         53.41         59.42         3.96 o                         
  -4   5  10         24.15         28.26         1.92 o                         
  -3   5  10         50.55         55.19         2.73 o                         
  -2   5  10          6.21          4.93         1.10 o                         
  -1   5  10         47.69         48.54         2.15 o                         
   0   5  10       1855.27       1793.08        21.78 o                         
   1   5  10        231.37        219.27         4.02 o                         
   2   5  10          9.36         12.14         1.24 o                         
   3   5  10         65.51         67.18         2.59 o                         
   4   5  10         44.81         50.39         2.17 o                         
   5   5  10          0.05         -0.49         0.86 o                         
   6   5  10         82.18         84.34         2.40 o                         
   7   5  10         44.62         34.45         1.98 o                         
   8   5  10        176.98        163.24         4.26 o                         
   9   5  10          4.24          5.08         1.45 o                         
  10   5  10          0.08         -1.50         1.50 o                         
  11   5  10        358.84        381.64         9.52 o                         
  -5   6  10         93.74         94.05         4.97 o                         
  -4   6  10         31.45         33.92         2.28 o                         
  -3   6  10        106.90        102.86         3.81 o                         
  -2   6  10         49.05         48.87         2.83 o                         
  -1   6  10         49.61         42.03         2.21 o                         
   0   6  10        222.95        198.05         5.14 o                         
   1   6  10        105.57        110.99         3.16 o                         
   2   6  10        143.38        131.60         2.98 o                         
   3   6  10        214.92        201.78         4.42 o                         
   4   6  10        321.55        310.12         5.74 o                         
   5   6  10        240.09        253.43         5.01 o                         
   6   6  10        931.23        907.19        13.94 o                         
   7   6  10          4.39          2.20         0.58 o                         
   8   6  10         57.61         53.38         2.28 o                         
   9   6  10          0.79          0.34         1.22 o                         
  10   6  10          9.99          9.70         1.86 o                         
  11   6  10        133.93        154.22         6.64 o                         
  -4   7  10          5.87          4.20         1.87 o                         
  -3   7  10         56.10         54.21         3.17 o                         
  -2   7  10        123.93        135.85         5.13 o                         
  -1   7  10          9.69         11.86         1.32 o                         
   0   7  10          2.45          4.36         0.74 o                         
   1   7  10          5.34          1.52         0.98 o                         
   2   7  10         64.50         77.08         2.32 o                         
   3   7  10        183.13        186.00         4.50 o                         
   4   7  10        153.23        154.26         4.05 o                         
   5   7  10        359.21        345.24         5.42 o                         
   6   7  10        208.92        203.03         4.80 o                         
   7   7  10          0.06         -0.06         1.04 o                         
   8   7  10         98.25         90.22         3.38 o                         
   9   7  10          5.43          8.32         1.93 o                         
  10   7  10          1.26         -1.49         1.49 o                         
  -3   8  10         12.09         12.28         2.31 o                         
  -2   8  10          5.35          5.37         1.94 o                         
  -1   8  10          8.70          3.88         1.90 o                         
   0   8  10         41.89         35.01         1.98 o                         
   1   8  10        152.86        141.07         4.04 o                         
   2   8  10          8.78          8.46         1.36 o                         
   3   8  10         69.52         64.92         2.76 o                         
   4   8  10          0.77          0.84         1.03 o                         
   5   8  10         33.73         29.16         2.44 o                         
   6   8  10          2.60          2.19         1.29 o                         
   7   8  10          0.16         -0.34         1.36 o                         
   8   8  10         75.02         81.65         3.93 o                         
   9   8  10         26.13         22.95         2.30 o                         
  10   8  10          5.06          5.84         2.24 o                         
  -2   9  10         18.25         16.86         2.48 o                         
  -1   9  10         63.74         75.60         3.63 o                         
   0   9  10        259.94        282.15         6.30 o                         
   1   9  10          0.31         -0.35         1.78 o                         
   2   9  10          1.86         -0.23         1.02 o                         
   3   9  10          1.12          1.19         1.74 o                         
   4   9  10         23.28         25.34         1.99 o                         
   5   9  10         27.48         21.49         1.99 o                         
   6   9  10         35.36         37.20         3.56 o                         
   7   9  10         63.23         67.08         3.16 o                         
   8   9  10          0.09         -1.99         1.99 o                         
   9   9  10          4.38          3.16         1.72 o                         
  10   9  10        140.75        151.97         7.27 o                         
   0  10  10        119.34        122.11         5.00 o                         
   1  10  10        112.50        119.85         5.11 o                         
   2  10  10         13.37         17.04         2.94 o                         
   3  10  10         10.51         12.19         2.38 o                         
   4  10  10          4.37          2.03         1.13 o                         
   5  10  10         42.86         39.37         2.67 o                         
   6  10  10         22.61         23.09         2.24 o                         
   7  10  10         19.69         13.22         2.25 o                         
   8  10  10          0.76          0.08         1.72 o                         
   9  10  10        217.15        238.98        11.24 o                         
   1  11  10         18.70         18.87         3.43 o                         
   2  11  10         39.45         42.37         5.39 o                         
   3  11  10          3.12          0.43         1.91 o                         
   4  11  10          0.33         -1.45         1.45 o                         
   5  11  10         92.67         98.12         4.13 o                         
   6  11  10          1.42         -2.43         2.74 o                         
   7  11  10         37.21         46.50         4.13 o                         
   8  11  10          1.29         -0.98         3.25 o                         
  -4  -7  11         43.53         46.45         5.13 o                         
  -3  -7  11          3.40          2.18         2.07 o                         
  -2  -7  11          2.78          5.27         1.36 o                         
  -1  -7  11        113.66         98.81         7.90 o                         
   0  -7  11         10.66         19.37         3.63 o                         
   1  -7  11         11.86          9.20         2.20 o                         
  -5  -6  11         54.72         70.63         3.27 o                         
  -4  -6  11          0.02          1.37         1.59 o                         
  -3  -6  11        108.30         97.68         3.91 o                         
  -2  -6  11          4.04          4.47         0.92 o                         
  -1  -6  11        130.99        123.58         3.99 o                         
   0  -6  11         53.13         60.69         2.96 o                         
   1  -6  11         24.54         27.33         1.92 o                         
   2  -6  11         32.56         31.05         2.22 o                         
   3  -6  11         43.65         44.90         3.16 o                         
  -6  -5  11          5.70          3.22         1.64 o                         
  -5  -5  11          0.43          0.53         1.28 o                         
  -4  -5  11          2.02          1.68         1.00 o                         
  -3  -5  11          1.18         -0.11         1.13 o                         
  -2  -5  11         11.71         12.42         1.99 o                         
  -1  -5  11          4.59          6.73         1.18 o                         
   0  -5  11         30.98         30.24         1.63 o                         
   1  -5  11        105.40         98.30         3.00 o                         
   2  -5  11          1.63          1.29         1.47 o                         
   3  -5  11         60.21         58.72         3.66 o                         
   4  -5  11         11.31          9.90         2.01 o                         
   5  -5  11          8.58          7.07         2.09 o                         
  -6  -4  11         66.25         63.33         4.06 o                         
  -5  -4  11          8.88          8.45         1.25 o                         
  -4  -4  11          0.00          1.26         1.00 o                         
  -3  -4  11          5.71          5.50         1.20 o                         
  -2  -4  11         44.84         41.20         2.67 o                         
  -1  -4  11         19.66         19.38         1.70 o                         
   0  -4  11         17.52         19.79         1.38 o                         
   1  -4  11         24.71         21.14         1.32 o                         
   2  -4  11         55.26         55.54         2.12 o                         
   3  -4  11         19.83         20.77         1.55 o                         
   4  -4  11         10.93          9.11         1.43 o                         
   5  -4  11         81.77         87.21         4.56 o                         
   6  -4  11         20.09         18.12         3.05 o                         
  -7  -3  11          0.97          0.74         1.66 o                         
  -6  -3  11          5.54          3.81         1.42 o                         
  -5  -3  11         24.49         22.19         1.51 o                         
  -4  -3  11         25.48         18.58         1.48 o                         
  -3  -3  11         46.06         45.66         1.89 o                         
  -2  -3  11         42.20         41.81         2.59 o                         
  -1  -3  11         15.61         10.61         1.50 o                         
   0  -3  11         13.04         10.56         1.54 o                         
   1  -3  11        477.76        470.36         6.37 o                         
   2  -3  11          0.01         -0.06         0.78 o                         
   3  -3  11         25.76         28.36         1.70 o                         
   4  -3  11          0.75          1.25         1.06 o                         
   5  -3  11          7.76          8.99         1.65 o                         
   6  -3  11         15.19         15.17         2.08 o                         
   7  -3  11          4.45          1.89         2.52 o                         
  -7  -2  11          0.00         -0.25         1.86 o                         
  -6  -2  11          2.89          1.65         1.29 o                         
  -5  -2  11         20.37         22.29         1.98 o                         
  -4  -2  11         35.21         34.19         1.53 o                         
  -3  -2  11         22.62         21.14         1.46 o                         
  -2  -2  11        690.44        683.31         9.91 o                         
  -1  -2  11         44.37         48.48         2.48 o                         
   0  -2  11        514.99        511.31         7.39 o                         
   1  -2  11        177.17        161.06         3.71 o                         
   2  -2  11         44.14         38.46         1.56 o                         
   3  -2  11         16.52         17.06         1.34 o                         
   4  -2  11         58.06         59.54         2.31 o                         
   5  -2  11        241.81        240.81         5.43 o                         
   6  -2  11        219.69        225.15         5.43 o                         
   7  -2  11          4.62          3.79         2.31 o                         
   8  -2  11          0.80         -1.75         1.75 o                         
  -7  -1  11          0.12         -0.06         1.61 o                         
  -6  -1  11          4.54          7.93         1.40 o                         
  -5  -1  11        250.88        257.50         4.94 o                         
  -4  -1  11         10.30          9.29         1.14 o                         
  -3  -1  11         35.17         39.54         1.55 o                         
  -2  -1  11          0.59         -0.96         0.96 o                         
  -1  -1  11         21.13         23.70         1.68 o                         
   0  -1  11        447.26        417.07         6.93 o                         
   1  -1  11        464.63        427.51         6.35 o                         
   2  -1  11         48.75         49.50         1.77 o                         
   3  -1  11        305.67        311.95         4.41 o                         
   4  -1  11         90.30         87.40         2.88 o                         
   5  -1  11        384.16        386.53         5.89 o                         
   6  -1  11         45.39         42.66         2.30 o                         
   7  -1  11          0.24          2.65         1.27 o                         
   8  -1  11          3.70         -0.02         1.39 o                         
  -7   0  11         33.44         28.67         2.57 o                         
  -6   0  11          2.58          1.38         1.28 o                         
  -5   0  11          0.10         -0.46         1.30 o                         
  -4   0  11         22.66         20.42         1.41 o                         
  -3   0  11        105.91        105.46         2.57 o                         
  -2   0  11        156.89        162.95         2.89 o                         
  -1   0  11          5.99          5.02         1.07 o                         
   0   0  11         58.27         58.85         2.32 o                         
   1   0  11         37.88         39.94         1.99 o                         
   2   0  11        208.37        201.10         3.16 o                         
   3   0  11        275.51        254.51         3.85 o                         
   4   0  11        447.59        424.40         5.73 o                         
   5   0  11        156.86        139.32         3.21 o                         
   6   0  11         24.19         22.99         1.62 o                         
   7   0  11          7.47         14.96         1.80 o                         
   8   0  11          9.98         11.10         2.05 o                         
   9   0  11         89.28         75.78         3.94 o                         
  -7   1  11        151.83        140.71         6.45 o                         
  -6   1  11          0.16         -0.46         1.40 o                         
  -5   1  11          1.40          1.92         1.37 o                         
  -4   1  11        200.15        193.01         3.83 o                         
  -3   1  11         46.42         35.89         1.38 o                         
  -2   1  11        466.01        437.26         5.66 o                         
  -1   1  11         10.20         13.58         0.78 o                         
   0   1  11         10.58         13.62         1.31 o                         
   1   1  11          3.65          1.69         0.79 o                         
   2   1  11          1.02          0.90         0.44 o                         
   3   1  11        221.56        213.91         3.15 o                         
   4   1  11          3.79          4.18         0.77 o                         
   5   1  11        331.47        294.61         4.54 o                         
   6   1  11        116.60        121.10         3.10 o                         
   7   1  11        316.38        291.03         5.71 o                         
   8   1  11        572.57        565.29        10.05 o                         
   9   1  11         96.30         82.39         4.16 o                         
  -6   2  11          1.06          1.97         1.89 o                         
  -5   2  11         48.07         42.84         4.28 o                         
  -4   2  11          0.17          1.64         1.13 o                         
  -3   2  11         73.15         67.24         2.47 o                         
  -2   2  11         23.70         24.58         1.63 o                         
  -1   2  11          5.36          4.28         0.76 o                         
   0   2  11          3.53          3.29         0.68 o                         
   1   2  11         65.08         58.10         1.49 o                         
   2   2  11        272.80        268.26         3.34 o                         
   3   2  11        582.82        624.93         7.30 o                         
   4   2  11         21.74         25.52         1.60 o                         
   5   2  11        167.07        158.74         2.97 o                         
   6   2  11          1.37         -0.01         1.22 o                         
   7   2  11         76.35         85.24         3.36 o                         
   8   2  11         49.29         47.80         2.65 o                         
   9   2  11         70.87         73.67         3.56 o                         
  10   2  11         49.07         54.80         3.96 o                         
  -6   3  11          1.97         -1.01         1.94 o                         
  -5   3  11          0.57          2.25         1.30 o                         
  -4   3  11         15.54         14.96         1.38 o                         
  -3   3  11          0.12         -0.86         0.86 o                         
  -2   3  11         18.54         22.89         1.87 o                         
  -1   3  11         79.83         74.77         2.46 o                         
   0   3  11          3.52          1.20         0.82 o                         
   1   3  11         41.13         43.63         1.52 o                         
   2   3  11        102.87        111.20         1.80 o                         
   3   3  11         62.83         65.34         2.03 o                         
   4   3  11        150.66        146.27         3.12 o                         
   5   3  11         36.99         31.52         1.90 o                         
   6   3  11          0.25          2.71         0.75 o                         
   7   3  11          2.37          3.61         1.10 o                         
   8   3  11         23.59         22.66         1.95 o                         
   9   3  11        130.21        140.34         4.21 o                         
  10   3  11          0.00          1.55         1.92 o                         
  -5   4  11         24.07         20.75         3.06 o                         
  -4   4  11         13.70         14.57         1.54 o                         
  -3   4  11          9.26          9.52         1.49 o                         
  -2   4  11         11.12         13.00         1.44 o                         
  -1   4  11        198.14        197.85         3.83 o                         
   0   4  11          0.87          0.79         0.73 o                         
   1   4  11         25.82         33.02         1.55 o                         
   2   4  11         85.54         72.61         1.75 o                         
   3   4  11        121.33        110.81         2.55 o                         
   4   4  11        139.55        120.61         2.68 o                         
   5   4  11          0.31         -0.22         1.03 o                         
   6   4  11         30.87         30.31         2.39 o                         
   7   4  11         38.43         32.39         1.74 o                         
   8   4  11          4.70          8.24         1.54 o                         
   9   4  11         61.24         60.85         3.13 o                         
  10   4  11         81.42         84.56         4.45 o                         
  -5   5  11         59.16         60.22         3.82 o                         
  -4   5  11         17.39         11.81         1.61 o                         
  -3   5  11         10.37          8.44         1.59 o                         
  -2   5  11         17.05         15.62         1.54 o                         
  -1   5  11        390.91        381.30         6.38 o                         
   0   5  11         13.23         15.11         1.42 o                         
   1   5  11        527.66        480.60         6.36 o                         
   2   5  11         10.08         10.91         1.18 o                         
   3   5  11        779.52        804.02        11.07 o                         
   4   5  11        510.52        512.38         7.75 o                         
   5   5  11        713.91        686.17         8.97 o                         
   6   5  11        137.70        123.65         2.56 o                         
   7   5  11        378.19        351.03         6.97 o                         
   8   5  11          3.14          2.13         1.22 o                         
   9   5  11          6.43          8.27         1.61 o                         
  10   5  11         34.65         30.61         2.76 o                         
  -4   6  11        211.84        232.61         6.26 o                         
  -3   6  11         30.98         39.42         2.51 o                         
  -2   6  11         33.95         35.67         2.65 o                         
  -1   6  11         79.43         88.63         3.38 o                         
   0   6  11         36.66         44.45         2.67 o                         
   1   6  11         98.86         84.80         2.64 o                         
   2   6  11         37.63         35.67         1.79 o                         
   3   6  11        463.94        447.02         6.72 o                         
   4   6  11        283.88        263.07         5.22 o                         
   5   6  11        822.26        817.36        10.57 o                         
   6   6  11          6.03          2.76         1.29 o                         
   7   6  11        142.74        135.12         4.25 o                         
   8   6  11          5.45          7.45         1.20 o                         
   9   6  11         92.89        105.62         3.81 o                         
  10   6  11         35.31         36.47         2.60 o                         
  -3   7  11          3.93          6.20         2.15 o                         
  -2   7  11         44.85         47.51         3.06 o                         
  -1   7  11         47.67         57.31         3.37 o                         
   0   7  11          0.46         -0.61         1.25 o                         
   1   7  11          5.24          5.91         1.32 o                         
   2   7  11        304.21        285.83         5.21 o                         
   3   7  11        385.19        380.26         6.60 o                         
   4   7  11        377.95        400.21         7.14 o                         
   5   7  11        164.07        169.59         3.95 o                         
   6   7  11          4.90          3.53         1.53 o                         
   7   7  11         32.58         35.45         2.53 o                         
   8   7  11        118.39        125.97         3.83 o                         
   9   7  11         39.04         44.09         2.16 o                         
  10   7  11          0.12          0.77         1.38 o                         
  -2   8  11         87.44         91.12         3.91 o                         
  -1   8  11         11.40         14.40         2.10 o                         
   0   8  11         21.68         28.82         2.45 o                         
   1   8  11        115.11        121.34         5.01 o                         
   2   8  11        268.87        250.68         4.85 o                         
   3   8  11        232.07        231.51         4.83 o                         
   4   8  11        128.95        150.68         4.59 o                         
   5   8  11         59.60         63.18         3.40 o                         
   6   8  11          7.20          5.38         0.98 o                         
   7   8  11          1.10          0.66         1.48 o                         
   8   8  11          2.31          3.33         1.23 o                         
   9   8  11        189.78        204.24         6.06 o                         
  10   8  11        208.86        207.30         5.80 o                         
  -1   9  11         21.36         25.59         3.19 o                         
   0   9  11          2.42          1.25         1.13 o                         
   1   9  11         40.43         41.75         2.20 o                         
   2   9  11        124.69        127.50         3.67 o                         
   3   9  11         28.56         25.86         2.34 o                         
   4   9  11        230.03        228.83         5.88 o                         
   5   9  11         19.88         20.71         2.10 o                         
   6   9  11          2.70          2.49         1.57 o                         
   7   9  11          0.06         -1.20         1.30 o                         
   8   9  11         31.69         33.93         3.46 o                         
   9   9  11         42.66         40.28         3.21 o                         
  10   9  11         32.83         33.09         3.34 o                         
   0  10  11          1.67         -0.46         1.43 o                         
   1  10  11         39.69         45.95         2.54 o                         
   2  10  11        106.27        112.13         4.73 o                         
   3  10  11         74.86         80.37         4.30 o                         
   4  10  11          1.13         -0.47         1.17 o                         
   5  10  11          6.23          8.73         1.89 o                         
   6  10  11         15.83         12.42         2.40 o                         
   7  10  11          0.84         -1.39         1.39 o                         
   8  10  11          8.27          5.99         1.77 o                         
   9  10  11          3.14          2.09         1.94 o                         
   2  11  11        111.96        114.12         6.19 o                         
   3  11  11         75.63         74.84         4.48 o                         
   4  11  11        147.09        152.37         6.31 o                         
   5  11  11         40.69         33.83         3.30 o                         
   6  11  11          0.34         -1.63         1.63 o                         
   7  11  11         27.35         29.40         2.56 o                         
   8  11  11          3.01         -3.11         3.11 o                         
  -4  -6  12          0.91          2.54         3.70 o                         
  -3  -6  12         56.46         52.45         5.04 o                         
  -2  -6  12         35.23         34.97         4.20 o                         
  -1  -6  12         60.80         53.58         3.37 o                         
   0  -6  12         39.73         33.80         1.89 o                         
   1  -6  12         17.32         14.77         2.47 o                         
   2  -6  12          2.48         -0.87         2.23 o                         
  -5  -5  12          0.28          1.02         1.90 o                         
  -4  -5  12         81.22         78.65         5.34 o                         
  -3  -5  12        107.47         98.73         6.30 o                         
  -2  -5  12         50.92         57.92         3.33 o                         
  -1  -5  12          8.31          6.83         1.57 o                         
   0  -5  12         65.29         70.28         3.16 o                         
   1  -5  12         56.40         53.27         2.17 o                         
   2  -5  12          2.26          1.60         1.05 o                         
   3  -5  12          4.58          5.05         1.65 o                         
   4  -5  12         27.26         26.04         2.73 o                         
  -6  -4  12          0.02         -1.10         1.50 o                         
  -5  -4  12        135.29        143.48         9.01 o                         
  -4  -4  12          0.18          0.87         2.07 o                         
  -3  -4  12        101.58        103.41         4.69 o                         
  -2  -4  12          4.27          1.73         1.40 o                         
  -1  -4  12        214.55        218.77         6.87 o                         
   0  -4  12        182.01        202.54         4.86 o                         
   1  -4  12          0.14          0.77         0.87 o                         
   2  -4  12         12.05          9.08         1.83 o                         
   3  -4  12          0.34          0.21         1.02 o                         
   4  -4  12          0.37         -1.52         1.69 o                         
   5  -4  12         86.52         87.99         4.09 o                         
  -6  -3  12          9.93          4.52         2.13 o                         
  -5  -3  12         54.21         62.23         2.25 o                         
  -4  -3  12         67.44         66.60         2.63 o                         
  -3  -3  12         46.46         42.38         2.76 o                         
  -2  -3  12        348.68        349.43         6.62 o                         
  -1  -3  12         49.74         53.85         2.80 o                         
   0  -3  12         16.69         16.10         1.87 o                         
   1  -3  12        421.44        428.12         7.17 o                         
   2  -3  12         35.46         34.16         1.52 o                         
   3  -3  12          2.25          3.50         0.97 o                         
   4  -3  12         42.72         40.83         2.41 o                         
   5  -3  12        220.83        230.33         4.84 o                         
   6  -3  12          4.71          1.49         1.76 o                         
  -6  -2  12         71.70         75.96         3.44 o                         
  -5  -2  12          5.02          6.22         1.23 o                         
  -4  -2  12         11.37         12.13         1.99 o                         
  -3  -2  12          2.08          2.22         1.81 o                         
  -2  -2  12        269.97        273.52         5.61 o                         
  -1  -2  12         58.40         63.33         2.81 o                         
   0  -2  12        804.59        812.16        10.46 o                         
   1  -2  12        368.86        375.13         6.68 o                         
   2  -2  12          3.67          3.58         0.78 o                         
   3  -2  12         17.35         18.37         1.23 o                         
   4  -2  12          3.42          3.92         1.09 o                         
   5  -2  12         89.79        103.15         3.39 o                         
   6  -2  12         27.48         31.72         2.82 o                         
   7  -2  12          3.50          4.38         1.59 o                         
  -6  -1  12          9.83          8.67         2.01 o                         
  -5  -1  12          2.22          4.55         1.29 o                         
  -4  -1  12         58.30         66.06         2.20 o                         
  -3  -1  12         22.87         22.69         1.17 o                         
  -2  -1  12          1.82          0.23         1.26 o                         
  -1  -1  12         15.17         14.25         1.47 o                         
   0  -1  12         63.50         72.33         2.81 o                         
   1  -1  12        287.44        295.78         5.19 o                         
   2  -1  12        582.83        583.12         7.74 o                         
   3  -1  12         88.69         90.20         2.09 o                         
   4  -1  12         35.39         40.61         2.13 o                         
   5  -1  12          2.91         -0.19         1.79 o                         
   6  -1  12          6.62          3.01         1.48 o                         
   7  -1  12          0.01         -0.19         1.13 o                         
   8  -1  12          0.81         -1.79         1.79 o                         
  -6   0  12          0.05         -0.31         2.17 o                         
  -5   0  12         66.68         66.33         2.59 o                         
  -4   0  12         72.96         77.56         2.37 o                         
  -3   0  12        381.41        394.29         5.85 o                         
  -2   0  12        499.45        488.82         8.17 o                         
  -1   0  12        109.60         98.32         3.09 o                         
   0   0  12        309.18        303.52         5.22 o                         
   1   0  12         71.74         75.94         2.71 o                         
   2   0  12         86.11         89.00         2.76 o                         
   3   0  12        211.76        234.85         3.52 o                         
   4   0  12          1.28          4.51         0.88 o                         
   5   0  12        119.44        110.22         2.94 o                         
   6   0  12          0.07         23.93         2.11 o                         
   7   0  12        141.06        127.81         4.13 o                         
   8   0  12         34.77         38.63         3.91 o                         
   9   0  12         53.77         52.36         3.59 o                         
  -6   1  12         36.16         32.52         2.78 o                         
  -5   1  12          9.82          4.47         1.34 o                         
  -4   1  12         41.64         35.35         2.11 o                         
  -3   1  12         38.06         43.60         1.71 o                         
  -2   1  12        146.99        137.28         2.49 o                         
  -1   1  12        270.18        266.00         4.19 o                         
   0   1  12        296.05        279.70         4.94 o                         
   1   1  12        317.20        329.02         5.38 o                         
   2   1  12          0.04          0.30         0.47 o                         
   3   1  12        186.36        188.12         2.82 o                         
   4   1  12          5.53          3.46         0.75 o                         
   5   1  12         21.69         25.81         1.49 o                         
   6   1  12         15.42         16.67         1.32 o                         
   7   1  12         61.62         51.69         2.70 o                         
   8   1  12        121.88        110.45         3.70 o                         
   9   1  12          1.90         -1.70         1.70 o                         
  -6   2  12          4.09          5.29         3.15 o                         
  -5   2  12         13.62         17.70         2.02 o                         
  -4   2  12         51.94         55.08         2.44 o                         
  -3   2  12        172.21        153.05         3.62 o                         
  -2   2  12         32.95         24.21         1.81 o                         
  -1   2  12         20.20         18.54         0.96 o                         
   0   2  12         42.31         40.07         1.24 o                         
   1   2  12        283.46        289.15         3.48 o                         
   2   2  12         17.72         22.79         1.05 o                         
   3   2  12          1.60          0.25         0.48 o                         
   4   2  12        209.68        190.56         3.40 o                         
   5   2  12          0.72          1.02         1.10 o                         
   6   2  12         38.81         54.21         2.25 o                         
   7   2  12         91.92         83.57         3.03 o                         
   8   2  12          0.00         -0.81         1.39 o                         
   9   2  12         48.50         48.24         3.44 o                         
  -5   3  12          5.25          6.63         2.98 o                         
  -4   3  12         45.59         37.44         2.36 o                         
  -3   3  12          0.05          3.05         1.11 o                         
  -2   3  12         91.13         86.62         2.89 o                         
  -1   3  12         34.94         44.49         2.16 o                         
   0   3  12         49.78         45.20         1.83 o                         
   1   3  12        502.63        532.70         6.15 o                         
   2   3  12         12.70         12.85         0.80 o                         
   3   3  12          4.14          8.49         0.94 o                         
   4   3  12         22.46         17.87         1.52 o                         
   5   3  12          0.30          2.45         1.06 o                         
   6   3  12         44.66         43.21         2.40 o                         
   7   3  12        128.36        115.28         4.45 o                         
   8   3  12          2.81          2.98         1.37 o                         
   9   3  12          0.35          7.19         1.49 o                         
  10   3  12         88.00         74.76         3.98 o                         
  -5   4  12         50.68         53.40         4.04 o                         
  -4   4  12         44.65         48.10         2.50 o                         
  -3   4  12         45.95         48.96         2.60 o                         
  -2   4  12          0.22         -0.24         0.94 o                         
  -1   4  12        396.51        382.36         6.27 o                         
   0   4  12         94.60         85.18         2.58 o                         
   1   4  12          4.19          3.82         0.91 o                         
   2   4  12          2.38          2.26         0.66 o                         
   3   4  12        162.60        152.57         2.93 o                         
   4   4  12        670.53        662.74         8.05 o                         
   5   4  12         58.74         52.21         2.34 o                         
   6   4  12          1.01          1.54         1.06 o                         
   7   4  12         47.45         57.67         3.37 o                         
   8   4  12         24.60         24.77         2.32 o                         
   9   4  12        144.42        143.28         4.24 o                         
  10   4  12          0.37          0.47         2.19 o                         
  -4   5  12          1.51          1.54         1.27 o                         
  -3   5  12          0.15         -0.62         1.47 o                         
  -2   5  12          2.23          0.85         1.43 o                         
  -1   5  12          0.43          0.19         0.99 o                         
   0   5  12         10.61         11.63         1.41 o                         
   1   5  12        189.86        195.79         4.13 o                         
   2   5  12        995.47        998.52        12.05 o                         
   3   5  12        104.59        110.38         3.00 o                         
   4   5  12        228.09        228.88         4.43 o                         
   5   5  12         54.91         54.38         2.49 o                         
   6   5  12         71.90         79.83         2.55 o                         
   7   5  12         19.82         15.89         1.86 o                         
   8   5  12          0.89         -1.19         1.19 o                         
   9   5  12        127.17        118.03         4.32 o                         
  10   5  12         35.07         34.01         2.93 o                         
  -4   6  12          4.57          3.83         1.62 o                         
  -3   6  12         32.65         32.64         2.52 o                         
  -2   6  12        266.75        285.30         5.59 o                         
  -1   6  12         20.66         21.53         1.96 o                         
   0   6  12        140.59        126.56         3.87 o                         
   1   6  12          0.03         -0.20         0.81 o                         
   2   6  12        352.05        357.42         5.80 o                         
   3   6  12          0.02          1.34         0.99 o                         
   4   6  12         43.05         46.60         2.29 o                         
   5   6  12        294.28        297.94         5.27 o                         
   6   6  12         38.84         44.15         2.41 o                         
   7   6  12          7.49          5.61         1.60 o                         
   8   6  12         36.27         32.86         1.97 o                         
   9   6  12         21.17         19.71         1.64 o                         
  10   6  12        111.82        124.02         5.64 o                         
  -3   7  12         40.57         38.10         2.73 o                         
  -2   7  12          2.86          1.77         1.15 o                         
  -1   7  12         30.95         34.08         2.88 o                         
   0   7  12         63.58         66.59         3.27 o                         
   1   7  12         44.69         49.19         2.85 o                         
   2   7  12         15.53         19.12         1.60 o                         
   3   7  12        107.69        110.52         2.98 o                         
   4   7  12        152.58        164.50         4.20 o                         
   5   7  12        161.26        155.75         3.99 o                         
   6   7  12         13.52         18.77         1.62 o                         
   7   7  12          3.52          4.94         1.47 o                         
   8   7  12          3.51          4.48         1.68 o                         
   9   7  12         22.44         24.13         3.03 o                         
  10   7  12         19.34         21.31         2.01 o                         
  -2   8  12        120.40        123.26         7.23 o                         
  -1   8  12         35.91         39.75         3.05 o                         
   0   8  12         52.93         63.24         3.46 o                         
   1   8  12          0.23          0.23         0.65 o                         
   2   8  12         62.35         63.89         2.88 o                         
   3   8  12          6.75          9.60         1.18 o                         
   4   8  12         95.35         95.79         3.57 o                         
   5   8  12         38.47         31.45         2.84 o                         
   6   8  12          1.49          1.26         1.37 o                         
   7   8  12          2.84          3.25         1.41 o                         
   8   8  12         10.26          7.63         2.02 o                         
   9   8  12          7.90          5.71         1.99 o                         
  10   8  12          9.91         12.61         2.45 o                         
  -1   9  12         51.94         46.38         5.88 o                         
   0   9  12        324.58        363.71        14.80 o                         
   1   9  12         66.39         61.38         2.80 o                         
   2   9  12        100.35         95.79         3.04 o                         
   3   9  12          0.26          1.03         1.52 o                         
   4   9  12         14.15         15.15         1.78 o                         
   5   9  12        128.27        128.95         4.08 o                         
   6   9  12         57.35         49.75         3.78 o                         
   7   9  12         53.99         48.29         2.75 o                         
   8   9  12         22.87         18.96         2.79 o                         
   9   9  12         54.92         61.79         6.26 o                         
   1  10  12          0.88          1.44         1.45 o                         
   2  10  12          6.49          1.60         1.48 o                         
   3  10  12          0.77          2.11         1.40 o                         
   4  10  12         28.98         30.57         3.03 o                         
   5  10  12         30.21         31.50         2.90 o                         
   6  10  12         67.81         67.53         3.39 o                         
   7  10  12         11.92         10.94         2.45 o                         
   8  10  12          0.01         -1.11         1.35 o                         
   3  11  12         45.31         48.54         3.87 o                         
   4  11  12          3.64          1.15         1.97 o                         
   5  11  12         25.40         19.32         2.08 o                         
   6  11  12        183.62        185.62         5.84 o                         
   7  11  12          3.86         -0.14         1.70 o                         
  -2  -6  13          3.82          6.79         5.23 o                         
  -1  -6  13         21.17         30.47         4.44 o                         
   0  -6  13         15.42         22.75         3.96 o                         
  -4  -5  13          0.01         -3.14         3.27 o                         
  -3  -5  13          5.52          6.48         2.24 o                         
  -2  -5  13          0.22         -1.70         2.23 o                         
  -1  -5  13         40.04         43.50         5.51 o                         
   0  -5  13         58.43         63.87         4.41 o                         
   1  -5  13         22.00         19.18         2.55 o                         
   2  -5  13          0.90         -1.33         1.33 o                         
   3  -5  13          0.15         -1.64         2.18 o                         
  -5  -4  13         12.68          4.86         3.10 o                         
  -4  -4  13         62.52         52.73         6.17 o                         
  -3  -4  13         11.06         11.04         2.09 o                         
  -2  -4  13         75.06         88.61         4.06 o                         
  -1  -4  13         75.93         76.58         4.12 o                         
   0  -4  13         66.84         73.20         3.42 o                         
   1  -4  13        151.84        148.00         4.52 o                         
   2  -4  13          1.79          0.77         0.98 o                         
   3  -4  13         21.28         21.60         1.61 o                         
   4  -4  13         43.11         40.04         2.86 o                         
  -5  -3  13          7.97          7.63         1.62 o                         
  -4  -3  13          1.37         -0.22         1.62 o                         
  -3  -3  13          3.58          1.22         1.54 o                         
  -2  -3  13         82.11         93.08         3.95 o                         
  -1  -3  13        205.04        205.07         5.07 o                         
   0  -3  13         34.47         33.95         2.43 o                         
   1  -3  13          8.74          8.32         1.47 o                         
   2  -3  13         46.19         39.70         1.75 o                         
   3  -3  13        119.75        115.12         3.13 o                         
   4  -3  13        190.42        203.91         4.21 o                         
   5  -3  13          0.09         -0.90         1.67 o                         
   6  -3  13          8.06          6.33         1.83 o                         
  -6  -2  13         17.96         22.87         7.02 o                         
  -5  -2  13          9.91          8.09         1.72 o                         
  -4  -2  13         29.68         28.21         2.45 o                         
  -3  -2  13        110.76        109.07         4.21 o                         
  -2  -2  13         30.49         30.98         2.33 o                         
  -1  -2  13        414.62        413.02         7.04 o                         
   0  -2  13          5.96          3.48         1.18 o                         
   1  -2  13         52.29         60.08         3.24 o                         
   2  -2  13        172.66        184.44         4.55 o                         
   3  -2  13         71.78         67.51         2.13 o                         
   4  -2  13         38.45         40.16         2.05 o                         
   5  -2  13         38.44         30.58         2.04 o                         
   6  -2  13          0.13         -0.59         1.51 o                         
   7  -2  13         10.99          9.82         1.94 o                         
  -6  -1  13         36.52         36.55         3.36 o                         
  -5  -1  13         32.60         27.98         2.77 o                         
  -4  -1  13          1.75          2.53         1.13 o                         
  -3  -1  13          0.00         -1.03         1.19 o                         
  -2  -1  13         24.48         23.37         2.01 o                         
  -1  -1  13         44.49         44.33         2.42 o                         
   0  -1  13         48.93         57.50         2.65 o                         
   1  -1  13        362.03        360.65         6.06 o                         
   2  -1  13          9.29          9.53         1.45 o                         
   3  -1  13          0.01          0.97         0.73 o                         
   4  -1  13          1.47          2.73         0.88 o                         
   5  -1  13         83.44         82.46         3.23 o                         
   6  -1  13         46.41         46.25         2.63 o                         
   7  -1  13         21.53         11.70         2.51 o                         
  -6   0  13          5.13          4.64         1.80 o                         
  -5   0  13        105.17        103.67         3.42 o                         
  -4   0  13          4.89          5.47         1.04 o                         
  -3   0  13          6.21          6.03         1.50 o                         
  -2   0  13        180.33        183.13         4.59 o                         
  -1   0  13        328.87        330.64         5.85 o                         
   0   0  13        437.23        427.94         6.71 o                         
   1   0  13        133.52        133.89         3.41 o                         
   2   0  13        130.01        133.65         3.51 o                         
   3   0  13          4.66          5.42         0.85 o                         
   4   0  13         42.41         42.97         2.03 o                         
   5   0  13          0.02          1.48         0.87 o                         
   6   0  13          6.78          3.03         1.12 o                         
   7   0  13         12.72         15.63         1.83 o                         
   8   0  13         79.36         74.44         4.25 o                         
  -5   1  13         18.59         12.48         2.18 o                         
  -4   1  13         30.41         27.24         1.77 o                         
  -3   1  13         30.30         37.43         1.84 o                         
  -2   1  13          0.58          3.68         1.06 o                         
  -1   1  13         29.54         36.11         2.67 o                         
   0   1  13        103.19        115.26         3.67 o                         
   1   1  13        376.73        394.80         6.04 o                         
   2   1  13          2.64          6.00         1.25 o                         
   3   1  13        231.76        221.78         3.26 o                         
   4   1  13         47.24         33.75         1.55 o                         
   5   1  13        247.07        256.76         5.20 o                         
   6   1  13          0.93          2.79         1.02 o                         
   7   1  13          7.45          8.97         1.32 o                         
   8   1  13         17.73         17.09         1.94 o                         
   9   1  13        151.98        140.79         6.04 o                         
  -5   2  13         12.00          7.46         1.81 o                         
  -4   2  13         24.20         31.54         2.09 o                         
  -3   2  13        362.52        343.31         5.90 o                         
  -2   2  13        111.58        118.00         3.04 o                         
  -1   2  13        108.31         93.51         2.38 o                         
   0   2  13         45.84         50.08         2.02 o                         
   1   2  13          0.08         -0.04         0.56 o                         
   2   2  13         28.73         23.13         0.89 o                         
   3   2  13        273.43        254.05         3.51 o                         
   4   2  13        291.20        243.36         4.06 o                         
   5   2  13          4.12          1.49         0.96 o                         
   6   2  13         85.34         76.75         3.02 o                         
   7   2  13         12.39         12.49         1.44 o                         
   8   2  13        161.12        150.59         4.05 o                         
   9   2  13          4.02         -0.14         2.29 o                         
  -5   3  13         32.13         34.57         2.77 o                         
  -4   3  13          0.76          0.07         1.17 o                         
  -3   3  13          0.45          2.80         1.13 o                         
  -2   3  13         96.14        104.10         3.16 o                         
  -1   3  13          0.52          0.70         1.03 o                         
   0   3  13          1.55          1.79         0.86 o                         
   1   3  13        204.15        200.14         2.98 o                         
   2   3  13          0.07         -0.50         0.50 o                         
   3   3  13        569.83        545.67         6.79 o                         
   4   3  13        121.50        109.73         2.77 o                         
   5   3  13         11.76         10.57         1.28 o                         
   6   3  13         16.64         12.40         1.56 o                         
   7   3  13          0.15          0.87         1.19 o                         
   8   3  13         77.90         86.23         4.28 o                         
   9   3  13          0.55          0.85         1.63 o                         
  -4   4  13         67.30         58.41         3.00 o                         
  -3   4  13         33.75         35.69         2.18 o                         
  -2   4  13          5.29          3.54         1.11 o                         
  -1   4  13        707.34        719.35         9.51 o                         
   0   4  13         37.80         38.99         1.88 o                         
   1   4  13        197.84        192.26         3.89 o                         
   2   4  13        145.14        138.26         2.23 o                         
   3   4  13         11.19         12.51         1.13 o                         
   4   4  13         71.77         74.06         2.69 o                         
   5   4  13         21.16         24.32         1.64 o                         
   6   4  13         12.91          9.29         1.28 o                         
   7   4  13        104.25         89.85         3.58 o                         
   8   4  13         31.23         32.27         2.63 o                         
   9   4  13          0.85         -0.43         1.95 o                         
  10   4  13          6.40          1.84         3.61 o                         
  -4   5  13         29.74         30.12         1.93 o                         
  -3   5  13         29.93         38.15         2.30 o                         
  -2   5  13          6.05          3.87         1.19 o                         
  -1   5  13         18.13         17.85         1.74 o                         
   0   5  13         10.91         13.53         1.38 o                         
   1   5  13        300.72        286.29         4.94 o                         
   2   5  13         48.06         51.93         1.90 o                         
   3   5  13        350.69        334.56         5.58 o                         
   4   5  13        527.09        515.51         7.16 o                         
   5   5  13        151.64        156.78         3.66 o                         
   6   5  13          0.00          0.31         0.80 o                         
   7   5  13        287.55        277.20         5.94 o                         
   8   5  13         97.74         95.37         4.22 o                         
   9   5  13         61.71         59.59         3.76 o                         
  10   5  13          4.30          3.42         1.36 o                         
  -3   6  13          1.33          2.50         2.08 o                         
  -2   6  13          0.08          0.95         1.24 o                         
  -1   6  13          6.23          7.78         1.50 o                         
   0   6  13        132.65        134.76         4.07 o                         
   1   6  13         36.39         40.73         2.04 o                         
   2   6  13        163.37        171.56         3.34 o                         
   3   6  13        388.45        374.31         6.34 o                         
   4   6  13        116.95        118.09         3.27 o                         
   5   6  13         64.29         70.85         3.14 o                         
   6   6  13         15.82         16.65         1.63 o                         
   7   6  13          2.01         -1.02         1.16 o                         
   8   6  13          9.51          7.10         1.73 o                         
   9   6  13         27.54         28.48         2.71 o                         
  10   6  13          2.65          1.54         2.02 o                         
  -2   7  13         10.88          9.38         1.87 o                         
  -1   7  13         30.90         29.23         2.46 o                         
   0   7  13         13.41         14.83         1.77 o                         
   1   7  13         57.62         62.22         2.79 o                         
   2   7  13         13.29         11.65         1.39 o                         
   3   7  13        195.08        199.82         4.02 o                         
   4   7  13         61.11         64.51         2.82 o                         
   5   7  13         66.74         75.12         3.69 o                         
   6   7  13        177.17        181.75         4.76 o                         
   7   7  13          2.65          2.03         1.45 o                         
   8   7  13         39.90         44.53         3.03 o                         
   9   7  13         22.94         19.40         3.41 o                         
  10   7  13         77.71         73.49         7.15 o                         
  -1   8  13          0.16         -1.41         1.41 o                         
   0   8  13          4.95          5.31         1.43 o                         
   1   8  13         41.23         47.55         2.79 o                         
   2   8  13          3.27          3.47         1.18 o                         
   3   8  13         27.65         26.71         1.88 o                         
   4   8  13          2.04          3.34         1.19 o                         
   5   8  13         61.72         57.42         3.02 o                         
   6   8  13         20.59         19.07         2.10 o                         
   7   8  13          3.61          1.37         1.42 o                         
   8   8  13        115.60        123.96         4.98 o                         
   9   8  13        175.88        191.34         6.30 o                         
   0   9  13         11.33         10.81         2.24 o                         
   1   9  13          0.07          3.85         1.47 o                         
   2   9  13        314.78        320.27         6.78 o                         
   3   9  13        140.60        145.82         4.42 o                         
   4   9  13          2.63         -0.04         1.18 o                         
   5   9  13         69.01         74.03         3.62 o                         
   6   9  13          2.13          0.99         1.35 o                         
   7   9  13        119.83        126.63         4.63 o                         
   8   9  13         76.95         85.05         4.09 o                         
   9   9  13         24.07         26.21         3.03 o                         
   1  10  13         23.36         25.99         2.63 o                         
   2  10  13         11.88          9.20         2.81 o                         
   3  10  13        282.60        295.72         8.27 o                         
   4  10  13         40.80         41.66         4.65 o                         
   5  10  13          3.16          2.91         1.65 o                         
   6  10  13          4.21          1.09         2.00 o                         
   7  10  13          6.97          1.79         3.33 o                         
   8  10  13         10.56         12.51         2.58 o                         
   4  11  13         29.70         18.89         2.31 o                         
   5  11  13         20.52         24.98         2.85 o                         
   6  11  13         36.65         21.91         2.68 o                         
  -2  -5  14         82.93         80.75         6.59 o                         
  -1  -5  14         10.96         12.92         2.90 o                         
   0  -5  14          1.08         -3.09         3.52 o                         
   1  -5  14         29.54         30.30         4.26 o                         
  -4  -4  14          2.40          0.03         2.48 o                         
  -3  -4  14          3.69          0.14         2.47 o                         
  -2  -4  14         15.95         13.39         3.20 o                         
  -1  -4  14         10.31         10.41         1.92 o                         
   0  -4  14          4.16          5.06         1.70 o                         
   1  -4  14         32.16         40.07         4.79 o                         
   2  -4  14          5.43          8.67         2.73 o                         
   3  -4  14         90.42         91.07         4.58 o                         
  -4  -3  14         73.50         63.48         4.86 o                         
  -3  -3  14         28.67         23.18         2.52 o                         
  -2  -3  14         58.12         53.92         3.43 o                         
  -1  -3  14         32.75         32.96         2.48 o                         
   0  -3  14          2.83          2.79         1.37 o                         
   1  -3  14        180.20        180.17         5.24 o                         
   2  -3  14         38.76         36.95         2.83 o                         
   3  -3  14         55.46         60.75         2.32 o                         
   4  -3  14          0.58         -1.04         1.16 o                         
   5  -3  14          6.16          3.24         2.10 o                         
  -5  -2  14         22.75         24.96         3.28 o                         
  -4  -2  14          3.79          3.95         3.43 o                         
  -3  -2  14         21.32         16.54         1.94 o                         
  -2  -2  14         28.55         29.28         2.64 o                         
  -1  -2  14         58.08         58.99         3.02 o                         
   0  -2  14         50.73         57.30         2.81 o                         
   1  -2  14         31.16         33.00         2.34 o                         
   2  -2  14         22.89         28.95         2.34 o                         
   3  -2  14          0.92          2.07         0.91 o                         
   4  -2  14         75.90         72.09         2.73 o                         
   5  -2  14         19.54         21.85         1.96 o                         
   6  -2  14          0.05         -1.54         1.59 o                         
  -5  -1  14         57.56         53.70         3.15 o                         
  -4  -1  14        123.17        127.40        10.11 o                         
  -3  -1  14         21.20         24.90         2.73 o                         
  -2  -1  14         21.38         26.15         2.21 o                         
  -1  -1  14          0.28         -1.29         1.29 o                         
   0  -1  14         95.82        100.86         3.43 o                         
   1  -1  14          5.97          8.10         1.40 o                         
   2  -1  14         52.66         53.25         2.70 o                         
   3  -1  14        127.79        139.34         3.74 o                         
   4  -1  14         12.21         13.97         1.46 o                         
   5  -1  14          2.47          1.59         1.08 o                         
   6  -1  14          0.17          1.59         3.08 o                         
   7  -1  14          2.40         -0.82         1.48 o                         
  -5   0  14         62.39         64.20         3.97 o                         
  -4   0  14         38.96         35.39         3.97 o                         
  -3   0  14          8.58          9.11         1.56 o                         
  -2   0  14          4.41          5.34         1.43 o                         
  -1   0  14        112.72        119.63         3.70 o                         
   0   0  14         14.82         19.10         1.73 o                         
   1   0  14          7.76          6.17         1.24 o                         
   2   0  14         16.15         17.30         1.62 o                         
   3   0  14          8.46          6.73         1.24 o                         
   4   0  14          7.16          8.16         0.97 o                         
   5   0  14         34.05         28.03         2.11 o                         
   6   0  14          4.04          2.91         1.08 o                         
   7   0  14        113.59        121.49         5.30 o                         
   8   0  14         36.32         33.20         4.20 o                         
  -5   1  14         13.19          9.77         2.20 o                         
  -4   1  14        123.54        122.71         4.12 o                         
  -3   1  14         49.27         53.94         2.92 o                         
  -2   1  14        370.02        346.81         9.71 o                         
  -1   1  14         94.72         92.89         4.04 o                         
   0   1  14         30.28         31.36         2.02 o                         
   1   1  14         10.16          6.34         1.23 o                         
   2   1  14          7.12         12.00         1.42 o                         
   3   1  14         26.02         21.94         1.14 o                         
   4   1  14         25.68         32.08         1.46 o                         
   5   1  14         49.40         60.62         2.50 o                         
   6   1  14         27.99         33.51         2.11 o                         
   7   1  14         60.29         66.08         2.79 o                         
   8   1  14          0.06         -1.01         1.62 o                         
  -5   2  14          1.58         -0.79         2.59 o                         
  -4   2  14        105.34        104.70         3.45 o                         
  -3   2  14         50.89         53.35         2.41 o                         
  -2   2  14        299.42        301.27         4.87 o                         
  -1   2  14        494.95        479.82         8.89 o                         
   0   2  14        127.55        128.46         3.35 o                         
   1   2  14         52.26         58.69         2.46 o                         
   2   2  14         97.27        103.28         2.14 o                         
   3   2  14         87.94         84.30         1.88 o                         
   4   2  14         79.82         75.37         2.16 o                         
   5   2  14          2.22          0.26         0.81 o                         
   6   2  14         26.38         14.28         1.57 o                         
   7   2  14          0.03         -0.34         1.24 o                         
   8   2  14        194.84        207.83         9.42 o                         
   9   2  14          0.53         -2.23         2.26 o                         
  -4   3  14          9.84         13.60         1.95 o                         
  -3   3  14         22.46         25.34         1.83 o                         
  -2   3  14          9.12          8.25         1.56 o                         
  -1   3  14         15.77         21.99         1.89 o                         
   0   3  14        149.30        143.35         3.22 o                         
   1   3  14        255.82        270.85         4.09 o                         
   2   3  14        204.67        194.03         3.23 o                         
   3   3  14        609.66        561.34         7.13 o                         
   4   3  14        245.10        232.69         4.66 o                         
   5   3  14         11.36         11.22         1.26 o                         
   6   3  14         70.68         77.39         3.31 o                         
   7   3  14         33.74         39.78         2.57 o                         
   8   3  14         69.21         65.57         3.97 o                         
   9   3  14          0.01         -1.69         1.69 o                         
  -4   4  14         12.63         13.61         1.64 o                         
  -3   4  14          0.05          2.92         1.22 o                         
  -2   4  14         27.46         28.24         2.12 o                         
  -1   4  14          0.40          1.55         1.00 o                         
   0   4  14         81.80         86.96         2.67 o                         
   1   4  14         81.28         87.61         2.67 o                         
   2   4  14         38.26         44.01         1.38 o                         
   3   4  14        369.03        353.68         5.38 o                         
   4   4  14        141.24        132.06         2.95 o                         
   5   4  14         15.90         14.16         1.43 o                         
   6   4  14          3.92          6.66         1.60 o                         
   7   4  14        106.21        106.33         4.04 o                         
   8   4  14         12.57         16.63         2.10 o                         
   9   4  14          0.52         -1.11         1.73 o                         
  -3   5  14         11.24         11.26         2.15 o                         
  -2   5  14         50.36         56.57         3.00 o                         
  -1   5  14         62.52         67.33         3.06 o                         
   0   5  14         53.38         51.64         2.40 o                         
   1   5  14          0.76          0.37         0.97 o                         
   2   5  14        175.80        180.82         3.35 o                         
   3   5  14        277.10        277.64         4.81 o                         
   4   5  14        207.27        209.28         4.21 o                         
   5   5  14         99.63        101.41         3.15 o                         
   6   5  14         12.93         12.10         1.44 o                         
   7   5  14         17.37         15.22         1.67 o                         
   8   5  14         89.95        111.14         4.60 o                         
   9   5  14         34.80         20.91         2.81 o                         
  -3   6  14         15.69         20.00         2.10 o                         
  -2   6  14         37.32         42.88         4.18 o                         
  -1   6  14          3.97          5.68         1.34 o                         
   0   6  14          6.53          8.53         1.47 o                         
   1   6  14          0.02         -0.96         0.96 o                         
   2   6  14         95.97         95.70         3.48 o                         
   3   6  14          7.14          6.06         1.13 o                         
   4   6  14         72.12         78.40         3.26 o                         
   5   6  14        189.49        182.70         4.17 o                         
   6   6  14          8.10         15.60         1.66 o                         
   7   6  14          0.30          0.57         1.30 o                         
   8   6  14         46.29         46.70         3.12 o                         
   9   6  14          3.18          5.34         2.23 o                         
  -2   7  14          0.31          0.34         2.47 o                         
  -1   7  14         80.53         90.69         5.18 o                         
   0   7  14         66.06         76.25         3.75 o                         
   1   7  14         28.37         29.38         2.17 o                         
   2   7  14         21.52         23.54         1.69 o                         
   3   7  14         51.23         55.82         2.60 o                         
   4   7  14          7.37          6.14         1.31 o                         
   5   7  14          4.55          6.18         1.33 o                         
   6   7  14         62.57         63.21         3.35 o                         
   7   7  14         26.62         28.84         2.95 o                         
   8   7  14          4.62          2.43         1.91 o                         
   9   7  14        161.10        161.90         6.23 o                         
  -1   8  14          1.00          1.45         1.68 o                         
   0   8  14          0.96         -0.07         2.36 o                         
   1   8  14         11.62         11.23         1.48 o                         
   2   8  14        187.26        201.57         5.91 o                         
   3   8  14         54.53         53.94         3.41 o                         
   4   8  14          2.68          2.02         1.42 o                         
   5   8  14          0.90          0.27         1.75 o                         
   6   8  14          5.13          5.77         1.58 o                         
   7   8  14         39.50         47.83         2.41 o                         
   8   8  14         47.53         49.41         3.08 o                         
   9   8  14          2.52         -1.09         1.77 o                         
   0   9  14        162.49        172.79         9.20 o                         
   1   9  14          0.28          3.49         1.60 o                         
   2   9  14        374.17        383.71        11.23 o                         
   3   9  14        136.06        121.76         4.51 o                         
   4   9  14        122.65        130.81         3.92 o                         
   5   9  14          0.63          0.71         1.32 o                         
   6   9  14          3.48          1.51         1.74 o                         
   7   9  14          8.69          3.22         2.97 o                         
   8   9  14         37.41         35.05         3.04 o                         
   2  10  14         18.80         16.39         2.48 o                         
   3  10  14          1.54          0.36         1.47 o                         
   4  10  14         14.92         17.41         2.72 o                         
   5  10  14         29.60         29.81         2.68 o                         
   6  10  14          5.90          1.15         2.10 o                         
   7  10  14          0.12         -0.67         1.96 o                         
  -2  -4  15         13.55         22.49         3.59 o                         
  -1  -4  15          4.05          2.24         2.40 o                         
   0  -4  15          4.40          1.76         4.38 o                         
   1  -4  15         86.77         84.72         5.19 o                         
   2  -4  15        103.44        103.06         5.49 o                         
  -3  -3  15         62.61         65.46         7.77 o                         
  -2  -3  15        287.57        304.77         9.07 o                         
  -1  -3  15          0.55          1.13         1.87 o                         
   0  -3  15         37.20         36.18         2.65 o                         
   1  -3  15        100.99         99.34         5.20 o                         
   2  -3  15          0.01         -2.48         2.48 o                         
   3  -3  15         49.27         48.02         3.92 o                         
   4  -3  15          5.28          2.26         2.77 o                         
  -4  -2  15         58.91         64.45         7.90 o                         
  -3  -2  15          5.91         -0.27         3.74 o                         
  -2  -2  15          0.99         -0.48         1.54 o                         
  -1  -2  15          2.20         -0.22         1.28 o                         
   0  -2  15         79.80         95.71         3.83 o                         
   1  -2  15        165.90        163.30         4.54 o                         
   2  -2  15        145.38        157.41         4.82 o                         
   3  -2  15         46.61         55.93         3.51 o                         
   4  -2  15          0.03         -0.84         1.76 o                         
   5  -2  15         23.30         24.17         2.05 o                         
  -4  -1  15         61.35         58.38         5.13 o                         
  -3  -1  15         87.31         89.27         5.48 o                         
  -2  -1  15         47.54         48.73         3.39 o                         
  -1  -1  15          4.95          1.93         1.70 o                         
   0  -1  15         46.63         56.90         2.89 o                         
   1  -1  15         29.11         32.50         2.27 o                         
   2  -1  15        119.20        119.04         4.05 o                         
   3  -1  15        213.99        237.75         5.80 o                         
   4  -1  15          2.12          1.33         1.03 o                         
   5  -1  15          5.24          6.69         1.32 o                         
   6  -1  15          6.66          4.36         2.12 o                         
  -4   0  15         10.94         16.30         4.87 o                         
  -3   0  15         29.91         31.01         2.59 o                         
  -2   0  15         18.31         15.68         1.94 o                         
  -1   0  15        177.72        182.09         4.43 o                         
   0   0  15          1.39          2.36         1.16 o                         
   1   0  15         14.87         19.21         1.79 o                         
   2   0  15         54.96         56.43         2.79 o                         
   3   0  15          1.24          2.40         1.19 o                         
   4   0  15         83.34         87.67         2.60 o                         
   5   0  15          1.71          3.51         1.11 o                         
   6   0  15          8.26          8.73         1.88 o                         
   7   0  15          5.50          4.04         2.06 o                         
  -4   1  15          0.89         -1.06         1.35 o                         
  -3   1  15         53.24         62.43         4.68 o                         
  -2   1  15          3.29          0.96         1.47 o                         
  -1   1  15         96.79        102.92         3.82 o                         
   0   1  15         24.73         27.12         1.99 o                         
   1   1  15          3.32          5.45         1.27 o                         
   2   1  15         16.11         17.41         1.71 o                         
   3   1  15          7.70          9.46         1.59 o                         
   4   1  15         20.51         21.44         1.42 o                         
   5   1  15        199.01        192.31         4.03 o                         
   6   1  15         19.35         17.72         1.69 o                         
   7   1  15         70.38         65.37         4.87 o                         
   8   1  15         14.95         14.89         2.80 o                         
  -4   2  15         19.64         19.47         2.00 o                         
  -3   2  15          0.03          0.27         1.35 o                         
  -2   2  15          8.36          3.32         1.79 o                         
  -1   2  15         33.84         30.63         3.09 o                         
   0   2  15        163.88        172.03         4.40 o                         
   1   2  15         77.81         85.44         3.01 o                         
   2   2  15         74.77         75.05         2.94 o                         
   3   2  15         52.96         40.59         1.64 o                         
   4   2  15         33.37         35.77         1.57 o                         
   5   2  15        365.31        367.74         5.71 o                         
   6   2  15         26.09         24.48         2.06 o                         
   7   2  15         28.40         30.50         2.24 o                         
   8   2  15         16.14         10.23         3.97 o                         
  -4   3  15         24.02         18.64         2.04 o                         
  -3   3  15        194.42        213.29         6.06 o                         
  -2   3  15        104.95        118.60         3.24 o                         
  -1   3  15        265.12        260.41         6.99 o                         
   0   3  15         83.41         81.23         5.10 o                         
   1   3  15        163.43        162.56         3.42 o                         
   2   3  15          0.25         -0.44         0.60 o                         
   3   3  15         25.82         20.52         1.39 o                         
   4   3  15          0.33         -0.67         0.83 o                         
   5   3  15          1.51          0.21         1.31 o                         
   6   3  15          2.06          5.25         1.22 o                         
   7   3  15          2.68          1.47         1.42 o                         
   8   3  15          0.02         -1.16         1.49 o                         
  -3   4  15        279.13        279.01         6.84 o                         
  -2   4  15          2.35          3.05         1.65 o                         
  -1   4  15         32.78         37.82         2.32 o                         
   0   4  15        599.70        600.85         8.86 o                         
   1   4  15         47.49         49.73         1.84 o                         
   2   4  15         50.91         48.31         1.61 o                         
   3   4  15         29.14         34.51         1.62 o                         
   4   4  15          1.86          1.61         0.99 o                         
   5   4  15         26.36         25.50         1.82 o                         
   6   4  15         21.52         20.57         2.13 o                         
   7   4  15         20.32         33.23         2.47 o                         
   8   4  15         69.56         75.79         6.10 o                         
   9   4  15          2.71          5.09         2.28 o                         
  -3   5  15         16.76         20.24         2.35 o                         
  -2   5  15         43.94         46.33         3.45 o                         
  -1   5  15          0.13          0.48         1.12 o                         
   0   5  15         38.48         43.17         2.19 o                         
   1   5  15         28.51         27.10         1.74 o                         
   2   5  15          3.99          5.44         0.90 o                         
   3   5  15         94.91         98.37         3.21 o                         
   4   5  15         10.45         12.43         1.29 o                         
   5   5  15         77.74         84.87         3.01 o                         
   6   5  15         16.50         15.61         1.69 o                         
   7   5  15         54.38         58.39         2.93 o                         
   8   5  15          0.29         -1.67         1.91 o                         
   9   5  15        109.20        106.39         5.45 o                         
  -2   6  15          3.75          4.82         1.91 o                         
  -1   6  15        154.51        169.55         5.94 o                         
   0   6  15         24.71         21.02         1.84 o                         
   1   6  15          0.35         -0.80         0.98 o                         
   2   6  15          8.89          7.59         1.52 o                         
   3   6  15          0.49          0.68         1.01 o                         
   4   6  15        278.18        293.39         6.37 o                         
   5   6  15        231.90        243.37         6.63 o                         
   6   6  15          5.33          6.64         1.44 o                         
   7   6  15          1.01         -0.82         1.44 o                         
   8   6  15         18.50         14.49         2.38 o                         
   9   6  15          2.93          1.39         2.02 o                         
  -1   7  15          3.81          6.41         1.88 o                         
   0   7  15         15.75         15.90         2.34 o                         
   1   7  15          0.41          1.14         1.45 o                         
   2   7  15          8.73          9.55         1.58 o                         
   3   7  15         23.81         26.95         2.17 o                         
   4   7  15        113.10        115.35         3.30 o                         
   5   7  15          3.02          2.82         1.40 o                         
   6   7  15         10.25         13.14         1.66 o                         
   7   7  15         13.73         11.28         1.86 o                         
   8   7  15          0.59         -1.46         2.70 o                         
   9   7  15         32.89         34.43         3.30 o                         
   0   8  15         32.49         27.89         2.66 o                         
   1   8  15         94.73        104.47         4.69 o                         
   2   8  15         12.89         10.07         2.64 o                         
   3   8  15         11.44          9.26         1.68 o                         
   4   8  15         85.27         92.41         3.22 o                         
   5   8  15         10.11         12.88         1.48 o                         
   6   8  15          0.15         -0.94         1.38 o                         
   7   8  15         77.59         85.88         4.14 o                         
   8   8  15          5.71          5.68         2.07 o                         
   1   9  15         30.95         35.17         3.49 o                         
   2   9  15          0.21          2.74         1.71 o                         
   3   9  15         49.40         55.99         2.41 o                         
   4   9  15        118.51        123.56         3.94 o                         
   5   9  15          3.56          2.59         1.99 o                         
   6   9  15         25.96         24.87         2.53 o                         
   7   9  15        142.52        155.01         6.15 o                         
   8   9  15          0.36          1.44         2.02 o                         
   4  10  15          4.45          4.20         1.94 o                         
   5  10  15         10.36          6.36         2.00 o                         
   6  10  15         61.38         55.11         3.67 o                         
  -1  -3  16         36.62         45.53         6.53 o                         
   0  -3  16          3.62          3.70         5.08 o                         
   1  -3  16          5.66          5.90         4.02 o                         
   2  -3  16        115.69        106.82        10.30 o                         
  -2  -2  16         82.95         86.62         6.51 o                         
  -1  -2  16          6.28          2.00         1.86 o                         
   0  -2  16          4.37          6.01         1.78 o                         
   1  -2  16          7.45          3.82         1.66 o                         
   2  -2  16        262.84        253.32        12.39 o                         
   3  -2  16         40.90         38.16         3.49 o                         
   4  -2  16        179.28        201.23         7.49 o                         
  -3  -1  16         10.89          6.09         2.39 o                         
  -2  -1  16         25.80         34.72         4.26 o                         
  -1  -1  16         59.20         63.62         3.55 o                         
   0  -1  16          1.25          0.94         1.29 o                         
   1  -1  16         45.82         52.14         2.79 o                         
   2  -1  16         60.33         58.14         2.97 o                         
   3  -1  16         14.59         16.43         1.87 o                         
   4  -1  16         14.51         12.66         2.17 o                         
   5  -1  16        107.48        104.08         6.54 o                         
  -3   0  16         16.78         13.79         2.74 o                         
  -2   0  16          9.65          7.94         3.63 o                         
  -1   0  16          9.57          5.39         1.76 o                         
   0   0  16          2.81          6.33         1.63 o                         
   1   0  16          2.01          4.13         1.26 o                         
   2   0  16         50.70         64.74         3.32 o                         
   3   0  16          0.45          0.57         1.59 o                         
   4   0  16        128.89        132.88         5.91 o                         
   5   0  16          6.03          8.44         1.15 o                         
   6   0  16         10.89         13.06         2.24 o                         
  -3   1  16         45.75         39.06         6.28 o                         
  -2   1  16         13.20          9.52         2.97 o                         
  -1   1  16          3.95          5.58         1.52 o                         
   0   1  16          3.68          2.79         1.28 o                         
   1   1  16          0.00          1.38         1.18 o                         
   2   1  16         15.15         11.85         1.54 o                         
   3   1  16          4.77          3.27         1.58 o                         
   4   1  16         19.64         17.44         1.96 o                         
   5   1  16          3.30          2.48         1.30 o                         
   6   1  16         35.29         29.84         2.54 o                         
   7   1  16         14.19         15.12         2.02 o                         
  -3   2  16         54.98         50.28         4.88 o                         
  -2   2  16         93.03        102.18         8.69 o                         
  -1   2  16         29.85         34.77         3.58 o                         
   0   2  16         48.31         47.95         3.82 o                         
   1   2  16          7.56          3.47         1.28 o                         
   2   2  16          3.51          4.06         1.68 o                         
   3   2  16          9.48          8.55         1.09 o                         
   4   2  16         44.15         44.89         2.15 o                         
   5   2  16          3.25         -1.04         1.04 o                         
   6   2  16         34.97         35.65         2.20 o                         
   7   2  16         18.01         15.22         2.95 o                         
  -3   3  16        109.61        111.55         3.84 o                         
  -2   3  16        175.52        162.89         4.08 o                         
  -1   3  16          0.80          1.50         1.12 o                         
   0   3  16          4.56          6.15         1.43 o                         
   1   3  16         12.29         11.75         1.79 o                         
   2   3  16         60.29         61.09         2.06 o                         
   3   3  16         10.99         12.04         1.24 o                         
   4   3  16         22.81         26.37         1.65 o                         
   5   3  16          9.46         12.11         1.40 o                         
   6   3  16          0.00         -0.98         0.98 o                         
   7   3  16          2.12          0.27         1.42 o                         
   8   3  16         74.14         71.38         5.13 o                         
  -2   4  16        125.04        117.60         5.20 o                         
  -1   4  16         66.77         70.64         3.23 o                         
   0   4  16         14.18         14.76         1.44 o                         
   1   4  16         40.80         42.50         1.78 o                         
   2   4  16         67.05         64.46         2.60 o                         
   3   4  16         18.23         21.05         1.68 o                         
   4   4  16          4.29          3.90         1.09 o                         
   5   4  16          0.45          0.05         0.96 o                         
   6   4  16        118.51        122.28         3.91 o                         
   7   4  16         20.46         17.00         1.90 o                         
   8   4  16          9.13          8.32         1.85 o                         
  -2   5  16         18.72         13.41         1.95 o                         
  -1   5  16         17.26         19.44         2.00 o                         
   0   5  16         23.94         26.98         2.01 o                         
   1   5  16          1.17          0.02         1.46 o                         
   2   5  16        369.70        358.97         6.16 o                         
   3   5  16          1.55         -0.39         1.33 o                         
   4   5  16        183.36        188.97         3.98 o                         
   5   5  16         19.21         17.47         1.85 o                         
   6   5  16          1.03          1.03         1.31 o                         
   7   5  16         17.90         18.24         1.93 o                         
   8   5  16         64.27         62.61         3.16 o                         
  -1   6  16         19.09         28.54         2.42 o                         
   0   6  16         80.37         84.47         4.77 o                         
   1   6  16         79.52         95.27         3.32 o                         
   2   6  16        180.96        172.34         4.53 o                         
   3   6  16         36.04         38.25         2.46 o                         
   4   6  16        162.61        166.86         4.14 o                         
   5   6  16         64.97         62.97         3.03 o                         
   6   6  16        115.98        110.53         4.15 o                         
   7   6  16        201.75        212.00         6.46 o                         
   8   6  16        120.69        121.54         5.48 o                         
   0   7  16          5.90          6.04         1.67 o                         
   1   7  16          5.86          5.24         1.62 o                         
   2   7  16          7.72          6.41         1.56 o                         
   3   7  16          1.12          1.63         1.09 o                         
   4   7  16          1.39          0.12         1.18 o                         
   5   7  16         27.93         29.58         2.30 o                         
   6   7  16         65.61         55.43         3.21 o                         
   7   7  16          1.43         -1.64         1.64 o                         
   8   7  16          2.86          0.30         2.36 o                         
   1   8  16         16.28         14.98         2.12 o                         
   2   8  16          0.41         -0.95         1.17 o                         
   3   8  16          0.23          0.63         1.08 o                         
   4   8  16          0.13         -0.52         1.22 o                         
   5   8  16         29.10         29.23         2.75 o                         
   6   8  16          9.05         10.73         2.95 o                         
   7   8  16         35.84         37.57         3.15 o                         
   8   8  16          4.53          2.69         2.34 o                         
   3   9  16         37.03         33.41         4.10 o                         
   4   9  16          7.29          4.28         1.68 o                         
   5   9  16         23.78         19.32         2.06 o                         
   6   9  16         68.40         63.21         4.44 o                         
   0  -2  17         15.12         10.94         3.37 o                         
   1  -2  17        146.03        154.36         6.77 o                         
   2  -2  17          3.80         -0.72         2.02 o                         
  -1  -1  17          3.16          0.67         2.39 o                         
   0  -1  17         89.39         90.04         3.75 o                         
   1  -1  17         12.38         16.21         2.62 o                         
   2  -1  17          5.62          0.85         1.70 o                         
   3  -1  17        301.05        293.54         7.43 o                         
   4  -1  17         49.47         48.03         3.63 o                         
  -2   0  17         70.57         75.13         4.65 o                         
  -1   0  17          0.74         -2.13         2.13 o                         
   0   0  17         40.04         40.50         3.29 o                         
   1   0  17          0.05         -1.08         1.29 o                         
   2   0  17         69.80         73.50         3.23 o                         
   3   0  17         21.62         28.25         2.31 o                         
   4   0  17         21.94         22.45         4.29 o                         
   5   0  17         35.54         37.09         6.16 o                         
  -2   1  17        236.15        251.37        10.07 o                         
  -1   1  17         43.88         42.35         4.04 o                         
   0   1  17         12.06         12.90         1.82 o                         
   1   1  17         21.96         22.06         2.31 o                         
   2   1  17         56.98         61.41         3.04 o                         
   3   1  17        165.33        167.07         4.73 o                         
   4   1  17         16.65         15.23         1.94 o                         
   5   1  17        137.83        144.78         4.91 o                         
   6   1  17        231.11        273.40         7.53 o                         
  -2   2  17          0.37         -2.72         2.72 o                         
  -1   2  17          5.28          4.63         2.75 o                         
   0   2  17          1.18         -0.79         2.28 o                         
   1   2  17        219.70        225.91         5.65 o                         
   2   2  17          6.14          6.72         2.09 o                         
   3   2  17          0.00         -0.45         0.80 o                         
   4   2  17         13.30          9.40         1.94 o                         
   5   2  17         17.87         22.51         1.94 o                         
   6   2  17         54.17         60.39         3.12 o                         
   7   2  17          0.33         -0.74         2.13 o                         
  -2   3  17          4.00          4.88         2.82 o                         
  -1   3  17        106.17        102.62         6.20 o                         
   0   3  17        123.89        136.87         5.09 o                         
   1   3  17          8.18          9.47         2.25 o                         
   2   3  17         46.08         45.55         2.21 o                         
   3   3  17         30.37         30.51         2.53 o                         
   4   3  17         63.76         69.00         3.25 o                         
   5   3  17         23.43         22.55         1.92 o                         
   6   3  17          7.54          8.69         1.43 o                         
   7   3  17         56.22         49.53         3.44 o                         
  -1   4  17          0.82          2.16         1.20 o                         
   0   4  17         23.86         22.08         2.84 o                         
   1   4  17        127.11        123.66         3.75 o                         
   2   4  17          0.86          0.75         1.08 o                         
   3   4  17         21.06         23.80         1.42 o                         
   4   4  17         13.37         14.19         1.36 o                         
   5   4  17         54.33         62.49         2.45 o                         
   6   4  17         17.96         16.08         1.84 o                         
   7   4  17         41.05         40.41         3.25 o                         
  -1   5  17         74.49         74.25         4.65 o                         
   0   5  17          1.15         -1.21         1.56 o                         
   1   5  17         27.41         30.06         2.29 o                         
   2   5  17         50.31         56.29         3.70 o                         
   3   5  17         19.33         19.44         2.45 o                         
   4   5  17          0.11         -0.06         0.97 o                         
   5   5  17        267.01        287.93         6.53 o                         
   6   5  17         27.51         30.38         2.62 o                         
   7   5  17         93.72         90.89         3.56 o                         
   0   6  17         74.28         76.35         4.86 o                         
   1   6  17          1.25          2.34         1.33 o                         
   2   6  17        145.81        152.55         4.34 o                         
   3   6  17         12.31         11.83         1.86 o                         
   4   6  17        252.64        250.44         5.49 o                         
   5   6  17         50.91         45.37         2.75 o                         
   6   6  17        216.24        227.34         7.06 o                         
   7   6  17         16.54         16.39         2.76 o                         
   1   7  17         11.30          8.53         2.80 o                         
   2   7  17         33.19         28.15         2.77 o                         
   3   7  17         33.01         29.69         2.87 o                         
   4   7  17          4.29         -1.12         1.46 o                         
   5   7  17         13.68          9.21         1.86 o                         
   6   7  17         61.83         74.86         4.24 o                         
   7   7  17        367.37        388.22         9.08 o                         
   2   8  17         34.27         26.91         2.68 o                         
   3   8  17         21.05         15.31         2.69 o                         
   4   8  17          1.60          1.98         1.49 o                         
   5   8  17        117.86        115.32         5.88 o                         
   6   8  17          0.82          1.03         2.43 o                         
   0   0  18          4.30          4.25         2.72 o                         
   1   0  18          3.38          1.68         2.32 o                         
   2   0  18         28.40         23.77         3.44 o                         
   3   0  18          3.32          7.16         2.00 o                         
   0   1  18         69.43         67.02         5.50 o                         
   1   1  18         35.22         47.99         3.88 o                         
   2   1  18          6.37          5.26         2.63 o                         
   3   1  18         49.71         48.21         3.67 o                         
   4   1  18         23.05         18.82         3.71 o                         
   5   1  18          0.12         -2.09         2.14 o                         
  -1   2  18         22.68         19.78         7.66 o                         
   0   2  18         17.37          8.94         3.51 o                         
   1   2  18         24.96         26.48         3.23 o                         
   2   2  18          0.01          0.35         2.49 o                         
   3   2  18         60.92         56.97         4.40 o                         
   4   2  18         44.96         45.37         3.44 o                         
   5   2  18          3.24          0.59         2.02 o                         
   0   3  18         60.60         41.14         5.30 o                         
   1   3  18          0.04         -1.55         1.91 o                         
   2   3  18          9.34          7.49         2.24 o                         
   3   3  18          7.01          7.25         2.70 o                         
   4   3  18          1.34         -1.90         1.90 o                         
   5   3  18         70.56         80.10         3.85 o                         
   6   3  18         45.50         40.06         3.15 o                         
   0   4  18         98.41         91.95         5.53 o                         
   1   4  18          8.99          8.19         2.38 o                         
   2   4  18          3.97          1.33         2.54 o                         
   3   4  18         49.97         50.45         3.14 o                         
   4   4  18         37.10         37.30         3.64 o                         
   5   4  18          3.96          2.20         1.22 o                         
   6   4  18          0.27          0.06         1.38 o                         
   0   5  18         46.49         51.86         4.92 o                         
   1   5  18          2.80          2.63         1.49 o                         
   2   5  18         73.71         71.65         4.50 o                         
   3   5  18         14.80          9.07         1.71 o                         
   4   5  18          2.11          3.29         1.86 o                         
   5   5  18        300.73        309.91         6.43 o                         
   6   5  18         12.45         18.65         3.83 o                         
   1   6  18         21.94         16.88         2.08 o                         
   2   6  18         11.85         12.21         2.05 o                         
   3   6  18         11.11         10.23         2.03 o                         
   4   6  18          2.65          0.72         1.86 o                         
   5   6  18          7.76         10.30         2.06 o                         
   6   6  18        354.46        366.46        11.37 o                         
   3   7  18          2.65          1.47         2.06 o                         
   4   7  18         20.90         14.18         2.77 o                         
   5   7  18          2.40          0.31         1.57 o                         
   6   7  18         93.44        103.52         8.97 o                         
   2   2  19         47.14         57.20         8.31 o                         
   3   2  19          9.18          7.26         8.00 o
[truncated: 732 more chars]
