# Supplementary material for: Synthesis and spectroscopic and structural characterization of spiro­[indoline-3,3′-indolizine]s formed by 1,3-dipolar cyclo­additions between isatins, pipecolic acid and an electron-deficient alkene
Source: Acta Crystallogr C Struct Chem. 2021 Aug 6;77(Pt 9):496–504. doi: 10.1107/S2053229621007142 (PMC8418672; doi:10.1107/S2053229621007142)
Supplement: Supplementary file 5 [file c-77-00496-IVsup5.hkl]

data_IV                                                                         
_shelx_title ' d194cg'                                                          
_shelx_refln_list_code          4                                               
_shelx_F_calc_maximum      131.86                                               
_exptl_crystal_F_000       460.00                                               
_reflns_d_resolution_high  0.7490                                               
                                                                                
loop_                                                                           
 _space_group_symop_operation_xyz                                               
 'x, y, z'                                                                      
 '-x, -y, -z'                                                                   
                                                                                
_cell_length_a     8.7914                                                       
_cell_length_b     9.3155                                                       
_cell_length_c    14.6188                                                       
_cell_angle_alpha  73.437                                                       
_cell_angle_beta   76.259                                                       
_cell_angle_gamma  64.156                                                       
                                                                                
_shelx_F_squared_multiplier     1.000                                           
                                                                                
loop_                                                                           
 _refln_index_h                                                                 
 _refln_index_k                                                                 
 _refln_index_l                                                                 
 _refln_F_squared_calc                                                          
 _refln_F_squared_meas                                                          
 _refln_F_squared_sigma                                                         
 _refln_observed_status                                                         
   2   0   0       3527.43       3485.42       193.64 o                         
   3   0   0       4038.94       3980.14       128.74 o                         
   4   0   0        789.76        803.31         8.97 o                         
   5   0   0       3181.23       3062.18        32.73 o                         
   6   0   0        162.77        193.33         3.52 o                         
   7   0   0          0.04          4.20         1.08 o                         
   8   0   0        144.08        171.89         4.41 o                         
   9   0   0          2.31          6.46         1.53 o                         
  10   0   0         25.48         29.88         2.99 o                         
 -10   1   0         48.88         46.70         4.08 o                         
  -9   1   0         12.52         12.56         1.76 o                         
  -8   1   0         21.10         25.28         2.55 o                         
  -7   1   0        126.58        129.76         3.53 o                         
  -6   1   0        175.53        162.38         3.75 o                         
  -5   1   0        370.01        382.10         5.67 o                         
  -4   1   0       1651.06       1667.86        20.79 o                         
  -3   1   0          3.73          3.07         0.80 o                         
  -2   1   0        986.46        890.32        10.82 o                         
  -1   1   0          0.79          0.29         0.34 o                         
   0   1   0       4586.84       4224.15       182.72 o                         
   1   1   0        839.87        762.12        14.77 o                         
   2   1   0         37.74         30.38         0.89 o                         
   3   1   0        681.53        643.20         9.55 o                         
   4   1   0        927.91        922.53        10.61 o                         
   5   1   0          0.14          1.52         0.63 o                         
   6   1   0        295.03        254.21         4.73 o                         
   7   1   0         93.79         89.04         2.70 o                         
   8   1   0          9.04          7.63         1.34 o                         
   9   1   0        152.06        145.66         4.25 o                         
  10   1   0        116.02        129.79         4.86 o                         
  -9   2   0        222.53        221.57         6.33 o                         
  -8   2   0          0.01         -0.96         1.46 o                         
  -7   2   0         20.77         16.39         2.41 o                         
  -6   2   0        526.87        497.19         7.55 o                         
  -5   2   0        314.09        305.66         4.73 o                         
  -4   2   0          4.78          5.20         0.71 o                         
  -3   2   0         38.97         64.90         1.82 o                         
  -2   2   0        327.56        355.24         5.99 o                         
  -1   2   0        221.69        201.72         4.35 o                         
   0   2   0        674.92        631.80        10.81 o                         
   1   2   0       4283.29       4106.18       148.05 o                         
   2   2   0        164.61        176.12         3.11 o                         
   3   2   0         41.78         48.90         1.53 o                         
   4   2   0       1806.72       1879.72        22.20 o                         
   5   2   0        216.44        230.59         3.52 o                         
   6   2   0        105.45        113.68         2.97 o                         
   7   2   0          7.72          4.92         0.99 o                         
   8   2   0          3.73          5.47         1.17 o                         
   9   2   0          2.38          3.92         1.36 o                         
  10   2   0         16.15         12.40         1.87 o                         
  11   2   0          1.12          2.82         1.96 o                         
  -9   3   0        101.63        112.88        15.09 o                         
  -8   3   0         17.38         18.46         2.05 o                         
  -7   3   0         19.07         15.77         2.04 o                         
  -6   3   0         18.61         21.09         1.79 o                         
  -5   3   0         21.70         22.37         1.55 o                         
  -4   3   0         34.41         38.08         1.95 o                         
  -3   3   0        224.59        220.60         4.32 o                         
  -2   3   0          9.38         11.34         1.10 o                         
  -1   3   0        818.34        857.42        13.97 o                         
   0   3   0        279.30        296.72         6.16 o                         
   1   3   0         68.09         62.86         2.17 o                         
   2   3   0        127.03        140.86         3.40 o                         
   3   3   0          0.03          2.46         0.56 o                         
   4   3   0        760.53        805.07        10.90 o                         
   5   3   0        267.57        295.47         4.79 o                         
   6   3   0          2.38          1.67         0.65 o                         
   7   3   0         39.24         39.77         1.86 o                         
   8   3   0          9.63         11.72         1.37 o                         
   9   3   0        181.19        185.05         4.87 o                         
  10   3   0          4.68          5.52         2.03 o                         
  11   3   0        535.13        552.37        15.36 o                         
  -8   4   0          4.39          6.30         2.68 o                         
  -7   4   0        155.33        149.38         4.87 o                         
  -6   4   0          4.11          4.60         1.24 o                         
  -5   4   0        774.46        761.87        11.07 o                         
  -4   4   0        137.90        138.69         3.53 o                         
  -3   4   0         69.90         67.58         2.45 o                         
  -2   4   0         51.40         40.76         1.74 o                         
  -1   4   0        303.31        292.02         5.57 o                         
   0   4   0          3.12          3.07         1.01 o                         
   1   4   0        347.91        340.30         5.93 o                         
   2   4   0        861.48        833.36        15.79 o                         
   3   4   0       1569.92       1635.38        27.29 o                         
   4   4   0        528.00        486.59         8.31 o                         
   5   4   0        760.93        764.21        11.15 o                         
   6   4   0         85.54         81.69         2.02 o                         
   7   4   0       1035.24        980.88        12.41 o                         
   8   4   0        560.55        530.86         8.56 o                         
   9   4   0        235.70        235.82         5.29 o                         
  10   4   0         30.58         36.91         2.21 o                         
  11   4   0        131.42        144.72         7.92 o                         
  -7   5   0        262.41        255.61        10.00 o                         
  -6   5   0         30.18         37.45         2.62 o                         
  -5   5   0        113.22        122.04         3.74 o                         
  -4   5   0         22.98         22.53         1.97 o                         
  -3   5   0         54.72         50.17         2.46 o                         
  -2   5   0        544.00        546.89         8.48 o                         
  -1   5   0          4.58          8.45         1.52 o                         
   0   5   0        120.75        106.08         3.29 o                         
   1   5   0       1227.70       1170.59        21.73 o                         
   2   5   0        177.56        172.02         3.87 o                         
   3   5   0         16.60         12.50         1.27 o                         
   4   5   0         11.05          8.49         1.13 o                         
   5   5   0        830.22        845.82        13.81 o                         
   6   5   0        299.93        280.20         5.78 o                         
   7   5   0         21.65         25.36         1.78 o                         
   8   5   0          1.63          1.71         1.05 o                         
   9   5   0         42.25         35.94         2.50 o                         
  10   5   0         55.54         61.75         3.34 o                         
  11   5   0         14.31         12.37         2.47 o                         
  -6   6   0          0.18         -1.15         2.21 o                         
  -5   6   0         30.29         35.86         2.90 o                         
  -4   6   0         43.29         41.78         2.78 o                         
  -3   6   0        274.41        264.29         6.52 o                         
  -2   6   0        809.92        807.22        18.14 o                         
  -1   6   0        144.15        155.00         4.81 o                         
   0   6   0        675.72        690.49        12.13 o                         
   1   6   0       1448.98       1398.99        21.34 o                         
   2   6   0        569.31        603.36        10.06 o                         
   3   6   0        761.40        754.63        14.12 o                         
   4   6   0         42.76         36.65         2.00 o                         
   5   6   0        292.24        288.19         6.10 o                         
   6   6   0         99.50        107.31         3.10 o                         
   7   6   0        174.41        155.00         4.36 o                         
   8   6   0          0.29         -0.99         0.99 o                         
   9   6   0         17.64         20.28         2.03 o                         
  10   6   0         16.61         18.57         2.05 o                         
  11   6   0         13.66         12.03         2.61 o                         
  -5   7   0         18.51         17.40         3.18 o                         
  -4   7   0         50.65         48.16         3.39 o                         
  -3   7   0          7.03          6.75         1.62 o                         
  -2   7   0         17.29         16.32         1.89 o                         
  -1   7   0          0.39          1.56         1.16 o                         
   0   7   0        168.28        165.95         5.37 o                         
   1   7   0        280.73        266.88         6.13 o                         
   2   7   0       1393.58       1382.51        21.54 o                         
   3   7   0         11.52          9.83         1.50 o                         
   4   7   0        282.41        283.25         5.96 o                         
   5   7   0        163.82        157.69         4.31 o                         
   6   7   0         58.62         58.11         2.65 o                         
   7   7   0         89.06         75.34         2.62 o                         
   8   7   0          7.20          4.52         1.48 o                         
   9   7   0        187.65        190.01         5.30 o                         
  10   7   0         10.54          8.18         2.11 o                         
  11   7   0          6.42          9.66         2.97 o                         
  -4   8   0        167.51        166.94         6.58 o                         
  -3   8   0          0.43         -0.44         1.68 o                         
  -2   8   0        755.76        712.65        14.14 o                         
  -1   8   0        764.79        741.75        13.07 o                         
   0   8   0          3.99          6.07         1.45 o                         
   1   8   0        460.48        441.49         9.71 o                         
   2   8   0        267.15        253.42         5.89 o                         
   3   8   0        743.91        737.52        12.68 o                         
   4   8   0       3042.13       3037.74        42.57 o                         
   5   8   0         26.37         27.73         2.14 o                         
   6   8   0        258.35        279.71         6.35 o                         
   7   8   0         86.67         88.76         3.26 o                         
   8   8   0         41.42         58.09         3.60 o                         
   9   8   0        534.94        537.90        11.84 o                         
  10   8   0          1.16          0.20         2.00 o                         
  -3   9   0         64.36         66.02         5.09 o                         
  -2   9   0          5.49          0.48         2.24 o                         
  -1   9   0         28.48         28.87         3.34 o                         
   0   9   0        105.85        101.33         4.31 o                         
   1   9   0         93.73        107.97         5.18 o                         
   2   9   0        347.06        346.73         8.22 o                         
   3   9   0         66.98         74.83         3.86 o                         
   4   9   0        260.99        256.11         5.61 o                         
   5   9   0        173.79        165.57         4.46 o                         
   6   9   0          0.39         -0.00         1.18 o                         
   7   9   0        170.49        158.31         4.42 o                         
   8   9   0         96.54        100.24         4.16 o                         
   9   9   0         66.83         61.81         3.86 o                         
  10   9   0         75.13         65.00         3.88 o                         
  -1  10   0         69.93         58.60         6.11 o                         
   0  10   0         16.57         16.57         2.71 o                         
   1  10   0         27.39         30.56         3.26 o                         
   2  10   0         23.88         22.46         2.81 o                         
   3  10   0        108.40        119.55         4.41 o                         
   4  10   0         90.75         94.51         3.52 o                         
   5  10   0          0.42         -0.78         1.54 o                         
   6  10   0         68.78         71.26         3.68 o                         
   7  10   0          1.07         -0.84         1.25 o                         
   8  10   0          1.33         -0.08         1.62 o                         
   9  10   0          6.29         -1.62         1.62 o                         
   1  11   0         67.44         64.92        12.97 o                         
   2  11   0        251.28        250.41        11.30 o                         
   3  11   0         76.45         74.90         8.83 o                         
   4  11   0        120.44        122.40         4.59 o                         
   5  11   0          0.77         -2.79         2.79 o                         
   6  11   0         53.85         51.21         3.94 o                         
   7  11   0         11.67          4.31         1.79 o                         
   8  11   0        137.91        148.07         7.06 o                         
  -7 -11   1         48.93         52.65         3.86 o                         
  -6 -11   1         33.55         31.54         3.31 o                         
  -5 -11   1          3.13          1.91         2.96 o                         
  -4 -11   1         14.01          5.06         3.53 o                         
  -3 -11   1         10.39         11.69         2.64 o                         
  -2 -11   1        147.18        128.96        11.38 o                         
  -1 -11   1          0.26         -2.44         3.17 o                         
  -9 -10   1         40.45         28.94         2.85 o                         
  -8 -10   1         63.39         63.63         5.58 o                         
  -7 -10   1         61.93         64.75         3.35 o                         
  -6 -10   1         32.85         32.41         2.63 o                         
  -5 -10   1        192.49        202.99         6.09 o                         
  -4 -10   1        378.28        399.02         8.79 o                         
  -3 -10   1         29.88         30.92         2.95 o                         
  -2 -10   1         12.27         18.41         3.41 o                         
  -1 -10   1         56.77         54.44         4.22 o                         
   0 -10   1          6.86          4.20         1.99 o                         
   1 -10   1          0.27         -0.66         2.65 o                         
  -9  -9   1         81.19         78.45         4.01 o                         
  -8  -9   1          8.42          8.63         2.08 o                         
  -7  -9   1         88.84         86.63         3.72 o                         
  -6  -9   1         11.03          8.57         1.78 o                         
  -5  -9   1          4.96          5.05         1.07 o                         
  -4  -9   1          6.21          6.92         1.33 o                         
  -3  -9   1          1.21          2.17         1.31 o                         
  -2  -9   1          0.18          1.08         1.13 o                         
  -1  -9   1        120.40        126.09         5.47 o                         
   0  -9   1        141.74        150.45         8.20 o                         
   1  -9   1          3.90          3.18         1.61 o                         
   2  -9   1         90.92         85.21         4.40 o                         
   3  -9   1          0.35         -0.66         2.13 o                         
 -10  -8   1        223.38        222.11        12.23 o                         
  -9  -8   1         27.30         29.10         2.79 o                         
  -8  -8   1          0.52         -1.09         1.09 o                         
  -7  -8   1          2.68          3.96         1.23 o                         
  -6  -8   1        314.93        288.26         6.51 o                         
  -5  -8   1         16.59         20.31         1.51 o                         
  -4  -8   1         46.30         41.31         2.19 o                         
  -3  -8   1        375.47        346.69         7.95 o                         
  -2  -8   1        196.72        204.40         5.53 o                         
  -1  -8   1        199.07        199.65         5.70 o                         
   0  -8   1          5.10          5.45         1.51 o                         
   1  -8   1        121.28        116.56         4.09 o                         
   2  -8   1         56.83         47.75         3.40 o                         
   3  -8   1         29.43         29.74         2.75 o                         
   4  -8   1         94.64         79.48         4.45 o                         
 -10  -7   1          3.60          4.26         2.10 o                         
  -9  -7   1         19.15         14.90         2.36 o                         
  -8  -7   1         41.28         38.73         2.26 o                         
  -7  -7   1         13.80         12.75         1.42 o                         
  -6  -7   1        190.92        171.50         4.58 o                         
  -5  -7   1        164.37        154.12         4.48 o                         
  -4  -7   1         37.28         41.25         2.26 o                         
  -3  -7   1        210.04        206.13         5.08 o                         
  -2  -7   1          1.26          1.28         1.09 o                         
  -1  -7   1          7.28          2.51         1.29 o                         
   0  -7   1        120.99        130.69         4.70 o                         
   1  -7   1          0.23          0.37         1.17 o                         
   2  -7   1          2.41          3.38         1.43 o                         
   3  -7   1         32.71         32.66         2.95 o                         
   4  -7   1         90.02         97.95         4.32 o                         
   5  -7   1        121.76        113.66         4.72 o                         
 -11  -6   1         21.52         15.49         2.86 o                         
 -10  -6   1        162.95        154.59         5.62 o                         
  -9  -6   1        288.34        283.83         7.14 o                         
  -8  -6   1        378.45        388.25         8.19 o                         
  -7  -6   1        185.27        179.05         4.16 o                         
  -6  -6   1        162.98        165.90         4.30 o                         
  -5  -6   1        896.07        900.57        15.75 o                         
  -4  -6   1        436.89        436.05         8.61 o                         
  -3  -6   1        239.40        240.09         5.61 o                         
  -2  -6   1          1.45          3.05         0.97 o                         
  -1  -6   1         13.08         15.10         1.81 o                         
   0  -6   1        242.20        242.35         6.00 o                         
   1  -6   1        661.78        655.40        12.92 o                         
   2  -6   1        235.91        254.44         6.49 o                         
   3  -6   1         20.15         19.79         2.06 o                         
   4  -6   1        107.95        109.50         4.13 o                         
   5  -6   1          1.88          1.29         1.20 o                         
   6  -6   1         12.61         12.79         2.63 o                         
 -11  -5   1          0.02         -0.47         3.67 o                         
 -10  -5   1          0.32          1.79         1.52 o                         
  -9  -5   1        182.44        169.68         3.74 o                         
  -8  -5   1          7.21          6.47         0.90 o                         
  -7  -5   1        130.56        139.21         3.23 o                         
  -6  -5   1         57.41         54.97         2.67 o                         
  -5  -5   1         73.53         78.07         2.64 o                         
  -4  -5   1        540.81        553.01        10.77 o                         
  -3  -5   1        107.76        130.32         4.39 o                         
  -2  -5   1        420.20        397.19         8.70 o                         
  -1  -5   1        319.91        311.66         6.21 o                         
   0  -5   1        534.68        513.16        10.98 o                         
   1  -5   1        240.26        236.99         6.18 o                         
   2  -5   1          4.65         11.02         1.67 o                         
   3  -5   1        303.61        298.55         7.17 o                         
   4  -5   1         28.97         32.70         2.35 o                         
   5  -5   1          4.12          5.00         1.42 o                         
   6  -5   1          0.86         -0.23         1.28 o                         
   7  -5   1        103.80         95.62         5.76 o                         
 -11  -4   1          0.01         -2.63         2.63 o                         
 -10  -4   1         50.50         45.21         3.10 o                         
  -9  -4   1         13.31         13.83         1.62 o                         
  -8  -4   1          4.75          4.85         1.05 o                         
  -7  -4   1         52.23         53.89         2.30 o                         
  -6  -4   1         30.57         32.10         1.58 o                         
  -5  -4   1          7.49          6.99         0.87 o                         
  -4  -4   1        472.30        519.41         8.47 o                         
  -3  -4   1       1268.50       1334.36        21.14 o                         
  -2  -4   1        280.65        320.99         7.12 o                         
  -1  -4   1        223.77        213.87         4.55 o                         
   0  -4   1          4.42          6.49         1.17 o                         
   1  -4   1         92.20        103.00         3.17 o                         
   2  -4   1         18.51         15.38         1.69 o                         
   3  -4   1         22.72         24.48         1.90 o                         
   4  -4   1        112.96        122.08         3.37 o                         
   5  -4   1         13.73         14.53         1.58 o                         
   6  -4   1         23.31         21.71         1.93 o                         
   7  -4   1        383.56        392.29         9.10 o                         
   8  -4   1        490.05        448.63        16.14 o                         
 -11  -3   1          2.67          3.25         1.94 o                         
 -10  -3   1        159.06        165.61         5.89 o                         
  -9  -3   1        435.79        446.95         8.25 o                         
  -8  -3   1        594.25        595.24         9.86 o                         
  -7  -3   1        410.12        425.47         6.87 o                         
  -6  -3   1          0.37         -0.59         0.68 o                         
  -5  -3   1         57.80         45.44         1.64 o                         
  -4  -3   1        447.67        457.66         6.48 o                         
  -3  -3   1        751.63        832.23        12.93 o                         
  -2  -3   1         20.05         18.95         1.33 o                         
  -1  -3   1        478.61        484.11         8.71 o                         
   0  -3   1          0.54          0.00         0.46 o                         
   1  -3   1        212.02        185.80         3.94 o                         
   2  -3   1        739.61        730.04        12.71 o                         
   3  -3   1        661.45        701.83        12.43 o                         
   4  -3   1        528.80        554.14         9.26 o                         
   5  -3   1          8.02          8.62         1.51 o                         
   6  -3   1         28.70         24.26         1.92 o                         
   7  -3   1        153.24        151.86         5.55 o                         
   8  -3   1        133.70        134.80         4.57 o                         
   9  -3   1         71.17         67.50         5.86 o                         
 -10  -2   1        149.85        154.93         4.66 o                         
  -9  -2   1        281.65        288.82         5.62 o                         
  -8  -2   1         10.59         10.66         1.28 o                         
  -7  -2   1        148.98        154.04         3.42 o                         
  -6  -2   1        806.23        839.22        10.34 o                         
  -5  -2   1       1179.42       1178.84        15.90 o                         
  -4  -2   1          0.10         -0.63         0.63 o                         
  -3  -2   1        195.29        187.41         3.07 o                         
  -2  -2   1        375.17        388.85         6.57 o                         
  -1  -2   1       1573.79       1519.98        30.75 o                         
   0  -2   1        149.42        140.59         3.03 o                         
   1  -2   1       1038.93        994.64        16.67 o                         
   2  -2   1        478.18        435.00         7.68 o                         
   3  -2   1        378.89        359.21         5.87 o                         
   4  -2   1         60.20         53.37         1.67 o                         
   5  -2   1         83.73         92.64         2.61 o                         
   6  -2   1         47.21         38.25         2.05 o                         
   7  -2   1         24.66         30.62         1.73 o                         
   8  -2   1        329.86        328.02         6.97 o                         
   9  -2   1         87.80         91.57         5.36 o                         
 -10  -1   1         17.55         17.06         2.09 o                         
  -9  -1   1          7.01          5.33         1.31 o                         
  -8  -1   1         68.92         61.50         2.48 o                         
  -7  -1   1          0.06          1.02         0.84 o                         
  -6  -1   1        222.34        223.24         4.00 o                         
  -5  -1   1          8.00          5.41         0.81 o                         
  -4  -1   1          0.55          4.31         0.77 o                         
  -3  -1   1        229.01        212.39         3.22 o                         
  -2  -1   1       4804.85       4827.59       194.66 o                         
  -1  -1   1       6308.96       5759.98       174.93 o                         
   0  -1   1         15.53         13.47         0.71 o                         
   1  -1   1         80.46         87.60         1.64 o                         
   2  -1   1         87.32         85.71         1.74 o                         
   3  -1   1        268.92        230.41         3.46 o                         
   4  -1   1         30.45         50.57         1.91 o                         
   5  -1   1          3.06          7.07         1.21 o                         
   6  -1   1        515.52        514.89         8.03 o                         
   7  -1   1         65.51         47.98         2.47 o                         
   8  -1   1         35.21         33.80         2.01 o                         
   9  -1   1         32.91         32.57         2.17 o                         
  10  -1   1         28.60         34.54         4.66 o                         
 -10   0   1        119.18        118.01         5.40 o                         
  -9   0   1          0.37         -1.38         1.38 o                         
  -8   0   1         55.51         49.95         2.35 o                         
  -7   0   1        105.16         99.69         2.91 o                         
  -6   0   1       1831.51       1879.56        21.80 o                         
  -5   0   1        211.44        222.92         3.83 o                         
  -4   0   1          0.33          3.39         0.84 o                         
  -3   0   1          9.90         17.43         0.91 o                         
  -2   0   1        780.06        792.85         8.77 o                         
  -1   0   1         91.36         94.13         1.46 o                         
   1   0   1         14.28          7.97         0.45 o                         
   3   0   1        880.55        890.40        10.97 o                         
   4   0   1        419.40        422.27         5.54 o                         
   5   0   1        432.75        456.04         6.21 o                         
   6   0   1          6.47          7.05         1.11 o                         
   7   0   1        500.90        496.95         7.96 o                         
   8   0   1        108.20        107.31         3.46 o                         
   9   0   1         51.41         48.28         2.78 o                         
  10   0   1          1.03          0.80         1.61 o                         
  -9   1   1         41.27         41.16         2.64 o                         
  -8   1   1        136.33        149.53         4.07 o                         
  -7   1   1          0.09          2.02         1.03 o                         
  -6   1   1          9.12          5.23         1.06 o                         
  -5   1   1         42.62         39.36         1.58 o                         
  -4   1   1        635.65        684.18         8.15 o                         
  -3   1   1       1585.89       1689.37        17.75 o                         
  -2   1   1      10028.20       9026.05       271.23 o                         
  -1   1   1       1215.39       1159.11        15.22 o                         
   0   1   1       1610.06       1514.67        49.26 o                         
   1   1   1        704.31        670.64        13.05 o                         
   2   1   1        186.65        199.87         2.90 o                         
   3   1   1         69.67         65.35         1.35 o                         
   4   1   1         42.95         35.78         1.32 o                         
   5   1   1        590.49        628.22         7.82 o                         
   6   1   1        145.23        160.52         3.15 o                         
   7   1   1         54.33         58.42         2.33 o                         
   8   1   1         56.06         53.19         2.48 o                         
   9   1   1         88.30         92.43         3.47 o                         
  10   1   1         16.25         14.65         1.92 o                         
  -9   2   1         62.58         59.97         4.10 o                         
  -8   2   1         18.76         16.88         2.03 o                         
  -7   2   1        234.02        227.91         4.95 o                         
  -6   2   1        205.57        204.41         4.17 o                         
  -5   2   1        261.40        255.74         4.46 o                         
  -4   2   1         78.79         80.87         2.19 o                         
  -3   2   1        441.79        430.33         5.91 o                         
  -2   2   1       2792.58       2829.89        35.38 o                         
  -1   2   1       3904.89       3738.04       169.16 o                         
   0   2   1       2949.80       2885.02        94.08 o                         
   1   2   1        631.69        599.99         9.45 o                         
   2   2   1         47.85         58.09         1.35 o                         
   3   2   1        282.24        277.31         4.82 o                         
   4   2   1          0.21         -0.46         0.60 o                         
   5   2   1        748.96        795.40        11.55 o                         
   6   2   1        374.12        383.63         5.89 o                         
   7   2   1         45.52         45.15         2.18 o                         
   8   2   1         40.13         39.54         2.15 o                         
   9   2   1         64.89         68.17         2.93 o                         
  10   2   1          3.57          6.68         1.58 o                         
  11   2   1          0.01         -1.78         1.78 o                         
  -8   3   1          5.17          6.49         1.68 o                         
  -7   3   1         50.79         52.51         2.88 o                         
  -6   3   1        118.47        117.93         3.85 o                         
  -5   3   1         27.48         32.14         2.05 o                         
  -4   3   1         15.74         14.82         1.32 o                         
  -3   3   1        390.42        380.51         6.04 o                         
  -2   3   1         96.11        111.39         2.83 o                         
  -1   3   1        836.85        804.83        11.78 o                         
   0   3   1        783.72        738.62        12.52 o                         
   1   3   1        751.98        716.25        12.34 o                         
   2   3   1       3011.65       3152.18       136.11 o                         
   3   3   1       1975.21       1929.08        27.78 o                         
   4   3   1        211.94        179.31         3.56 o                         
   5   3   1        147.20        115.82         2.50 o                         
   6   3   1        111.64        122.08         2.83 o                         
   7   3   1          5.93          3.42         0.87 o                         
   8   3   1          6.75          6.14         1.44 o                         
   9   3   1        113.59        115.95         4.15 o                         
  10   3   1        130.71        127.58         4.06 o                         
  11   3   1          3.40         -0.86         1.39 o                         
  -8   4   1          0.54          0.63         2.07 o                         
  -7   4   1        380.78        370.55         7.74 o                         
  -6   4   1         93.04         94.57         3.52 o                         
  -5   4   1        406.80        421.93         8.66 o                         
  -4   4   1        236.65        245.58         5.03 o                         
  -3   4   1         26.01         32.22         1.77 o                         
  -2   4   1        593.27        611.18         9.17 o                         
  -1   4   1         90.48        102.29         2.57 o                         
   0   4   1         83.57         82.02         2.45 o                         
   1   4   1         12.70         11.31         1.24 o                         
   2   4   1        979.85       1043.71        19.29 o                         
   3   4   1        156.15        143.63         3.72 o                         
   4   4   1        181.19        204.42         4.99 o                         
   5   4   1        976.17       1035.49        14.75 o                         
   6   4   1         34.76         27.37         1.70 o                         
   7   4   1          0.06         -0.57         1.00 o                         
   8   4   1        879.55        882.27        12.77 o                         
   9   4   1        146.12        135.46         3.62 o                         
  10   4   1        344.37        323.69         7.16 o                         
  11   4   1        104.43        107.60         6.49 o                         
  -7   5   1          1.47          3.96         1.86 o                         
  -6   5   1        275.52        265.18         6.25 o                         
  -5   5   1         63.61         69.14         3.07 o                         
  -4   5   1         58.25         60.79         2.78 o                         
  -3   5   1          8.55          9.04         1.17 o                         
  -2   5   1          9.73          8.46         1.12 o                         
  -1   5   1        194.46        175.12         3.88 o                         
   0   5   1         58.62         56.68         2.88 o                         
   1   5   1        328.91        383.84         8.86 o                         
   2   5   1        220.92        223.83         6.37 o                         
   3   5   1        120.66        109.33         4.10 o                         
   4   5   1        182.82        211.65         4.80 o                         
   5   5   1         48.15         50.44         1.80 o                         
   6   5   1         32.96         34.53         1.83 o                         
   7   5   1        289.75        289.69         5.61 o                         
   8   5   1         37.94         40.40         2.44 o                         
   9   5   1         34.56         34.35         2.32 o                         
  10   5   1         29.57         26.12         2.23 o                         
  11   5   1         20.54         15.52         3.35 o                         
  -6   6   1         43.87         44.54         3.26 o                         
  -5   6   1         11.86         11.80         1.95 o                         
  -4   6   1          5.40          4.93         1.31 o                         
  -3   6   1         27.29         26.79         1.98 o                         
  -2   6   1          3.50          1.27         1.27 o                         
  -1   6   1          1.37         -0.68         0.68 o                         
   0   6   1          5.59          4.93         1.28 o                         
   1   6   1          8.81          6.93         1.27 o                         
   2   6   1          0.95          1.57         1.14 o                         
   3   6   1         51.40         48.93         2.17 o                         
   4   6   1          1.99          1.72         0.80 o                         
   5   6   1        187.40        192.51         4.64 o                         
   6   6   1         34.76         30.43         2.25 o                         
   7   6   1          0.00         -0.87         1.20 o                         
   8   6   1         29.57         28.99         1.94 o                         
   9   6   1         23.50         25.11         2.03 o                         
  10   6   1         27.95         26.58         2.29 o                         
  11   6   1          0.00          2.62         2.38 o                         
  -5   7   1          4.70          6.80         2.05 o                         
  -4   7   1        144.94        140.05         5.76 o                         
  -3   7   1         96.60         86.47         4.18 o                         
  -2   7   1        292.84        284.99         7.05 o                         
  -1   7   1          1.58          2.80         0.90 o                         
   0   7   1          2.60          0.79         0.98 o                         
   1   7   1          0.04         -0.35         0.88 o                         
   2   7   1          5.49          7.16         1.16 o                         
   3   7   1       1096.69       1094.90        18.51 o                         
   4   7   1        810.51        799.19        14.89 o                         
   5   7   1          3.25          0.70         0.92 o                         
   6   7   1         16.17          8.23         1.76 o                         
   7   7   1        259.12        268.86         6.09 o                         
   8   7   1        118.64        117.75         4.69 o                         
   9   7   1         45.21         50.38         3.09 o                         
  10   7   1        183.59        180.24         6.02 o                         
  11   7   1         11.32         11.55         2.95 o                         
  -4   8   1          2.09          2.64         2.05 o                         
  -3   8   1         91.79         87.67         4.36 o                         
  -2   8   1        594.11        591.78        11.99 o                         
  -1   8   1          0.08         -0.11         1.46 o                         
   0   8   1        616.93        604.01        12.02 o                         
   1   8   1        120.80        123.65         3.22 o                         
   2   8   1          0.32          0.13         1.12 o                         
   3   8   1       1890.06       1904.17        28.96 o                         
   4   8   1         38.95         42.18         2.39 o                         
   5   8   1        458.91        443.09         8.66 o                         
   6   8   1        466.23        433.46         8.79 o                         
   7   8   1         75.80         71.65         3.44 o                         
   8   8   1        146.54        155.40         4.79 o                         
   9   8   1         10.84         12.05         2.16 o                         
  10   8   1          0.49          0.27         2.43 o                         
  -3   9   1          5.16          4.53         2.31 o                         
  -2   9   1          4.86          5.11         1.96 o                         
  -1   9   1        103.42         93.67         6.78 o                         
   0   9   1         33.91         39.85         3.75 o                         
   1   9   1        452.87        461.59        10.07 o                         
   2   9   1        128.46        127.05         4.04 o                         
   3   9   1        168.44        162.52         5.60 o                         
   4   9   1         99.94        110.53         3.53 o                         
   5   9   1         45.83         45.39         2.66 o                         
   6   9   1         20.31         28.32         2.06 o                         
   7   9   1         62.00         65.58         3.30 o                         
   8   9   1         23.14         20.05         2.14 o                         
   9   9   1        168.18        173.06         5.43 o                         
  10   9   1         84.16         86.63         5.32 o                         
  -2  10   1          8.74          6.52         4.23 o                         
  -1  10   1          0.56         -2.70         2.70 o                         
   0  10   1         69.69         86.90         9.56 o                         
   1  10   1         46.15         56.20         3.91 o                         
   2  10   1        159.49        162.39         6.08 o                         
   3  10   1         63.05         67.12         4.28 o                         
   4  10   1         88.06         90.98         3.53 o                         
   5  10   1         64.16         49.28         2.62 o                         
   6  10   1         86.56         81.31         3.50 o                         
   7  10   1         44.91         48.87         3.51 o                         
   8  10   1          0.38          1.04         1.52 o                         
   9  10   1         11.33         11.91         2.37 o                         
   0  11   1         85.44         83.34        19.06 o                         
   1  11   1          2.45          0.39         2.24 o                         
   2  11   1         14.93         16.75         2.61 o                         
   3  11   1          0.13          1.86         4.30 o                         
   4  11   1         32.27         26.92         2.08 o                         
   5  11   1          3.83          3.91         1.39 o                         
   6  11   1          5.83          3.90         1.51 o                         
   7  11   1         10.71          5.17         1.74 o                         
   8  11   1         30.25         42.31         3.62 o                         
   4  12   1         17.53         10.36         2.88 o                         
   5  12   1          3.84          4.74         2.48 o                         
  -6 -11   2         97.29         88.17         6.74 o                         
  -5 -11   2        128.04        123.31         5.28 o                         
  -4 -11   2         44.73         37.77         3.41 o                         
  -3 -11   2        114.89        109.53         6.29 o                         
  -2 -11   2         14.81         11.62         3.75 o                         
  -8 -10   2         29.30         31.13         3.91 o                         
  -7 -10   2          0.12         -1.34         1.60 o                         
  -6 -10   2          6.26          2.04         1.63 o                         
  -5 -10   2         47.97         43.28         2.91 o                         
  -4 -10   2          1.21         -1.26         1.26 o                         
  -3 -10   2         18.30         13.74         2.53 o                         
  -2 -10   2        139.96        136.29         6.68 o                         
  -1 -10   2        139.40        143.56         5.64 o                         
   0 -10   2        120.19        134.85         7.21 o                         
   1 -10   2         43.54         42.25         4.01 o                         
  -9  -9   2          4.92         -0.51         2.46 o                         
  -8  -9   2          0.29         -0.40         1.38 o                         
  -7  -9   2         45.69         40.04         2.86 o                         
  -6  -9   2          1.74          0.61         1.65 o                         
  -5  -9   2         38.99         47.27         3.25 o                         
  -4  -9   2          0.38          1.67         1.52 o                         
  -3  -9   2         13.72         15.18         2.23 o                         
  -2  -9   2          2.67          0.40         1.30 o                         
  -1  -9   2        226.86        225.11         7.06 o                         
   0  -9   2         33.71         32.57         2.93 o                         
   1  -9   2         38.34         31.67         2.47 o                         
   2  -9   2          1.60          5.09         2.21 o                         
   3  -9   2          9.93          7.63         2.19 o                         
 -10  -8   2         62.70         53.62         6.83 o                         
  -9  -8   2          2.09          1.05         1.46 o                         
  -8  -8   2          0.18         -0.93         0.93 o                         
  -7  -8   2          0.12          0.14         0.84 o                         
  -6  -8   2         35.88         31.13         2.47 o                         
  -5  -8   2        319.79        334.78         8.42 o                         
  -4  -8   2          0.33          0.34         1.25 o                         
  -3  -8   2        113.83        108.25         4.49 o                         
  -2  -8   2        293.42        291.82         7.84 o                         
  -1  -8   2         39.40         38.31         2.99 o                         
   0  -8   2         28.50         31.84         2.93 o                         
   1  -8   2        100.13        101.81         6.32 o                         
   2  -8   2          9.39         10.62         1.93 o                         
   3  -8   2         39.68         39.12         2.92 o                         
   4  -8   2        108.07        114.56         4.81 o                         
 -10  -7   2          9.95          8.55         3.22 o                         
  -9  -7   2         29.13         32.70         2.79 o                         
  -8  -7   2          0.78          0.15         1.64 o                         
  -7  -7   2        465.58        412.35         7.80 o                         
  -6  -7   2         44.45         46.32         2.44 o                         
  -5  -7   2         26.77         35.40         2.64 o                         
  -4  -7   2         31.75         26.16         2.10 o                         
  -3  -7   2         70.13         67.06         2.33 o                         
  -2  -7   2       1608.68       1592.58        28.01 o                         
  -1  -7   2       1312.91       1285.44        27.69 o                         
   0  -7   2        208.67        213.50         6.44 o                         
   1  -7   2        156.06        145.64         5.01 o                         
   2  -7   2        162.07        158.83         5.78 o                         
   3  -7   2          8.27          8.00         1.89 o                         
   4  -7   2        118.61        120.40         4.61 o                         
   5  -7   2          7.20         11.59         2.32 o                         
 -10  -6   2         52.39         60.67         4.63 o                         
  -9  -6   2         44.73         48.99         3.18 o                         
  -8  -6   2         58.69         66.31         3.78 o                         
  -7  -6   2          6.50          3.23         1.15 o                         
  -6  -6   2        503.78        515.08        10.16 o                         
  -5  -6   2       1512.71       1464.89        27.80 o                         
  -4  -6   2        539.44        549.51        11.07 o                         
  -3  -6   2        682.03        679.27        12.89 o                         
  -2  -6   2        504.71        475.97         9.78 o                         
  -1  -6   2         44.53         45.56         2.82 o                         
   0  -6   2        671.00        643.73        15.11 o                         
   1  -6   2        448.92        447.09        10.55 o                         
   2  -6   2        368.07        385.99         7.93 o                         
   3  -6   2        283.71        295.94         7.05 o                         
   4  -6   2        179.77        194.60         5.37 o                         
   5  -6   2         10.73          8.84         1.62 o                         
   6  -6   2         20.31         20.81         2.18 o                         
 -11  -5   2         43.54         47.97         5.98 o                         
 -10  -5   2        113.45        112.20         4.20 o                         
  -9  -5   2         13.23         11.54         2.30 o                         
  -8  -5   2        397.40        368.94         6.20 o                         
  -7  -5   2       1159.45       1124.71        16.95 o                         
  -6  -5   2         22.31         17.93         1.38 o                         
  -5  -5   2        148.05        157.75         3.49 o                         
  -4  -5   2         18.20         20.39         1.34 o                         
  -3  -5   2        157.02        174.56         4.01 o                         
  -2  -5   2        421.79        413.19        13.33 o                         
  -1  -5   2         11.39         21.91         1.70 o                         
   0  -5   2        307.73        318.15         8.43 o                         
   1  -5   2         16.25         14.49         1.57 o                         
   2  -5   2         24.08         23.10         1.96 o                         
   3  -5   2          0.03         -0.07         1.12 o                         
   4  -5   2         21.70         19.10         1.82 o                         
   5  -5   2        257.50        259.40         5.63 o                         
   6  -5   2         45.25         40.19         2.58 o                         
   7  -5   2        128.15        117.47         8.28 o                         
 -11  -4   2         11.47          6.86         2.17 o                         
 -10  -4   2        231.53        232.63         5.76 o                         
  -9  -4   2        302.34        302.36         6.84 o                         
  -8  -4   2        263.79        266.86         5.79 o                         
  -7  -4   2          4.17          6.17         1.22 o                         
  -6  -4   2          0.69          0.59         0.82 o                         
  -5  -4   2        538.54        545.95         8.25 o                         
  -4  -4   2         51.18         62.93         1.93 o                         
  -3  -4   2        707.44        730.43        11.60 o                         
  -2  -4   2         24.95         32.22         1.52 o                         
  -1  -4   2        138.32        142.03         4.36 o                         
   0  -4   2       1243.19       1304.49        23.37 o                         
   1  -4   2        149.58        158.52         3.87 o                         
   2  -4   2        947.12        955.67        15.21 o                         
   3  -4   2        203.75        230.73         5.76 o                         
   4  -4   2         64.73         73.79         3.24 o                         
   5  -4   2        100.15        102.25         3.60 o                         
   6  -4   2        217.06        218.54         5.97 o                         
   7  -4   2         66.37         64.73         3.66 o                         
   8  -4   2          0.10          0.05         2.12 o                         
 -10  -3   2         20.53         17.60         2.09 o                         
  -9  -3   2        191.33        194.11         4.67 o                         
  -8  -3   2          0.07          1.01         0.99 o                         
  -7  -3   2         34.75         36.79         1.90 o                         
  -6  -3   2        508.82        487.46         7.37 o                         
  -5  -3   2        125.20        131.66         3.19 o                         
  -4  -3   2        110.59         98.92         2.11 o                         
  -3  -3   2         68.23         78.52         2.14 o                         
  -2  -3   2        173.47        221.67         5.80 o                         
  -1  -3   2          0.86          1.62         0.83 o                         
   0  -3   2          0.04          1.37         0.96 o                         
   1  -3   2       1151.77       1209.82        19.29 o                         
   2  -3   2         30.49         37.06         1.75 o                         
   3  -3   2         92.30         82.77         2.82 o                         
   4  -3   2         28.41         27.27         1.52 o                         
   5  -3   2        148.40        141.37         3.34 o                         
   6  -3   2       1670.20       1619.72        22.10 o                         
   7  -3   2         78.96         80.36         4.05 o                         
   8  -3   2          0.91          1.88         1.56 o                         
   9  -3   2        410.73        442.75        28.64 o                         
 -10  -2   2        135.11        142.14         4.57 o                         
  -9  -2   2         58.53         58.50         2.70 o                         
  -8  -2   2         81.82         86.51         2.94 o                         
  -7  -2   2        339.76        330.82         5.64 o                         
  -6  -2   2          0.31          0.76         0.82 o                         
  -5  -2   2        654.35        665.01        13.71 o                         
  -4  -2   2        829.04        805.58        10.81 o                         
  -3  -2   2       1520.41       1510.84        22.15 o                         
  -2  -2   2         41.52         48.43         1.35 o                         
  -1  -2   2       4477.05       4559.58       145.62 o                         
   0  -2   2       1857.24       1891.01        40.89 o                         
   1  -2   2         16.22          8.19         0.60 o                         
   2  -2   2       1311.67       1328.90        19.74 o                         
   3  -2   2        600.21        589.45         9.87 o                         
   4  -2   2       1229.41       1207.15        15.17 o                         
   5  -2   2        287.74        285.28         4.86 o                         
   6  -2   2          8.13          6.60         1.10 o                         
   7  -2   2         93.84        102.30         2.92 o                         
   8  -2   2          0.46          0.06         1.54 o                         
   9  -2   2        159.96        169.21         9.25 o                         
 -10  -1   2         54.89         60.72         4.22 o                         
  -9  -1   2        147.01        161.55         4.12 o                         
  -8  -1   2         10.87         20.65         1.59 o                         
  -7  -1   2         10.20         12.92         1.29 o                         
  -6  -1   2        164.08        153.02         3.26 o                         
  -5  -1   2        116.37        107.77         2.36 o                         
  -4  -1   2       1315.23       1351.80        15.04 o                         
  -3  -1   2        115.50         97.66         2.11 o                         
  -2  -1   2        177.17        180.31         2.68 o                         
  -1  -1   2       4140.17       4083.47       180.00 o                         
   0  -1   2      11685.25      10253.78       438.82 o                         
   1  -1   2          3.70          6.24         0.71 o                         
   2  -1   2       1593.12       1458.54        19.25 o                         
   3  -1   2        128.95        138.33         2.55 o                         
   4  -1   2        434.89        448.65         9.09 o                         
   5  -1   2        600.28        591.90         9.54 o                         
   6  -1   2         39.06         38.56         1.96 o                         
   7  -1   2          0.03         -0.42         0.98 o                         
   8  -1   2        201.38        221.20         4.95 o                         
   9  -1   2         92.16         96.48         3.43 o                         
  10  -1   2         63.67         63.51         5.34 o                         
 -10   0   2          8.51         11.02         2.27 o                         
  -9   0   2         19.48         20.45         2.01 o                         
  -8   0   2         13.09         12.06         1.44 o                         
  -7   0   2         58.97         51.32         2.25 o                         
  -6   0   2         85.29         89.46         2.74 o                         
  -5   0   2        434.68        423.98         6.05 o                         
  -4   0   2       1226.88       1227.20        14.61 o                         
  -3   0   2         59.52         70.93         1.65 o                         
  -2   0   2       1417.23       1331.15        15.67 o                         
  -1   0   2         75.75         66.07         1.55 o                         
   0   0   2        955.13        896.64        22.54 o                         
   1   0   2        125.75        114.09         2.34 o                         
   2   0   2       1194.87       1186.36        19.74 o                         
   3   0   2        100.81        121.59         2.22 o                         
   4   0   2        761.24        813.56        12.37 o                         
   5   0   2          0.16         -0.57         0.61 o                         
   6   0   2         25.90         28.19         1.51 o                         
   7   0   2         30.79         29.23         1.82 o                         
   8   0   2        144.69        161.71         4.18 o                         
   9   0   2          5.15          7.36         1.41 o                         
  10   0   2         48.27         48.19         4.15 o                         
  -9   1   2         62.68         61.65         3.62 o                         
  -8   1   2         10.54         15.02         1.72 o                         
  -7   1   2         41.86         37.35         2.09 o                         
  -6   1   2         24.91         22.51         1.53 o                         
  -5   1   2         81.98         78.41         2.26 o                         
  -4   1   2        244.31        250.47         4.82 o                         
  -3   1   2       2510.40       2510.67        26.64 o                         
  -2   1   2        209.33        225.80         3.09 o                         
  -1   1   2       8271.60       7860.97       237.48 o                         
   0   1   2        272.42        257.84         4.65 o                         
   1   1   2        179.43        188.24         4.15 o                         
   2   1   2       3172.58       3033.50        96.36 o                         
   3   1   2        485.61        502.44         7.05 o                         
   4   1   2        603.94        662.25         9.04 o                         
   5   1   2          8.81         12.71         0.94 o                         
   6   1   2         35.45         25.88         1.40 o                         
   7   1   2          1.48          3.16         1.00 o                         
   8   1   2         21.05         23.19         1.74 o                         
   9   1   2          8.73         12.56         1.82 o                         
  10   1   2        146.58        145.84         5.28 o                         
  -9   2   2         12.43          9.84         2.56 o                         
  -8   2   2         46.86         47.02         2.76 o                         
  -7   2   2        105.80        116.70         4.24 o                         
  -6   2   2        175.02        179.62         4.10 o                         
  -5   2   2        331.26        319.23         5.85 o                         
  -4   2   2          0.09          1.02         0.68 o                         
  -3   2   2         22.83         17.94         1.14 o                         
  -2   2   2       3292.98       3295.71        45.03 o                         
  -1   2   2       8123.31       7907.36       242.82 o                         
   0   2   2      11022.71      10592.42       321.92 o                         
   1   2   2       1509.85       1405.60        35.20 o                         
   2   2   2       1900.21       1898.17        41.02 o                         
   3   2   2       2178.13       2153.27        31.18 o                         
   4   2   2       1280.40       1292.12        15.66 o                         
   5   2   2        753.94        760.69        11.19 o                         
   6   2   2        435.43        459.11         6.96 o                         
   7   2   2       1118.13       1133.23        14.52 o                         
   8   2   2         79.37         78.33         2.84 o                         
   9   2   2          1.24          2.71         1.09 o                         
  10   2   2          0.43          1.80         1.24 o                         
  11   2   2         39.72         41.11         3.45 o                         
  -8   3   2         34.68         31.63         3.22 o                         
  -7   3   2        230.73        235.13         5.86 o                         
  -6   3   2         89.22         82.85         4.21 o                         
  -5   3   2         96.37         95.81         3.25 o                         
  -4   3   2        920.65        942.29        14.82 o                         
  -3   3   2       1002.74        997.17        13.91 o                         
  -2   3   2        295.85        283.50         4.89 o                         
  -1   3   2        153.52        202.46         3.82 o                         
   0   3   2       1072.94       1127.68        17.82 o                         
   1   3   2       1333.17       1310.90        21.74 o                         
   2   3   2        449.36        414.84         7.59 o                         
   3   3   2       1819.05       1818.32        26.43 o                         
   4   3   2        748.54        740.52        11.34 o                         
   5   3   2        471.28        480.94         7.77 o                         
   6   3   2        529.03        488.09         7.43 o                         
   7   3   2        217.59        213.30         4.18 o                         
   8   3   2        460.31        457.40         8.03 o                         
   9   3   2        174.49        180.55         4.12 o                         
  10   3   2        181.45        189.73         4.81 o                         
  11   3   2        462.35        476.02        13.48 o                         
  -8   4   2         70.09         83.60         6.35 o                         
  -7   4   2         18.92         15.56         1.90 o                         
  -6   4   2         29.10         35.31         2.28 o                         
  -5   4   2        354.88        343.44         7.33 o                         
  -4   4   2        234.64        252.37         5.26 o                         
  -3   4   2        653.87        621.25         9.53 o                         
  -2   4   2        156.96        156.23         3.80 o                         
  -1   4   2        201.22        226.00         4.38 o                         
   0   4   2       6268.76       6434.77       208.12 o                         
   1   4   2        183.76        162.83         4.03 o                         
   2   4   2       1226.80       1174.66        18.53 o                         
   3   4   2        797.44        911.20        15.69 o                         
   4   4   2        167.39        216.15         4.82 o                         
   5   4   2        252.18        229.54         4.67 o                         
   6   4   2        220.37        237.84         4.83 o                         
   7   4   2        156.27        174.81         4.09 o                         
   8   4   2        555.52        565.73        10.01 o                         
   9   4   2         90.44         95.74         3.77 o                         
  10   4   2        553.85        544.54         9.55 o                         
  11   4   2        417.11        413.79        12.71 o                         
  -7   5   2         13.81         12.87         2.58 o                         
  -6   5   2        171.31        171.01         4.50 o                         
  -5   5   2        272.56        278.85         6.65 o                         
  -4   5   2        547.41        547.71         9.33 o                         
  -3   5   2          1.91          1.99         1.00 o                         
  -2   5   2         17.93         14.67         1.57 o                         
  -1   5   2         21.55         17.20         1.07 o                         
   0   5   2         68.77         70.87         2.77 o                         
   1   5   2        195.96        197.73         5.39 o                         
   2   5   2         24.47         15.40         1.48 o                         
   3   5   2       1150.48       1154.66        21.63 o                         
   4   5   2         58.84         66.51         1.85 o                         
   5   5   2          0.43          2.76         0.86 o                         
   6   5   2        540.36        540.47         9.24 o                         
   7   5   2         14.77         25.30         1.80 o                         
   8   5   2        207.10        205.74         5.20 o                         
   9   5   2         65.67         58.32         3.03 o                         
  10   5   2         48.00         43.14         2.95 o                         
  11   5   2          5.29          8.72         2.34 o                         
  -6   6   2          8.41          9.78         2.29 o                         
  -5   6   2         21.46         24.97         2.18 o                         
  -4   6   2         21.93         24.03         1.98 o                         
  -3   6   2         27.19         26.68         2.07 o                         
  -2   6   2        375.85        357.70         7.32 o                         
  -1   6   2        103.51        104.20         2.78 o                         
   0   6   2          0.20          0.21         0.85 o                         
   1   6   2        455.66        458.12         8.75 o                         
   2   6   2       1785.08       1764.58        34.74 o                         
   3   6   2        687.39        714.20        13.26 o                         
   4   6   2         72.12         60.11         2.39 o                         
   5   6   2        249.12        253.74         6.17 o                         
   6   6   2        362.90        363.90         7.09 o                         
   7   6   2        330.16        296.59         6.20 o                         
   8   6   2        488.91        447.37         8.27 o                         
   9   6   2         12.13         13.86         1.67 o                         
  10   6   2          4.64          5.90         1.66 o                         
  11   6   2        121.21        125.38         5.47 o                         
  -5   7   2         67.54         67.57         3.79 o                         
  -4   7   2          1.30          0.87         1.25 o                         
  -3   7   2         30.94         31.44         2.13 o                         
  -2   7   2        665.01        650.07        10.89 o                         
  -1   7   2         14.36         15.21         2.06 o                         
   0   7   2        217.65        209.87         5.98 o                         
   1   7   2        403.12        383.47        10.57 o                         
   2   7   2         45.65         51.62         2.36 o                         
   3   7   2        261.84        252.06         5.36 o                         
   4   7   2        462.74        457.37         8.89 o                         
   5   7   2         20.51         17.35         1.59 o                         
   6   7   2        151.93        153.09         4.33 o                         
   7   7   2         32.52         42.28         2.91 o                         
   8   7   2         21.88         32.87         2.46 o                         
   9   7   2        330.35        353.50         7.48 o                         
  10   7   2          0.21          1.22         1.54 o                         
  11   7   2         82.20         83.98         5.04 o                         
  -4   8   2         95.46        106.19         5.06 o                         
  -3   8   2        131.40        130.03         4.88 o                         
  -2   8   2         28.02         27.09         2.10 o                         
  -1   8   2         71.30         79.06         4.67 o                         
   0   8   2         38.95         39.79         2.86 o                         
   1   8   2        210.66        212.08         6.42 o                         
   2   8   2        160.45        159.15         4.54 o                         
   3   8   2         98.63        101.44         3.33 o                         
   4   8   2          0.11         -1.26         1.26 o                         
   5   8   2        632.43        637.78        11.27 o                         
   6   8   2         23.47         22.07         1.97 o                         
   7   8   2         81.64         72.39         3.66 o                         
   8   8   2         57.20         58.01         3.28 o                         
   9   8   2        125.32        135.29         4.98 o                         
  10   8   2         20.24         25.16         2.65 o                         
  11   8   2          6.05          2.83         2.85 o                         
  -3   9   2         94.04         78.34         5.03 o                         
  -2   9   2        132.77        145.12         5.80 o                         
  -1   9   2         30.71         29.59         5.53 o                         
   0   9   2          9.45         10.19         1.28 o                         
   1   9   2         31.21         34.27         2.41 o                         
   2   9   2        109.85        115.26         4.10 o                         
   3   9   2        876.22        872.67        16.00 o                         
   4   9   2          6.96          7.19         1.33 o                         
   5   9   2         34.25         36.27         2.76 o                         
   6   9   2          0.33         -0.15         0.95 o                         
   7   9   2        113.97        119.08         4.77 o                         
   8   9   2        219.18        224.82         6.40 o                         
   9   9   2         28.95         30.80         3.44 o                         
  10   9   2          4.29          6.50         2.39 o                         
  -2  10   2         18.21          7.78         2.96 o                         
  -1  10   2          3.72         -0.10         2.48 o                         
   0  10   2         13.43          8.52         1.77 o                         
   1  10   2          0.03          0.07         1.26 o                         
   2  10   2        101.33         98.65         4.18 o                         
   3  10   2        434.50        426.64         8.95 o                         
   4  10   2        246.79        237.08         5.94 o                         
   5  10   2         56.26         57.69         3.04 o                         
   6  10   2         87.32         96.63         3.77 o                         
   7  10   2         63.56         65.78         3.12 o                         
   8  10   2         34.55         36.85         2.74 o                         
   9  10   2        190.19        223.11         6.69 o                         
   0  11   2        338.89        355.61        18.32 o                         
   1  11   2          2.14         -0.52         2.17 o                         
   2  11   2         95.92        106.56         7.30 o                         
   3  11   2          9.50          7.63         1.75 o                         
   4  11   2         17.25         18.96         2.35 o                         
   5  11   2         74.15         83.69         4.37 o                         
   6  11   2         41.36         41.81         2.56 o                         
   7  11   2        160.35        169.82         6.82 o                         
   8  11   2         83.40         90.94         6.82 o                         
   3  12   2        103.71         95.66         8.46 o                         
   4  12   2        219.44        211.64         7.75 o                         
   5  12   2          0.62          0.05         1.94 o                         
   6  12   2         29.37         25.32         3.24 o                         
  -5 -11   3        363.27        402.13        12.76 o                         
  -4 -11   3        198.47        205.53         7.93 o                         
  -3 -11   3         71.89         68.39         6.58 o                         
  -2 -11   3         66.10         68.22         8.15 o                         
  -8 -10   3         10.65          8.72         2.33 o                         
  -7 -10   3          4.84          0.25         3.23 o                         
  -6 -10   3         38.43         33.59         3.79 o                         
  -5 -10   3         24.73         28.43         2.62 o                         
  -4 -10   3         85.09         95.45         4.63 o                         
  -3 -10   3         12.29         10.11         2.56 o                         
  -2 -10   3         18.71         19.30         2.51 o                         
  -1 -10   3          7.84          8.64         2.17 o                         
   0 -10   3          0.59         -1.87         1.87 o                         
   1 -10   3        119.84        121.07         6.77 o                         
  -9  -9   3          3.18         -0.98         2.81 o                         
  -8  -9   3        100.82        100.51         4.71 o                         
  -7  -9   3        378.22        340.86        11.91 o                         
  -6  -9   3          9.71          7.25         1.72 o                         
  -5  -9   3          0.17          1.00         2.41 o                         
  -4  -9   3        244.14        240.07         6.50 o                         
  -3  -9   3         90.64         89.93         5.48 o                         
  -2  -9   3         94.28        104.10         4.32 o                         
  -1  -9   3          1.20          1.89         1.44 o                         
   0  -9   3         24.69         17.20         2.62 o                         
   1  -9   3        476.44        449.90        10.86 o                         
   2  -9   3         93.09        107.89         6.64 o                         
  -9  -8   3         74.33         71.80         4.74 o                         
  -8  -8   3         15.47         21.17         3.18 o                         
  -7  -8   3         16.83         16.56         2.26 o                         
  -6  -8   3        346.73        367.69         9.02 o                         
  -5  -8   3         54.77         60.62         3.92 o                         
  -4  -8   3         80.81         89.40         3.75 o                         
  -3  -8   3        269.39        273.98         7.48 o                         
  -2  -8   3        117.26        114.70         4.91 o                         
  -1  -8   3        213.28        194.59         7.61 o                         
   0  -8   3          9.45         10.48         1.95 o                         
   1  -8   3          0.56          0.16         1.90 o                         
   2  -8   3         15.59         15.59         2.34 o                         
   3  -8   3          5.55          5.02         1.88 o                         
   4  -8   3        213.62        209.07         6.08 o                         
 -10  -7   3          8.81          3.81         2.16 o                         
  -9  -7   3         10.12         11.72         1.23 o                         
  -8  -7   3         97.94        101.20         3.99 o                         
  -7  -7   3         82.30         86.10         4.38 o                         
  -6  -7   3        544.92        499.77        10.21 o                         
  -5  -7   3        180.21        178.26         6.49 o                         
  -4  -7   3         19.61         15.38         1.31 o                         
  -3  -7   3        160.82        172.22         7.65 o                         
  -2  -7   3        348.64        344.98         8.34 o                         
  -1  -7   3        127.89        138.15         5.97 o                         
   0  -7   3       1005.43        993.86        22.40 o                         
   1  -7   3        205.08        199.05         6.49 o                         
   2  -7   3          3.24          3.48         1.35 o                         
   3  -7   3        256.93        262.39         6.92 o                         
   4  -7   3         36.17         36.23         2.88 o                         
   5  -7   3          0.77         -1.60         1.60 o                         
 -10  -6   3         76.22         69.15         6.68 o                         
  -9  -6   3         32.73         25.35         1.78 o                         
  -8  -6   3         19.53         21.18         1.80 o                         
  -7  -6   3         37.56         36.02         2.31 o                         
  -6  -6   3         28.36         22.25         2.33 o                         
  -5  -6   3         29.52         30.69         2.25 o                         
  -4  -6   3        684.45        692.95        14.15 o                         
  -3  -6   3        359.58        358.69         8.87 o                         
  -2  -6   3         16.49         17.96         1.98 o                         
  -1  -6   3          8.22          2.45         1.57 o                         
   0  -6   3         28.66         37.55         3.42 o                         
   1  -6   3        100.94         99.79         4.25 o                         
   2  -6   3        164.21        162.75         5.44 o                         
   3  -6   3         11.23          9.46         1.93 o                         
   4  -6   3          0.01         -0.17         1.41 o                         
   5  -6   3          0.02         -1.14         1.14 o                         
   6  -6   3          9.86          9.33         2.06 o                         
 -10  -5   3          5.09          1.08         1.70 o                         
  -9  -5   3          1.47          1.57         1.09 o                         
  -8  -5   3          8.88         11.82         1.55 o                         
  -7  -5   3        233.42        232.44         5.35 o                         
  -6  -5   3        655.35        633.30        10.83 o                         
  -5  -5   3        513.65        508.91         9.34 o                         
  -4  -5   3          0.37          0.45         0.75 o                         
  -3  -5   3          2.20          1.85         1.08 o                         
  -2  -5   3        124.76        128.24         4.25 o                         
  -1  -5   3        243.32        255.62         6.49 o                         
   0  -5   3        215.85        216.26         5.86 o                         
   1  -5   3          8.55         16.54         1.56 o                         
   2  -5   3         27.58         21.55         1.80 o                         
   3  -5   3         42.18         38.84         2.78 o                         
   4  -5   3        295.49        291.30         7.20 o                         
   5  -5   3         96.87         95.25         3.67 o                         
   6  -5   3          0.06         -1.14         1.14 o                         
   7  -5   3         23.77         23.69         3.25 o                         
 -10  -4   3          1.49          1.01         1.45 o                         
  -9  -4   3         18.60         15.84         1.85 o                         
  -8  -4   3        151.60        158.39         3.93 o                         
  -7  -4   3          9.47          8.54         1.21 o                         
  -6  -4   3       1328.65       1372.41        19.72 o                         
  -5  -4   3        323.37        335.98         6.30 o                         
  -4  -4   3         51.76         30.67         1.58 o                         
  -3  -4   3        757.93        827.30        18.76 o                         
  -2  -4   3        297.52        304.32         6.16 o                         
  -1  -4   3        866.88        891.99        14.87 o                         
   0  -4   3        158.96        148.32         4.90 o                         
   1  -4   3       1036.04       1103.18        18.13 o                         
   2  -4   3         34.18         37.66         1.87 o                         
   3  -4   3         19.65         24.28         2.20 o                         
   4  -4   3        109.90        113.44         3.19 o                         
   5  -4   3        522.30        516.06         9.19 o                         
   6  -4   3         17.87         14.06         1.75 o                         
   7  -4   3         25.35         24.98         2.55 o                         
   8  -4   3        255.06        259.02        10.07 o                         
 -10  -3   3         73.49         66.73         3.54 o                         
  -9  -3   3        314.55        308.26         8.02 o                         
  -8  -3   3          1.97          1.15         1.02 o                         
  -7  -3   3        594.85        612.35         9.63 o                         
  -6  -3   3        431.58        456.93         7.45 o                         
  -5  -3   3        839.07        871.78        11.87 o                         
  -4  -3   3        381.26        389.39         6.61 o                         
  -3  -3   3       1612.24       1647.94        30.02 o                         
  -2  -3   3       1281.87       1308.43        25.52 o                         
  -1  -3   3       3465.21       3538.87       147.80 o                         
   0  -3   3        307.85        296.74         5.56 o                         
   1  -3   3         21.84         14.53         1.33 o                         
   2  -3   3        238.38        245.47         4.95 o                         
   3  -3   3        637.14        627.23        11.36 o                         
   4  -3   3          0.95          0.75         0.80 o                         
   5  -3   3         10.91          9.73         1.36 o                         
   6  -3   3         12.16          7.74         1.71 o                         
   7  -3   3        315.79        326.86         7.54 o                         
   8  -3   3         22.68         24.13         2.80 o                         
 -10  -2   3         11.17          8.49         2.16 o                         
  -9  -2   3         42.76         40.50         2.52 o                         
  -8  -2   3         18.64         14.24         1.53 o                         
  -7  -2   3         60.33         58.84         2.47 o                         
  -6  -2   3        157.42        154.95         3.76 o                         
  -5  -2   3        216.32        261.78         4.81 o                         
  -4  -2   3        183.92        191.25         3.65 o                         
  -3  -2   3        137.66        141.93         2.94 o                         
  -2  -2   3        626.67        674.30        11.38 o                         
  -1  -2   3       1751.99       1800.69        26.04 o                         
   0  -2   3        372.56        422.58         7.81 o                         
   1  -2   3        485.15        496.02         8.94 o                         
   2  -2   3         63.85         54.94         1.82 o                         
   3  -2   3         21.97         18.56         1.11 o                         
   4  -2   3        311.20        325.48         5.13 o                         
   5  -2   3        796.78        820.61        12.07 o                         
   6  -2   3        855.64        817.84        13.01 o                         
   7  -2   3        214.91        193.62         4.79 o                         
   8  -2   3          3.67          3.20         1.26 o                         
   9  -2   3        140.93        141.63         5.97 o                         
 -10  -1   3        117.75        124.52         5.42 o                         
  -9  -1   3          4.12          1.52         1.42 o                         
  -8  -1   3         19.67         23.43         1.72 o                         
  -7  -1   3        452.03        472.40         7.16 o                         
  -6  -1   3         43.91         45.67         2.06 o                         
  -5  -1   3          0.23          0.49         0.63 o                         
  -4  -1   3          0.40          0.20         0.66 o                         
  -3  -1   3        130.80        129.59         2.62 o                         
  -2  -1   3       2386.48       2348.89        51.64 o                         
  -1  -1   3       1940.82       1823.00        60.78 o                         
   0  -1   3        621.84        558.41        10.13 o                         
   1  -1   3        114.38        102.50         2.60 o                         
   2  -1   3        157.56        174.80         4.00 o                         
   3  -1   3        509.85        506.55         7.83 o                         
   4  -1   3        227.86        210.48         4.38 o                         
   5  -1   3        160.69        151.38         3.64 o                         
   6  -1   3         97.45        100.18         3.25 o                         
   7  -1   3        110.67        121.93         4.43 o                         
   8  -1   3         64.76         70.14         3.16 o                         
   9  -1   3          4.18          2.78         1.30 o                         
  10  -1   3          3.28          3.90         2.54 o                         
 -10   0   3        348.46        357.81        16.49 o                         
  -9   0   3          4.33          2.13         1.49 o                         
  -8   0   3         17.35         13.07         1.49 o                         
  -7   0   3        611.04        583.27         8.47 o                         
  -6   0   3         80.62         75.88         2.63 o                         
  -5   0   3        363.70        354.19         5.37 o                         
  -4   0   3        560.99        617.67        10.41 o                         
  -3   0   3        244.18        246.33         3.64 o                         
  -2   0   3       1063.58       1061.93        13.20 o                         
  -1   0   3       1822.90       1824.69        39.19 o                         
   0   0   3        212.27        186.16         4.35 o                         
   1   0   3       5489.04       5239.13       163.48 o                         
   2   0   3       1292.69       1223.45        19.08 o                         
   3   0   3        822.70        858.59        13.49 o                         
   4   0   3        545.40        571.00         8.88 o                         
   5   0   3         19.02         17.17         1.08 o                         
   6   0   3        155.53        195.72         4.03 o                         
   7   0   3          3.59          2.15         0.82 o                         
   8   0   3       1128.97       1153.25        16.46 o                         
   9   0   3        126.03        140.69         5.57 o                         
  10   0   3        181.49        195.28         9.33 o                         
  -9   1   3          0.17         -1.61         1.61 o                         
  -8   1   3          7.54          7.57         1.57 o                         
  -7   1   3        272.19        288.53         5.38 o                         
  -6   1   3         21.35         22.18         1.65 o                         
  -5   1   3        102.92        116.34         2.83 o                         
  -4   1   3        487.92        455.48         6.09 o                         
  -3   1   3         19.44         31.82         1.24 o                         
  -2   1   3        209.87        231.55         3.50 o                         
  -1   1   3       4514.47       4162.21       293.65 o                         
   0   1   3        185.46        176.75         3.91 o                         
   1   1   3         12.57         13.15         0.91 o                         
   2   1   3       8239.54       8118.98       352.04 o                         
   3   1   3       2558.88       2746.71        44.88 o                         
   4   1   3       4139.73       4256.66        91.99 o                         
   5   1   3        142.96        139.86         3.07 o                         
   6   1   3         17.96         14.15         1.10 o                         
   7   1   3         25.49         24.84         1.55 o                         
   8   1   3         35.42         34.15         2.52 o                         
   9   1   3          3.18          2.25         1.20 o                         
  10   1   3         32.34         35.78         2.82 o                         
  -9   2   3          9.48          7.56         2.59 o                         
  -8   2   3        150.33        149.71         4.38 o                         
  -7   2   3        139.69        141.89         4.12 o                         
  -6   2   3        112.90        121.37         3.54 o                         
  -5   2   3        306.65        313.16         5.37 o                         
  -4   2   3          3.91          6.53         0.90 o                         
  -3   2   3          6.97          1.96         0.72 o                         
  -2   2   3         34.67         37.77         1.46 o                         
  -1   2   3          0.70          0.55         0.47 o                         
   0   2   3       5254.31       4941.08       156.53 o                         
   1   2   3         85.45         82.56         2.03 o                         
   2   2   3         51.96         50.70         1.35 o                         
   3   2   3         19.99         24.81         1.06 o                         
   4   2   3         64.04         43.36         1.57 o                         
   5   2   3        499.89        464.23         6.86 o                         
   6   2   3        104.32        103.06         2.73 o                         
   7   2   3          5.99          9.67         1.09 o                         
   8   2   3        203.53        190.00         4.12 o                         
   9   2   3        145.56        141.01         4.24 o                         
  10   2   3          3.57          5.74         1.31 o                         
  11   2   3          6.18          6.44         3.06 o                         
  -8   3   3         47.10         42.00         5.36 o                         
  -7   3   3        119.91        130.58         4.87 o                         
  -6   3   3          0.17         10.38         1.57 o                         
  -5   3   3        486.98        511.04         8.20 o                         
  -4   3   3        544.41        594.42         8.85 o                         
  -3   3   3       1094.85       1154.53        16.16 o                         
  -2   3   3       6049.36       5450.62       235.10 o                         
  -1   3   3       1365.42       1371.76        18.44 o                         
   0   3   3        125.28        145.61         3.18 o                         
   1   3   3          1.16          3.26         0.57 o                         
   2   3   3        652.88        615.89         9.57 o                         
   3   3   3        374.15        386.30         6.87 o                         
   4   3   3        251.50        267.46         5.17 o                         
   5   3   3        349.93        379.97         6.78 o                         
   6   3   3        164.57        179.32         3.72 o                         
   7   3   3         20.81         26.83         1.65 o                         
   8   3   3         56.00         58.68         2.51 o                         
   9   3   3         94.03         92.71         3.01 o                         
  10   3   3        190.01        190.60         5.97 o                         
  11   3   3          2.67          4.91         1.31 o                         
  -8   4   3         24.90         17.35         4.06 o                         
  -7   4   3        369.80        356.91         8.32 o                         
  -6   4   3        288.61        295.64         6.68 o                         
  -5   4   3        252.60        265.24         6.02 o                         
  -4   4   3        243.74        242.46         5.10 o                         
  -3   4   3       1605.33       1601.72        22.52 o                         
  -2   4   3       2393.53       2513.95        33.61 o                         
  -1   4   3        356.03        429.52         7.17 o                         
   0   4   3        648.33        747.87        13.51 o                         
   1   4   3       1384.95       1478.55        26.88 o                         
   2   4   3        161.46        154.79         4.14 o                         
   3   4   3          4.92          3.71         0.97 o                         
   4   4   3        191.88        184.15         4.09 o                         
   5   4   3        999.88       1116.16        17.00 o                         
   6   4   3        416.64        438.88         7.86 o                         
   7   4   3        315.40        297.88         6.05 o                         
   8   4   3        404.30        378.04         7.42 o                         
   9   4   3        245.90        242.35         5.97 o                         
  10   4   3          8.58         12.27         1.97 o                         
  11   4   3          7.17          8.00         1.82 o                         
  -7   5   3          1.32          0.69         2.13 o                         
  -6   5   3          5.61          4.43         1.53 o                         
  -5   5   3        171.36        166.39         4.78 o                         
  -4   5   3          1.49          2.66         1.17 o                         
  -3   5   3        106.10        114.09         3.61 o                         
  -2   5   3        273.84        297.20         6.03 o                         
  -1   5   3         89.38         82.05         2.64 o                         
   0   5   3        250.67        238.94         5.34 o                         
   1   5   3        368.38        344.77         7.45 o                         
   2   5   3        126.89        111.65         3.64 o                         
   3   5   3       1504.96       1475.83        26.81 o                         
   4   5   3        190.25        160.42         4.12 o                         
   5   5   3         34.42         39.86         2.09 o                         
   6   5   3        448.20        453.63         7.40 o                         
   7   5   3        233.28        246.67         5.34 o                         
   8   5   3         82.83         82.76         3.33 o                         
   9   5   3        246.56        247.43         6.46 o                         
  10   5   3          9.06          7.13         1.53 o                         
  11   5   3        100.26         95.06         5.27 o                         
  -6   6   3         23.60         27.92         2.83 o                         
  -5   6   3        201.44        206.82         5.97 o                         
  -4   6   3         32.68         32.88         2.26 o                         
  -3   6   3         56.48         55.12         2.65 o                         
  -2   6   3         66.69         61.29         3.04 o                         
  -1   6   3         63.02         62.26         2.03 o                         
   0   6   3        169.39        171.60         4.89 o                         
   1   6   3        346.24        359.96         7.99 o                         
   2   6   3        737.83        773.72        24.30 o                         
   3   6   3         97.88        142.26         7.86 o                         
   4   6   3         75.92         74.62         2.49 o                         
   5   6   3        159.12        157.61         3.61 o                         
   6   6   3          0.38          1.06         0.93 o                         
   7   6   3        202.45        198.80         4.46 o                         
   8   6   3        105.32         93.94         3.20 o                         
   9   6   3        444.39        405.72         8.35 o                         
  10   6   3        455.83        439.46         8.76 o                         
  11   6   3          3.81          3.17         2.06 o                         
  -5   7   3         12.00          9.46         2.29 o                         
  -4   7   3          0.60          0.03         1.32 o                         
  -3   7   3        200.01        205.27         5.08 o                         
  -2   7   3         36.49         33.12         2.54 o                         
  -1   7   3        238.15        250.85         7.42 o                         
   0   7   3        244.30        219.09         5.50 o                         
   1   7   3        198.68        196.00         5.12 o                         
   2   7   3        921.62        927.08        20.50 o                         
   3   7   3        865.56        872.36        17.55 o                         
   4   7   3         19.49         20.47         2.01 o                         
   5   7   3        321.70        303.94         6.08 o                         
   6   7   3        494.85        484.62        10.85 o                         
   7   7   3         81.41         70.99         3.81 o                         
   8   7   3         58.45         54.80         2.60 o                         
   9   7   3          3.06          0.80         1.35 o                         
  10   7   3         87.96         79.05         3.46 o                         
  11   7   3         57.23         51.03         4.15 o                         
  -4   8   3          0.82         -0.47         1.51 o                         
  -3   8   3          3.87          2.69         1.85 o                         
  -2   8   3         13.75         16.70         1.80 o                         
  -1   8   3         63.49         56.06         3.75 o                         
   0   8   3        125.52        133.90         4.90 o                         
   1   8   3         16.97         12.96         1.87 o                         
   2   8   3         69.99         86.63         3.77 o                         
   3   8   3        502.50        491.77        11.43 o                         
   4   8   3        172.14        162.06         5.35 o                         
   5   8   3        486.48        509.25         9.79 o                         
   6   8   3        197.23        163.61         4.87 o                         
   7   8   3         75.96         62.34         3.60 o                         
   8   8   3         33.00         35.60         3.06 o                         
   9   8   3         14.21         14.26         2.17 o                         
  10   8   3        109.30        113.64         5.32 o                         
  11   8   3          7.42         11.42         2.20 o                         
  -3   9   3         56.25         46.34         3.74 o                         
  -2   9   3         52.38         52.34         3.79 o                         
  -1   9   3         55.33         50.61         4.04 o                         
   0   9   3         43.83         41.05         3.53 o                         
   1   9   3         98.76         85.11         4.35 o                         
   2   9   3          1.98          3.46         1.54 o                         
   3   9   3        105.88        114.74         4.14 o                         
   4   9   3         14.45         12.60         1.96 o                         
   5   9   3         10.49          5.54         1.59 o                         
   6   9   3          3.24          5.06         1.36 o                         
   7   9   3          4.18          2.97         1.59 o                         
   8   9   3          0.19          0.91         1.49 o                         
   9   9   3         28.83         26.42         2.35 o                         
  10   9   3          8.34         16.63         2.99 o                         
  -2  10   3        133.66        129.05         6.53 o                         
  -1  10   3         14.03         12.55         2.38 o                         
   0  10   3         22.97         16.66         2.90 o                         
   1  10   3         90.36         96.10         5.09 o                         
   2  10   3         86.49         99.82         4.38 o                         
   3  10   3         68.72         68.68         3.57 o                         
   4  10   3        116.49        115.50         4.54 o                         
   5  10   3          1.31          3.22         1.56 o                         
   6  10   3         49.81         41.01         2.99 o                         
   7  10   3         32.44         31.15         3.02 o                         
   8  10   3          1.74          1.12         1.93 o                         
   9  10   3          1.07          0.30         1.88 o                         
  10  10   3         20.48         21.61         3.12 o                         
   0  11   3         30.85         29.07         3.50 o                         
   1  11   3        292.88        303.55        24.07 o                         
   2  11   3        318.53        330.56         9.05 o                         
   3  11   3         19.99         33.20         2.71 o                         
   4  11   3         44.97         60.08         3.54 o                         
   5  11   3         19.45         22.79         2.43 o                         
   6  11   3        255.23        267.24         7.22 o                         
   7  11   3         51.66         51.22         5.25 o                         
   8  11   3         97.87        100.90         6.33 o                         
   9  11   3        222.62        234.63         8.07 o                         
   3  12   3          0.13         -1.54         2.15 o                         
   4  12   3          0.77         -2.45         2.45 o                         
   5  12   3          4.94          4.13         1.99 o                         
   6  12   3          8.05          1.86         2.95 o                         
   7  12   3         23.23         20.26         3.05 o                         
  -7 -10   4         69.36         66.33         5.13 o                         
  -6 -10   4         27.42         27.03         2.86 o                         
  -5 -10   4         10.03          8.05         2.52 o                         
  -4 -10   4         29.19         28.07         3.07 o                         
  -3 -10   4         47.02         49.97         5.72 o                         
  -2 -10   4         39.87         34.73         3.89 o                         
  -1 -10   4        106.28        102.17         4.61 o                         
   0 -10   4         16.87         16.10         2.37 o                         
  -8  -9   4        204.09        196.18         9.00 o                         
  -7  -9   4         20.05         24.54         2.74 o                         
  -6  -9   4        286.42        310.59        12.17 o                         
  -5  -9   4        579.05        591.78        13.15 o                         
  -4  -9   4          2.72          4.58         1.90 o                         
  -3  -9   4        125.89        122.74         6.60 o                         
  -2  -9   4         26.11         32.06         2.68 o                         
  -1  -9   4         18.02         20.30         2.44 o                         
   0  -9   4         39.37         41.68         3.24 o                         
   1  -9   4         12.22         13.98         2.59 o                         
   2  -9   4          5.75          1.83         3.12 o                         
  -9  -8   4         45.90         35.26         2.80 o                         
  -8  -8   4          0.23          0.33         1.58 o                         
  -7  -8   4        358.94        322.47         8.85 o                         
  -6  -8   4        101.63         89.23         3.15 o                         
  -5  -8   4        131.76        109.51         4.73 o                         
  -4  -8   4        219.40        224.02         5.84 o                         
  -3  -8   4        189.07        179.18         5.93 o                         
  -2  -8   4       1798.19       1683.67        36.01 o                         
  -1  -8   4        429.67        435.05        11.06 o                         
   0  -8   4        129.72        136.23         5.16 o                         
   1  -8   4        577.65        578.78        11.86 o                         
   2  -8   4        111.82        107.47         5.11 o                         
   3  -8   4         92.49         99.36         5.23 o                         
   4  -8   4        108.06        111.00        11.07 o                         
 -10  -7   4         36.67         36.66         4.38 o                         
  -9  -7   4          0.98          0.59         1.61 o                         
  -8  -7   4        154.82        156.23         6.76 o                         
  -7  -7   4          0.10          1.46         1.36 o                         
  -6  -7   4        393.43        408.98        11.75 o                         
  -5  -7   4         51.72         54.32         3.13 o                         
  -4  -7   4        156.85        151.28         4.66 o                         
  -3  -7   4        220.46        222.66         6.88 o                         
  -2  -7   4         55.68         49.63         3.37 o                         
  -1  -7   4        162.53        169.66         5.76 o                         
   0  -7   4        433.41        415.88         9.67 o                         
   1  -7   4        285.20        278.48         8.29 o                         
   2  -7   4        164.04        172.90         5.41 o                         
   3  -7   4         53.69         56.36         3.73 o                         
   4  -7   4        171.81        174.38         5.56 o                         
   5  -7   4         26.77         29.30         3.46 o                         
 -10  -6   4          2.32          0.86         1.76 o                         
  -9  -6   4          0.47         -1.21         1.21 o                         
  -8  -6   4          7.07          6.85         1.36 o                         
  -7  -6   4          0.22          4.12         1.46 o                         
  -6  -6   4        128.67        149.62         5.45 o                         
  -5  -6   4        187.13        170.11         5.10 o                         
  -4  -6   4        105.84         89.25         3.00 o                         
  -3  -6   4         17.99         12.29         1.93 o                         
  -2  -6   4        342.93        348.65         8.83 o                         
  -1  -6   4         29.01         25.95         2.34 o                         
   0  -6   4          1.03         -1.19         1.19 o                         
   1  -6   4          1.13          2.44         1.20 o                         
   2  -6   4          5.38          8.59         1.61 o                         
   3  -6   4         25.77         31.58         2.71 o                         
   4  -6   4         19.43         20.36         2.31 o                         
   5  -6   4          1.89          2.59         1.80 o                         
   6  -6   4         18.61         16.09         2.87 o                         
 -10  -5   4         13.34          6.11         2.70 o                         
  -9  -5   4         11.47          9.46         1.41 o                         
  -8  -5   4         63.45         65.17         3.32 o                         
  -7  -5   4         35.03         32.30         2.11 o                         
  -6  -5   4         23.43         23.36         1.78 o                         
  -5  -5   4         93.17         91.48         3.75 o                         
  -4  -5   4        121.52        122.56         2.96 o                         
  -3  -5   4        247.46        229.64         6.41 o                         
  -2  -5   4        332.59        333.88         6.98 o                         
  -1  -5   4        167.94        177.66         6.80 o                         
   0  -5   4         47.70         54.99         2.48 o                         
   1  -5   4        122.78        118.08         3.47 o                         
   2  -5   4         19.09         19.16         1.86 o                         
   3  -5   4          9.08          6.69         1.29 o                         
   4  -5   4        129.49        127.93         4.23 o                         
   5  -5   4         82.62         79.61         3.65 o                         
   6  -5   4        193.29        192.08         6.38 o                         
   7  -5   4         23.80         25.01         3.35 o                         
 -10  -4   4         59.42         51.76         2.95 o                         
  -9  -4   4          1.13          0.57         0.96 o                         
  -8  -4   4         33.58         29.93         2.42 o                         
  -7  -4   4          4.09          6.33         1.32 o                         
  -6  -4   4         26.48         27.36         1.74 o                         
  -5  -4   4        699.45        697.22        11.32 o                         
  -4  -4   4         75.54         85.41         3.19 o                         
  -3  -4   4        105.54         95.62         2.48 o                         
  -2  -4   4        466.85        575.29        10.40 o                         
  -1  -4   4        439.41        433.98        12.79 o                         
   0  -4   4       1362.71       1350.83        22.62 o                         
   1  -4   4        739.79        736.59        11.98 o                         
   2  -4   4        939.41        951.61        14.62 o                         
   3  -4   4        485.12        509.92        10.00 o                         
   4  -4   4        226.58        220.48         5.02 o                         
   5  -4   4        775.36        751.93        13.05 o                         
   6  -4   4        188.90        181.77         5.37 o                         
   7  -4   4         48.63         50.60         3.56 o                         
   8  -4   4         10.94         16.71         3.80 o                         
 -10  -3   4         38.13         44.61         3.14 o                         
  -9  -3   4        363.76        370.47         7.15 o                         
  -8  -3   4        231.22        241.22         5.46 o                         
  -7  -3   4       1782.98       1778.91        24.29 o                         
  -6  -3   4         10.21          8.15         1.02 o                         
  -5  -3   4        522.25        532.79         8.82 o                         
  -4  -3   4       1032.41       1024.93        14.78 o                         
  -3  -3   4        213.51        227.47         8.08 o                         
  -2  -3   4       2073.66       2236.86        32.63 o                         
  -1  -3   4       3429.05       3531.77        62.52 o                         
   0  -3   4         49.14         35.88         1.65 o                         
   1  -3   4        588.12        563.23         9.81 o                         
   2  -3   4        108.61        119.87         2.88 o                         
   3  -3   4        282.56        288.58         5.95 o                         
   4  -3   4          4.10          2.96         0.99 o                         
   5  -3   4          0.31          1.80         0.95 o                         
   6  -3   4          9.49          9.65         1.64 o                         
   7  -3   4         25.31         28.64         2.42 o                         
   8  -3   4         26.33         27.10         3.11 o                         
 -10  -2   4         29.06         27.49         2.95 o                         
  -9  -2   4         28.91         36.52         2.37 o                         
  -8  -2   4          0.98          2.28         1.14 o                         
  -7  -2   4          3.30          4.20         1.03 o                         
  -6  -2   4         49.48         46.87         2.03 o                         
  -5  -2   4       1530.90       1518.89        20.27 o                         
  -4  -2   4        197.10        216.00         3.94 o                         
  -3  -2   4         34.84         19.80         1.44 o                         
  -2  -2   4        302.93        297.17         5.59 o                         
  -1  -2   4        667.62        634.85        11.49 o                         
   0  -2   4         91.13        128.64         3.16 o                         
   1  -2   4        147.60        137.91         3.88 o                         
   2  -2   4          5.17          3.73         0.98 o                         
   3  -2   4         53.04         51.90         2.03 o                         
   4  -2   4        152.12        171.35         3.88 o                         
   5  -2   4        304.02        315.98         6.27 o                         
   6  -2   4         40.13         36.00         2.64 o                         
   7  -2   4          6.48          8.72         1.56 o                         
   8  -2   4          2.24          0.80         1.38 o                         
   9  -2   4         21.44         18.35         2.42 o                         
 -10  -1   4          8.16          8.20         2.51 o                         
  -9  -1   4         12.42          9.38         1.83 o                         
  -8  -1   4          3.03          4.18         1.11 o                         
  -7  -1   4        164.21        177.51         3.94 o                         
  -6  -1   4         66.33         65.82         2.45 o                         
  -5  -1   4         19.66         21.53         1.31 o                         
  -4  -1   4        952.10        959.06        16.96 o                         
  -3  -1   4        223.74        249.74         4.71 o                         
  -2  -1   4        171.91        184.53         4.22 o                         
  -1  -1   4        738.96        746.27        15.13 o                         
   0  -1   4        417.03        441.12         8.62 o                         
   1  -1   4       1099.67       1054.32        17.50 o                         
   2  -1   4        309.18        330.63         7.32 o                         
   3  -1   4        223.26        233.86         4.95 o                         
   4  -1   4         87.59         92.99         2.97 o                         
   5  -1   4         22.87         24.60         1.66 o                         
   6  -1   4        136.95        145.30         3.84 o                         
   7  -1   4         46.94         42.92         2.52 o                         
   8  -1   4          1.81         -0.82         1.23 o                         
   9  -1   4          5.42          3.13         1.65 o                         
  10  -1   4          3.47          4.26         2.19 o                         
  -9   0   4          0.18         -1.34         1.34 o                         
  -8   0   4        152.43        167.41         4.07 o                         
  -7   0   4         30.46         24.64         1.72 o                         
  -6   0   4         91.91        100.46         2.81 o                         
  -5   0   4         80.60         74.83         2.15 o                         
  -4   0   4        552.86        541.13         6.46 o                         
  -3   0   4       3937.85       3901.18        56.19 o                         
  -2   0   4        118.11        135.22         2.90 o                         
  -1   0   4       1917.88       1799.16        31.84 o                         
   0   0   4       3178.54       3044.24       101.94 o                         
   1   0   4       1297.95       1335.85        22.09 o                         
   2   0   4      17388.08      16244.13       738.06 o                         
   3   0   4        169.11        216.99         4.20 o                         
   4   0   4       1283.43       1277.27        18.69 o                         
   5   0   4        402.86        396.35         7.38 o                         
   6   0   4          4.94          1.70         1.28 o                         
   7   0   4        351.94        329.81         6.52 o                         
   8   0   4         64.86         60.66         2.89 o                         
   9   0   4        177.98        185.29         5.65 o                         
  10   0   4        691.79        705.57        16.19 o                         
  -9   1   4        118.59        128.17         8.42 o                         
  -8   1   4         89.88         97.06         3.49 o                         
  -7   1   4        205.52        202.58         4.36 o                         
  -6   1   4         59.82         50.74         2.25 o                         
  -5   1   4         41.57         40.35         1.84 o                         
  -4   1   4        428.46        422.05         6.02 o                         
  -3   1   4       1122.50       1276.87        20.47 o                         
  -2   1   4       2587.66       2566.71        32.07 o                         
  -1   1   4        513.28        505.06         8.63 o                         
   0   1   4        544.31        465.20        10.64 o                         
   1   1   4       1755.26       1751.50        28.59 o                         
   2   1   4         19.85         13.14         0.96 o                         
   3   1   4       1591.78       1562.48        24.33 o                         
   4   1   4       1327.53       1350.80        20.48 o                         
   5   1   4          5.47          2.67         0.78 o                         
   6   1   4       2546.51       2575.61        33.25 o                         
   7   1   4       1240.39       1280.80        18.87 o                         
   8   1   4        404.62        411.15         9.54 o                         
   9   1   4         46.46         48.00         2.81 o                         
  10   1   4          0.05          0.42         1.62 o                         
  -9   2   4         10.59         13.77         2.92 o                         
  -8   2   4         28.01         23.26         1.99 o                         
  -7   2   4         40.60         39.83         2.28 o                         
  -6   2   4        165.10        161.42         3.74 o                         
  -5   2   4          9.48         10.20         1.22 o                         
  -4   2   4        396.94        412.36         5.86 o                         
  -3   2   4        638.00        575.83         8.26 o                         
  -2   2   4         61.16         82.49         2.21 o                         
  -1   2   4        364.63        329.15         5.56 o                         
   0   2   4        768.90        758.02        11.48 o                         
   1   2   4        395.67        369.73         6.35 o                         
   2   2   4       2624.83       2633.37        88.39 o                         
   3   2   4        161.01        163.30         2.98 o                         
   4   2   4         16.58         14.30         1.16 o                         
   5   2   4        303.99        292.40         4.55 o                         
   6   2   4          3.91          3.91         0.73 o                         
   7   2   4          2.64          4.29         0.82 o                         
   8   2   4        411.01        419.96         7.26 o                         
   9   2   4         62.73         65.40         2.36 o                         
  10   2   4        126.64        134.97         4.94 o                         
  11   2   4         24.87         15.98         2.79 o                         
  -8   3   4         77.59         84.53         5.00 o                         
  -7   3   4         39.54         46.11         2.67 o                         
  -6   3   4         12.77         14.01         1.51 o                         
  -5   3   4         23.29         27.97         1.87 o                         
  -4   3   4         99.90         93.79         3.03 o                         
  -3   3   4        297.92        321.33         5.17 o                         
  -2   3   4        946.34       1021.44        13.29 o                         
  -1   3   4        439.57        468.24         8.53 o                         
   0   3   4       2417.19       2410.79        57.67 o                         
   1   3   4        152.41        162.12         4.00 o                         
   2   3   4         12.61         10.72         0.83 o                         
   3   3   4        209.60        195.81         4.01 o                         
   4   3   4         55.26         53.44         1.95 o                         
   5   3   4         19.19         19.54         1.13 o                         
   6   3   4        199.75        193.93         3.93 o                         
   7   3   4         80.11         73.20         2.33 o                         
   8   3   4        262.55        250.87         5.07 o                         
   9   3   4         18.35         21.67         1.52 o                         
  10   3   4         13.38         16.31         2.04 o                         
  11   3   4        521.25        517.41        13.72 o                         
  -8   4   4          3.73          0.69         2.54 o                         
  -7   4   4          1.69          2.90         1.35 o                         
  -6   4   4         13.94         13.39         2.06 o                         
  -5   4   4         13.08         10.83         1.51 o                         
  -4   4   4       1693.68       1697.71        24.10 o                         
  -3   4   4          9.74         15.13         1.67 o                         
  -2   4   4        717.56        739.72        10.58 o                         
  -1   4   4        885.57        846.80        12.12 o                         
   0   4   4         54.16         61.69         2.48 o                         
   1   4   4        722.72        706.42        11.84 o                         
   2   4   4         22.64         36.48         1.72 o                         
   3   4   4       1409.69       1384.20        24.16 o                         
   4   4   4       1033.42       1089.28        17.32 o                         
   5   4   4        357.23        395.19         6.92 o                         
   6   4   4        203.86        194.25         4.43 o                         
   7   4   4        416.21        452.16         8.45 o                         
   8   4   4          8.90         11.14         1.39 o                         
   9   4   4          3.02          6.09         1.38 o                         
  10   4   4         13.86         15.44         2.05 o                         
  11   4   4          7.10          4.49         1.71 o                         
  -7   5   4        189.10        175.26         9.83 o                         
  -6   5   4        171.20        185.71         5.52 o                         
  -5   5   4        633.61        625.18        14.81 o                         
  -4   5   4        677.27        666.01        11.23 o                         
  -3   5   4       3511.80       3476.05        48.81 o                         
  -2   5   4        432.95        462.13         8.28 o                         
  -1   5   4         27.50         20.25         1.37 o                         
   0   5   4        502.22        502.45         8.67 o                         
   1   5   4        665.45        704.26        13.02 o                         
   2   5   4       3537.32       3628.84        69.88 o                         
   3   5   4        269.20        274.96         5.65 o                         
   4   5   4         58.77         59.89         2.25 o                         
   5   5   4        154.47        149.07         4.59 o                         
   6   5   4         24.81         27.68         1.87 o                         
   7   5   4        466.39        497.41         9.39 o                         
   8   5   4         14.69         18.14         1.68 o                         
   9   5   4          2.32          5.13         1.43 o                         
  10   5   4        266.85        263.35         8.05 o                         
  11   5   4         91.78         90.10         4.40 o                         
  -6   6   4         92.56         84.96         4.30 o                         
  -5   6   4          0.30         -0.50         1.47 o                         
  -4   6   4         25.35         19.96         2.04 o                         
  -3   6   4         60.28         60.90         3.19 o                         
  -2   6   4        294.47        277.83         6.29 o                         
  -1   6   4        224.20        228.31         4.62 o                         
   0   6   4        945.97        930.46        17.12 o                         
   1   6   4        172.40        162.59         5.00 o                         
   2   6   4         60.38         42.97         2.08 o                         
   3   6   4        114.60         99.65         2.70 o                         
   4   6   4         97.66         88.83         3.33 o                         
   5   6   4        248.54        241.02         6.35 o                         
   6   6   4         31.83         40.01         2.50 o                         
   7   6   4         84.02         82.64         3.10 o                         
   8   6   4        241.61        230.53         5.78 o                         
   9   6   4        251.79        233.98         6.20 o                         
  10   6   4          2.44          5.60         1.54 o                         
  11   6   4          2.39          4.62         1.74 o                         
  -5   7   4          5.83          6.28         2.66 o                         
  -4   7   4         64.77         65.83         3.26 o                         
  -3   7   4          0.81         -1.07         1.07 o                         
  -2   7   4         16.47         11.25         1.66 o                         
  -1   7   4        107.93        102.64         3.12 o                         
   0   7   4        127.67        138.46         4.51 o                         
   1   7   4         57.15         59.88         3.95 o                         
   2   7   4         46.80         47.46         3.52 o                         
   3   7   4        321.25        296.29         8.71 o                         
   4   7   4          0.97          0.89         1.17 o                         
   5   7   4        352.79        336.18         8.39 o                         
   6   7   4        279.86        248.03         6.26 o                         
   7   7   4        322.21        305.64         6.96 o                         
   8   7   4        190.75        193.10         4.74 o                         
   9   7   4         10.74         13.57         1.79 o                         
  10   7   4         32.04         38.66         2.72 o                         
  11   7   4        160.93        174.09         6.19 o                         
  -4   8   4         63.07         69.49         4.84 o                         
  -3   8   4        185.93        182.75         5.11 o                         
  -2   8   4         22.14         18.61         1.96 o                         
  -1   8   4        226.54        213.34         5.99 o                         
   0   8   4         11.57          7.33         1.67 o                         
   1   8   4         11.66         11.61         1.78 o                         
   2   8   4        203.77        196.80         7.67 o                         
   3   8   4        108.28        114.86         6.21 o                         
   4   8   4         13.31          8.47         1.92 o                         
   5   8   4          6.08          6.41         1.74 o                         
   6   8   4       1230.50       1189.17        23.47 o                         
   7   8   4         85.22         99.14         4.53 o                         
   8   8   4        443.74        415.71        10.23 o                         
   9   8   4        341.38        343.90         7.87 o                         
  10   8   4         10.15         13.98         1.99 o                         
  11   8   4        107.37        108.42         5.29 o                         
  -3   9   4          1.99          3.96         2.75 o                         
  -2   9   4          6.94          4.83         1.54 o                         
  -1   9   4        141.86        135.33         6.04 o                         
   0   9   4         39.95         38.04         2.18 o                         
   1   9   4         47.44         57.87         3.95 o                         
   2   9   4        247.93        226.10         7.00 o                         
   3   9   4          6.06          2.57         2.24 o                         
   4   9   4        383.47        375.02        10.89 o                         
   5   9   4        397.72        387.24         9.11 o                         
   6   9   4          1.11          3.17         1.66 o                         
   7   9   4        273.20        273.01         8.53 o                         
   8   9   4         25.52         28.10         2.69 o                         
   9   9   4        250.84        251.53         6.91 o                         
  10   9   4         91.90         97.83         4.97 o                         
  -2  10   4         84.75         78.72         5.17 o                         
  -1  10   4         35.74         42.51         3.59 o                         
   0  10   4        147.39        146.26        11.21 o                         
   1  10   4         14.12         13.07         2.15 o                         
   2  10   4         63.78         75.93         4.36 o                         
   3  10   4        311.30        323.56         7.84 o                         
   4  10   4         26.08         28.35         2.55 o                         
   5  10   4        163.36        163.99         5.27 o                         
   6  10   4         10.20          9.83         1.99 o                         
   7  10   4          4.40          4.71         1.80 o                         
   8  10   4        260.17        270.42         7.46 o                         
   9  10   4         10.47          7.78         2.17 o                         
  10  10   4         59.23         59.23         4.34 o                         
   0  11   4        119.99        127.97         9.37 o                         
   1  11   4        256.45        257.88         7.64 o                         
   2  11   4        336.58        317.50        10.36 o                         
   3  11   4        195.45        209.29         6.64 o                         
   4  11   4        205.73        222.88         5.86 o                         
   5  11   4         14.02         15.57         1.73 o                         
   6  11   4         22.01         27.28         2.51 o                         
   7  11   4         26.76         27.79         3.10 o                         
   8  11   4         42.07         47.11         4.23 o                         
   9  11   4         23.58         28.07         3.50 o                         
   3  12   4         31.21         26.91         3.01 o                         
   4  12   4         54.75         59.54         5.14 o                         
   5  12   4         12.93         15.95         2.29 o                         
   6  12   4         32.27         33.99         6.04 o                         
   7  12   4          1.08         -1.95         1.95 o                         
  -6 -10   5         62.40         65.52         6.15 o                         
  -5 -10   5         45.47         45.17         4.18 o                         
  -4 -10   5        249.88        242.72        10.81 o                         
  -3 -10   5        188.91        190.55        11.33 o                         
  -2 -10   5         52.29         54.86         4.35 o                         
  -1 -10   5          0.13          1.08         2.12 o                         
  -8  -9   5          1.49         -1.09         2.71 o                         
  -7  -9   5         17.97         15.11         2.47 o                         
  -6  -9   5         95.44        111.63         6.45 o                         
  -5  -9   5         66.50         68.10         3.47 o                         
  -4  -9   5         43.32         52.58         3.29 o                         
  -3  -9   5         55.45         58.40         3.83 o                         
  -2  -9   5          2.45          2.89         1.97 o                         
  -1  -9   5        114.84        117.92         4.77 o                         
   0  -9   5         11.72         17.27         2.15 o                         
   1  -9   5         32.21         32.18         3.49 o                         
   2  -9   5         56.95         62.33         7.85 o                         
  -9  -8   5         83.36         83.11         8.20 o                         
  -8  -8   5        233.93        237.97         7.61 o                         
  -7  -8   5         18.94         17.46         3.03 o                         
  -6  -8   5         57.15         51.25         4.60 o                         
  -5  -8   5         71.31         60.10         2.74 o                         
  -4  -8   5          1.12          1.30         1.07 o                         
  -3  -8   5         21.33         25.19         2.81 o                         
  -2  -8   5        108.72        115.35         4.78 o                         
  -1  -8   5         10.52          9.35         1.81 o                         
   0  -8   5        546.85        525.83        10.99 o                         
   1  -8   5         16.27         20.84         2.25 o                         
   2  -8   5         39.82         43.92         3.38 o                         
   3  -8   5          3.96         12.01         2.91 o                         
  -9  -7   5         93.08        104.71         6.20 o                         
  -8  -7   5         62.02         60.94         3.51 o                         
  -7  -7   5          1.85          2.06         1.45 o                         
  -6  -7   5         56.67         45.38         3.91 o                         
  -5  -7   5          7.74          9.03         1.80 o                         
  -4  -7   5        115.60        108.43         3.58 o                         
  -3  -7   5         24.77         17.89         2.01 o                         
  -2  -7   5        162.16        150.86         5.35 o                         
  -1  -7   5         36.51         40.62         2.92 o                         
   0  -7   5         18.31         15.09         1.86 o                         
   1  -7   5        307.70        309.33         7.43 o                         
   2  -7   5        111.53        118.62         4.55 o                         
   3  -7   5         17.12         15.24         2.37 o                         
   4  -7   5          0.05         -0.62         1.94 o                         
   5  -7   5          8.39          4.63         2.56 o                         
  -9  -6   5          1.55         -1.31         1.63 o                         
  -8  -6   5         10.01          4.62         1.87 o                         
  -7  -6   5        137.62        134.69         5.18 o                         
  -6  -6   5         72.13         75.41         3.40 o                         
  -5  -6   5         97.98        102.92         4.78 o                         
  -4  -6   5        127.72        150.59         3.97 o                         
  -3  -6   5        535.21        488.18        10.36 o                         
  -2  -6   5         86.99         79.70         3.55 o                         
  -1  -6   5         49.53         56.50         3.15 o                         
   0  -6   5        109.10        107.19         3.54 o                         
   1  -6   5         16.16         13.25         1.50 o                         
   2  -6   5          4.47          4.56         1.04 o                         
   3  -6   5        267.54        252.09         7.39 o                         
   4  -6   5        159.77        165.64         5.86 o                         
   5  -6   5         38.70         39.92         2.79 o                         
   6  -6   5         59.93         57.32         5.36 o                         
 -10  -5   5         77.04         70.84         4.12 o                         
  -9  -5   5         38.95         39.22         2.80 o                         
  -8  -5   5         28.48         34.64         2.71 o                         
  -7  -5   5        201.61        210.48         5.47 o                         
  -6  -5   5         14.88         18.87         1.88 o                         
  -5  -5   5          8.22          8.96         1.77 o                         
  -4  -5   5         10.43          8.94         1.53 o                         
  -3  -5   5        153.02        183.89         4.69 o                         
  -2  -5   5        662.04        692.79        12.49 o                         
  -1  -5   5        137.36        125.50         3.58 o                         
   0  -5   5        303.27        301.07         6.06 o                         
   1  -5   5         51.06         63.72         2.48 o                         
   2  -5   5        317.73        329.21         6.07 o                         
   3  -5   5        313.76        314.05         7.03 o                         
   4  -5   5         38.50         39.28         2.49 o                         
   5  -5   5         23.82         26.85         2.31 o                         
   6  -5   5         29.65         31.14         2.55 o                         
   7  -5   5         49.33         49.02         4.83 o                         
 -10  -4   5         23.66         17.92         2.93 o                         
  -9  -4   5         54.19         53.46         3.22 o                         
  -8  -4   5         26.94         26.58         2.42 o                         
  -7  -4   5          3.56          4.33         1.41 o                         
  -6  -4   5        183.84        179.14         4.82 o                         
  -5  -4   5        161.18        151.11         3.91 o                         
  -4  -4   5        718.42        717.17        13.01 o                         
  -3  -4   5        387.73        378.48         6.77 o                         
  -2  -4   5        112.70        128.67         3.55 o                         
  -1  -4   5        340.99        344.45        11.85 o                         
   0  -4   5        233.97        267.37         4.90 o                         
   1  -4   5        136.65        138.54         4.20 o                         
   2  -4   5          7.52          6.58         1.16 o                         
   3  -4   5        107.81        109.49         3.75 o                         
   4  -4   5        153.97        148.13         5.06 o                         
   5  -4   5          2.58          4.17         1.20 o                         
   6  -4   5         78.16         81.47         3.69 o                         
   7  -4   5         66.78         70.64         4.39 o                         
   8  -4   5          0.02         -2.41         2.41 o                         
 -10  -3   5         11.02          8.92         2.40 o                         
  -9  -3   5         36.09         39.41         2.31 o                         
  -8  -3   5         98.30         94.67         3.10 o                         
  -7  -3   5       1122.26       1120.27        15.71 o                         
  -6  -3   5        355.42        341.91         7.52 o                         
  -5  -3   5        157.72        146.23         4.18 o                         
  -4  -3   5        503.28        479.45         7.94 o                         
  -3  -3   5        240.70        221.37         4.82 o                         
  -2  -3   5        223.09        240.64         5.78 o                         
  -1  -3   5        438.34        460.17        12.23 o                         
   0  -3   5       1523.53       1586.11        25.06 o                         
   1  -3   5         55.10         71.46         2.52 o                         
   2  -3   5        151.39        146.10         4.66 o                         
   3  -3   5          1.01          0.73         0.77 o                         
   4  -3   5        590.75        580.43        11.76 o                         
   5  -3   5        775.89        781.08        18.25 o                         
   6  -3   5          9.95         12.79         1.84 o                         
   7  -3   5         34.10         29.91         2.67 o                         
   8  -3   5          0.29         -2.00         2.85 o                         
 -10  -2   5         15.03         16.57         2.77 o                         
  -9  -2   5         59.93         61.43         3.01 o                         
  -8  -2   5          1.87          3.11         1.27 o                         
  -7  -2   5        125.50        135.12         3.70 o                         
  -6  -2   5         14.13         12.79         1.25 o                         
  -5  -2   5        242.67        243.83         5.05 o                         
  -4  -2   5          0.00         -0.07         0.77 o                         
  -3  -2   5         42.11         43.03         1.84 o                         
  -2  -2   5          0.58          2.88         1.35 o                         
  -1  -2   5        737.21        817.89        15.59 o                         
   0  -2   5        254.46        292.83         6.20 o                         
   1  -2   5        116.26        134.11         4.51 o                         
   2  -2   5        111.99        114.23         4.18 o                         
   3  -2   5        251.86        263.45         6.80 o                         
   4  -2   5          1.36          1.76         0.82 o                         
   5  -2   5        343.23        323.49         6.65 o                         
   6  -2   5         62.81         72.81         3.18 o                         
   7  -2   5          2.49          1.45         1.60 o                         
   8  -2   5         33.93         32.42         2.73 o                         
   9  -2   5          1.49          5.82         1.83 o                         
  -9  -1   5         45.19         41.89         2.71 o                         
  -8  -1   5        108.71        101.17         3.51 o                         
  -7  -1   5        150.57        140.42         3.74 o                         
  -6  -1   5        270.78        270.15         5.03 o                         
  -5  -1   5         90.92         87.41         2.54 o                         
  -4  -1   5         78.14         77.97         2.16 o                         
  -3  -1   5        798.36        832.73        11.89 o                         
  -2  -1   5       2214.92       2274.04        34.83 o                         
  -1  -1   5         53.30         52.24         1.99 o                         
   0  -1   5         61.03         72.82         2.57 o                         
   1  -1   5         99.12         84.28         2.27 o                         
   2  -1   5       1070.66       1039.65        19.42 o                         
   3  -1   5        217.95        182.31         4.21 o                         
   4  -1   5         22.42         15.14         1.44 o                         
   5  -1   5          5.99          4.99         1.26 o                         
   6  -1   5        270.34        273.42         6.83 o                         
   7  -1   5         33.51         33.12         2.33 o                         
   8  -1   5         32.84         32.34         2.41 o                         
   9  -1   5         24.91         21.79         2.12 o                         
  -9   0   5         21.81         23.98         2.32 o                         
  -8   0   5         19.67         17.57         1.96 o                         
  -7   0   5          0.12          0.73         1.05 o                         
  -6   0   5         10.69         10.13         1.28 o                         
  -5   0   5         36.80         38.91         1.87 o                         
  -4   0   5        583.62        600.14         8.42 o                         
  -3   0   5        730.12        827.28        11.56 o                         
  -2   0   5        306.10        314.49         5.07 o                         
  -1   0   5        654.39        686.25        15.35 o                         
   0   0   5         45.08         46.33         2.49 o                         
   1   0   5        831.88        790.02        13.73 o                         
   2   0   5          0.74          4.55         0.88 o                         
   3   0   5        212.65        240.10         4.62 o                         
   4   0   5       6981.13       7111.71       228.15 o                         
   5   0   5         30.58         31.91         1.85 o                         
   6   0   5          1.34          1.14         1.05 o                         
   7   0   5         37.31         36.73         2.49 o                         
   8   0   5         54.85         59.03         3.46 o                         
   9   0   5        254.08        260.26         5.99 o                         
  10   0   5        172.98        177.14         8.74 o                         
  -9   1   5         17.57         12.38         3.47 o                         
  -8   1   5         35.61         43.84         3.57 o                         
  -7   1   5         65.30         69.84         2.85 o                         
  -6   1   5        254.41        260.62         5.03 o                         
  -5   1   5         65.96         66.95         2.41 o                         
  -4   1   5         46.63         52.57         1.90 o                         
  -3   1   5        864.32        835.19        12.01 o                         
  -2   1   5        643.50        682.08         9.94 o                         
  -1   1   5        551.20        623.58        10.48 o                         
   0   1   5       1918.54       1852.59        30.47 o                         
   1   1   5        246.67        249.13         4.69 o                         
   2   1   5        126.84        128.18         2.95 o                         
   3   1   5         41.07         36.57         1.45 o                         
   4   1   5        180.34        217.21         4.64 o                         
   5   1   5        125.87        154.61         3.58 o                         
   6   1   5         43.63         45.10         2.06 o                         
   7   1   5        177.78        194.56         4.95 o                         
   8   1   5        110.59        109.67         3.67 o                         
   9   1   5        161.96        143.35         4.48 o                         
  10   1   5         67.04         75.41         4.11 o                         
  -8   2   5         83.52         77.53         3.56 o                         
  -7   2   5         12.20         10.81         1.45 o                         
  -6   2   5          9.58          6.78         1.27 o                         
  -5   2   5          6.16          7.31         1.15 o                         
  -4   2   5         61.74         65.43         2.27 o                         
  -3   2   5        448.98        433.37         5.94 o                         
  -2   2   5        183.28        190.36         3.03 o                         
  -1   2   5        167.46        151.86         3.50 o                         
   0   2   5        120.53        133.36         2.95 o                         
   1   2   5         17.66         13.59         1.09 o                         
   2   2   5        423.52        455.56         7.89 o                         
   3   2   5       1058.72       1106.63        15.01 o                         
   4   2   5        608.27        619.97         9.81 o                         
   5   2   5         51.71         71.32         1.97 o                         
   6   2   5         69.42         66.48         1.98 o                         
   7   2   5         51.24         46.82         1.53 o                         
   8   2   5         96.12         95.12         3.22 o                         
   9   2   5        219.64        209.11         5.41 o                         
  10   2   5          1.06          0.16         1.33 o                         
  11   2   5         29.29         26.44         3.28 o                         
  -8   3   5         14.52         15.03         3.39 o                         
  -7   3   5         18.42         13.87         2.17 o                         
  -6   3   5          9.46          8.60         1.31 o                         
  -5   3   5        126.30        124.80         3.96 o                         
  -4   3   5        263.63        246.05         4.88 o                         
  -3   3   5        274.91        276.37         4.71 o                         
  -2   3   5         13.88         14.66         0.98 o                         
  -1   3   5        743.97        712.48        10.60 o                         
   0   3   5        140.40        152.65         3.62 o                         
   1   3   5       2249.02       2235.00        35.52 o                         
   2   3   5        269.97        253.22         4.94 o                         
   3   3   5         92.18        123.76         3.45 o                         
   4   3   5        538.72        468.16        10.06 o                         
   5   3   5        473.24        452.99         7.61 o                         
   6   3   5        216.12        191.68         3.91 o                         
   7   3   5          6.97          3.91         0.97 o                         
   8   3   5        516.85        488.53         7.98 o                         
   9   3   5          0.15          0.01         0.91 o                         
  10   3   5          0.10         -0.56         1.19 o                         
  11   3   5         12.57         12.26         2.88 o                         
  -7   4   5         81.65         76.59         4.40 o                         
  -6   4   5          0.12          1.14         1.42 o                         
  -5   4   5        293.37        318.67         6.78 o                         
  -4   4   5        416.51        420.43         7.53 o                         
  -3   4   5         11.38         17.54         1.45 o                         
  -2   4   5        219.04        225.75         4.45 o                         
  -1   4   5         42.93         37.10         1.57 o                         
   0   4   5       1075.69        986.71        16.21 o                         
   1   4   5       2520.49       2702.65        44.22 o                         
   2   4   5         21.91         19.07         1.98 o                         
   3   4   5        772.94        756.47        13.60 o                         
   4   4   5        138.76        145.68         3.04 o                         
   5   4   5        696.68        696.31        11.44 o                         
   6   4   5         12.15         10.24         1.23 o                         
   7   4   5        856.55        864.64        14.68 o                         
   8   4   5        716.52        677.84        11.43 o                         
   9   4   5        189.69        195.61         5.32 o                         
  10   4   5        107.47        116.98         3.72 o                         
  11   4   5          0.55          1.67         1.29 o                         
  -7   5   5          3.62          3.86         3.34 o                         
  -6   5   5         10.42         11.24         1.91 o                         
  -5   5   5         11.00         10.14         1.54 o                         
  -4   5   5       1207.76       1206.38        18.31 o                         
  -3   5   5        264.77        281.20         6.28 o                         
  -2   5   5        104.71        118.21         3.32 o                         
  -1   5   5       1106.68       1155.17        18.31 o                         
   0   5   5          4.44          9.66         1.20 o                         
   1   5   5        437.74        375.44         7.48 o                         
   2   5   5        612.88        609.17        12.04 o                         
   3   5   5          1.51         -0.13         0.86 o                         
   4   5   5       1474.52       1531.66        26.28 o                         
   5   5   5         50.37         56.66         1.69 o                         
   6   5   5        221.21        239.98         5.88 o                         
   7   5   5        336.37        325.80         6.64 o                         
   8   5   5         94.56         85.86         3.57 o                         
   9   5   5        193.16        190.56         4.77 o                         
  10   5   5         42.63         42.49         2.67 o                         
  11   5   5         11.64          9.08         2.45 o                         
  -6   6   5         59.53         61.47         4.34 o                         
  -5   6   5         42.57         49.47         3.03 o                         
  -4   6   5          8.02          7.55         1.46 o                         
  -3   6   5        211.91        215.27         5.53 o                         
  -2   6   5          6.92          5.60         1.62 o                         
  -1   6   5          1.37          0.78         1.22 o                         
   0   6   5         45.01         46.01         2.37 o                         
   1   6   5          1.55          0.59         0.90 o                         
   2   6   5       1031.22       1027.77        16.03 o                         
   3   6   5         44.76         47.63         2.17 o                         
   4   6   5        222.15        243.59         6.31 o                         
   5   6   5        222.66        216.09         5.07 o                         
   6   6   5         36.68         33.72         2.20 o                         
   7   6   5        495.21        489.65         8.65 o                         
   8   6   5         16.19         15.23         2.10 o                         
   9   6   5          6.62          6.97         1.62 o                         
  10   6   5        137.64        141.60         5.25 o                         
  11   6   5          0.92          1.37         1.90 o                         
  -5   7   5          2.44          3.40         2.06 o                         
  -4   7   5          5.72          4.96         1.45 o                         
  -3   7   5          6.72          4.73         1.64 o                         
  -2   7   5          2.42          5.85         1.63 o                         
  -1   7   5         72.38         62.40         2.86 o                         
   0   7   5         24.76         18.71         2.07 o                         
   1   7   5        444.61        478.53         9.26 o                         
   2   7   5        416.40        437.37         8.09 o                         
   3   7   5         55.98         62.25         2.26 o                         
   4   7   5         66.37         73.04         2.84 o                         
   5   7   5        132.56        130.79         4.78 o                         
   6   7   5        856.55        857.21        16.59 o                         
   7   7   5        123.05        124.97         4.90 o                         
   8   7   5         43.75         40.03         2.37 o                         
   9   7   5          2.75          9.93         1.77 o                         
  10   7   5          0.12         -0.00         1.48 o                         
  11   7   5          2.44          3.45         2.01 o                         
  -4   8   5          2.70          3.96         1.72 o                         
  -3   8   5         89.28         89.65         4.08 o                         
  -2   8   5         68.69         68.91         3.79 o                         
  -1   8   5         41.26         44.44         3.39 o                         
   0   8   5        197.16        192.78         4.64 o                         
   1   8   5        559.52        494.64         9.90 o                         
   2   8   5         85.16         87.90         3.86 o                         
   3   8   5         38.72         42.77         2.67 o                         
   4   8   5        285.95        274.80         7.42 o                         
   5   8   5         47.68         49.43         3.52 o                         
   6   8   5        175.86        166.23         5.44 o                         
   7   8   5         47.71         45.11         2.22 o                         
   8   8   5        151.35        124.76         4.21 o                         
   9   8   5         28.21         33.98         2.36 o                         
  10   8   5         23.94         20.10         2.15 o                         
  11   8   5        136.45        149.74         6.40 o                         
  -3   9   5         84.77         99.29         4.30 o                         
  -2   9   5         30.97         37.40         3.05 o                         
  -1   9   5          4.25          3.93         2.24 o                         
   0   9   5         76.90         85.82         3.36 o                         
   1   9   5        653.00        669.01        13.49 o                         
   2   9   5         15.02         16.40         2.59 o                         
   3   9   5         85.36         94.05         4.26 o                         
   4   9   5         77.95         76.86         3.11 o                         
   5   9   5        271.37        274.45         7.76 o                         
   6   9   5        381.13        363.80         9.91 o                         
   7   9   5         61.51         68.73         4.99 o                         
   8   9   5         33.21         27.64         2.47 o                         
   9   9   5         54.94         61.57         3.72 o                         
  10   9   5         28.01         38.45         6.00 o                         
  -2  10   5          8.37          8.76         1.98 o                         
  -1  10   5          6.00          5.14         2.69 o                         
   0  10   5          0.03          0.82         1.19 o                         
   1  10   5          8.66         11.52         1.59 o                         
   2  10   5         74.48         71.12         3.58 o                         
   3  10   5          1.15         -1.40         1.49 o                         
   4  10   5          0.87          3.82         1.79 o                         
   5  10   5        124.07        131.02         5.13 o                         
   6  10   5          0.28          0.30         1.45 o                         
   7  10   5         99.88         91.62         5.68 o                         
   8  10   5         82.33         91.72         4.85 o                         
   9  10   5        113.98        125.14         6.26 o                         
  10  10   5        282.69        277.57         8.17 o                         
   0  11   5         69.53         77.67         6.13 o                         
   1  11   5         18.96         16.28         2.21 o                         
   2  11   5         13.03         18.73         3.74 o                         
   3  11   5         61.97         67.96         3.31 o                         
   4  11   5          0.22          0.37         1.20 o                         
   5  11   5         34.56         45.57         3.16 o                         
   6  11   5         63.67         53.57         3.64 o                         
   7  11   5          8.33          6.30         1.55 o                         
   8  11   5         24.52         23.95         2.60 o                         
   9  11   5         80.31         88.69         5.32 o                         
   3  12   5          1.14         -1.57         1.57 o                         
   4  12   5         46.33         50.87         3.43 o                         
   5  12   5        137.68        156.53         5.74 o                         
   6  12   5         98.22         99.63         5.23 o                         
   7  12   5         17.08         12.23         2.26 o                         
  -5 -10   6         87.80         71.72         7.28 o                         
  -4 -10   6        103.88        105.82         5.43 o                         
  -3 -10   6        319.05        371.86        14.85 o                         
  -2 -10   6        149.47        140.08         6.03 o                         
  -7  -9   6        319.96        317.68        10.45 o                         
  -6  -9   6         93.15         90.12         6.57 o                         
  -5  -9   6         22.64         20.80         3.15 o                         
  -4  -9   6         10.52         10.61         2.27 o                         
  -3  -9   6        190.75        191.66         6.34 o                         
  -2  -9   6         17.78         16.56         3.40 o                         
  -1  -9   6          5.40          9.08         2.03 o                         
   0  -9   6          7.09          5.62         2.25 o                         
   1  -9   6          2.38         -0.41         2.12 o                         
  -8  -8   6          0.59          0.59         1.97 o                         
  -7  -8   6        202.93        201.80         7.15 o                         
  -6  -8   6         99.34         91.07         6.13 o                         
  -5  -8   6          3.21          3.14         1.52 o                         
  -4  -8   6        101.44         99.60         4.66 o                         
  -3  -8   6          3.04          2.43         1.72 o                         
  -2  -8   6          6.33          5.82         1.63 o                         
  -1  -8   6         15.69         19.30         2.15 o                         
   0  -8   6          9.25          5.57         1.70 o                         
   1  -8   6          9.20          6.21         1.84 o                         
   2  -8   6          1.90         10.51         2.48 o                         
   3  -8   6         35.27         34.66         3.95 o                         
  -9  -7   6         76.53         74.69         5.99 o                         
  -8  -7   6          7.90          5.73         1.86 o                         
  -7  -7   6        435.49        461.39        12.56 o                         
  -6  -7   6        161.18        179.59         5.95 o                         
  -5  -7   6        445.30        443.07        11.69 o                         
  -4  -7   6        120.89        150.58         4.50 o                         
  -3  -7   6          1.12          4.99         1.73 o                         
  -2  -7   6         27.55         37.23         2.95 o                         
  -1  -7   6         79.82         75.10         3.52 o                         
   0  -7   6         17.77         12.01         1.71 o                         
   1  -7   6         43.41         42.64         2.64 o                         
   2  -7   6        185.19        188.79         7.33 o                         
   3  -7   6          1.22          0.27         1.58 o                         
   4  -7   6        299.30        303.23        11.54 o                         
  -9  -6   6         20.77         15.68         3.07 o                         
  -8  -6   6         97.66         94.45         4.34 o                         
  -7  -6   6          0.08         -1.09         1.17 o                         
  -6  -6   6        160.26        142.34         4.55 o                         
  -5  -6   6         33.19         38.63         2.89 o                         
  -4  -6   6         19.74         21.53         1.65 o                         
  -3  -6   6        561.07        529.77        11.20 o                         
  -2  -6   6        221.09        226.31         5.61 o                         
  -1  -6   6        977.81        948.16        17.96 o                         
   0  -6   6        765.12        738.38        13.85 o                         
   1  -6   6        146.70        141.76         3.75 o                         
   2  -6   6        743.78        740.99        12.63 o                         
   3  -6   6         72.15         74.29         3.57 o                         
   4  -6   6        616.21        621.03        12.76 o                         
   5  -6   6        999.38        939.48        40.54 o                         
  -9  -5   6          0.27          0.56         1.89 o                         
  -8  -5   6        227.19        234.75         8.63 o                         
  -7  -5   6          5.52          5.28         1.37 o                         
  -6  -5   6          0.23          0.29         1.19 o                         
  -5  -5   6        357.53        359.29         9.05 o                         
  -4  -5   6         21.99         20.03         2.23 o                         
  -3  -5   6          9.12         12.30         1.45 o                         
  -2  -5   6          0.83          3.80         1.14 o                         
  -1  -5   6         36.24         36.71         2.02 o                         
   0  -5   6        164.13        162.12         4.00 o                         
   1  -5   6        175.51        160.51         4.35 o                         
   2  -5   6        374.28        387.69         7.52 o                         
   3  -5   6        163.88        161.37         4.96 o                         
   4  -5   6        641.58        628.20        13.57 o                         
   5  -5   6        218.87        222.49         6.78 o                         
   6  -5   6          0.02         -1.88         1.88 o                         
  -9  -4   6         78.97         80.04         4.36 o                         
  -8  -4   6         30.81         27.85         2.43 o                         
  -7  -4   6         69.63         68.35         3.58 o                         
  -6  -4   6         29.76         27.98         2.14 o                         
  -5  -4   6        279.10        282.92         6.05 o                         
  -4  -4   6        233.26        224.73         5.03 o                         
  -3  -4   6        279.22        288.56         6.46 o                         
  -2  -4   6       1303.76       1395.15        29.25 o                         
  -1  -4   6         84.27         88.87         2.43 o                         
   0  -4   6        139.21        133.96         3.11 o                         
   1  -4   6         79.07         76.07         2.47 o                         
   2  -4   6         66.68         65.69         2.74 o                         
   3  -4   6          7.91          9.00         1.59 o                         
   4  -4   6        302.85        298.09         7.52 o                         
   5  -4   6          3.24          4.68         1.55 o                         
   6  -4   6        156.53        159.50         5.12 o                         
   7  -4   6         92.41         92.16         6.21 o                         
  -9  -3   6          1.04         -1.50         2.19 o                         
  -8  -3   6         26.62         25.99         2.49 o                         
  -7  -3   6         18.11         18.50         1.91 o                         
  -6  -3   6        904.58        893.07        15.68 o                         
  -5  -3   6        837.23        831.18        13.59 o                         
  -4  -3   6        622.93        635.11        10.52 o                         
  -3  -3   6         59.23         74.66         2.79 o                         
  -2  -3   6         11.16          7.54         0.89 o                         
  -1  -3   6        106.87        114.98         4.16 o                         
   0  -3   6          3.34         25.15         2.00 o                         
   1  -3   6        143.07        129.46         4.28 o                         
   2  -3   6          2.34         -0.14         0.98 o                         
   3  -3   6        197.15        202.42         4.85 o                         
   4  -3   6        290.87        292.76         6.45 o                         
   5  -3   6        139.45        139.10         4.29 o                         
   6  -3   6        193.13        191.88         6.39 o                         
   7  -3   6        116.84        110.49         4.92 o                         
   8  -3   6         45.45         35.83         3.05 o                         
  -9  -2   6        172.66        161.96         5.45 o                         
  -8  -2   6          0.32         -0.25         1.39 o                         
  -7  -2   6          7.02          4.97         1.09 o                         
  -6  -2   6        109.04        115.68         3.33 o                         
  -5  -2   6       1117.34       1090.75        16.99 o                         
  -4  -2   6         10.69          8.82         1.21 o                         
  -3  -2   6          6.11          2.07         0.90 o                         
  -2  -2   6          7.87          3.97         0.84 o                         
  -1  -2   6       1422.72       1484.88        27.24 o                         
   0  -2   6        405.30        443.37         9.45 o                         
   1  -2   6       1809.34       1826.44        36.36 o                         
   2  -2   6        250.68        235.31         6.18 o                         
   3  -2   6        212.04        217.44         5.44 o                         
   4  -2   6        825.58        834.19        14.51 o                         
   5  -2   6          6.46          7.70         1.37 o                         
   6  -2   6         89.83         94.43         3.53 o                         
   7  -2   6        140.91        145.04         5.03 o                         
   8  -2   6         25.59         23.94         2.67 o                         
   9  -2   6        360.72        353.87        10.38 o                         
  -9  -1   6        556.99        578.85        11.74 o                         
  -8  -1   6        404.55        442.12         9.22 o                         
  -7  -1   6        489.59        492.95         9.02 o                         
  -6  -1   6         10.01         10.49         1.29 o                         
  -5  -1   6        311.73        314.89         5.90 o                         
  -4  -1   6       1609.26       1625.35        20.62 o                         
  -3  -1   6        902.60        897.16        12.89 o                         
  -2  -1   6        901.70        911.06        16.03 o                         
  -1  -1   6        900.92        877.57        22.85 o                         
   0  -1   6        147.55        156.52         4.19 o                         
   1  -1   6         15.61         13.54         1.26 o                         
   2  -1   6        194.85        191.16         4.00 o                         
   3  -1   6         21.03         33.76         2.12 o                         
   4  -1   6          6.25         11.24         1.70 o                         
   5  -1   6         62.49         55.45         2.80 o                         
   6  -1   6        151.54        146.50         4.01 o                         
   7  -1   6         45.72         43.78         2.51 o                         
   8  -1   6         10.93          8.78         1.68 o                         
   9  -1   6         14.78         14.08         2.26 o                         
  -9   0   6          4.13          3.73         1.77 o                         
  -8   0   6        109.13        118.64         4.22 o                         
  -7   0   6         27.36         33.37         2.22 o                         
  -6   0   6        279.07        273.83         5.79 o                         
  -5   0   6        423.91        434.92         7.22 o                         
  -4   0   6          9.51          9.99         1.12 o                         
  -3   0   6        346.09        312.48         6.11 o                         
  -2   0   6        436.22        454.34         8.39 o                         
  -1   0   6          8.28         12.95         1.49 o                         
   0   0   6       1557.15       1532.16        30.39 o                         
   1   0   6        175.78        188.31         4.41 o                         
   2   0   6        904.73        903.37        15.91 o                         
   3   0   6        504.47        522.24         9.38 o                         
   4   0   6        691.95        692.05        10.93 o                         
   5   0   6        203.43        201.36         4.48 o                         
   6   0   6        612.27        643.32        10.73 o                         
   7   0   6        162.09        176.91         4.81 o                         
   8   0   6         11.99         11.34         1.60 o                         
   9   0   6        287.19        282.52         6.40 o                         
  10   0   6          4.83          4.63         2.29 o                         
  -9   1   6          0.92          0.81         2.11 o                         
  -8   1   6        200.45        187.39         5.24 o                         
  -7   1   6         35.32         27.53         2.00 o                         
  -6   1   6        328.74        327.80         6.03 o                         
  -5   1   6         50.91         55.99         2.21 o                         
  -4   1   6         18.59         16.60         1.22 o                         
  -3   1   6        446.42        449.68         8.64 o                         
  -2   1   6         63.07         57.44         2.54 o                         
  -1   1   6        268.73        265.37         5.78 o                         
   0   1   6         95.00        101.01         2.78 o                         
   1   1   6       1079.00       1117.97        19.29 o                         
   2   1   6        442.01        484.55         8.50 o                         
   3   1   6       2071.87       2265.74        47.74 o                         
   4   1   6        567.37        589.29        10.63 o                         
   5   1   6        727.10        748.05        12.60 o                         
   6   1   6        184.45        177.26         4.04 o                         
   7   1   6         19.63         24.79         1.82 o                         
   8   1   6        131.08        133.01         4.35 o                         
   9   1   6        172.69        175.43         4.96 o                         
  10   1   6          1.95         -0.32         1.81 o                         
  -8   2   6         63.97         68.32         3.61 o                         
  -7   2   6         13.34         15.91         2.12 o                         
  -6   2   6         18.19         16.13         1.58 o                         
  -5   2   6         35.30         28.08         1.65 o                         
  -4   2   6         47.87         50.73         1.96 o                         
  -3   2   6         11.01         13.97         1.22 o                         
  -2   2   6        462.77        449.00         8.67 o                         
  -1   2   6         21.29         35.19         1.76 o                         
   0   2   6         11.02          6.68         0.96 o                         
   1   2   6        472.14        472.87         7.58 o                         
   2   2   6       2378.67       2378.19        38.83 o                         
   3   2   6       3573.23       3790.34        94.23 o                         
   4   2   6       1914.66       1998.84        31.14 o                         
   5   2   6          0.28          0.46         0.70 o                         
   6   2   6        651.00        644.06         9.82 o                         
   7   2   6        653.86        608.57         9.32 o                         
   8   2   6        665.33        662.10        10.70 o                         
   9   2   6        375.70        386.94         8.85 o                         
  10   2   6        376.00        379.03         7.92 o                         
  11   2   6        150.65        130.26         7.26 o                         
  -8   3   6          0.67         -1.37         1.85 o                         
  -7   3   6         71.26         76.09         3.44 o                         
  -6   3   6         55.36         50.89         3.46 o                         
  -5   3   6          2.95          1.36         0.92 o                         
  -4   3   6          2.70          0.67         0.93 o                         
  -3   3   6         58.18         70.39         1.87 o                         
  -2   3   6         53.49         57.88         1.78 o                         
  -1   3   6        117.60         91.52         2.39 o                         
   0   3   6        315.14        320.23         6.29 o                         
   1   3   6        359.12        346.67         6.97 o                         
   2   3   6          0.27         -0.32         1.56 o                         
   3   3   6        749.23        723.91        12.25 o                         
   4   3   6        186.17        189.96         3.88 o                         
   5   3   6        191.63        171.92         3.62 o                         
   6   3   6       1161.46       1136.49        16.34 o                         
   7   3   6        973.93       1015.50        16.07 o                         
   8   3   6         81.81         85.36         2.44 o                         
   9   3   6         15.71         15.08         1.95 o                         
  10   3   6          8.14          7.22         1.84 o                         
  11   3   6         36.51         42.33         4.40 o                         
  -7   4   6        131.77        135.93         7.55 o                         
  -6   4   6        266.55        287.01         9.02 o                         
  -5   4   6          7.77          9.85         1.54 o                         
  -4   4   6        394.54        381.77         8.07 o                         
  -3   4   6       2542.51       2487.97        33.70 o                         
  -2   4   6         39.86         43.44         1.93 o                         
  -1   4   6       1064.44       1035.49        16.36 o                         
   0   4   6        843.71        859.35        15.36 o                         
   1   4   6        787.64        774.13        12.86 o                         
   2   4   6       3316.21       3279.10        71.06 o                         
   3   4   6        207.40        249.78         5.24 o                         
   4   4   6        768.12        718.49        17.59 o                         
   5   4   6         54.14         64.94         2.39 o                         
   6   4   6         28.84         30.10         1.70 o                         
   7   4   6          1.66          3.68         0.83 o                         
   8   4   6        535.40        544.72        10.05 o                         
   9   4   6        284.45        318.19         7.62 o                         
  10   4   6         32.08         29.80         2.32 o                         
  11   4   6          3.43          0.44         2.34 o                         
  -7   5   6        247.70        244.75         8.07 o                         
  -6   5   6          9.33          7.14         1.57 o                         
  -5   5   6         16.06         11.80         2.16 o                         
  -4   5   6        267.46        274.61         6.79 o                         
  -3   5   6         39.86         38.67         2.22 o                         
  -2   5   6       1359.65       1366.18        19.32 o                         
  -1   5   6          5.95          7.28         1.00 o                         
   0   5   6        101.85         95.26         2.69 o                         
   1   5   6         27.27         31.73         2.08 o                         
   2   5   6         78.52         69.22         2.93 o                         
   3   5   6        904.32        861.03        23.18 o                         
   4   5   6         96.64        102.76         3.22 o                         
   5   5   6        285.87        287.29         5.40 o                         
   6   5   6        245.15        244.19         5.88 o                         
   7   5   6        237.71        226.64         5.29 o                         
   8   5   6        893.84        911.36        15.01 o                         
   9   5   6        118.58        128.49         4.42 o                         
  10   5   6         12.67          6.96         2.32 o                         
  11   5   6          2.91          1.00         2.37 o                         
  -6   6   6        116.55         99.32        11.96 o                         
  -5   6   6        139.46        120.25         4.86 o                         
  -4   6   6        381.18        368.39         7.97 o                         
  -3   6   6          2.50         11.40         1.68 o                         
  -2   6   6        222.07        212.34         5.03 o                         
  -1   6   6        102.80        108.05         3.23 o                         
   0   6   6         70.22         98.03         3.18 o                         
   1   6   6         68.93         88.20         3.04 o                         
   2   6   6         78.67         75.92         2.61 o                         
   3   6   6         57.80         64.50         2.85 o                         
   4   6   6          4.77          4.15         1.06 o                         
   5   6   6        467.23        481.14         8.16 o                         
   6   6   6          0.46          2.87         1.14 o                         
   7   6   6          6.15          6.41         1.38 o                         
   8   6   6        116.24        131.40         4.34 o                         
   9   6   6         61.82         63.33         3.62 o                         
  10   6   6          2.18          2.09         1.57 o                         
  11   6   6         12.62         13.08         2.25 o                         
  -5   7   6        727.17        674.18        15.35 o                         
  -4   7   6        423.32        411.41         8.50 o                         
  -3   7   6        216.09        207.82         5.87 o                         
  -2   7   6          6.44          5.07         1.45 o                         
  -1   7   6         35.11         41.80         2.83 o                         
   0   7   6        452.25        411.96         8.72 o                         
   1   7   6         21.13         26.42         2.21 o                         
   2   7   6        109.42        110.81         3.76 o                         
   3   7   6         45.47         45.94         2.64 o                         
   4   7   6         31.22         32.96         2.16 o                         
   5   7   6         73.34         75.96         3.39 o                         
   6   7   6         14.51         21.99         1.47 o                         
   7   7   6         39.27         33.71         2.37 o                         
   8   7   6        227.26        232.56         6.43 o                         
   9   7   6        423.39        423.67        13.63 o                         
  10   7   6         20.85         25.64         2.64 o                         
  11   7   6        180.31        187.99         6.50 o                         
  -4   8   6         37.90         35.00         3.01 o                         
  -3   8   6         14.77         14.32         2.36 o                         
  -2   8   6        177.99        195.27         6.19 o                         
  -1   8   6        355.79        344.88         8.43 o                         
   0   8   6         71.33         61.10         3.41 o                         
   1   8   6        313.90        305.89         8.38 o                         
   2   8   6        153.02        136.19         4.67 o                         
   3   8   6        128.84        133.69         4.48 o                         
   4   8   6        845.10        816.61        19.62 o                         
   5   8   6        895.06        904.20        16.83 o                         
   6   8   6          0.10         -0.56         2.07 o                         
   7   8   6        975.05        962.88        17.63 o                         
   8   8   6        335.87        329.16         7.78 o                         
   9   8   6         47.78         45.56         2.70 o                         
  10   8   6         13.87         12.15         1.96 o                         
  11   8   6         24.98         22.66         2.80 o                         
  -3   9   6         88.43         92.96         4.42 o                         
  -2   9   6          0.35          0.38         1.65 o                         
  -1   9   6         37.40         42.33         3.62 o                         
   0   9   6          3.75          2.89         1.18 o                         
   1   9   6          5.19          3.42         2.10 o                         
   2   9   6         82.53        107.85         4.25 o                         
   3   9   6         73.95         82.03         5.48 o                         
   4   9   6         15.92         15.92         2.08 o                         
   5   9   6        147.98        132.66         5.02 o                         
   6   9   6          0.07          3.02         2.01 o                         
   7   9   6        408.18        389.33        10.51 o                         
   8   9   6          2.49          2.11         2.26 o                         
   9   9   6         73.22         81.25         4.52 o                         
  10   9   6         64.94         77.80         4.12 o                         
  -1  10   6        144.00        144.33         5.62 o                         
   0  10   6         54.25         57.57         3.58 o                         
   1  10   6        119.02        120.11         4.60 o                         
   2  10   6          5.76          8.40         1.72 o                         
   3  10   6        124.33        131.79         4.48 o                         
   4  10   6         52.20         60.46         3.71 o                         
   5  10   6         53.31         49.35         3.52 o                         
   6  10   6        189.28        181.93         5.79 o                         
   7  10   6         20.34         16.85         2.35 o                         
   8  10   6         43.30         39.67         3.19 o                         
   9  10   6         68.21         62.43         4.78 o                         
  10  10   6          1.67          2.20         2.36 o                         
   0  11   6         16.90         12.47         3.67 o                         
   1  11   6          3.75          2.06         1.72 o                         
   2  11   6         34.39         29.02         3.57 o                         
   3  11   6         18.93         21.43         2.25 o                         
   4  11   6        201.73        239.58         6.95 o                         
   5  11   6         13.90         16.01         2.30 o                         
   6  11   6          2.33          3.69         1.67 o                         
   7  11   6          0.30          0.78         2.55 o                         
   8  11   6         12.00          7.08         2.40 o                         
   9  11   6         11.07          8.93         3.19 o                         
   3  12   6         76.53         93.13         5.38 o                         
   4  12   6          1.66         -0.99         2.18 o                         
   5  12   6         65.46         60.68         3.88 o                         
   6  12   6        190.17        224.96         9.97 o                         
   7  12   6          3.75          4.63         3.45 o                         
  -6  -9   7          7.87          7.81         3.39 o                         
  -5  -9   7        118.41        136.55         9.25 o                         
  -4  -9   7         96.72         82.34         6.21 o                         
  -3  -9   7          0.26         -1.78         3.37 o                         
  -2  -9   7         23.36         22.38         2.48 o                         
  -1  -9   7          5.79          4.94         1.83 o                         
   0  -9   7          0.48         -1.85         1.85 o                         
  -7  -8   7          3.79         -1.76         1.95 o                         
  -6  -8   7         45.97         47.06         4.16 o                         
  -5  -8   7          7.73          5.93         1.99 o                         
  -4  -8   7        361.79        397.37        13.97 o                         
  -3  -8   7         82.20         70.00         5.32 o                         
  -2  -8   7          8.23          9.76         1.68 o                         
  -1  -8   7        282.65        259.86         6.87 o                         
   0  -8   7         92.24         94.62         4.73 o                         
   1  -8   7        112.20        114.52         5.92 o                         
   2  -8   7          0.09          1.07         2.44 o                         
  -8  -7   7         48.99         46.59         3.50 o                         
  -7  -7   7         23.21         27.19         2.42 o                         
  -6  -7   7          1.53          4.35         1.56 o                         
  -5  -7   7        131.55        131.88         4.51 o                         
  -4  -7   7         17.33          9.74         1.20 o                         
  -3  -7   7        651.73        639.03        15.69 o                         
  -2  -7   7         48.00         57.29         3.01 o                         
  -1  -7   7          0.17          0.36         2.01 o                         
   0  -7   7        272.96        281.06         6.56 o                         
   1  -7   7         65.22         58.43         3.46 o                         
   2  -7   7        512.12        514.19         9.91 o                         
   3  -7   7         98.31         93.88         8.78 o                         
   4  -7   7         93.67         96.59         8.48 o                         
  -9  -6   7        229.23        237.75         9.17 o                         
  -8  -6   7        192.76        200.05         7.12 o                         
  -7  -6   7        276.67        268.90        10.16 o                         
  -6  -6   7        249.94        268.10         6.64 o                         
  -5  -6   7          5.23          5.93         1.48 o                         
  -4  -6   7        250.60        275.84         8.25 o                         
  -3  -6   7        134.16         96.95         3.88 o                         
  -2  -6   7          6.91         11.01         1.58 o                         
  -1  -6   7        184.60        158.99         4.13 o                         
   0  -6   7         73.04         63.80         3.80 o                         
   1  -6   7         14.42         15.09         2.11 o                         
   2  -6   7          4.18          5.02         1.42 o                         
   3  -6   7        286.33        293.13         8.50 o                         
   4  -6   7          0.24          1.25         1.46 o                         
   5  -6   7          1.43          4.41         2.29 o                         
  -9  -5   7         24.24         21.93         3.41 o                         
  -8  -5   7         23.80         24.14         2.65 o                         
  -7  -5   7          6.25          5.51         1.60 o                         
  -6  -5   7         26.62         28.05         2.33 o                         
  -5  -5   7         57.41         58.51         3.35 o                         
  -4  -5   7        129.24        110.05         4.25 o                         
  -3  -5   7        827.16        757.97        13.47 o                         
  -2  -5   7        243.70        214.59         6.16 o                         
  -1  -5   7         26.98         21.77         1.58 o                         
   0  -5   7        179.64        181.54         4.27 o                         
   1  -5   7         24.24         21.22         2.12 o                         
   2  -5   7        496.71        470.65         9.30 o                         
   3  -5   7        446.00        455.11         9.96 o                         
   4  -5   7        259.44        257.63         6.78 o                         
   5  -5   7         42.03         42.41         2.83 o                         
   6  -5   7          2.69          4.79         1.43 o                         
  -9  -4   7         25.51         22.65         5.63 o                         
  -8  -4   7         19.24         16.99         2.05 o                         
  -7  -4   7         73.77         74.26         4.12 o                         
  -6  -4   7        820.10        835.43        14.08 o                         
  -5  -4   7        430.81        427.38         8.97 o                         
  -4  -4   7        296.24        283.94         6.27 o                         
  -3  -4   7        287.00        288.10         6.48 o                         
  -2  -4   7        739.90        808.83        16.38 o                         
  -1  -4   7        346.80        384.11         8.02 o                         
   0  -4   7          0.86         -0.12         0.97 o                         
   1  -4   7         61.74         64.00         3.22 o                         
   2  -4   7        113.48        111.20         3.71 o                         
   3  -4   7        455.75        456.59         9.48 o                         
   4  -4   7         81.91         88.00         3.99 o                         
   5  -4   7         92.25         87.74         4.95 o                         
   6  -4   7         16.23         16.02         2.30 o                         
   7  -4   7         76.16         67.17         4.01 o                         
  -9  -3   7          8.83          3.30         4.43 o                         
  -8  -3   7         46.97         51.12         3.03 o                         
  -7  -3   7         55.16         48.48         2.72 o                         
  -6  -3   7         71.27         66.04         3.54 o                         
  -5  -3   7          1.58          2.20         1.30 o                         
  -4  -3   7         45.69         40.87         2.25 o                         
  -3  -3   7          2.14          3.22         1.20 o                         
  -2  -3   7         90.85         92.53         2.74 o                         
  -1  -3   7        154.88        169.88         4.95 o                         
   0  -3   7          3.27          0.73         1.03 o                         
   1  -3   7       2001.08       2110.99        38.74 o                         
   2  -3   7        325.66        327.45         8.34 o                         
   3  -3   7         59.50         63.77         3.02 o                         
   4  -3   7        392.28        389.52         8.57 o                         
   5  -3   7        519.90        499.99         9.41 o                         
   6  -3   7        146.95        151.10         5.09 o                         
   7  -3   7        336.98        336.25         8.32 o                         
   8  -3   7         10.69          4.80         2.72 o                         
  -9  -2   7         10.35         10.85         3.44 o                         
  -8  -2   7         53.80         51.87         2.59 o                         
  -7  -2   7          2.50          2.07         0.84 o                         
  -6  -2   7        149.22        152.21         4.71 o                         
  -5  -2   7        292.42        289.18         5.99 o                         
  -4  -2   7        138.96        138.47         3.88 o                         
  -3  -2   7        734.77        721.96        13.69 o                         
  -2  -2   7         23.52         20.88         1.91 o                         
  -1  -2   7          0.34          6.83         1.18 o                         
   0  -2   7         42.89         32.77         2.70 o                         
   1  -2   7         30.12         18.95         2.07 o                         
   2  -2   7         53.98         53.75         4.08 o                         
   3  -2   7       1057.01       1064.69        19.45 o                         
   4  -2   7          5.77          5.87         1.42 o                         
   5  -2   7         16.53         15.06         1.78 o                         
   6  -2   7         13.55         17.15         1.89 o                         
   7  -2   7         78.36         87.24         3.69 o                         
   8  -2   7         25.00         29.31         2.77 o                         
   9  -2   7          1.89         -0.35         2.06 o                         
  -9  -1   7         12.93         13.88         2.30 o                         
  -8  -1   7        155.08        153.58         4.57 o                         
  -7  -1   7        259.11        260.47         5.74 o                         
  -6  -1   7          5.86          5.44         1.09 o                         
  -5  -1   7        199.37        195.77         4.03 o                         
  -4  -1   7          3.00          3.31         0.87 o                         
  -3  -1   7        314.78        311.65         5.81 o                         
  -2  -1   7        888.03        973.18        16.20 o                         
  -1  -1   7        533.89        551.50        11.17 o                         
   0  -1   7       2645.73       2638.28        43.34 o                         
   1  -1   7         35.70         42.56         2.04 o                         
   2  -1   7         35.51         36.76         1.64 o                         
   3  -1   7         26.52         24.39         2.03 o                         
   4  -1   7        202.08        187.17         4.08 o                         
   5  -1   7          7.46          6.45         1.49 o                         
   6  -1   7         50.62         52.47         3.55 o                         
   7  -1   7         11.02          6.50         1.51 o                         
   8  -1   7          0.25         -0.37         1.33 o                         
   9  -1   7         30.46         32.69         3.64 o                         
  -9   0   7        222.68        224.12         7.02 o                         
  -8   0   7         12.85          7.97         1.62 o                         
  -7   0   7         50.19         54.12         3.81 o                         
  -6   0   7        145.25        140.77         3.83 o                         
  -5   0   7         15.99         15.66         1.44 o                         
  -4   0   7        692.23        715.64        11.86 o                         
  -3   0   7         52.68         64.71         2.08 o                         
  -2   0   7         11.12         13.76         1.22 o                         
  -1   0   7        233.09        295.49         5.83 o                         
   0   0   7        937.62        980.32        20.34 o                         
   1   0   7         22.93         39.60         2.40 o                         
   2   0   7        535.86        589.15        11.33 o                         
   3   0   7         37.34         41.93         2.21 o                         
   4   0   7        295.09        312.24         5.43 o                         
   5   0   7        246.81        257.67         5.94 o                         
   6   0   7         14.69         20.60         1.82 o                         
   7   0   7         31.55         26.36         2.13 o                         
   8   0   7         25.68         28.30         2.29 o                         
   9   0   7         35.34         28.91         2.30 o                         
  10   0   7         39.56         34.33         2.98 o                         
  -8   1   7         41.22         41.76         2.77 o                         
  -7   1   7          8.18          7.84         1.35 o                         
  -6   1   7         90.81         75.48         2.91 o                         
  -5   1   7         18.09         17.18         1.37 o                         
  -4   1   7       1652.44       1640.94        21.19 o                         
  -3   1   7         11.16         12.16         1.25 o                         
  -2   1   7        393.33        405.48         7.06 o                         
  -1   1   7          1.50          3.87         0.72 o                         
   0   1   7        320.62        342.96         6.44 o                         
   1   1   7       2590.14       2405.64        42.94 o                         
   2   1   7        656.75        725.58        13.64 o                         
   3   1   7       1746.16       1892.57        29.75 o                         
   4   1   7        321.24        282.63         5.97 o                         
   5   1   7       1026.24       1120.30        17.01 o                         
   6   1   7        599.82        624.68        10.32 o                         
   7   1   7        947.49        929.27        13.78 o                         
   8   1   7         73.26         84.54         3.45 o                         
   9   1   7         14.85         11.47         1.60 o                         
  10   1   7         34.44         32.09         3.01 o                         
  -8   2   7        183.90        205.62         8.05 o                         
  -7   2   7         23.23         23.31         1.97 o                         
  -6   2   7        228.45        234.75         5.01 o                         
  -5   2   7        634.85        616.79         9.49 o                         
  -4   2   7        141.15        119.39         3.35 o                         
  -3   2   7        281.67        279.20         5.22 o                         
  -2   2   7         33.77         41.40         2.06 o                         
  -1   2   7        196.21        156.47         5.29 o                         
   0   2   7        700.59        699.69        14.53 o                         
   1   2   7        765.72        854.37        16.80 o                         
   2   2   7        628.77        565.42        10.38 o                         
   3   2   7         21.79         28.39         1.74 o                         
   4   2   7        370.25        387.37         7.57 o                         
   5   2   7        234.41        245.86         5.81 o                         
   6   2   7         28.86         31.75         2.11 o                         
   7   2   7          1.13          0.87         1.03 o                         
   8   2   7         43.27         57.48         2.58 o                         
   9   2   7        201.39        205.02         5.39 o                         
  10   2   7         73.04         77.49         3.68 o                         
  11   2   7         37.50         33.79         3.20 o                         
  -8   3   7          2.24          7.30         2.36 o                         
  -7   3   7          4.25          4.44         1.96 o                         
  -6   3   7         11.55         13.76         1.30 o                         
  -5   3   7        129.65        139.42         3.28 o                         
  -4   3   7          1.93          2.85         1.14 o                         
  -3   3   7         25.54         31.32         1.85 o                         
  -2   3   7        102.01         95.61         2.84 o                         
  -1   3   7        153.01        145.09         3.60 o                         
   0   3   7        557.54        525.44        10.10 o                         
   1   3   7       1275.57       1241.87        21.28 o                         
   2   3   7        786.35        804.83        14.43 o                         
   3   3   7        340.38        344.14         6.54 o                         
   4   3   7        628.45        613.46        10.19 o                         
   5   3   7        289.61        275.78         6.90 o                         
   6   3   7        594.15        578.56         9.85 o                         
   7   3   7       1304.51       1261.96        17.54 o                         
   8   3   7        870.47        842.36        14.26 o                         
   9   3   7        129.71        128.61         4.47 o                         
  10   3   7          0.55          0.10         1.51 o                         
  11   3   7         33.58         28.44         3.67 o                         
  -7   4   7          7.65          4.30         1.26 o                         
  -6   4   7          3.36          4.57         1.31 o                         
  -5   4   7         16.74         13.87         1.55 o                         
  -4   4   7          3.03          3.43         0.90 o                         
  -3   4   7        602.03        581.83         9.21 o                         
  -2   4   7         53.96         53.31         1.90 o                         
  -1   4   7         44.08         47.60         1.82 o                         
   0   4   7         22.76         20.14         1.36 o                         
   1   4   7          1.90          4.31         0.67 o                         
   2   4   7         12.87          9.97         0.96 o                         
   3   4   7         24.21         25.92         1.82 o                         
   4   4   7       1256.50       1290.54        22.46 o                         
   5   4   7        581.15        592.39        10.26 o                         
   6   4   7         64.77         82.03         2.96 o                         
   7   4   7        968.80        924.20        15.03 o                         
   8   4   7         13.90         11.10         1.66 o                         
   9   4   7          6.93          7.59         1.74 o                         
  10   4   7          3.07          2.49         1.67 o                         
  11   4   7         42.93         40.63         3.68 o                         
  -6   5   7         14.37         13.96         2.02 o                         
  -5   5   7         35.57         37.81         2.18 o                         
  -4   5   7          4.91          3.89         1.23 o                         
  -3   5   7          0.02         -0.52         0.85 o                         
  -2   5   7       1005.40        993.04        14.75 o                         
  -1   5   7        328.19        312.05         6.00 o                         
   0   5   7          3.86          9.06         1.24 o                         
   1   5   7          5.05          6.33         1.22 o                         
   2   5   7          3.93          3.81         1.09 o                         
   3   5   7        769.13        743.56        14.87 o                         
   4   5   7        273.60        268.25         5.32 o                         
   5   5   7       1528.97       1523.65        24.63 o                         
   6   5   7        193.36        192.71         4.62 o                         
   7   5   7         47.91         52.19         2.94 o                         
   8   5   7         23.29         24.16         2.16 o                         
   9   5   7         27.79         29.91         2.74 o                         
  10   5   7         14.85         13.01         2.03 o                         
  11   5   7         23.04         20.73         2.47 o                         
  -6   6   7         30.85         22.30         2.51 o                         
  -5   6   7          4.85          2.91         2.32 o                         
  -4   6   7         70.90         65.60         3.50 o                         
  -3   6   7         49.72         53.87         3.04 o                         
  -2   6   7          1.91          0.50         1.11 o                         
  -1   6   7         29.82         24.53         1.71 o                         
   0   6   7         25.48         24.45         1.61 o                         
   1   6   7          7.86          9.28         1.40 o                         
   2   6   7        275.32        239.22         5.41 o                         
   3   6   7          3.89          7.44         1.36 o                         
   4   6   7         55.18         46.73         2.40 o                         
   5   6   7        193.81        212.88         6.02 o                         
   6   6   7        320.72        294.03         6.17 o                         
   7   6   7        425.82        411.82        10.65 o                         
   8   6   7         42.70         41.20         2.81 o                         
   9   6   7         68.29         73.68         3.39 o                         
  10   6   7         17.66         19.80         2.02 o                         
  11   6   7         29.81         28.73         2.94 o                         
  -5   7   7         64.61         60.53         4.15 o                         
  -4   7   7        561.33        544.52        10.85 o                         
  -3   7   7        306.12        313.59         7.49 o                         
  -2   7   7        128.97        128.47         4.75 o                         
  -1   7   7        394.91        417.58         8.04 o                         
   0   7   7         36.96         45.39         2.42 o                         
   1   7   7        194.69        224.80         5.31 o                         
   2   7   7        602.02        609.40        12.33 o                         
   3   7   7         73.20         70.27         3.37 o                         
   4   7   7         51.35         55.16         3.58 o                         
   5   7   7         52.99         58.74         3.10 o                         
   6   7   7        112.35        106.37         3.11 o                         
   7   7   7         35.57         36.20         2.93 o                         
   8   7   7         32.40         28.30         2.53 o                         
   9   7   7         49.73         52.73         3.61 o                         
  10   7   7          3.58          5.54         1.86 o                         
  11   7   7         61.73         68.10         6.73 o                         
  -4   8   7         18.21         15.85         2.92 o                         
  -3   8   7        134.04        159.26         5.25 o                         
  -2   8   7         21.84         27.76         2.68 o                         
  -1   8   7          0.15          1.00         1.43 o                         
   0   8   7        242.02        288.33         7.58 o                         
   1   8   7         72.02         58.53         2.92 o                         
   2   8   7         12.11          9.33         2.00 o                         
   3   8   7         44.89         34.79         2.55 o                         
   4   8   7         63.77         64.38         3.25 o                         
   5   8   7        578.66        547.05        11.21 o                         
   6   8   7         37.76         38.97         2.60 o                         
   7   8   7        695.74        724.02        14.79 o                         
   8   8   7         17.90         22.61         2.61 o                         
   9   8   7        481.45        485.73        11.06 o                         
  10   8   7        165.96        168.88         5.84 o                         
  11   8   7         58.20         54.19         4.76 o                         
  -3   9   7         25.66         22.67         4.21 o                         
  -2   9   7         28.41         32.52         3.24 o                         
  -1   9   7          6.49          6.93         1.77 o                         
   0   9   7        234.90        233.27         6.89 o                         
   1   9   7         48.97         35.92         2.87 o                         
   2   9   7         94.66        108.60         4.51 o                         
   3   9   7        160.12        130.69         5.32 o                         
   4   9   7         47.22         50.14         3.18 o                         
   5   9   7          9.29          8.21         1.40 o                         
   6   9   7        251.87        222.91         5.72 o                         
   7   9   7          2.55          0.40         0.60 o                         
   8   9   7          9.57          7.50         1.94 o                         
   9   9   7        107.50         98.32         3.98 o                         
  10   9   7          2.20          4.50         1.92 o                         
  -1  10   7          2.94          2.63         2.25 o                         
   0  10   7         14.51         12.05         1.66 o                         
   1  10   7          5.91          9.95         1.61 o                         
   2  10   7          4.80          5.42         1.92 o                         
   3  10   7          1.03         -1.06         2.08 o                         
   4  10   7          4.28          7.72         2.42 o                         
   5  10   7         23.01         16.23         2.65 o                         
   6  10   7         32.18         31.27         3.11 o                         
   7  10   7         13.59         11.37         1.95 o                         
   8  10   7         29.26         28.33         2.69 o                         
   9  10   7          3.75          4.11         2.39 o                         
  10  10   7         33.04         36.02         3.35 o                         
   0  11   7         11.20          5.98         4.79 o                         
   1  11   7          4.78          2.32         1.79 o                         
   2  11   7         12.31         13.93         2.08 o                         
   3  11   7         51.93         53.30         3.54 o                         
   4  11   7        306.75        287.73         9.80 o                         
   5  11   7         73.25         60.54         4.31 o                         
   6  11   7        260.33        263.31         7.70 o                         
   7  11   7        126.52        120.39         5.39 o                         
   8  11   7         79.73         78.84         4.93 o                         
   9  11   7         30.14         38.96         3.76 o                         
   3  12   7         39.01         40.47         3.58 o                         
   4  12   7         11.80         10.04         2.61 o                         
   5  12   7         12.16         15.29         2.86 o                         
   6  12   7         62.01         55.71         3.96 o                         
   7  12   7         10.32          4.42         2.34 o                         
  -5  -9   8          7.26          5.62         3.47 o                         
  -4  -9   8         11.21          7.54         1.88 o                         
  -3  -9   8         50.78         52.63         7.53 o                         
  -2  -9   8          0.07         -3.23         3.54 o                         
  -1  -9   8          1.12         -2.58         2.58 o                         
  -7  -8   8         36.13         24.25         2.95 o                         
  -6  -8   8         40.02         32.90         2.97 o                         
  -5  -8   8        170.51        156.31         5.93 o                         
  -4  -8   8         54.73         58.82         3.40 o                         
  -3  -8   8        131.84        128.37        10.30 o                         
  -2  -8   8        291.71        289.92        14.00 o                         
  -1  -8   8         65.93         58.30         3.89 o                         
   0  -8   8         90.51         83.86         5.47 o                         
   1  -8   8        119.82        136.45        13.51 o                         
   2  -8   8         21.53         21.32         5.61 o                         
  -8  -7   8        106.99         95.11         5.40 o                         
  -7  -7   8         29.15         26.72         2.78 o                         
  -6  -7   8        323.95        344.27         9.95 o                         
  -5  -7   8         13.18         12.18         2.06 o                         
  -4  -7   8        166.48        165.21         8.59 o                         
  -3  -7   8        126.65        114.64         5.11 o                         
  -2  -7   8          0.33         -1.31         1.64 o                         
  -1  -7   8        366.89        358.43         9.87 o                         
   0  -7   8         79.96         91.33         4.71 o                         
   1  -7   8         45.79         45.15         3.37 o                         
   2  -7   8        473.74        476.31        10.08 o                         
   3  -7   8          2.53          6.82         2.42 o                         
  -8  -6   8         64.67         67.44         5.49 o                         
  -7  -6   8          0.70          1.23         1.87 o                         
  -6  -6   8          9.02         10.07         1.88 o                         
  -5  -6   8        147.73        150.62         5.11 o                         
  -4  -6   8         50.61         48.30         3.14 o                         
  -3  -6   8         14.88          9.62         1.53 o                         
  -2  -6   8         84.27         91.65         4.20 o                         
  -1  -6   8          8.56          5.35         1.50 o                         
   0  -6   8        341.16        343.24         9.36 o                         
   1  -6   8         55.64         54.49         3.36 o                         
   2  -6   8         83.36         86.18         4.07 o                         
   3  -6   8        123.87        124.41         4.76 o                         
   4  -6   8         76.90         85.06         6.28 o                         
   5  -6   8         67.37         60.71         4.24 o                         
  -8  -5   8         30.65         30.63         3.06 o                         
  -7  -5   8          1.04          2.01         1.88 o                         
  -6  -5   8         75.41         70.17         3.53 o                         
  -5  -5   8         98.96        105.47         4.27 o                         
  -4  -5   8         42.65         50.40         3.62 o                         
  -3  -5   8        105.96        102.31         3.95 o                         
  -2  -5   8         66.05         57.24         4.96 o                         
  -1  -5   8         53.09         50.99         3.23 o                         
   0  -5   8         41.01         42.98         2.38 o                         
   1  -5   8        133.14        129.76         3.76 o                         
   2  -5   8         41.29         46.11         2.84 o                         
   3  -5   8        106.49        105.27         3.98 o                         
   4  -5   8        131.24        134.57         5.88 o                         
   5  -5   8          1.70          0.01         1.47 o                         
   6  -5   8          0.12         -1.80         1.80 o                         
  -9  -4   8          4.00         -2.02         2.02 o                         
  -8  -4   8        125.24        115.29         4.36 o                         
  -7  -4   8          0.79          1.48         1.49 o                         
  -6  -4   8         52.05         45.46         2.89 o                         
  -5  -4   8        110.60        113.16         3.77 o                         
  -4  -4   8         40.86         52.12         3.05 o                         
  -3  -4   8        397.35        411.21        10.31 o                         
  -2  -4   8          6.80          4.70         1.23 o                         
  -1  -4   8        469.12        495.36        11.12 o                         
   0  -4   8          0.83          1.01         1.20 o                         
   1  -4   8        167.75        156.51         4.92 o                         
   2  -4   8        358.74        354.79         8.03 o                         
   3  -4   8          7.31          5.85         0.91 o                         
   4  -4   8        286.47        300.92         7.79 o                         
   5  -4   8        713.22        692.62        14.42 o                         
   6  -4   8         68.76         68.92         4.26 o                         
   7  -4   8          3.51          1.32         2.24 o                         
  -9  -3   8        123.19        111.19        11.23 o                         
  -8  -3   8        196.92        186.34         6.22 o                         
  -7  -3   8        235.14        255.23         6.23 o                         
  -6  -3   8        129.13        139.03         5.21 o                         
  -5  -3   8       2620.81       2503.50        38.21 o                         
  -4  -3   8         26.39         23.12         2.05 o                         
  -3  -3   8        124.99        115.57         4.53 o                         
  -2  -3   8        683.84        694.11        13.02 o                         
  -1  -3   8         68.97         66.36         3.21 o                         
   0  -3   8        418.55        446.92        11.29 o                         
   1  -3   8        444.57        457.07        10.61 o                         
   2  -3   8         35.93         31.10         2.68 o                         
   3  -3   8       1416.75       1428.32        23.90 o                         
   4  -3   8          0.04         -0.97         1.04 o                         
   5  -3   8         87.90         86.97         2.97 o                         
   6  -3   8         25.38         30.60         2.73 o                         
   7  -3   8        316.49        307.25         8.73 o                         
   8  -3   8        562.81        590.46        16.18 o                         
  -9  -2   8        111.33        117.44         6.69 o                         
  -8  -2   8          7.03          5.69         1.87 o                         
  -7  -2   8         44.74         42.13         2.76 o                         
  -6  -2   8          0.16         -1.08         1.08 o                         
  -5  -2   8        112.79        118.59         3.88 o                         
  -4  -2   8        275.19        280.69         5.68 o                         
  -3  -2   8        782.46        756.69        15.71 o                         
  -2  -2   8         73.24         64.39         2.86 o                         
  -1  -2   8       1098.10       1115.16        19.69 o                         
   0  -2   8        214.25        226.25         6.45 o                         
   1  -2   8        345.08        327.69         8.71 o                         
   2  -2   8        274.39        290.30         7.58 o                         
   3  -2   8         93.44         91.49         3.64 o                         
   4  -2   8        232.48        219.22         5.28 o                         
   5  -2   8        223.70        233.48         6.24 o                         
   6  -2   8         56.31         57.06         3.10 o                         
   7  -2   8         19.64         17.17         2.01 o                         
   8  -2   8        222.99        214.64         7.84 o                         
  -9  -1   8         12.97          9.33         2.63 o                         
  -8  -1   8          8.85          4.35         1.68 o                         
  -7  -1   8        246.64        253.49         5.42 o                         
  -6  -1   8        204.66        199.22         4.25 o                         
  -5  -1   8          0.01         -0.35         0.78 o                         
  -4  -1   8        167.26        176.91         3.91 o                         
  -3  -1   8         11.75         12.96         1.22 o                         
  -2  -1   8          9.79          8.82         1.52 o                         
  -1  -1   8         11.16         10.67         1.17 o                         
   0  -1   8         14.18         20.99         1.66 o                         
   1  -1   8          2.24          3.51         0.81 o                         
   2  -1   8        909.02        925.76        14.69 o                         
   3  -1   8          9.35         10.73         1.32 o                         
   4  -1   8          0.79         -0.83         0.83 o                         
   5  -1   8        237.92        242.38         7.42 o                         
   6  -1   8         22.40         28.53         2.40 o                         
   7  -1   8         60.74         68.50         3.74 o                         
   8  -1   8         24.53         27.99         2.40 o                         
   9  -1   8         15.47         10.20         2.14 o                         
  -8   0   8          1.63          2.02         1.87 o                         
  -7   0   8         41.61         50.14         3.14 o                         
  -6   0   8        437.49        426.16         7.41 o                         
  -5   0   8        150.34        154.04         3.69 o                         
  -4   0   8         82.63         86.31         3.01 o                         
  -3   0   8          2.42          1.68         0.78 o                         
  -2   0   8         48.73         64.90         3.07 o                         
  -1   0   8        374.73        366.24         6.98 o                         
   0   0   8         11.69         14.82         1.79 o                         
   1   0   8        180.24        199.90         4.95 o                         
   2   0   8        911.62        961.32        20.68 o                         
   3   0   8         97.32        100.32         3.61 o                         
   4   0   8       1292.72       1323.97        19.36 o                         
   5   0   8        178.27        208.32         5.31 o                         
   6   0   8        722.22        717.23        11.81 o                         
   7   0   8        397.24        430.61         8.41 o                         
   8   0   8         92.85        101.17         3.95 o                         
   9   0   8         82.23         71.63         3.48 o                         
  10   0   8          1.87          2.91         1.94 o                         
  -8   1   8          6.36          6.90         1.57 o                         
  -7   1   8         16.73         15.00         1.58 o                         
  -6   1   8          0.86          2.22         1.23 o                         
  -5   1   8         15.98         24.93         1.96 o                         
  -4   1   8         40.54         32.68         2.21 o                         
  -3   1   8        353.97        380.12         7.11 o                         
  -2   1   8       1875.67       1956.07        29.27 o                         
  -1   1   8        114.77        130.14         3.31 o                         
   0   1   8       1936.53       1975.11        44.21 o                         
   1   1   8         64.41         79.14         3.01 o                         
   2   1   8        658.42        639.72        12.03 o                         
   3   1   8       2368.22       2436.91        43.26 o                         
   4   1   8          1.72          1.84         0.88 o                         
   5   1   8        110.39        104.41         3.38 o                         
   6   1   8       1558.91       1540.72        22.03 o                         
   7   1   8          3.43         -0.78         1.00 o                         
   8   1   8        143.97        151.55         4.94 o                         
   9   1   8          6.03          9.76         1.61 o                         
  10   1   8        125.39        125.42         5.33 o                         
  -8   2   8         79.53         95.85         6.82 o                         
  -7   2   8        323.55        319.17         8.56 o                         
  -6   2   8        135.50        140.71         4.17 o                         
  -5   2   8         95.86         85.63         3.47 o                         
  -4   2   8        695.06        720.39        11.64 o                         
  -3   2   8        147.94        150.51         3.93 o                         
  -2   2   8         97.32         89.47         2.70 o                         
  -1   2   8        763.68        722.22        13.76 o                         
   0   2   8         74.74         69.71         2.60 o                         
   1   2   8        124.50         98.44         3.17 o                         
   2   2   8        493.37        445.07         8.64 o                         
   3   2   8          2.32          0.33         0.82 o                         
   4   2   8        365.97        355.99         7.03 o                         
   5   2   8          0.10          0.14         1.03 o                         
   6   2   8         12.44         12.57         1.56 o                         
   7   2   8          1.58          0.82         1.07 o                         
   8   2   8         15.23         13.99         1.62 o                         
   9   2   8        141.87        146.10         4.20 o                         
  10   2   8          7.62          7.99         1.81 o                         
  -7   3   8        171.41        188.40         6.75 o                         
  -6   3   8          3.64          2.61         1.53 o                         
  -5   3   8         29.64         34.09         2.62 o                         
  -4   3   8        149.17        138.17         3.90 o                         
  -3   3   8        515.55        502.66         9.74 o                         
  -2   3   8        189.91        185.05         5.25 o                         
  -1   3   8         52.76         55.98         2.72 o                         
   0   3   8        779.19        804.15        13.74 o                         
   1   3   8        595.73        606.92        12.10 o                         
   2   3   8       1260.81       1316.70        21.06 o                         
   3   3   8        355.26        340.51         6.79 o                         
   4   3   8        106.92        116.11         3.00 o                         
   5   3   8        345.23        331.81         6.03 o                         
   6   3   8        594.07        584.46        10.44 o                         
   7   3   8        155.52        145.24         3.58 o                         
   8   3   8        209.32        224.34         5.53 o                         
   9   3   8        242.89        240.65         6.09 o                         
  10   3   8         46.30         45.04         3.05 o                         
  11   3   8         28.02         24.65         3.58 o                         
  -7   4   8          6.10          7.00         4.15 o                         
  -6   4   8          2.85          1.76         2.20 o                         
  -5   4   8          4.63          3.40         1.62 o                         
  -4   4   8         19.72         23.88         1.94 o                         
  -3   4   8        328.99        318.00         5.81 o                         
  -2   4   8        150.86        145.96         4.43 o                         
  -1   4   8         97.59         96.27         2.92 o                         
   0   4   8         10.37         13.67         1.19 o                         
   1   4   8        625.76        622.94        12.51 o                         
   2   4   8         16.97         22.10         1.73 o                         
   3   4   8        125.48        134.00         4.00 o                         
   4   4   8        377.01        366.67         7.95 o                         
   5   4   8         75.68         82.75         2.76 o                         
   6   4   8          1.21          1.69         1.01 o                         
   7   4   8         48.85         41.79         2.27 o                         
   8   4   8         25.44         28.47         1.90 o                         
   9   4   8        373.60        380.86         9.11 o                         
  10   4   8         10.47         12.19         1.98 o                         
  11   4   8         11.59         13.10         5.36 o                         
  -6   5   8         72.73         75.68         7.19 o                         
  -5   5   8         40.40         41.80         3.52 o                         
  -4   5   8          0.40          1.42         1.74 o                         
  -3   5   8         61.95         58.37         2.11 o                         
  -2   5   8         15.65         16.32         1.43 o                         
  -1   5   8       1329.76       1301.09        20.54 o                         
   0   5   8        369.54        382.26         7.15 o                         
   1   5   8        129.36        117.10         3.63 o                         
   2   5   8         39.03         41.64         2.07 o                         
   3   5   8        401.40        430.65         9.25 o                         
   4   5   8       1439.84       1406.59        23.83 o                         
   5   5   8        115.82        107.67         3.58 o                         
   6   5   8        308.07        316.54         6.70 o                         
   7   5   8       1327.17       1338.26        21.32 o                         
   8   5   8         10.89         10.31         1.62 o                         
   9   5   8        139.38        136.75         4.89 o                         
  10   5   8         67.73         67.67         4.25 o                         
  11   5   8        203.92        205.57         7.23 o                         
  -5   6   8        144.46        142.27         6.52 o                         
  -4   6   8         18.98         21.45         2.62 o                         
  -3   6   8         22.56         22.88         2.02 o                         
  -2   6   8         67.65         73.28         2.69 o                         
  -1   6   8        128.33        144.76         3.70 o                         
   0   6   8       1204.64       1160.62        21.24 o                         
   1   6   8        197.89        185.58         5.53 o                         
   2   6   8        152.29        158.51         4.09 o                         
   3   6   8        908.19        899.96        16.53 o                         
   4   6   8       1261.45       1214.83        21.72 o                         
   5   6   8        226.87        224.25         6.11 o                         
   6   6   8         63.31         61.65         2.56 o                         
   7   6   8          8.49          8.15         1.06 o                         
   8   6   8        490.98        482.15        10.36 o                         
   9   6   8        136.14        142.06         4.59 o                         
  10   6   8         19.31         21.67         2.12 o                         
  11   6   8          0.04          0.74         1.62 o                         
  -4   7   8          3.20          1.75         2.02 o                         
  -3   7   8         59.87         64.78         3.45 o                         
  -2   7   8        280.59        290.62         7.45 o                         
  -1   7   8          3.86          4.67         1.11 o                         
   0   7   8          3.24          1.78         0.99 o                         
   1   7   8        260.22        243.27         6.15 o                         
   2   7   8         64.76         54.04         2.34 o                         
   3   7   8        342.86        340.05         7.27 o                         
   4   7   8        419.74        429.57         8.76 o                         
   5   7   8        197.78        195.52         4.67 o                         
   6   7   8        348.62        329.69         6.70 o                         
   7   7   8       1079.02       1104.06        25.19 o                         
   8   7   8         26.31         22.45         2.51 o                         
   9   7   8         28.76         27.29         2.45 o                         
  10   7   8         31.73         31.69         2.84 o                         
  11   7   8         38.86         39.07         3.17 o                         
  -4   8   8         48.70         40.05         4.65 o                         
  -3   8   8         80.02         83.77         7.21 o                         
  -2   8   8         16.44         16.78         1.99 o                         
  -1   8   8        574.83        598.60        13.37 o                         
   0   8   8          1.27          3.51         1.27 o                         
   1   8   8         83.63         96.88         3.58 o                         
   2   8   8          0.24          2.63         1.24 o                         
   3   8   8          2.92         -0.37         1.59 o                         
   4   8   8          1.83          4.04         1.37 o                         
   5   8   8        802.21        775.09        15.09 o                         
   6   8   8        156.46        142.12         4.66 o                         
   7   8   8          2.28          2.87         0.81 o                         
   8   8   8        401.16        424.26        13.98 o                         
   9   8   8         81.25         86.19         4.33 o                         
  10   8   8         47.62         46.38         3.34 o                         
  11   8   8          1.85          4.13         2.28 o                         
  -2   9   8         63.81         71.84         4.41 o                         
  -1   9   8         62.20         58.05         4.30 o                         
   0   9   8          1.39          1.13         1.34 o                         
   1   9   8         90.94         76.94         4.06 o                         
   2   9   8        100.77         95.11         4.54 o                         
   3   9   8        164.94        166.41         5.47 o                         
   4   9   8         57.97         51.91         3.20 o                         
   5   9   8        160.52        154.13         6.66 o                         
   6   9   8          1.81          0.22         1.15 o                         
   7   9   8          0.87          0.27         1.06 o                         
   8   9   8         72.25         68.28         3.71 o                         
   9   9   8        145.07        162.32         6.17 o                         
  10   9   8          3.14          0.83         2.15 o                         
  -1  10   8        221.45        224.81         8.74 o                         
   0  10   8        253.54        242.68         7.36 o                         
   1  10   8          1.18         -0.30         1.79 o                         
   2  10   8        104.52        119.17         5.27 o                         
   3  10   8        122.85        141.70         6.11 o                         
   4  10   8         40.40         49.04         4.07 o                         
   5  10   8        176.22        173.64         6.90 o                         
   6  10   8          0.15          1.88         1.69 o                         
   7  10   8        143.90        140.89         4.80 o                         
   8  10   8         38.78         39.78         3.04 o                         
   9  10   8         26.41         29.34         3.09 o                         
  10  10   8          5.13          7.29         3.04 o                         
   1  11   8         33.45         24.02         3.11 o                         
   2  11   8         30.44         37.56         3.70 o                         
   3  11   8          3.60          4.64         3.11 o                         
   4  11   8         96.29        101.41         6.04 o                         
   5  11   8        257.66        267.51         9.38 o                         
   6  11   8        322.80        326.23        10.34 o                         
   7  11   8         20.66         18.98         3.38 o                         
   8  11   8         73.44         73.10         4.56 o                         
   9  11   8        426.45        462.00        12.60 o                         
   3  12   8         48.42         54.86         8.76 o                         
   4  12   8         12.03          6.03         3.49 o                         
   5  12   8        113.62        140.28         9.02 o                         
   6  12   8          0.51          2.73         2.88 o                         
   7  12   8         17.84         14.48         3.40 o                         
  -6  -8   9          0.24         -2.44         2.44 o                         
  -5  -8   9          0.03         -2.81         2.81 o                         
  -4  -8   9          0.44         -5.09         5.09 o                         
  -3  -8   9         43.68         36.26         5.28 o                         
  -2  -8   9         42.14         40.67         4.76 o                         
  -1  -8   9         38.86         45.95         4.61 o                         
   0  -8   9          2.74         -0.76         5.59 o                         
   1  -8   9          5.34          6.86         2.59 o                         
  -7  -7   9        139.37        126.99         5.89 o                         
  -6  -7   9         90.05         96.28         7.28 o                         
  -5  -7   9        238.15        256.66         9.92 o                         
  -4  -7   9        149.44        159.79         7.79 o                         
  -3  -7   9          0.08          2.94         3.09 o                         
  -2  -7   9         85.32         89.33         8.88 o                         
  -1  -7   9          0.34         -1.13         3.33 o                         
   0  -7   9         27.22         24.38         2.64 o                         
   1  -7   9          3.01          4.43         2.26 o                         
   2  -7   9          9.28         10.12         2.11 o                         
   3  -7   9        200.24        208.52         7.56 o                         
  -8  -6   9          2.11         -2.06         2.18 o                         
  -7  -6   9          4.09          4.59         2.03 o                         
  -6  -6   9         26.08         27.75         2.70 o                         
  -5  -6   9        229.80        248.35         8.50 o                         
  -4  -6   9         23.66         22.54         2.97 o                         
  -3  -6   9         39.24         38.58         3.02 o                         
  -2  -6   9          3.29         -0.18         1.47 o                         
  -1  -6   9        176.74        176.07         5.92 o                         
   0  -6   9          2.75          3.63         1.97 o                         
   1  -6   9         49.77         46.82         3.10 o                         
   2  -6   9          0.75          1.97         1.42 o                         
   3  -6   9          0.12          0.60         1.72 o                         
   4  -6   9          0.26          1.46         3.87 o                         
  -8  -5   9         26.47         30.94         3.03 o                         
  -7  -5   9         73.19         73.01         4.58 o                         
  -6  -5   9        305.71        298.65         7.89 o                         
  -5  -5   9         57.08         49.17         3.44 o                         
  -4  -5   9         19.56         15.28         2.49 o                         
  -3  -5   9        255.15        277.54         7.28 o                         
  -2  -5   9        115.99        145.00         6.06 o                         
  -1  -5   9         48.12         69.34         3.78 o                         
   0  -5   9         76.65         91.70         3.67 o                         
   1  -5   9         49.95         49.11         3.14 o                         
   2  -5   9        186.20        185.80         8.43 o                         
   3  -5   9        161.61        155.02         4.85 o                         
   4  -5   9          8.37          9.11         1.74 o                         
   5  -5   9         33.08         25.29         2.98 o                         
   6  -5   9          2.92          7.00         2.85 o                         
  -8  -4   9         44.82         38.20         3.55 o                         
  -7  -4   9        127.40        129.98         4.78 o                         
  -6  -4   9        113.66        129.88         4.85 o                         
  -5  -4   9          0.33          0.47         1.33 o                         
  -4  -4   9          1.10          0.57         1.46 o                         
  -3  -4   9         16.16         11.82         2.37 o                         
  -2  -4   9         16.70         19.13         2.12 o                         
  -1  -4   9         44.94         41.59         2.36 o                         
   0  -4   9          7.78          6.17         1.52 o                         
   1  -4   9         32.96         43.54         3.02 o                         
   2  -4   9        421.86        407.21         9.13 o                         
   3  -4   9          0.36         -1.01         1.07 o                         
   4  -4   9         56.16         56.73         3.52 o                         
   5  -4   9        102.44         98.99         5.26 o                         
   6  -4   9        234.92        244.15         9.45 o                         
   7  -4   9          4.01         10.88         7.46 o                         
  -8  -3   9         28.79         28.24         2.91 o                         
  -7  -3   9          9.83          6.82         1.64 o                         
  -6  -3   9          8.50          9.43         1.87 o                         
  -5  -3   9        108.86        115.95         3.80 o                         
  -4  -3   9          0.58         -1.37         1.60 o                         
  -3  -3   9       2903.59       2819.13        51.24 o                         
  -2  -3   9          8.55          2.57         1.08 o                         
  -1  -3   9        503.58        468.23        12.35 o                         
   0  -3   9        621.49        604.43        14.61 o                         
   1  -3   9         53.10         43.92         4.21 o                         
   2  -3   9       2717.72       2609.75        48.08 o                         
   3  -3   9        903.30        907.68        19.26 o                         
   4  -3   9        212.07        212.28         5.49 o                         
   5  -3   9         28.57         25.85         1.71 o                         
   6  -3   9        125.14        126.17         5.54 o                         
   7  -3   9        294.66        294.99        12.15 o                         
  -8  -2   9        105.59        114.27         5.58 o                         
  -7  -2   9         55.89         62.43         3.41 o                         
  -6  -2   9          0.71         -0.09         1.55 o                         
  -5  -2   9         68.74         74.34         3.30 o                         
  -4  -2   9          5.23          6.03         1.39 o                         
  -3  -2   9        300.53        302.82         6.93 o                         
  -2  -2   9         84.35         90.13         4.90 o                         
  -1  -2   9         38.82         38.34         2.29 o                         
   0  -2   9         94.88        101.56         3.50 o                         
   1  -2   9          2.96          4.16         1.11 o                         
   2  -2   9        311.85        291.78         9.78 o                         
   3  -2   9          8.43          9.30         1.93 o                         
   4  -2   9         12.92          9.93         1.40 o                         
   5  -2   9         33.10         30.56         2.54 o                         
   6  -2   9        174.78        175.10         5.40 o                         
   7  -2   9          7.41          8.44         1.76 o                         
   8  -2   9        135.97        126.85         5.63 o                         
  -8  -1   9          0.59         -0.28         1.20 o                         
  -7  -1   9         17.57         16.93         1.42 o                         
  -6  -1   9          0.02         -0.60         0.93 o                         
  -5  -1   9         10.66         10.74         1.06 o                         
  -4  -1   9         10.57         12.64         1.27 o                         
  -3  -1   9         21.65         17.70         1.51 o                         
  -2  -1   9          0.04          0.55         1.01 o                         
  -1  -1   9        145.47        149.80         3.96 o                         
   0  -1   9       1111.57       1116.58        18.60 o                         
   1  -1   9       1100.38       1110.89        17.29 o                         
   2  -1   9         35.99         41.70         2.03 o                         
   3  -1   9        393.37        379.41         7.88 o                         
   4  -1   9        297.82        297.42         6.74 o                         
   5  -1   9        833.22        822.27        16.40 o                         
   6  -1   9        439.72        428.99         9.08 o                         
   7  -1   9         13.04          9.40         1.71 o                         
   8  -1   9        315.81        326.64         7.50 o                         
   9  -1   9         25.96         24.24         2.96 o                         
  -8   0   9          7.41          8.84         2.23 o                         
  -7   0   9          3.35          4.91         1.27 o                         
  -6   0   9        123.95        114.04         3.47 o                         
  -5   0   9        498.73        503.58         8.69 o                         
  -4   0   9        177.87        168.55         4.41 o                         
  -3   0   9         50.94         53.13         2.01 o                         
  -2   0   9        177.98        180.38         4.72 o                         
  -1   0   9         51.55         64.52         2.61 o                         
   0   0   9        104.89        102.37         3.99 o                         
   1   0   9         64.88         54.62         2.67 o                         
   2   0   9        111.04        129.68         4.02 o                         
   3   0   9         66.52         74.44         3.41 o                         
   4   0   9         25.61         23.96         1.92 o                         
   5   0   9        240.02        249.59         6.36 o                         
   6   0   9         27.35         43.99         3.09 o                         
   7   0   9        184.03        177.84         5.40 o                         
   8   0   9          7.39          4.50         2.00 o                         
   9   0   9         37.72         43.11         3.87 o                         
  -8   1   9        184.94        185.37         7.35 o                         
  -7   1   9         89.95         83.73         3.85 o                         
  -6   1   9         79.38         87.53         3.90 o                         
  -5   1   9         42.05         39.27         2.43 o                         
  -4   1   9        236.94        212.89         4.84 o                         
  -3   1   9        163.73        164.88         4.16 o                         
  -2   1   9        228.88        230.30         5.06 o                         
  -1   1   9        922.23        902.00        16.01 o                         
   0   1   9       1050.21       1066.33        20.08 o                         
   1   1   9          3.72          7.96         1.29 o                         
   2   1   9        475.74        472.37         9.59 o                         
   3   1   9         19.95         10.74         1.51 o                         
   4   1   9        399.43        396.16         8.05 o                         
   5   1   9        437.21        463.54        10.72 o                         
   6   1   9         36.43         35.89         2.35 o                         
   7   1   9         23.23         25.81         2.38 o                         
   8   1   9        199.81        198.84         5.01 o                         
   9   1   9          2.46         -1.24         1.51 o                         
  10   1   9          1.59         -0.53         1.92 o                         
  -7   2   9         20.99         25.82         2.98 o                         
  -6   2   9         13.80         17.51         1.98 o                         
  -5   2   9        387.03        382.75         7.49 o                         
  -4   2   9         69.93         50.37         2.72 o                         
  -3   2   9         10.51          6.67         1.33 o                         
  -2   2   9         10.24         11.53         1.44 o                         
  -1   2   9        226.26        246.82         6.67 o                         
   0   2   9          5.81          3.54         1.05 o                         
   1   2   9          4.40          2.09         1.03 o                         
   2   2   9          1.39          0.59         0.94 o                         
   3   2   9        134.23        153.31         4.15 o                         
   4   2   9        180.13        187.90         4.71 o                         
   5   2   9         79.69         86.34         3.22 o                         
   6   2   9         67.63         65.85         3.57 o                         
   7   2   9        287.22        268.95         6.20 o                         
   8   2   9          2.88          3.44         1.26 o                         
   9   2   9         20.61         19.97         2.09 o                         
  10   2   9         44.11         37.44         2.95 o                         
  -7   3   9          0.00          0.32         2.21 o                         
  -6   3   9          1.86          3.84         1.56 o                         
  -5   3   9          4.73          4.70         1.53 o                         
  -4   3   9        220.24        222.36         5.59 o                         
  -3   3   9         31.50         36.91         2.46 o                         
  -2   3   9          0.06          0.05         0.90 o                         
  -1   3   9         31.65         37.67         2.42 o                         
   0   3   9        104.96         98.56         3.25 o                         
   1   3   9         40.65         30.85         1.81 o                         
   2   3   9        122.56        127.74         3.36 o                         
   3   3   9          8.39          2.81         1.24 o                         
   4   3   9         22.62         28.43         1.72 o                         
   5   3   9         38.12         40.19         1.78 o                         
   6   3   9         99.21         96.02         3.06 o                         
   7   3   9          5.26          6.23         1.34 o                         
   8   3   9          0.23          0.01         1.04 o                         
   9   3   9         12.31         11.05         1.63 o                         
  10   3   9         29.14         28.74         2.21 o                         
  11   3   9          5.88          4.41         2.92 o                         
  -6   4   9          8.00         10.27         1.86 o                         
  -5   4   9         88.98         90.10         4.78 o                         
  -4   4   9          0.80          1.53         1.11 o                         
  -3   4   9         12.31         11.28         1.63 o                         
  -2   4   9        172.83        172.95         4.48 o                         
  -1   4   9        638.49        588.95        11.91 o                         
   0   4   9        162.41        168.69         4.67 o                         
   1   4   9        188.00        213.70         6.08 o                         
   2   4   9        965.24        940.79        16.99 o                         
   3   4   9          0.99          1.10         0.98 o                         
   4   4   9        109.95        114.23         3.64 o                         
   5   4   9        138.16        135.75         3.89 o                         
   6   4   9        343.24        345.20         7.57 o                         
   7   4   9         72.99         73.53         4.10 o                         
   8   4   9         12.61         12.04         1.76 o                         
   9   4   9         37.36         38.93         2.87 o                         
  10   4   9         15.50         13.99         2.07 o                         
  11   4   9          3.98         -1.98         2.22 o                         
  -6   5   9         73.71         85.46         6.14 o                         
  -5   5   9         68.04         67.59         4.86 o                         
  -4   5   9        168.08        165.07         6.26 o                         
  -3   5   9          0.40          0.51         1.17 o                         
  -2   5   9        623.50        625.33        13.47 o                         
  -1   5   9         42.68         49.25         2.64 o                         
   0   5   9        286.12        323.99         6.50 o                         
   1   5   9       2985.43       2904.08        57.82 o                         
   2   5   9         58.82         55.43         2.46 o                         
   3   5   9        283.55        254.71         5.70 o                         
   4   5   9         12.45         14.02         1.77 o                         
   5   5   9         36.59         26.01         2.27 o                         
   6   5   9       3317.53       3282.34        48.33 o                         
   7   5   9        113.47        118.95         4.06 o                         
   8   5   9        203.39        206.06         4.97 o                         
   9   5   9          0.35          1.55         1.18 o                         
  10   5   9         19.62         15.95         1.94 o                         
  11   5   9        562.82        576.08        15.25 o                         
  -5   6   9         14.38         14.68         3.49 o                         
  -4   6   9          4.22          4.96         1.98 o                         
  -3   6   9         54.89         69.59         3.70 o                         
  -2   6   9         78.43         77.27         2.68 o                         
  -1   6   9          2.39          0.62         0.95 o                         
   0   6   9          5.74          8.47         1.34 o                         
   1   6   9        164.78        161.84         4.21 o                         
   2   6   9        310.90        323.30         7.95 o                         
   3   6   9         80.28         87.97         3.33 o                         
   4   6   9        507.92        513.46        12.53 o                         
   5   6   9         39.79         40.63         2.75 o                         
   6   6   9        105.31        102.91         3.67 o                         
   7   6   9         12.66         10.42         1.56 o                         
   8   6   9         78.91         71.62         3.41 o                         
   9   6   9        200.47        212.72         5.68 o                         
  10   6   9         68.52         71.08         3.76 o                         
  11   6   9          0.95          2.65         1.73 o                         
  -4   7   9        118.57        129.50         5.92 o                         
  -3   7   9         22.70         20.80         2.71 o                         
  -2   7   9          1.37          2.70         1.28 o                         
  -1   7   9         25.92         23.12         1.95 o                         
   0   7   9        112.70        119.14         4.00 o                         
   1   7   9         83.54         73.48         3.45 o                         
   2   7   9          1.16          0.84         0.99 o                         
   3   7   9        115.96        108.92         3.72 o                         
   4   7   9        504.59        515.55        10.05 o                         
   5   7   9          8.21          5.12         1.31 o                         
   6   7   9          0.60          0.01         1.69 o                         
   7   7   9          2.87          1.41         0.97 o                         
   8   7   9          0.00          0.45         1.61 o                         
   9   7   9          1.67          0.51         1.49 o                         
  10   7   9          9.51         13.07         2.22 o                         
  11   7   9         10.68          9.82         2.33 o                         
  -3   8   9        152.22        142.04         6.27 o                         
  -2   8   9         37.87         42.41         4.07 o                         
  -1   8   9         22.03         23.40         2.28 o                         
   0   8   9          8.71          4.60         1.90 o                         
   1   8   9         31.88         21.02         2.11 o                         
   2   8   9         53.33         60.07         3.27 o                         
   3   8   9        297.93        259.42         5.94 o                         
   4   8   9         97.11        106.40         3.84 o                         
   5   8   9        244.14        256.07         6.30 o                         
   6   8   9         70.05         65.28         2.77 o                         
   7   8   9        134.58        137.54         6.25 o                         
   8   8   9         53.58         48.78         4.11 o                         
   9   8   9          9.23          8.27         1.87 o                         
  10   8   9         51.79         48.21         3.75 o                         
  11   8   9         44.89         45.37         5.93 o                         
  -2   9   9          4.14          2.46         1.91 o                         
  -1   9   9          3.39          5.30         1.96 o                         
   0   9   9        124.88        126.70         3.82 o                         
   1   9   9         93.10         81.67         3.25 o                         
   2   9   9         63.90         57.09         3.69 o                         
   3   9   9        616.35        586.99        11.92 o                         
   4   9   9        166.59        186.15         5.27 o                         
   5   9   9         71.41         82.23         4.95 o                         
   6   9   9        100.59         92.78         3.82 o                         
   7   9   9         21.31         23.54         1.93 o                         
   8   9   9          4.22          0.35         2.91 o                         
   9   9   9        164.57        149.26         7.07 o                         
  10   9   9          0.08          3.16         2.64 o                         
  -1  10   9         55.52         51.52         4.15 o                         
   0  10   9          0.43         -1.61         1.61 o                         
   1  10   9         14.70         15.29         1.88 o                         
   2  10   9          2.34          3.29         1.73 o                         
   3  10   9         13.12         16.15         2.70 o                         
   4  10   9         12.16         11.58         2.66 o                         
   5  10   9          4.45          6.08         1.74 o                         
   6  10   9         57.73         64.38         3.29 o                         
   7  10   9        252.41        243.71         6.99 o                         
   8  10   9         17.22         18.37         3.09 o                         
   9  10   9         80.12         88.07         6.80 o                         
  10  10   9          4.43          0.48         3.58 o                         
   1  11   9         38.50         41.99         5.77 o                         
   2  11   9         69.19         84.73         6.41 o                         
   3  11   9        240.59        238.49         8.74 o                         
   4  11   9          1.85         -2.10         2.10 o                         
   5  11   9          1.56          0.02         2.13 o                         
   6  11   9          8.31          3.20         2.04 o                         
   7  11   9          4.66          8.21         2.00 o                         
   8  11   9          8.00          6.99         2.15 o                         
   9  11   9          4.87          4.72         3.12 o                         
   4  12   9          6.94          8.50         3.64 o                         
   5  12   9          2.56          5.51         3.14 o                         
   6  12   9         14.77          9.66         4.58 o                         
   7  12   9        229.77        276.56        12.97 o                         
  -4  -8  10        159.73        123.86        11.97 o                         
  -3  -8  10         44.80         40.85         4.07 o                         
  -2  -8  10         60.75         57.74         6.56 o                         
  -1  -8  10        130.52        149.32        24.58 o                         
   0  -8  10        405.81        437.63        21.64 o                         
  -6  -7  10         20.56         21.30         3.27 o                         
  -5  -7  10         51.65         49.84         4.49 o                         
  -4  -7  10          0.37         -1.95         2.40 o                         
  -3  -7  10          3.89          3.05         2.42 o                         
  -2  -7  10         10.96         15.09         2.43 o                         
  -1  -7  10          0.02         -1.79         3.13 o                         
   0  -7  10          2.12          2.86         2.10 o                         
   1  -7  10          5.60          4.33         2.53 o                         
   2  -7  10         37.66         48.34         4.00 o                         
  -7  -6  10        209.84        227.08        10.16 o                         
  -6  -6  10          0.12         -1.79         1.79 o                         
  -5  -6  10          5.12          3.76         2.45 o                         
  -4  -6  10        148.73        145.79        10.50 o                         
  -3  -6  10         79.47         71.52         5.08 o                         
  -2  -6  10          8.85          3.93         2.15 o                         
  -1  -6  10        350.79        353.58         9.46 o                         
   0  -6  10         87.23         91.19         4.45 o                         
   1  -6  10        752.32        748.21        16.16 o                         
   2  -6  10        147.70        138.98         5.17 o                         
   3  -6  10          1.15          2.78         2.07 o                         
   4  -6  10        664.66        636.64        15.39 o                         
  -7  -5  10         64.94         68.36         4.21 o                         
  -6  -5  10        159.09        173.89         7.04 o                         
  -5  -5  10        142.40        136.49         5.46 o                         
  -4  -5  10        130.96        131.46         7.57 o                         
  -3  -5  10        282.58        273.10         9.16 o                         
  -2  -5  10        168.83        182.16         6.95 o                         
  -1  -5  10          0.94          0.21         1.50 o                         
   0  -5  10         77.22         87.49         3.72 o                         
   1  -5  10        195.50        202.75         5.54 o                         
   2  -5  10        191.05        201.22         5.76 o                         
   3  -5  10         12.05         10.70         2.01 o                         
   4  -5  10         59.06         60.51         3.70 o                         
   5  -5  10         48.35         49.99         3.50 o                         
  -8  -4  10         17.63         17.43         2.70 o                         
  -7  -4  10         34.36         35.12         2.89 o                         
  -6  -4  10        214.26        219.18         6.45 o                         
  -5  -4  10        501.66        512.06        10.76 o                         
  -4  -4  10         12.49         21.88         3.15 o                         
  -3  -4  10         15.31         27.09         2.90 o                         
  -2  -4  10         66.89         79.12         3.75 o                         
  -1  -4  10        400.09        399.52         9.74 o                         
   0  -4  10        225.81        219.51         6.47 o                         
   1  -4  10         13.37         16.31         2.11 o                         
   2  -4  10         20.97         19.72         2.21 o                         
   3  -4  10          2.21          1.36         1.33 o                         
   4  -4  10          2.03          0.60         1.05 o                         
   5  -4  10          4.24          1.02         1.55 o                         
   6  -4  10         26.46         24.68         4.80 o                         
  -8  -3  10         11.25         12.65         2.79 o                         
  -7  -3  10          0.27         -1.58         1.58 o                         
  -6  -3  10          1.89          4.15         1.89 o                         
  -5  -3  10         47.63         51.40         3.17 o                         
  -4  -3  10         41.88         42.62         3.00 o                         
  -3  -3  10        167.59        139.59         4.81 o                         
  -2  -3  10         67.10         72.87         2.94 o                         
  -1  -3  10          4.12          4.59         1.52 o                         
   0  -3  10         79.04         74.62         4.84 o                         
   1  -3  10        231.37        232.21         7.10 o                         
   2  -3  10        106.66        117.27         5.02 o                         
   3  -3  10         26.63         28.54         2.93 o                         
   4  -3  10        545.54        526.00        10.58 o                         
   5  -3  10         82.34         77.59         3.93 o                         
   6  -3  10        219.63        217.72         7.19 o                         
   7  -3  10         15.77         12.40         2.49 o                         
  -8  -2  10         63.90         73.50         5.31 o                         
  -7  -2  10         98.72        100.69         4.79 o                         
  -6  -2  10         20.25         15.94         2.25 o                         
  -5  -2  10         66.18         57.65         3.28 o                         
  -4  -2  10         44.58         40.96         2.76 o                         
  -3  -2  10         28.10         27.85         2.52 o                         
  -2  -2  10        274.48        263.97         7.54 o                         
  -1  -2  10         53.78         48.87         3.04 o                         
   0  -2  10        219.78        204.97         5.47 o                         
   1  -2  10        322.95        319.69         7.16 o                         
   2  -2  10        505.97        500.28        13.02 o                         
   3  -2  10        367.23        376.46         8.96 o                         
   4  -2  10         31.76         31.66         4.10 o                         
   5  -2  10         29.55         32.28         1.62 o                         
   6  -2  10         63.69         69.20         4.20 o                         
   7  -2  10         50.77         48.12         3.17 o                         
   8  -2  10          0.91         -1.62         1.62 o                         
  -8  -1  10         59.59         59.35         4.88 o                         
  -7  -1  10        615.91        617.67        12.47 o                         
  -6  -1  10        176.74        180.90         4.05 o                         
  -5  -1  10        245.07        236.00         4.80 o                         
  -4  -1  10        175.54        184.99         4.49 o                         
  -3  -1  10        403.32        419.95         9.50 o                         
  -2  -1  10        269.87        256.35         6.41 o                         
  -1  -1  10        426.34        415.93         8.60 o                         
   0  -1  10        105.85         98.03         3.35 o                         
   1  -1  10        828.66        818.93        14.39 o                         
   2  -1  10       2270.18       2236.47        35.50 o                         
   3  -1  10        259.01        266.15         6.42 o                         
   4  -1  10          1.89          0.40         1.17 o                         
   5  -1  10        128.82        122.29         4.91 o                         
   6  -1  10        326.90        319.72         8.31 o                         
   7  -1  10        639.34        648.84        15.02 o                         
   8  -1  10        230.66        223.92         7.81 o                         
   9  -1  10         41.24         26.97         5.52 o                         
  -8   0  10         19.38         10.07         2.05 o                         
  -7   0  10         95.73        101.34         5.33 o                         
  -6   0  10         11.25         14.83         1.73 o                         
  -5   0  10          9.99          5.38         1.25 o                         
  -4   0  10         50.44         45.76         2.45 o                         
  -3   0  10        348.49        338.67         6.05 o                         
  -2   0  10        194.22        203.03         8.10 o                         
  -1   0  10       1487.13       1459.20        25.39 o                         
   0   0  10        802.05        858.16        15.79 o                         
   1   0  10        239.42        238.48         5.93 o                         
   2   0  10       1859.59       1891.18        32.41 o                         
   3   0  10        913.54        911.34        18.35 o                         
   4   0  10        738.66        708.32        13.88 o                         
   5   0  10        507.31        493.67        10.00 o                         
   6   0  10        657.48        619.91        13.00 o                         
   7   0  10          0.03          2.10         1.53 o                         
   8   0  10         19.56         25.70         2.36 o                         
   9   0  10         11.31         11.84         2.35 o                         
  -7   1  10        448.60        436.11        10.10 o                         
  -6   1  10         42.87         40.03         2.67 o                         
  -5   1  10        290.92        264.22         5.73 o                         
  -4   1  10         12.86         19.02         1.72 o                         
  -3   1  10         62.00         56.46         2.58 o                         
  -2   1  10        188.24        169.07         3.83 o                         
  -1   1  10        140.88        131.06         4.77 o                         
   0   1  10         67.90         66.12         2.53 o                         
   1   1  10          5.01          4.67         1.26 o                         
   2   1  10         99.35        103.80         3.57 o                         
   3   1  10        187.17        209.42         5.92 o                         
   4   1  10        217.66        218.67         5.80 o                         
   5   1  10        401.79        453.03        10.35 o                         
   6   1  10        326.91        288.64         6.47 o                         
   7   1  10        167.45        171.05         4.87 o                         
   8   1  10        118.72        118.48         4.65 o                         
   9   1  10          7.97          6.91         2.05 o                         
  10   1  10        144.04        133.51         5.59 o                         
  -7   2  10          0.56          2.55         2.43 o                         
  -6   2  10         42.47         45.74         2.95 o                         
  -5   2  10         88.83         85.61         3.41 o                         
  -4   2  10        338.54        347.06         7.25 o                         
  -3   2  10        405.15        388.68         9.10 o                         
  -2   2  10          7.11          3.53         1.22 o                         
  -1   2  10        112.07        122.12         4.56 o                         
   0   2  10        245.91        237.51         6.83 o                         
   1   2  10         48.34         50.10         2.66 o                         
   2   2  10         10.26         12.61         1.73 o                         
   3   2  10        144.89        136.24         4.52 o                         
   4   2  10         14.96         11.11         1.79 o                         
   5   2  10         28.03         34.98         2.45 o                         
   6   2  10          5.74         10.22         1.99 o                         
   7   2  10          5.49          2.71         1.33 o                         
   8   2  10        321.00        289.98         6.01 o                         
   9   2  10         88.38         82.59         3.61 o                         
  10   2  10         35.48         31.75         2.91 o                         
  -7   3  10          2.07          1.54         2.08 o                         
  -6   3  10         17.84         17.74         2.17 o                         
  -5   3  10          4.60          5.91         1.57 o                         
  -4   3  10        297.23        269.84         7.13 o                         
  -3   3  10        486.28        485.99         8.71 o                         
  -2   3  10        121.29        125.33         3.87 o                         
  -1   3  10         75.10         75.82         3.09 o                         
   0   3  10        147.31        155.29         3.76 o                         
   1   3  10        271.36        248.83         6.15 o                         
   2   3  10          0.13         -0.41         1.02 o                         
   3   3  10          1.20          0.84         0.96 o                         
   4   3  10         35.34         34.05         2.00 o                         
   5   3  10        167.35        176.02         4.08 o                         
   6   3  10        218.01        251.54         6.27 o                         
   7   3  10        137.86        118.63         4.23 o                         
   8   3  10          2.36          3.89         1.31 o                         
   9   3  10        309.81        315.96         6.79 o                         
  10   3  10        297.61        312.10         8.29 o                         
  -6   4  10        248.55        231.83        12.82 o                         
  -5   4  10        150.99        159.05         5.94 o                         
  -4   4  10         24.66         30.50         2.80 o                         
  -3   4  10         28.73         30.90         2.29 o                         
  -2   4  10         85.73         84.55         3.28 o                         
  -1   4  10        253.34        226.43         6.39 o                         
   0   4  10        120.68        135.99         4.22 o                         
   1   4  10         52.58         43.63         2.60 o                         
   2   4  10          3.37          5.54         1.11 o                         
   3   4  10        182.12        162.37         4.70 o                         
   4   4  10        708.11        693.16        12.68 o                         
   5   4  10        457.97        454.79         8.16 o                         
   6   4  10         97.26         97.50         3.56 o                         
   7   4  10        227.29        205.49         5.52 o                         
   8   4  10        141.83        145.47         4.39 o                         
   9   4  10        115.79        118.62         4.61 o                         
  10   4  10         26.16         26.06         2.20 o                         
  11   4  10         40.58         37.07         4.52 o                         
  -5   5  10        173.60        209.14         8.20 o                         
  -4   5  10          1.72          0.61         1.31 o                         
  -3   5  10         39.03         41.78         3.01 o                         
  -2   5  10         78.06         84.50         4.27 o                         
  -1   5  10          0.55         -1.12         1.35 o                         
   0   5  10       2845.91       2773.92        41.06 o                         
   1   5  10         69.13         67.46         3.20 o                         
   2   5  10        387.69        415.01         8.83 o                         
   3   5  10        698.12        694.05        11.81 o                         
   4   5  10        814.28        784.39        14.26 o                         
   5   5  10        752.24        749.30        13.82 o                         
   6   5  10        291.28        290.70         6.41 o                         
   7   5  10        384.40        353.67         8.09 o                         
   8   5  10        578.66        565.63        12.66 o                         
   9   5  10         48.01         49.37         2.79 o                         
  10   5  10        184.38        182.17         6.04 o                         
  11   5  10        119.74        114.66         6.56 o                         
  -5   6  10         65.40         65.91         5.95 o                         
  -4   6  10          6.05          6.36         2.14 o                         
  -3   6  10         69.96         70.72         3.49 o                         
  -2   6  10        417.50        410.19         8.96 o                         
  -1   6  10         96.52         87.57         3.61 o                         
   0   6  10        133.74        132.92         4.37 o                         
   1   6  10         24.55         28.58         2.67 o                         
   2   6  10        257.33        236.31         6.58 o                         
   3   6  10        697.68        689.98        16.03 o                         
   4   6  10        137.25        134.03         4.56 o                         
   5   6  10         31.03         30.20         1.85 o                         
   6   6  10        742.85        734.14        12.18 o                         
   7   6  10          5.40          8.40         1.42 o                         
   8   6  10          0.06          1.91         1.32 o                         
   9   6  10          2.94          5.22         1.46 o                         
  10   6  10         11.32         12.76         1.92 o                         
  11   6  10        195.19        197.95         9.07 o                         
  -4   7  10          0.00         -0.32         3.96 o                         
  -3   7  10          8.70          4.91         1.89 o                         
  -2   7  10          0.97          2.37         1.34 o                         
  -1   7  10         57.60         51.76         2.67 o                         
   0   7  10         12.12         10.90         1.48 o                         
   1   7  10        173.00        157.01         4.41 o                         
   2   7  10          4.56          0.35         1.07 o                         
   3   7  10          0.63         -0.15         1.05 o                         
   4   7  10        747.64        773.71        14.11 o                         
   5   7  10       1115.21       1033.24        20.94 o                         
   6   7  10        823.18        826.59        16.13 o                         
   7   7  10         42.07         38.86         2.29 o                         
   8   7  10        146.91        152.32         8.09 o                         
   9   7  10         33.69         38.10         2.95 o                         
  10   7  10        115.37        131.23         5.78 o                         
  11   7  10        258.87        281.38        10.81 o                         
  -3   8  10          2.60          6.91         2.68 o                         
  -2   8  10         35.83         34.69         3.75 o                         
  -1   8  10         31.08         37.78         2.52 o                         
   0   8  10        100.99         93.97         3.87 o                         
   1   8  10        259.82        256.16         6.60 o                         
   2   8  10        178.63        190.03         6.75 o                         
   3   8  10        422.96        406.19         7.47 o                         
   4   8  10        233.19        213.38         5.50 o                         
   5   8  10         28.20         21.99         2.08 o                         
   6   8  10          2.59         -1.22         1.23 o                         
   7   8  10        233.27        253.01         6.09 o                         
   8   8  10          1.16          1.55         1.65 o                         
   9   8  10        152.87        167.98         6.11 o                         
  10   8  10         11.05         15.77         2.26 o                         
  -2   9  10          1.19         -1.48         3.21 o                         
  -1   9  10        272.97        287.58         9.48 o                         
   0   9  10          9.99         11.25         2.40 o                         
   1   9  10         70.47         74.75         4.31 o                         
   2   9  10          0.59         -0.22         1.45 o                         
   3   9  10          7.73          8.56         1.53 o                         
   4   9  10         57.79         69.11         3.27 o                         
   5   9  10        118.49        112.03         5.93 o                         
   6   9  10         72.39         72.38         2.87 o                         
   7   9  10         83.27         92.77         5.77 o                         
   8   9  10          9.67          3.61         2.43 o                         
   9   9  10        176.84        171.15         7.21 o                         
  10   9  10         21.02         21.10         3.55 o                         
   0  10  10        226.69        224.15        11.26 o                         
   1  10  10        200.73        200.07         7.71 o                         
   2  10  10          7.50          8.90         1.83 o                         
   3  10  10         22.24         19.77         1.93 o                         
   4  10  10          0.30         -0.64         1.39 o                         
   5  10  10        106.71        115.24         5.03 o                         
   6  10  10          1.55          1.80         1.37 o                         
   7  10  10          0.21         -0.92         0.92 o                         
   8  10  10          0.01         -3.06         3.06 o                         
   9  10  10         99.95        110.32         6.94 o                         
   1  11  10          0.20         -0.54         3.08 o                         
   2  11  10         16.97         14.16         3.43 o                         
   3  11  10         18.01         15.67         3.03 o                         
   4  11  10        107.24        115.53         6.04 o                         
   5  11  10        198.17        195.45         8.90 o                         
   6  11  10         17.60         11.42         2.75 o                         
   7  11  10        132.73        126.57         5.78 o                         
   8  11  10         18.66         21.32         4.49 o                         
   5  12  10        124.68        136.42         7.17 o                         
   6  12  10         99.83         91.67         7.46 o                         
  -5  -7  11         81.92         78.41         6.56 o                         
  -4  -7  11         31.32         45.30         4.91 o                         
  -3  -7  11        130.27        162.59        13.46 o                         
  -2  -7  11          2.51          2.49         1.77 o                         
  -1  -7  11        156.69        142.14         8.46 o                         
   0  -7  11          6.12          4.56         3.91 o                         
   1  -7  11          4.75          9.97         3.02 o                         
  -6  -6  11         91.59         97.74         5.49 o                         
  -5  -6  11          6.58          0.71         3.61 o                         
  -4  -6  11         69.62         95.78         6.09 o                         
  -3  -6  11          3.88          8.88         2.59 o                         
  -2  -6  11        470.36        471.67        13.95 o                         
  -1  -6  11         11.73         13.89         2.23 o                         
   0  -6  11          1.80          1.66         2.34 o                         
   1  -6  11         64.84         64.00         4.25 o                         
   2  -6  11         30.03         39.04         3.49 o                         
   3  -6  11        204.23        187.23         7.14 o                         
  -7  -5  11         13.40         11.75         4.56 o                         
  -6  -5  11        119.59        135.90         7.81 o                         
  -5  -5  11         32.71         29.34         3.08 o                         
  -4  -5  11        174.94        167.95         7.15 o                         
  -3  -5  11        114.52        113.35         5.95 o                         
  -2  -5  11          7.23          4.45         2.44 o                         
  -1  -5  11        273.41        262.86         7.79 o                         
   0  -5  11        227.63        245.36         6.55 o                         
   1  -5  11         11.64         12.27         1.76 o                         
   2  -5  11        119.65        133.80         4.50 o                         
   3  -5  11          1.60          2.48         1.80 o                         
   4  -5  11          9.99         12.68         2.44 o                         
   5  -5  11          5.95          4.05         6.52 o                         
  -7  -4  11         71.30         61.09         4.74 o                         
  -6  -4  11        118.69        123.46         4.75 o                         
  -5  -4  11         26.43         31.47         2.68 o                         
  -4  -4  11          4.40          9.11         2.03 o                         
  -3  -4  11          0.25          2.95         1.88 o                         
  -2  -4  11          2.68          0.32         1.40 o                         
  -1  -4  11          0.68          0.28         1.81 o                         
   0  -4  11         14.78         16.89         2.48 o                         
   1  -4  11         55.39         46.31         3.20 o                         
   2  -4  11         42.60         44.06         3.42 o                         
   3  -4  11          1.48          1.94         1.54 o                         
   4  -4  11         22.58         18.75         1.65 o                         
   5  -4  11          0.62          1.44         2.02 o                         
   6  -4  11          7.87          6.35         3.29 o                         
  -7  -3  11          0.01         -1.46         2.11 o                         
  -6  -3  11          1.58         -0.34         1.56 o                         
  -5  -3  11          9.42          4.88         1.69 o                         
  -4  -3  11         37.95         48.33         3.42 o                         
  -3  -3  11        181.20        183.09         6.32 o                         
  -2  -3  11         48.14         60.63         4.26 o                         
  -1  -3  11          0.03         -0.50         1.22 o                         
   0  -3  11        393.40        410.43        11.32 o                         
   1  -3  11       1431.61       1420.61        28.15 o                         
   2  -3  11         58.68         53.68         3.90 o                         
   3  -3  11        258.10        255.35        10.35 o                         
   4  -3  11         52.18         49.94         2.89 o                         
   5  -3  11         39.82         30.12         2.56 o                         
   6  -3  11        103.94        102.58         5.46 o                         
   7  -3  11         27.47         19.80         3.55 o                         
  -7  -2  11         47.52         43.94         6.79 o                         
  -6  -2  11        203.23        222.92         7.25 o                         
  -5  -2  11          9.21         10.03         1.69 o                         
  -4  -2  11          4.17          3.91         1.33 o                         
  -3  -2  11        367.37        373.72         8.39 o                         
  -2  -2  11        139.78        147.09         9.46 o                         
  -1  -2  11        628.27        653.94        12.23 o                         
   0  -2  11          2.16          0.68         1.22 o                         
   1  -2  11        361.41        351.17         7.69 o                         
   2  -2  11         88.06         77.24         4.33 o                         
   3  -2  11         54.19         54.74         3.66 o                         
   4  -2  11         23.97         25.39         2.82 o                         
   5  -2  11        413.80        393.21         9.30 o                         
   6  -2  11         53.92         49.02         3.36 o                         
   7  -2  11         24.04         26.86         2.92 o                         
  -7  -1  11          0.94          1.48         2.44 o                         
  -6  -1  11         10.91          8.46         1.82 o                         
  -5  -1  11        561.80        579.36        11.68 o                         
  -4  -1  11        194.24        195.18         4.72 o                         
  -3  -1  11        176.69        180.01         4.72 o                         
  -2  -1  11          0.44          0.88         1.60 o                         
  -1  -1  11         35.76         35.23         2.71 o                         
   0  -1  11        190.82        183.61         4.90 o                         
   1  -1  11        569.59        539.98        10.45 o                         
   2  -1  11        211.09        203.42         4.77 o                         
   3  -1  11        336.46        312.28         6.39 o                         
   4  -1  11        143.17        135.75         5.31 o                         
   5  -1  11         68.60         62.26         2.86 o                         
   6  -1  11          0.47          0.35         1.74 o                         
   7  -1  11         25.63         19.22         2.33 o                         
   8  -1  11         15.22          7.75         2.41 o                         
  -7   0  11        209.36        199.22         8.30 o                         
  -6   0  11         64.32         71.16         2.90 o                         
  -5   0  11         33.14         35.12         2.32 o                         
  -4   0  11         55.06         57.50         2.92 o                         
  -3   0  11         31.94         34.09         2.10 o                         
  -2   0  11        154.72        153.14         4.36 o                         
  -1   0  11        478.18        496.77        11.37 o                         
   0   0  11        394.53        391.77         7.37 o                         
   1   0  11         47.59         48.33         3.98 o                         
   2   0  11         41.00         37.87         2.94 o                         
   3   0  11         57.06         58.05         3.32 o                         
   4   0  11        402.84        387.55         8.95 o                         
   5   0  11        534.69        499.96        10.31 o                         
   6   0  11        170.40        170.67         6.49 o                         
   7   0  11        190.15        191.52         6.53 o                         
   8   0  11        111.88        110.29         5.12 o                         
   9   0  11          2.37         -2.21         2.21 o                         
  -7   1  11        156.12        145.75         5.93 o                         
  -6   1  11         30.88         29.47         2.13 o                         
  -5   1  11         12.66         14.28         1.61 o                         
  -4   1  11        375.08        349.93         6.90 o                         
  -3   1  11        340.70        324.33         8.07 o                         
  -2   1  11         81.09         77.70         2.80 o                         
  -1   1  11         23.31         26.95         2.08 o                         
   0   1  11        147.40        151.35         3.89 o                         
   1   1  11         30.43         34.67         2.58 o                         
   2   1  11        267.97        282.66         6.89 o                         
   3   1  11         30.89         33.49         2.85 o                         
   4   1  11          8.22         12.97         1.80 o                         
   5   1  11        365.26        328.58         8.56 o                         
   6   1  11        555.33        527.53        10.46 o                         
   7   1  11        153.46        139.94         4.57 o                         
   8   1  11       1121.34       1055.14        18.04 o                         
   9   1  11         57.07         50.88         4.24 o                         
  -7   2  11         32.01         32.24         2.85 o                         
  -6   2  11        101.20         99.78         4.37 o                         
  -5   2  11         16.46         18.37         2.26 o                         
  -4   2  11         12.32         17.91         1.94 o                         
  -3   2  11        180.79        182.24         5.06 o                         
  -2   2  11         30.05         23.87         2.32 o                         
  -1   2  11         59.11         73.41         4.27 o                         
   0   2  11          0.13         -0.76         1.45 o                         
   1   2  11         42.88         41.14         3.01 o                         
   2   2  11       1199.88       1213.08        23.55 o                         
   3   2  11        162.96        179.32         5.58 o                         
   4   2  11        215.65        202.46         5.63 o                         
   5   2  11         50.28         50.49         2.85 o                         
   6   2  11          1.86         -0.25         1.44 o                         
   7   2  11         47.97         57.69         3.37 o                         
   8   2  11          0.11         -0.10         1.18 o                         
   9   2  11         34.62         42.56         2.86 o                         
  10   2  11          5.33          7.66         2.10 o                         
  -6   3  11          3.18          4.14         1.89 o                         
  -5   3  11         93.20         89.67         3.66 o                         
  -4   3  11          1.92          1.49         1.46 o                         
  -3   3  11         15.98         14.43         1.85 o                         
  -2   3  11        451.24        456.67         9.74 o                         
  -1   3  11        315.77        292.46         7.10 o                         
   0   3  11        406.61        394.49         9.34 o                         
   1   3  11        243.36        227.35         5.67 o                         
   2   3  11        245.64        240.17         5.98 o                         
   3   3  11        564.16        568.84        10.69 o                         
   4   3  11        402.26        413.86         8.02 o                         
   5   3  11        354.73        326.07         6.01 o                         
   6   3  11        106.94        101.83         3.39 o                         
   7   3  11         68.05         66.51         4.01 o                         
   8   3  11         38.06         39.34         2.58 o                         
   9   3  11         11.61          9.27         1.84 o                         
  10   3  11         48.85         57.05         3.76 o                         
  -6   4  11         16.99         13.81         2.53 o                         
  -5   4  11        202.01        211.95         5.81 o                         
  -4   4  11        107.51        107.45         3.91 o                         
  -3   4  11        223.37        226.52         5.47 o                         
  -2   4  11         11.47         11.71         1.64 o                         
  -1   4  11        140.20        132.83         4.51 o                         
   0   4  11         54.28         60.75         4.03 o                         
   1   4  11        157.39        155.21         5.18 o                         
   2   4  11         84.11         87.31         3.89 o                         
   3   4  11        125.30        128.96         4.29 o                         
   4   4  11          3.04          2.84         1.18 o                         
   5   4  11          1.43         -0.98         0.98 o                         
   6   4  11        121.04        138.64         4.06 o                         
   7   4  11          0.62          4.10         1.28 o                         
   8   4  11         79.46         77.86         4.36 o                         
   9   4  11         15.81         16.45         1.90 o                         
  10   4  11        235.13        241.32         7.04 o                         
  -5   5  11          4.88          4.68         2.73 o                         
  -4   5  11         46.44         45.40         2.98 o                         
  -3   5  11          4.48          5.12         1.52 o                         
  -2   5  11         30.92         36.28         2.86 o                         
  -1   5  11        277.18        277.04         6.89 o                         
   0   5  11         67.78         74.05         3.84 o                         
   1   5  11        199.52        180.88         5.68 o                         
   2   5  11          8.16          9.94         1.29 o                         
   3   5  11        127.93        134.05         3.82 o                         
   4   5  11         45.58         51.62         2.91 o                         
   5   5  11         60.93         56.81         2.80 o                         
   6   5  11         56.35         69.36         3.06 o                         
   7   5  11         60.27         54.35         3.02 o                         
   8   5  11          2.05          2.82         1.54 o                         
   9   5  11          0.02          0.24         1.77 o                         
  10   5  11          7.09          5.94         1.52 o                         
  -4   6  11         92.80        108.72         5.95 o                         
  -3   6  11         39.64         46.44         3.30 o                         
  -2   6  11          1.44          0.38         1.39 o                         
  -1   6  11         64.25         72.42         3.44 o                         
   0   6  11        409.01        411.36         9.28 o                         
   1   6  11         10.18          8.25         1.41 o                         
   2   6  11        117.59        113.05         4.59 o                         
   3   6  11         67.67         67.91         4.30 o                         
   4   6  11        586.63        574.20        11.11 o                         
   5   6  11       1010.57        989.51        16.40 o                         
   6   6  11         18.59         23.25         1.93 o                         
   7   6  11        134.85        131.35         4.40 o                         
   8   6  11          2.36          0.06         1.64 o                         
   9   6  11         17.58         23.41         2.56 o                         
  10   6  11         74.43         59.73         4.17 o                         
  -3   7  11         27.07         26.39         2.54 o                         
  -2   7  11         96.48         95.92         3.64 o                         
  -1   7  11        283.76        307.21         6.76 o                         
   0   7  11         70.80         82.50         4.47 o                         
   1   7  11         80.80         91.92         3.50 o                         
   2   7  11         24.97         29.21         2.42 o                         
   3   7  11          0.26          0.80         1.83 o                         
   4   7  11         53.35         51.05         4.39 o                         
   5   7  11        144.98        137.54         5.34 o                         
   6   7  11        421.94        421.32        10.04 o                         
   7   7  11        183.88        184.93         5.42 o                         
   8   7  11          0.69          1.55         0.94 o                         
   9   7  11         17.13         19.46         2.68 o                         
  10   7  11         59.84         61.14         3.91 o                         
  -3   8  11        201.55        205.61         9.84 o                         
  -2   8  11         54.79         58.60         3.71 o                         
  -1   8  11         71.16         77.07         3.83 o                         
   0   8  11          9.54          7.25         1.52 o                         
   1   8  11          5.19          4.11         1.39 o                         
   2   8  11        458.61        442.97         8.23 o                         
   3   8  11        751.14        760.16        12.58 o                         
   4   8  11        464.49        493.41        10.96 o                         
   5   8  11        263.66        265.91         6.93 o                         
   6   8  11         41.01         36.68         2.99 o                         
   7   8  11         40.90         39.77         2.37 o                         
   8   8  11         97.20         97.22         5.33 o                         
   9   8  11        913.61        931.53        19.81 o                         
  10   8  11         64.93         61.81         3.86 o                         
  -1   9  11          0.16         -1.48         1.48 o                         
   0   9  11          0.95         -0.91         1.48 o                         
   1   9  11        241.61        257.81         6.29 o                         
   2   9  11         19.83         18.49         2.23 o                         
   3   9  11          4.43          3.16         1.53 o                         
   4   9  11        596.92        595.94        11.28 o                         
   5   9  11          7.24          5.96         1.60 o                         
   6   9  11         10.79         12.95         2.00 o                         
   7   9  11          0.51          1.11         1.49 o                         
   8   9  11          4.79          4.56         1.77 o                         
   9   9  11        192.44        205.36         7.16 o                         
  10   9  11         41.50         51.88         4.87 o                         
   0  10  11         23.10         18.91         2.42 o                         
   1  10  11        103.79        108.31         7.09 o                         
   2  10  11         41.37         42.24         3.02 o                         
   3  10  11         46.02         43.77         3.11 o                         
   4  10  11         31.92         33.57         2.82 o                         
   5  10  11          7.00         12.80         1.76 o                         
   6  10  11         25.26         24.35         2.48 o                         
   7  10  11         21.07         13.01         4.56 o                         
   8  10  11          1.67          1.44         2.49 o                         
   9  10  11         35.69         42.11         4.77 o                         
   2  11  11        107.72        111.95         6.46 o                         
   3  11  11        160.19        183.57         8.46 o                         
   4  11  11        248.38        260.27        10.17 o                         
   5  11  11          0.43          1.40         1.64 o                         
   6  11  11          1.73          5.74         1.81 o                         
   7  11  11          0.01         -1.44         1.92 o                         
   8  11  11         45.06         44.34         3.97 o                         
  -3  -7  12        131.79        152.27        11.72 o                         
  -2  -7  12        104.44         92.88        16.44 o                         
  -1  -7  12         47.58         40.22        14.15 o                         
  -5  -6  12        190.42        195.65         8.49 o                         
  -4  -6  12        168.07        192.74        10.56 o                         
  -3  -6  12        204.26        191.26        10.40 o                         
  -2  -6  12        193.19        184.90         8.21 o                         
  -1  -6  12         82.26         86.77         4.77 o                         
   0  -6  12        527.29        522.53        13.96 o                         
   1  -6  12         87.11         90.57         5.59 o                         
   2  -6  12         78.99         89.95         5.56 o                         
  -6  -5  12         10.24          2.82         2.90 o                         
  -5  -5  12          5.41          6.58         2.55 o                         
  -4  -5  12         10.07          6.74         3.67 o                         
  -3  -5  12         40.61         34.38         4.16 o                         
  -2  -5  12          1.08         -1.51         1.99 o                         
  -1  -5  12         14.94         13.27         2.99 o                         
   0  -5  12          1.50          1.20         1.34 o                         
   1  -5  12          8.19          9.04         2.04 o                         
   2  -5  12          8.09          8.95         2.29 o                         
   3  -5  12          9.81         13.37         2.69 o                         
   4  -5  12         31.76         33.21         3.14 o                         
  -6  -4  12          1.23         -1.78         1.90 o                         
  -5  -4  12         23.88         20.95         2.35 o                         
  -4  -4  12         29.52         34.64         2.98 o                         
  -3  -4  12         36.79         37.28         3.56 o                         
  -2  -4  12         38.01         38.66         2.87 o                         
  -1  -4  12        285.54        287.07         9.94 o                         
   0  -4  12         40.79         42.97         3.84 o                         
   1  -4  12         27.64         32.58         2.91 o                         
   2  -4  12        102.12         96.01         5.08 o                         
   3  -4  12        139.79        141.57         6.19 o                         
   4  -4  12         70.92         77.41         3.62 o                         
   5  -4  12         29.92         26.99         2.70 o                         
  -7  -3  12         39.60         30.72         3.54 o                         
  -6  -3  12         95.97         88.08         4.87 o                         
  -5  -3  12        203.04        194.82         5.85 o                         
  -4  -3  12          2.31          3.80         1.63 o                         
  -3  -3  12        343.55        351.30        10.66 o                         
  -2  -3  12         56.03         47.01         2.50 o                         
  -1  -3  12          1.18          0.15         1.32 o                         
   0  -3  12         89.57         98.13         5.28 o                         
   1  -3  12         13.04         11.92         2.27 o                         
   2  -3  12         52.12         54.83         3.70 o                         
   3  -3  12         26.30         30.23         2.87 o                         
   4  -3  12         44.07         41.92         4.44 o                         
   5  -3  12        617.46        638.68        21.90 o                         
   6  -3  12         51.19         45.67         3.99 o                         
  -7  -2  12        216.29        208.95         8.36 o                         
  -6  -2  12         41.96         45.81         3.71 o                         
  -5  -2  12         11.05         13.62         2.04 o                         
  -4  -2  12        156.94        170.49         4.85 o                         
  -3  -2  12         74.28         79.07         3.76 o                         
  -2  -2  12        704.59        704.09        14.49 o                         
  -1  -2  12       1507.59       1502.32        25.15 o                         
   0  -2  12        149.11        165.25         4.79 o                         
   1  -2  12       1515.91       1511.12        25.21 o                         
   2  -2  12        375.64        368.46        16.68 o                         
   3  -2  12         88.43         90.70         5.13 o                         
   4  -2  12        258.70        254.87         8.55 o                         
   5  -2  12          0.18          0.17         1.75 o                         
   6  -2  12        185.47        184.95         9.13 o                         
   7  -2  12         77.00         72.92         4.16 o                         
  -7  -1  12          9.90          8.20         2.57 o                         
  -6  -1  12         38.19         39.02         2.91 o                         
  -5  -1  12         16.40         17.56         2.09 o                         
  -4  -1  12          5.36          4.45         1.36 o                         
  -3  -1  12        166.06        151.96         5.22 o                         
  -2  -1  12          3.37          4.42         1.40 o                         
  -1  -1  12         38.67         36.63         3.78 o                         
   0  -1  12          0.86          0.07         1.29 o                         
   1  -1  12         50.59         60.04         2.96 o                         
   2  -1  12        518.47        543.13        10.77 o                         
   3  -1  12         90.33         95.92         3.19 o                         
   4  -1  12        347.83        364.99         8.75 o                         
   5  -1  12        200.96        211.08         6.38 o                         
   6  -1  12         17.02         12.26         2.66 o                         
   7  -1  12         84.40         81.99         4.53 o                         
   8  -1  12         57.79         55.41         4.60 o                         
  -7   0  12         95.20         99.36         6.43 o                         
  -6   0  12         92.41         84.88         5.68 o                         
  -5   0  12        331.08        315.78         7.01 o                         
  -4   0  12         40.88         47.66         2.67 o                         
  -3   0  12        165.56        174.07         4.58 o                         
  -2   0  12        226.10        213.10         5.89 o                         
  -1   0  12         91.39         86.53         3.13 o                         
   0   0  12        616.24        595.02        10.39 o                         
   1   0  12        454.64        432.22         9.56 o                         
   2   0  12          0.16          1.66         1.31 o                         
   3   0  12        336.31        352.06         7.78 o                         
   4   0  12         86.68        101.15         4.07 o                         
   5   0  12          1.78          1.82         1.22 o                         
   6   0  12         38.57         46.96         3.56 o                         
   7   0  12         55.43         51.16         4.05 o                         
   8   0  12         21.77         20.31         2.65 o                         
  -6   1  12         97.78         98.62         4.01 o                         
  -5   1  12         61.96         59.88         3.14 o                         
  -4   1  12          7.59          9.57         1.35 o                         
  -3   1  12         48.91         60.68         3.15 o                         
  -2   1  12         59.39         50.05         3.04 o                         
  -1   1  12         95.40         89.73         4.35 o                         
   0   1  12        974.21        939.71        17.58 o                         
   1   1  12         16.58         11.11         1.47 o                         
   2   1  12        463.78        484.59        11.37 o                         
   3   1  12         67.77         72.35         4.06 o                         
   4   1  12         14.93         16.73         1.95 o                         
   5   1  12         48.91         56.35         3.19 o                         
   6   1  12          1.49          1.10         1.45 o                         
   7   1  12         34.47         26.50         2.95 o                         
   8   1  12        310.02        270.64         7.78 o                         
   9   1  12          0.02          1.34         2.08 o                         
  -6   2  12         59.91         67.06         3.88 o                         
  -5   2  12         20.83         16.71         1.92 o                         
  -4   2  12        144.66        137.30         4.91 o                         
  -3   2  12        151.94        140.23         4.47 o                         
  -2   2  12        426.99        465.36        10.74 o                         
  -1   2  12        368.94        362.78         9.49 o                         
   0   2  12        251.22        246.63         6.85 o                         
   1   2  12        363.16        370.26         9.22 o                         
   2   2  12        296.79        292.96         7.77 o                         
   3   2  12        579.50        534.78        17.24 o                         
   4   2  12       1267.03       1224.29        24.12 o                         
   5   2  12        455.51        421.17        11.55 o                         
   6   2  12        553.83        584.36        11.69 o                         
   7   2  12         25.26         29.41         2.58 o                         
   8   2  12         38.54         46.54         2.76 o                         
   9   2  12        136.70        127.71         5.39 o                         
  -6   3  12         45.48         48.83         4.55 o                         
  -5   3  12         11.91          9.86         1.93 o                         
  -4   3  12          2.91          5.63         1.61 o                         
  -3   3  12        183.82        187.26         6.11 o                         
  -2   3  12         18.20         18.85         2.42 o                         
  -1   3  12         76.60         69.84         3.37 o                         
   0   3  12         61.31         59.78         3.02 o                         
   1   3  12        131.14        128.90         4.33 o                         
   2   3  12        116.39        120.19         4.01 o                         
   3   3  12         32.86         33.94         2.01 o                         
   4   3  12          1.15          5.37         1.02 o                         
   5   3  12          1.04         -0.50         1.22 o                         
   6   3  12         16.40         14.77         2.21 o                         
   7   3  12        309.80        301.72         7.97 o                         
   8   3  12        208.69        220.69         6.18 o                         
   9   3  12        134.84        125.45         4.68 o                         
  10   3  12          0.07          1.62         2.30 o                         
  -5   4  12        145.94        147.33         5.38 o                         
  -4   4  12        137.82        136.47         4.54 o                         
  -3   4  12         24.90         26.71         2.32 o                         
  -2   4  12        167.50        178.15         4.98 o                         
  -1   4  12        290.61        301.41         8.29 o                         
   0   4  12        340.29        339.15        11.61 o                         
   1   4  12         81.98         76.79         4.76 o                         
   2   4  12        191.56        202.67         6.45 o                         
   3   4  12        359.02        351.39         7.42 o                         
   4   4  12        714.52        713.35        13.16 o                         
   5   4  12          0.73          0.93         1.10 o                         
   6   4  12         33.56         33.27         2.11 o                         
   7   4  12         53.99         59.56         3.60 o                         
   8   4  12          5.16          5.78         1.53 o                         
   9   4  12         82.58         91.39         4.06 o                         
  10   4  12          9.76         13.25         2.31 o                         
  -5   5  12         86.67         92.34         5.47 o                         
  -4   5  12         32.85         28.24         2.97 o                         
  -3   5  12          2.60          0.61         1.30 o                         
  -2   5  12          7.63         10.38         1.83 o                         
  -1   5  12         15.11         13.13         1.92 o                         
   0   5  12          1.61          3.71         1.91 o                         
   1   5  12        904.56        862.49        18.02 o                         
   2   5  12       1100.56       1082.23        21.82 o                         
   3   5  12        155.41        155.40         4.25 o                         
   4   5  12        677.94        663.91        12.60 o                         
   5   5  12         79.26         76.63         3.50 o                         
   6   5  12         28.72         35.41         2.41 o                         
   7   5  12        119.11        116.19         4.22 o                         
   8   5  12          0.02          0.66         1.19 o                         
   9   5  12        391.71        400.73         9.73 o                         
  10   5  12          1.51          0.44         1.81 o                         
  -4   6  12          6.86          8.41         1.90 o                         
  -3   6  12        149.15        138.83         4.86 o                         
  -2   6  12         34.52         34.00         2.64 o                         
  -1   6  12         15.56         16.31         2.27 o                         
   0   6  12        340.30        306.53         9.72 o                         
   1   6  12          4.24          2.60         1.22 o                         
   2   6  12        568.59        546.09        11.92 o                         
   3   6  12        137.45        137.91         4.07 o                         
   4   6  12         26.49         29.60         2.46 o                         
   5   6  12        417.30        398.74         8.58 o                         
   6   6  12         77.97         85.93         3.55 o                         
   7   6  12        221.51        211.64         5.74 o                         
   8   6  12        173.10        151.97         5.00 o                         
   9   6  12         32.46         31.77         2.56 o                         
  10   6  12        136.30        153.05         7.94 o                         
  -3   7  12          1.02          1.98         1.87 o                         
  -2   7  12         18.52         18.16         2.48 o                         
  -1   7  12         44.82         47.55         3.05 o                         
   0   7  12        326.96        326.92         8.16 o                         
   1   7  12         51.80         61.79         3.28 o                         
   2   7  12         10.91          9.40         1.64 o                         
   3   7  12        138.55        133.94         7.34 o                         
   4   7  12        120.84        121.76         6.16 o                         
   5   7  12          1.82          1.01         2.02 o                         
   6   7  12        371.92        399.52         9.87 o                         
   7   7  12         72.32         74.28         5.34 o                         
   8   7  12         39.08         37.41         4.20 o                         
   9   7  12        120.81        109.96         5.63 o                         
  10   7  12         19.51         16.82         2.12 o                         
  -2   8  12        209.77        220.82         6.65 o                         
  -1   8  12        258.61        265.94         7.74 o                         
   0   8  12          2.66          0.57         1.31 o                         
   1   8  12        134.62        157.03         5.53 o                         
   2   8  12         77.27         90.11         3.97 o                         
   3   8  12        267.36        277.53         7.80 o                         
   4   8  12        359.44        368.39         9.12 o                         
   5   8  12        359.30        333.26         8.57 o                         
   6   8  12         62.59         60.88         4.65 o                         
   7   8  12         19.71         20.51         2.08 o                         
   8   8  12         71.11         77.18         3.77 o                         
   9   8  12        211.26        209.45         7.73 o                         
  10   8  12         50.99         57.26         4.16 o                         
  -1   9  12         47.99         50.39         5.45 o                         
   0   9  12        211.28        225.09         8.61 o                         
   1   9  12         18.78         13.79         2.37 o                         
   2   9  12         18.47         12.80         2.43 o                         
   3   9  12          1.93          1.56         1.47 o                         
   4   9  12         56.56         42.62         2.99 o                         
   5   9  12         12.19         12.58         2.16 o                         
   6   9  12         94.54         84.24         4.61 o                         
   7   9  12         69.34         64.18         4.32 o                         
   8   9  12         12.13         11.10         1.58 o                         
   9   9  12          1.11         -2.58         2.58 o                         
   1  10  12         68.02         65.89         3.86 o                         
   2  10  12        285.75        269.09         8.65 o                         
   3  10  12          3.34          3.98         1.45 o                         
   4  10  12          0.94          2.10         1.44 o                         
   5  10  12          6.46          3.86         1.86 o                         
   6  10  12          9.62         12.78         2.19 o                         
   7  10  12        113.88        110.74         5.13 o                         
   8  10  12         32.53         42.43         5.02 o                         
   9  10  12        165.48        171.62        10.45 o                         
   3  11  12         13.88         11.21         2.65 o                         
   4  11  12         14.61         22.36         2.45 o                         
   5  11  12        111.31        118.32         5.64 o                         
   6  11  12        214.63        228.89        11.04 o                         
   7  11  12         20.45         21.45         2.70 o                         
  -3  -6  13          0.96         -2.02         5.55 o                         
  -2  -6  13          5.16          0.78         2.67 o                         
  -1  -6  13          8.49          3.14         2.87 o                         
   0  -6  13        236.61        225.12        12.63 o                         
   1  -6  13         25.98         23.02         3.83 o                         
  -5  -5  13          0.33         -2.59         2.59 o                         
  -4  -5  13         32.93         42.86         4.48 o                         
  -3  -5  13         48.05         40.62         4.85 o                         
  -2  -5  13         53.41         49.17         5.22 o                         
  -1  -5  13         15.84          9.28         2.29 o                         
   0  -5  13         86.86         92.12         5.04 o                         
   1  -5  13          0.13          0.31         1.67 o                         
   2  -5  13          0.23         -0.98         1.95 o                         
   3  -5  13         65.91         67.21         4.63 o                         
  -6  -4  13         22.38         26.32         3.43 o                         
  -5  -4  13         28.30         29.67         3.08 o                         
  -4  -4  13        347.81        373.27         9.82 o                         
  -3  -4  13        353.46        335.49         9.53 o                         
  -2  -4  13        240.11        267.00        11.27 o                         
  -1  -4  13         45.55         57.28         5.84 o                         
   0  -4  13        270.52        280.70         9.35 o                         
   1  -4  13        466.65        464.21        12.28 o                         
   2  -4  13         49.38         53.06         3.73 o                         
   3  -4  13        117.19        133.63         5.72 o                         
   4  -4  13          2.50          0.18         1.40 o                         
  -6  -3  13        182.29        184.59         9.21 o                         
  -5  -3  13         50.25         41.77         3.15 o                         
  -4  -3  13        123.25        118.35         5.35 o                         
  -3  -3  13        104.75        103.94         4.29 o                         
  -2  -3  13          0.29          1.00         1.41 o                         
  -1  -3  13       1400.16       1439.88        26.58 o                         
   0  -3  13          8.04          8.31         2.10 o                         
   1  -3  13         95.63        106.85         4.98 o                         
   2  -3  13        106.80        115.89         5.32 o                         
   3  -3  13          0.53         -1.69         1.69 o                         
   4  -3  13        248.22        254.58         8.85 o                         
   5  -3  13         24.65         25.69         2.10 o                         
   6  -3  13         30.76         30.16         4.60 o                         
  -6  -2  13         34.20         35.67         5.35 o                         
  -5  -2  13        201.54        225.08         6.19 o                         
  -4  -2  13          0.65          0.08         1.28 o                         
  -3  -2  13        107.33         97.64         4.15 o                         
  -2  -2  13         10.52          8.91         1.71 o                         
  -1  -2  13         56.96         63.14         5.68 o                         
   0  -2  13         21.21         18.83         1.87 o                         
   1  -2  13         28.61         32.96         2.46 o                         
   2  -2  13        229.58        241.59         8.26 o                         
   3  -2  13        154.60        161.07         6.12 o                         
   4  -2  13         30.48         34.57         4.41 o                         
   5  -2  13         19.98         25.29         3.35 o                         
   6  -2  13          9.19          6.09         2.87 o                         
   7  -2  13          0.09         -4.84         4.84 o                         
  -6  -1  13         13.56         17.77         3.03 o                         
  -5  -1  13          9.86          7.72         1.79 o                         
  -4  -1  13          8.86          8.88         1.47 o                         
  -3  -1  13         25.75         27.88         2.14 o                         
  -2  -1  13         31.00         28.47         2.27 o                         
  -1  -1  13          0.12          2.31         1.31 o                         
   0  -1  13         48.09         46.54         2.72 o                         
   1  -1  13         72.73         66.35         3.35 o                         
   2  -1  13          3.34          2.11         1.34 o                         
   3  -1  13          1.16          0.71         1.09 o                         
   4  -1  13          0.83         -1.15         1.32 o                         
   5  -1  13        198.92        195.33         5.99 o                         
   6  -1  13         28.10         25.90         3.28 o                         
   7  -1  13         23.93         19.92         3.23 o                         
  -6   0  13         25.78         26.58         2.61 o                         
  -5   0  13         23.80         19.13         2.18 o                         
  -4   0  13         56.34         61.91         3.06 o                         
  -3   0  13        145.96        143.05         4.53 o                         
  -2   0  13         17.98         18.08         2.00 o                         
  -1   0  13          6.49          5.60         1.14 o                         
   0   0  13         93.66         93.58         2.91 o                         
   1   0  13         75.06         77.80         3.77 o                         
   2   0  13        243.30        237.43         7.17 o                         
   3   0  13         76.56         82.85         3.51 o                         
   4   0  13         91.00         87.36         4.01 o                         
   5   0  13          4.56          4.66         1.49 o                         
   6   0  13          2.00          2.31         1.63 o                         
   7   0  13          1.75          6.44         2.41 o                         
   8   0  13        146.78        130.14         6.32 o                         
  -6   1  13         18.06         22.38         2.49 o                         
  -5   1  13         23.08         19.86         2.39 o                         
  -4   1  13          7.67          9.80         1.80 o                         
  -3   1  13          1.61          1.67         1.42 o                         
  -2   1  13         14.58         13.53         1.43 o                         
  -1   1  13         10.40          9.07         1.62 o                         
   0   1  13        106.90        108.38         4.19 o                         
   1   1  13       1036.71       1043.27        18.10 o                         
   2   1  13       1199.22       1211.65        24.39 o                         
   3   1  13         81.50         91.41         4.10 o                         
   4   1  13        112.32        120.21         4.65 o                         
   5   1  13          0.57          2.47         1.45 o                         
   6   1  13        115.91        108.41         4.35 o                         
   7   1  13        230.80        234.55         7.62 o                         
   8   1  13          1.06          3.49         2.40 o                         
   9   1  13        118.86        115.23         5.71 o                         
  -6   2  13        380.56        409.63        14.43 o                         
  -5   2  13         49.36         38.24         3.05 o                         
  -4   2  13          7.29          7.65         1.75 o                         
  -3   2  13        544.58        510.04        12.05 o                         
  -2   2  13        208.78        224.82         6.09 o                         
  -1   2  13       1116.52       1075.42        17.84 o                         
   0   2  13        552.23        534.83        12.22 o                         
   1   2  13         15.84         15.24         2.18 o                         
   2   2  13          7.90          3.86         1.48 o                         
   3   2  13         95.10         91.65         4.23 o                         
   4   2  13        729.52        638.06        14.20 o                         
   5   2  13         91.54         76.42         4.08 o                         
   6   2  13        192.98        175.32         6.69 o                         
   7   2  13        183.51        169.96         5.52 o                         
   8   2  13         70.91         64.19         3.79 o                         
   9   2  13        134.47        126.71         5.49 o                         
  -5   3  13          1.87          0.70         2.08 o                         
  -4   3  13        119.19        120.76         6.91 o                         
  -3   3  13        176.12        179.49         5.27 o                         
  -2   3  13         27.84         29.69         2.62 o                         
  -1   3  13         64.30         61.81         3.26 o                         
   0   3  13          0.33          1.55         0.91 o                         
   1   3  13        493.82        501.88        14.70 o                         
   2   3  13        105.19        108.89         3.81 o                         
   3   3  13        126.15        126.03         3.81 o                         
   4   3  13         29.05         25.35         1.62 o                         
   5   3  13          4.06         10.28         1.69 o                         
   6   3  13         12.66          4.58         1.17 o                         
   7   3  13         18.88         10.37         1.72 o                         
   8   3  13         53.98         60.59         3.43 o                         
   9   3  13         21.46         15.76         2.35 o                         
  -5   4  13          4.83          7.06         1.87 o                         
  -4   4  13         94.45         90.55         4.55 o                         
  -3   4  13         87.77         83.60         4.17 o                         
  -2   4  13         58.17         53.27         3.44 o                         
  -1   4  13        278.33        293.27         8.20 o                         
   0   4  13         12.17         15.24         2.76 o                         
   1   4  13        866.12        895.98        23.89 o                         
   2   4  13        256.93        255.52         8.13 o                         
   3   4  13         16.62         13.34         1.82 o                         
   4   4  13         88.61         83.05         3.30 o                         
   5   4  13          0.08          0.34         1.14 o                         
   6   4  13          8.89          7.71         1.44 o                         
   7   4  13          1.74          0.99         1.73 o                         
   8   4  13         97.93        105.31         4.34 o                         
   9   4  13         11.50         16.51         3.34 o                         
  10   4  13          1.35          3.04         2.73 o                         
  -4   5  13         84.19         93.00         4.68 o                         
  -3   5  13        154.85        169.86         5.37 o                         
  -2   5  13        139.81        139.20         5.43 o                         
  -1   5  13         43.73         42.29         2.98 o                         
   0   5  13          6.58          4.86         2.67 o                         
   1   5  13        109.98        113.57         6.17 o                         
   2   5  13         20.01         21.28         2.35 o                         
   3   5  13        567.32        563.12        11.10 o                         
   4   5  13        514.98        498.69        10.30 o                         
   5   5  13        229.20        226.37         5.66 o                         
   6   5  13        279.87        260.80         6.66 o                         
   7   5  13         53.52         49.96         3.34 o                         
   8   5  13        473.30        492.77        10.72 o                         
   9   5  13          4.45          4.83         1.87 o                         
  10   5  13        180.41        181.33         6.48 o                         
  -3   6  13         28.94         25.01         4.48 o                         
  -2   6  13          0.49          3.57         1.63 o                         
  -1   6  13        139.18        149.36         5.96 o                         
   0   6  13          4.48          6.50         2.19 o                         
   1   6  13         14.10         13.81         1.79 o                         
   2   6  13        233.59        224.66         5.95 o                         
   3   6  13        177.55        174.68         5.40 o                         
   4   6  13        297.31        306.36         7.12 o                         
   5   6  13         61.55         62.26         3.60 o                         
   6   6  13         29.14         31.98         2.62 o                         
   7   6  13         72.08         92.31         4.09 o                         
   8   6  13        132.35        130.93         4.64 o                         
   9   6  13        109.02        110.94         4.40 o                         
  10   6  13         14.51         12.38         2.41 o                         
  -3   7  13          1.31          1.41         2.76 o                         
  -2   7  13          0.13         -1.61         1.61 o                         
  -1   7  13          4.80          6.37         2.53 o                         
   0   7  13         82.08         79.58         4.88 o                         
   1   7  13          1.69          3.12         1.38 o                         
   2   7  13        215.21        227.90         5.43 o                         
   3   7  13          3.20          4.08         2.00 o                         
   4   7  13          6.95          8.51         1.93 o                         
   5   7  13        368.86        357.39         9.43 o                         
   6   7  13          5.02          6.69         1.51 o                         
   7   7  13          0.99          1.27         1.01 o                         
   8   7  13         18.51         18.56         1.79 o                         
   9   7  13         31.17         24.53         3.04 o                         
  10   7  13         11.48          6.47         1.87 o                         
  -2   8  13        150.70        131.00         6.52 o                         
  -1   8  13         27.51         27.55         2.60 o                         
   0   8  13          3.51          1.84         1.42 o                         
   1   8  13         35.45         38.14         2.61 o                         
   2   8  13         94.53         94.87         4.09 o                         
   3   8  13         77.62         78.75         4.29 o                         
   4   8  13         30.65         31.88         3.15 o                         
   5   8  13         79.71         87.41         4.49 o                         
   6   8  13          5.99         13.87         2.44 o                         
   7   8  13         71.56         71.38         4.15 o                         
   8   8  13          0.38         -0.08         1.67 o                         
   9   8  13         39.52         37.74         2.77 o                         
  10   8  13          8.89         10.75         2.72 o                         
   0   9  13         30.87         27.96         2.70 o                         
   1   9  13         30.40         40.50         3.90 o                         
   2   9  13          8.67          8.13         1.82 o                         
   3   9  13          5.49          3.19         1.25 o                         
   4   9  13         65.00         81.98         5.38 o                         
   5   9  13        272.06        271.58         7.71 o                         
   6   9  13         97.36        109.66         5.08 o                         
   7   9  13         38.47         35.21         3.01 o                         
   8   9  13         32.89         35.28         2.73 o                         
   9   9  13          4.89          7.50         2.89 o                         
   1  10  13         85.50         76.94         4.69 o                         
   2  10  13        128.21        129.73         5.99 o                         
   3  10  13        927.33        969.39        29.58 o                         
   4  10  13        206.32        225.14         8.01 o                         
   5  10  13          4.15          3.26         1.90 o                         
   6  10  13          2.15          4.92         2.17 o                         
   7  10  13        195.76        202.03         8.43 o                         
   8  10  13        320.07        336.18        20.72 o                         
   4  11  13         22.84         21.46         3.17 o                         
   5  11  13          1.32          2.24         2.55 o                         
   6  11  13          0.20         -2.56         2.56 o                         
  -3  -5  14         16.99         13.60         3.96 o                         
  -2  -5  14         36.50         28.70         3.81 o                         
  -1  -5  14          0.68         -4.28         4.28 o                         
   0  -5  14          4.25          3.78         2.35 o                         
   1  -5  14          3.42          2.34         3.37 o                         
   2  -5  14        252.67        257.15         7.67 o                         
  -4  -4  14         47.93         53.13         4.91 o                         
  -3  -4  14         49.50         43.65         3.79 o                         
  -2  -4  14        152.43        160.48         6.98 o                         
  -1  -4  14        152.80        157.97         6.14 o                         
   0  -4  14        123.00        129.27         6.99 o                         
   1  -4  14        204.39        204.52         7.05 o                         
   2  -4  14         73.31         83.99         4.89 o                         
   3  -4  14         19.92         19.36         3.82 o                         
   4  -4  14         32.57         32.21         3.68 o                         
  -5  -3  14         61.66         46.03         3.89 o                         
  -4  -3  14         57.45         53.90         5.09 o                         
  -3  -3  14        284.94        279.92         8.44 o                         
  -2  -3  14        346.87        343.40        10.16 o                         
  -1  -3  14         48.97         49.86         3.70 o                         
   0  -3  14         33.34         32.84         3.13 o                         
   1  -3  14        696.58        686.47        14.97 o                         
   2  -3  14        146.40        146.23         5.87 o                         
   3  -3  14        141.57        152.66         6.62 o                         
   4  -3  14         20.05         14.98         4.06 o                         
   5  -3  14          2.17          2.53         2.24 o                         
  -5  -2  14         44.22         51.38         3.49 o                         
  -4  -2  14          1.77          1.31         1.45 o                         
  -3  -2  14         87.73         85.33         4.36 o                         
  -2  -2  14         25.10         23.57         3.17 o                         
  -1  -2  14         38.90         41.14         3.01 o                         
   0  -2  14         74.16         80.75         4.42 o                         
   1  -2  14          8.68          9.88         1.84 o                         
   2  -2  14         51.59         51.17         3.62 o                         
   3  -2  14         31.17         27.54         3.22 o                         
   4  -2  14        179.49        188.12         7.45 o                         
   5  -2  14          0.55         -1.90         2.46 o                         
   6  -2  14          6.34          0.76         4.06 o                         
  -5  -1  14         87.14         88.84         4.59 o                         
  -4  -1  14         32.17         24.93         2.13 o                         
  -3  -1  14         18.68         18.15         1.74 o                         
  -2  -1  14        104.63        116.53         4.06 o                         
  -1  -1  14        273.36        284.21         6.71 o                         
   0  -1  14          0.28          0.08         1.16 o                         
   1  -1  14        248.34        274.82         6.58 o                         
   2  -1  14          0.09         -0.33         1.29 o                         
   3  -1  14         19.38         23.89         2.66 o                         
   4  -1  14        181.57        187.14         5.88 o                         
   5  -1  14         48.98         48.52         4.62 o                         
   6  -1  14         18.66         18.78         3.64 o                         
   7  -1  14          7.42          2.64         3.68 o                         
  -5   0  14          4.85          0.95         1.85 o                         
  -4   0  14         57.97         67.24         3.61 o                         
  -3   0  14        126.11        133.40         4.82 o                         
  -2   0  14        357.55        339.48         7.00 o                         
  -1   0  14        523.42        498.43         9.60 o                         
   0   0  14         46.65         40.50         2.48 o                         
   1   0  14        174.81        176.62         5.15 o                         
   2   0  14        272.50        272.84         6.58 o                         
   3   0  14        202.42        191.14         5.87 o                         
   4   0  14        113.99        113.05         3.89 o                         
   5   0  14         60.63         72.64         3.82 o                         
   6   0  14         73.27         76.50         4.61 o                         
   7   0  14          7.43         10.77         3.03 o                         
  -5   1  14        155.13        152.89         6.80 o                         
  -4   1  14          1.91          2.85         2.35 o                         
  -3   1  14         26.58         21.43         2.05 o                         
  -2   1  14        197.77        186.01         5.97 o                         
  -1   1  14         79.98         74.14         3.47 o                         
   0   1  14          1.62          1.67         1.38 o                         
   1   1  14         13.11         13.47         1.99 o                         
   2   1  14        111.14        120.13         4.68 o                         
   3   1  14         23.23         30.16         2.72 o                         
   4   1  14        396.42        406.79         9.65 o                         
   5   1  14        131.96        141.30         4.84 o                         
   6   1  14         95.06        109.16         3.54 o                         
   7   1  14        494.08        496.37        12.70 o                         
   8   1  14         27.25         31.24         3.88 o                         
  -5   2  14          1.15         -0.65         1.88 o                         
  -4   2  14        118.89        122.53         4.82 o                         
  -3   2  14         10.34          8.26         1.86 o                         
  -2   2  14        327.88        342.68         9.14 o                         
  -1   2  14       1251.33       1263.90        23.87 o                         
   0   2  14        106.56        113.49         4.67 o                         
   1   2  14        453.77        457.34        11.43 o                         
   2   2  14         10.37          8.63         1.66 o                         
   3   2  14        203.42        202.23         5.82 o                         
   4   2  14          8.24          4.90         1.66 o                         
   5   2  14          5.14          4.45         1.77 o                         
   6   2  14         74.23         55.61         4.52 o                         
   7   2  14         14.14         20.70         3.34 o                         
   8   2  14         68.94         60.42         4.18 o                         
   9   2  14         14.67         20.83         3.07 o                         
  -5   3  14        179.42        184.48         8.15 o                         
  -4   3  14          6.74          4.16         2.37 o                         
  -3   3  14         88.56         87.45         4.12 o                         
  -2   3  14        130.94        131.15         5.08 o                         
  -1   3  14         36.83         44.75         3.15 o                         
   0   3  14         36.95         39.13         2.62 o                         
   1   3  14          0.89          3.41         1.54 o                         
   2   3  14        278.42        278.52         8.01 o                         
   3   3  14        247.36        232.46         5.78 o                         
   4   3  14        247.65        217.63         5.46 o                         
   5   3  14          4.73          3.39         1.33 o                         
   6   3  14         82.18         86.35         3.20 o                         
   7   3  14          0.15          0.77         1.22 o                         
   8   3  14        122.02        113.39         4.22 o                         
   9   3  14          5.92          2.18         2.10 o                         
  -4   4  14         18.16         15.36         2.62 o                         
  -3   4  14        141.24        140.54         5.70 o                         
  -2   4  14         60.62         62.00         4.00 o                         
  -1   4  14        186.10        179.81         6.74 o                         
   0   4  14        244.68        232.33         8.47 o                         
   1   4  14        162.39        161.09         5.61 o                         
   2   4  14         48.49         48.34         3.71 o                         
   3   4  14       1304.38       1254.76        24.78 o                         
   4   4  14       1016.75        930.11        16.90 o                         
   5   4  14        201.89        193.10         4.95 o                         
   6   4  14        263.15        266.22         7.45 o                         
   7   4  14          4.78          7.32         2.17 o                         
   8   4  14         16.58         12.09         2.58 o                         
   9   4  14         74.55         72.08         4.57 o                         
  -4   5  14         81.41         71.73         4.50 o                         
  -3   5  14        123.78        130.31         5.64 o                         
  -2   5  14          4.36          3.94         1.76 o                         
  -1   5  14        494.64        496.67        11.04 o                         
   0   5  14        489.08        497.18        13.04 o                         
   1   5  14          8.19          7.69         1.89 o                         
   2   5  14        676.63        678.66        15.97 o                         
   3   5  14          6.07          8.73         1.97 o                         
   4   5  14         76.88         95.54         4.47 o                         
   5   5  14        108.40        112.35         4.33 o                         
   6   5  14         63.29         64.46         3.31 o                         
   7   5  14        143.30        133.21         6.36 o                         
   8   5  14         44.90         34.16         3.57 o                         
   9   5  14         12.45         13.90         3.05 o                         
  -3   6  14          7.93          5.86         2.45 o                         
  -2   6  14         86.00         87.69         5.82 o                         
  -1   6  14         37.61         41.20         3.88 o                         
   0   6  14         90.66         96.40         6.42 o                         
   1   6  14          1.72          0.45         1.27 o                         
   2   6  14        206.66        205.76         5.77 o                         
   3   6  14         67.96         63.00         3.92 o                         
   4   6  14        215.28        208.51         5.71 o                         
   5   6  14          6.61         10.30         1.95 o                         
   6   6  14         75.49         81.76         3.73 o                         
   7   6  14         18.11         23.88         2.27 o                         
   8   6  14        261.64        289.11         8.39 o                         
   9   6  14         43.60         41.84         3.37 o                         
  -2   7  14          0.32         -1.86         1.86 o                         
  -1   7  14          2.89          1.20         1.98 o                         
   0   7  14          1.13          5.89         2.63 o                         
   1   7  14          9.73          9.44         4.57 o                         
   2   7  14          1.80         -0.40         1.87 o                         
   3   7  14        104.93        102.89         4.12 o                         
   4   7  14          9.65          9.93         1.79 o                         
   5   7  14          6.50          8.46         1.85 o                         
   6   7  14        129.99        132.65         4.23 o                         
   7   7  14         53.79         48.38         2.45 o                         
   8   7  14         69.43         78.29         3.85 o                         
   9   7  14         82.18         92.44         4.81 o                         
  -1   8  14          2.34         -0.40         2.80 o                         
   0   8  14         31.76         32.10         3.47 o                         
   1   8  14         26.25         23.69         3.80 o                         
   2   8  14         51.48         54.00         3.58 o                         
   3   8  14          5.87          4.54         1.54 o                         
   4   8  14         43.54         51.29         3.69 o                         
   5   8  14          0.61         -0.17         1.90 o                         
   6   8  14        180.69        180.34         6.28 o                         
   7   8  14        151.56        158.64         5.77 o                         
   8   8  14         29.81         26.23         3.19 o                         
   9   8  14          8.02          4.00         2.36 o                         
   0   9  14         63.17         72.03         6.08 o                         
   1   9  14         70.61         72.97         5.07 o                         
   2   9  14        168.34        178.90         5.54 o                         
   3   9  14          0.27         -0.71         1.59 o                         
   4   9  14          7.70          9.23         1.99 o                         
   5   9  14         75.09         66.81         3.95 o                         
   6   9  14         28.98         40.22         3.16 o                         
   7   9  14         23.04         25.13         2.99 o                         
   8   9  14         80.89         88.61         4.61 o                         
   9   9  14         32.99         26.36         4.66 o                         
   2  10  14        425.95        420.67        12.15 o                         
   3  10  14        248.91        260.14         9.59 o                         
   4  10  14        200.35        208.44         8.92 o                         
   5  10  14        373.35        394.05        10.68 o                         
   6  10  14         45.45         53.45         4.64 o                         
   7  10  14        166.15        161.06         7.01 o                         
   8  10  14         11.51         10.93         2.22 o                         
  -3  -4  15         22.71         19.64         4.34 o                         
  -2  -4  15         27.17         21.93         4.48 o                         
  -1  -4  15        120.65        119.23        10.37 o                         
   0  -4  15        113.52        127.98         5.71 o                         
   1  -4  15          0.37         -0.21         2.65 o                         
   2  -4  15          1.64         -3.10         3.74 o                         
  -4  -3  15         18.55         14.64         2.76 o                         
  -3  -3  15          6.31          5.60         2.94 o                         
  -2  -3  15         13.78         11.73         2.76 o                         
  -1  -3  15         13.96         13.16         3.21 o                         
   0  -3  15         20.10         23.68         3.12 o                         
   1  -3  15         35.05         36.08         3.39 o                         
   2  -3  15         10.76          7.56         2.40 o                         
   3  -3  15         81.69         79.71         5.28 o                         
   4  -3  15          1.74         -0.79         3.65 o                         
  -4  -2  15        306.54        303.87         8.62 o                         
  -3  -2  15         13.29          9.89         2.19 o                         
  -2  -2  15         12.77         10.99         1.96 o                         
  -1  -2  15        164.91        186.07         5.67 o                         
   0  -2  15         53.56         54.04         3.34 o                         
   1  -2  15        288.09        283.81         7.36 o                         
   2  -2  15         32.96         29.61         3.03 o                         
   3  -2  15         27.40         31.22         3.71 o                         
   4  -2  15         92.50         88.05         6.26 o                         
   5  -2  15         29.03         28.32         3.47 o                         
  -5  -1  15         91.20         90.00         5.57 o                         
  -4  -1  15          0.89          0.32         1.31 o                         
  -3  -1  15        271.29        273.94         7.88 o                         
  -2  -1  15         61.27         66.11         3.30 o                         
  -1  -1  15         26.51         24.77         2.33 o                         
   0  -1  15        420.86        414.14         8.71 o                         
   1  -1  15        216.98        225.40         5.90 o                         
   2  -1  15          5.90          4.24         1.45 o                         
   3  -1  15        361.79        384.23         9.18 o                         
   4  -1  15         17.20         18.17         2.82 o                         
   5  -1  15        199.16        207.00         9.88 o                         
   6  -1  15        319.56        330.51        14.95 o                         
  -5   0  15         26.88         22.60         3.80 o                         
  -4   0  15         22.27         23.06         2.19 o                         
  -3   0  15          6.58          5.55         1.30 o                         
  -2   0  15         46.45         47.42         2.85 o                         
  -1   0  15         20.26         17.95         2.03 o                         
   0   0  15          1.79          2.13         1.19 o                         
   1   0  15         62.88         58.50         3.75 o                         
   2   0  15        106.94        113.62         5.32 o                         
   3   0  15        163.69        176.36         4.99 o                         
   4   0  15         45.44         49.55         2.79 o                         
   5   0  15          1.00          2.12         1.66 o                         
   6   0  15         86.81         83.84         6.06 o                         
   7   0  15         99.26        110.25         6.16 o                         
  -5   1  15          4.66          6.36         5.73 o                         
  -4   1  15        154.72        152.76         7.71 o                         
  -3   1  15        247.42        240.52         7.20 o                         
  -2   1  15         17.17         13.14         1.92 o                         
  -1   1  15        204.87        198.44         5.80 o                         
   0   1  15         15.46         14.09         1.75 o                         
   1   1  15         43.68         39.21         2.91 o                         
   2   1  15          7.27          8.63         1.97 o                         
   3   1  15          1.73          1.78         1.58 o                         
   4   1  15          2.08          4.67         1.77 o                         
   5   1  15         60.35         52.17         3.25 o                         
   6   1  15         44.86         43.00         3.19 o                         
   7   1  15         73.60         78.99         6.69 o                         
   8   1  15         87.99         96.55         8.12 o                         
  -4   2  15        111.01        105.96         5.56 o                         
  -3   2  15        130.73        118.38         4.59 o                         
  -2   2  15        163.96        164.96         6.91 o                         
  -1   2  15        153.65        148.17         7.30 o                         
   0   2  15         50.43         55.00         3.53 o                         
   1   2  15         80.15         82.94         4.55 o                         
   2   2  15         13.47         10.87         1.91 o                         
   3   2  15         24.09         15.50         2.04 o                         
   4   2  15         94.62         94.92         4.99 o                         
   5   2  15        565.54        553.50        13.32 o                         
   6   2  15          0.01         -1.37         1.37 o                         
   7   2  15         20.19         18.51         2.51 o                         
   8   2  15          4.02          2.27         1.51 o                         
  -4   3  15          1.32         -1.12         1.76 o                         
  -3   3  15         27.16         23.16         2.28 o                         
  -2   3  15         12.08          9.65         2.16 o                         
  -1   3  15          3.65          2.92         1.77 o                         
   0   3  15        197.23        186.79         5.20 o                         
   1   3  15        545.86        546.75        17.85 o                         
   2   3  15        426.20        436.37         9.78 o                         
   3   3  15          0.21         -0.62         1.13 o                         
   4   3  15         29.48         32.16         2.76 o                         
   5   3  15        256.45        253.93         9.82 o                         
   6   3  15        104.13        110.21         5.09 o                         
   7   3  15         91.83         96.02         5.05 o                         
   8   3  15         19.68         18.16         3.37 o                         
  -3   4  15        316.11        311.41         8.15 o                         
  -2   4  15        287.97        282.65         8.43 o                         
  -1   4  15        176.69        182.14         6.60 o                         
   0   4  15        159.14        155.17         7.68 o                         
   1   4  15         30.08         25.07         2.69 o                         
   2   4  15         42.89         38.83         3.61 o                         
   3   4  15          7.10          5.98         2.13 o                         
   4   4  15         35.02         33.72         2.71 o                         
   5   4  15         39.74         32.57         2.86 o                         
   6   4  15        161.84        159.10         6.75 o                         
   7   4  15         67.71         82.11         3.93 o                         
   8   4  15        118.55        118.46         7.50 o                         
   9   4  15          5.34          5.65         3.05 o                         
  -3   5  15         29.72         24.57         3.09 o                         
  -2   5  15          2.86         -1.96         1.96 o                         
  -1   5  15          4.23          4.08         1.79 o                         
   0   5  15        321.32        321.93        12.53 o                         
   1   5  15        272.22        272.63         7.93 o                         
   2   5  15        400.85        410.12        10.64 o                         
   3   5  15          0.80          1.02         1.71 o                         
   4   5  15        341.40        346.20         8.93 o                         
   5   5  15          0.54         -0.02         1.29 o                         
   6   5  15         21.35         22.79         2.54 o                         
   7   5  15          3.57          7.69         1.77 o                         
   8   5  15         78.21         69.43         5.82 o                         
   9   5  15         13.24          9.92         2.51 o                         
  -2   6  15         24.06         25.80         3.11 o                         
  -1   6  15         34.67         30.05         3.51 o                         
   0   6  15         54.89         57.51         4.47 o                         
   1   6  15          0.86          1.28         1.66 o                         
   2   6  15          1.12          2.10         1.76 o                         
   3   6  15        215.45        198.81         6.51 o                         
   4   6  15        277.68        281.02         7.67 o                         
   5   6  15        129.62        141.22         5.36 o                         
   6   6  15         52.36         47.67         3.02 o                         
   7   6  15        150.98        158.71         5.05 o                         
   8   6  15         18.62         12.36         2.54 o                         
   9   6  15         73.79         78.44         5.61 o                         
  -1   7  15         24.82         25.76         4.12 o                         
   0   7  15         18.90         14.05         4.74 o                         
   1   7  15          8.95         11.87         3.06 o                         
   2   7  15          3.60          4.62         2.14 o                         
   3   7  15          0.27         -0.75         2.16 o                         
   4   7  15        190.73        192.94         8.06 o                         
   5   7  15         48.77         51.50         3.14 o                         
   6   7  15         10.05          8.67         1.53 o                         
   7   7  15          1.92          3.09         1.53 o                         
   8   7  15         77.29         86.63         6.03 o                         
   9   7  15        279.36        295.12        12.23 o                         
   0   8  15         32.29         27.47         4.05 o                         
   1   8  15        109.74        108.15         6.94 o                         
   2   8  15        116.89        113.82         5.16 o                         
   3   8  15         13.14         14.96         2.73 o                         
   4   8  15          1.19          2.97         1.69 o                         
   5   8  15         27.61         30.46         3.30 o                         
   6   8  15          5.97         11.98         2.46 o                         
   7   8  15          3.31          5.07         1.91 o                         
   8   8  15         15.94         10.15         2.54 o                         
   1   9  15         33.42         23.07         4.65 o                         
   2   9  15          8.20          6.96         3.51 o                         
   3   9  15        236.36        230.62        13.80 o                         
   4   9  15          1.18          2.77         1.53 o                         
   5   9  15         50.68         51.69         3.67 o                         
   6   9  15         31.04         33.37         3.35 o                         
   7   9  15        168.67        164.02         6.15 o                         
   8   9  15         28.17         28.58         2.95 o                         
   3  10  15          1.82         -2.90         2.90 o                         
   4  10  15         19.27         17.76         2.60 o                         
   5  10  15         11.18         14.09         2.31 o                         
   6  10  15          5.87          4.92         2.65 o                         
  -2  -3  16         35.12         44.04         4.55 o                         
  -1  -3  16         11.44          3.37         3.10 o                         
   0  -3  16          5.44          0.93         2.50 o                         
   1  -3  16         36.86         34.36         3.91 o                         
   2  -3  16        275.87        296.91        14.18 o                         
   3  -3  16         33.08         38.96         4.32 o                         
  -3  -2  16         44.41         44.46         3.82 o                         
  -2  -2  16        780.61        780.75        21.04 o                         
  -1  -2  16         64.43         63.15         5.36 o                         
   0  -2  16         77.12         90.28         4.72 o                         
   1  -2  16        740.54        723.67        16.62 o                         
   2  -2  16         67.05         68.12         5.01 o                         
   3  -2  16        408.68        406.26        11.45 o                         
   4  -2  16          2.13          2.80         2.76 o                         
  -4  -1  16         72.33         63.29         5.44 o                         
  -3  -1  16        291.40        319.49         8.92 o                         
  -2  -1  16         15.41         12.93         1.69 o                         
  -1  -1  16        327.59        315.87         8.05 o                         
   0  -1  16         49.76         46.67         2.95 o                         
   1  -1  16         25.99         21.84         2.24 o                         
   2  -1  16        227.55        229.28         6.10 o                         
   3  -1  16          9.69          9.03         3.39 o                         
   4  -1  16         51.28         49.47         4.10 o                         
   5  -1  16         98.21         96.29         7.47 o                         
  -4   0  16         12.15         10.64         2.08 o                         
  -3   0  16         13.35          9.78         2.12 o                         
  -2   0  16         19.84         15.34         1.97 o                         
  -1   0  16         12.39          9.50         2.33 o                         
   0   0  16         84.44         86.12         3.84 o                         
   1   0  16          3.68          4.04         1.79 o                         
   2   0  16          3.07          4.55         1.47 o                         
   3   0  16        196.01        212.58         5.61 o                         
   4   0  16        383.00        396.48        10.74 o                         
   5   0  16        124.51        134.32         5.02 o                         
   6   0  16         18.16         15.76         2.10 o                         
  -4   1  16         54.17         47.78         3.71 o                         
  -3   1  16          4.08          2.02         1.77 o                         
  -2   1  16         13.26         11.57         2.24 o                         
  -1   1  16          9.44         14.86         2.14 o                         
   0   1  16        153.81        159.31         5.14 o                         
   1   1  16         34.20         29.49         2.34 o                         
   2   1  16         89.95         84.53         4.47 o                         
   3   1  16          9.66          6.48         3.87 o                         
   4   1  16        192.16        198.27         5.84 o                         
   5   1  16          5.22          5.81         2.75 o                         
   6   1  16          2.19          0.81         2.24 o                         
   7   1  16         51.57         58.90         5.12 o                         
  -4   2  16         89.53         84.40         5.44 o                         
  -3   2  16          0.89          0.58         1.59 o                         
  -2   2  16          2.32         -0.85         1.62 o                         
  -1   2  16          0.03         -1.75         1.75 o                         
   0   2  16         11.51         13.37         1.67 o                         
   1   2  16         37.78         35.19         3.61 o                         
   2   2  16        141.20        141.14         6.13 o                         
   3   2  16         38.70         39.51         2.94 o                         
   4   2  16         32.54         40.25         3.25 o                         
   5   2  16        107.44        125.28         5.90 o                         
   6   2  16        356.45        366.16        10.13 o                         
   7   2  16         86.80        118.04         7.66 o                         
  -3   3  16         56.04         66.51         4.29 o                         
  -2   3  16         16.86         12.58         2.00 o                         
  -1   3  16        209.25        199.48         7.36 o                         
   0   3  16          1.16          2.44         0.93 o                         
   1   3  16         17.13         14.62         2.02 o                         
   2   3  16         38.82         41.19         3.15 o                         
   3   3  16        170.18        160.73         4.97 o                         
   4   3  16        177.74        175.73         6.91 o                         
   5   3  16         25.88         34.50         3.03 o                         
   6   3  16         67.31         62.04         3.75 o                         
   7   3  16          3.14          2.28         1.75 o                         
   8   3  16        112.16        116.42         5.37 o                         
  -3   4  16         63.49         65.18         4.93 o                         
  -2   4  16        367.64        364.50        10.14 o                         
  -1   4  16        721.36        759.70        19.84 o                         
   0   4  16        528.67        542.06        17.10 o                         
   1   4  16        298.63        322.38         9.71 o                         
   2   4  16         87.47         83.06         5.52 o                         
   3   4  16        102.51         97.89         5.02 o                         
   4   4  16        170.44        164.56         5.59 o                         
   5   4  16        101.88         95.12         4.52 o                         
   6   4  16        170.50        178.86         5.84 o                         
   7   4  16          0.03         -0.80         1.75 o                         
   8   4  16          1.45          2.17         2.48 o                         
  -2   5  16         12.52         12.80         2.98 o                         
  -1   5  16          0.05          0.48         1.94 o                         
   0   5  16         77.40         70.46         6.13 o                         
   1   5  16          0.95          0.73         1.58 o                         
   2   5  16        497.28        491.10        12.35 o                         
   3   5  16         32.46         38.89         3.48 o                         
   4   5  16        367.53        354.74         9.52 o                         
   5   5  16          2.01          0.40         1.73 o                         
   6   5  16          1.11          0.70         1.69 o                         
   7   5  16         58.96         46.56         3.54 o                         
   8   5  16          3.10         -3.19         3.19 o                         
  -1   6  16         63.19         59.56         5.27 o                         
   0   6  16         81.70         78.42         7.72 o                         
   1   6  16         49.58         53.34         4.89 o                         
   2   6  16        419.38        417.10        13.00 o                         
   3   6  16          2.20          4.46         1.64 o                         
   4   6  16        338.14        330.93        10.03 o                         
   5   6  16         39.29         36.14         3.20 o                         
   6   6  16         66.59         58.93         3.59 o                         
   7   6  16        210.70        213.84         6.77 o                         
   8   6  16         52.15         53.70         4.31 o                         
   0   7  16        104.11        104.32        10.96 o                         
   1   7  16         76.57         74.60         5.56 o                         
   2   7  16         17.54         22.89         4.51 o                         
   3   7  16         42.03         42.10         3.53 o                         
   4   7  16         24.29         26.28         2.53 o                         
   5   7  16          1.93         -0.48         1.52 o                         
   6   7  16        340.59        345.38         7.52 o
[truncated: 15,312 more chars]
