# Supplementary material for: Synthesis and spectroscopic and structural characterization of spiro­[indoline-3,3′-indolizine]s formed by 1,3-dipolar cyclo­additions between isatins, pipecolic acid and an electron-deficient alkene
Source: Acta Crystallogr C Struct Chem. 2021 Aug 6;77(Pt 9):496–504. doi: 10.1107/S2053229621007142 (PMC8418672; doi:10.1107/S2053229621007142)
Supplement: Supplementary file 6 [file c-77-00496-Vsup6.hkl]

data_V                                                                          
_shelx_title ' d202cg'                                                          
_shelx_refln_list_code          4                                               
_shelx_F_calc_maximum      196.80                                               
_exptl_crystal_F_000      1016.00                                               
_reflns_d_resolution_high  0.7696                                               
                                                                                
loop_                                                                           
 _space_group_symop_operation_xyz                                               
 'x, y, z'                                                                      
 '-x+1/2, y+1/2, -z+1/2'                                                        
 '-x, -y, -z'                                                                   
 'x-1/2, -y-1/2, z-1/2'                                                         
                                                                                
_cell_length_a    11.0442                                                       
_cell_length_b    17.4707                                                       
_cell_length_c    13.0081                                                       
_cell_angle_alpha  90.000                                                       
_cell_angle_beta   90.215                                                       
_cell_angle_gamma  90.000                                                       
                                                                                
_shelx_F_squared_multiplier     1.000                                           
                                                                                
loop_                                                                           
 _refln_index_h                                                                 
 _refln_index_k                                                                 
 _refln_index_l                                                                 
 _refln_F_squared_calc                                                          
 _refln_F_squared_meas                                                          
 _refln_F_squared_sigma                                                         
 _refln_observed_status                                                         
   2   0   0       1244.80       1255.52        28.64 o                         
   4   0   0        106.69         78.28         5.39 o                         
   6   0   0       1040.14       1096.17        29.31 o                         
   8   0   0       1122.35       1093.63        35.76 o                         
  10   0   0          2.96          0.82         5.38 o                         
  12   0   0        649.93        621.62        37.94 o                         
  14   0   0         95.43         72.60        20.33 o                         
   1   1   0       7003.95       6045.06       417.52 o                         
   2   1   0       3068.28       2799.60        49.67 o                         
   3   1   0        536.32        520.36        10.80 o                         
   4   1   0          7.61          9.87         2.32 o                         
   5   1   0          2.23          2.30         2.45 o                         
   6   1   0        957.44        992.34        20.53 o                         
   7   1   0         35.84         23.50         3.66 o                         
   8   1   0         56.73         52.50         4.93 o                         
   9   1   0         58.81         60.96         6.59 o                         
  10   1   0       2507.87       2398.00        55.21 o                         
  11   1   0       1154.09       1101.02        31.16 o                         
  12   1   0        223.08        251.31        15.56 o                         
  13   1   0          3.38         -1.46         6.71 o                         
  14   1   0         19.94         49.80        18.77 o                         
   0   2   0       5798.03       5034.55       178.58 o                         
   1   2   0       4288.76       3518.58       151.84 o                         
   2   2   0        549.67        460.29        20.87 o                         
   3   2   0         74.60         62.89         6.88 o                         
   4   2   0        959.85        885.51        19.16 o                         
   5   2   0       3250.81       3247.85        60.37 o                         
   6   2   0          0.01         -0.72         2.56 o                         
   7   2   0        379.50        365.58        11.97 o                         
   8   2   0         53.77         45.96         5.45 o                         
   9   2   0        671.76        631.00        18.56 o                         
  10   2   0         11.74         16.51         4.92 o                         
  11   2   0          1.11         10.11         4.83 o                         
  12   2   0          9.97         12.13         5.78 o                         
  13   2   0         48.49         56.50         9.13 o                         
  14   2   0          0.25         -4.10         6.74 o                         
   1   3   0       2479.27       2300.52        71.20 o                         
   2   3   0      16589.63      14986.47       349.32 o                         
   3   3   0         14.33         49.87         9.75 o                         
   4   3   0          8.15          8.71         2.91 o                         
   5   3   0         85.47         86.86         5.48 o                         
   6   3   0        953.03       1037.50        24.79 o                         
   7   3   0        202.99        244.01         9.70 o                         
   8   3   0        213.33        186.70         9.13 o                         
   9   3   0         57.10         53.35         6.17 o                         
  10   3   0        332.62        309.25        13.02 o                         
  11   3   0        102.98         88.09         8.29 o                         
  12   3   0        135.32        121.11        10.10 o                         
  13   3   0        139.14        150.86        15.37 o                         
  14   3   0        127.44        159.71        15.14 o                         
   0   4   0       2129.14       2010.82        62.18 o                         
   1   4   0      38731.00      37864.74      1154.04 o                         
   2   4   0       5699.25       5441.64       118.06 o                         
   3   4   0        493.12        434.26        14.55 o                         
   4   4   0         67.86         67.48         7.55 o                         
   5   4   0        104.73         91.42         5.75 o                         
   6   4   0          0.02          3.64         2.63 o                         
   7   4   0         53.46         59.60         5.73 o                         
   8   4   0         44.15         50.37         5.94 o                         
   9   4   0       1027.44       1003.28        25.83 o                         
  10   4   0          0.27         -0.55         4.27 o                         
  11   4   0         76.55         65.06         8.11 o                         
  12   4   0        142.80        154.30        10.57 o                         
  13   4   0         85.34        105.49        10.28 o                         
  14   4   0          4.98          8.35        15.35 o                         
   1   5   0       2768.84       2686.20        69.85 o                         
   2   5   0        696.15        666.80        22.58 o                         
   3   5   0       2774.15       2662.15        62.17 o                         
   4   5   0       1329.86       1466.76        38.31 o                         
   5   5   0        115.37        126.00         9.00 o                         
   6   5   0       1256.52       1248.01        27.85 o                         
   7   5   0        212.32        210.40        11.76 o                         
   8   5   0         30.77         25.43         5.04 o                         
   9   5   0       1789.94       1750.92        39.41 o                         
  10   5   0        406.86        351.15        15.34 o                         
  11   5   0        124.18        124.31        10.35 o                         
  12   5   0          0.07          0.48         4.92 o                         
  13   5   0          1.08         -0.15         8.10 o                         
   0   6   0      38510.86      36951.65      1422.87 o                         
   1   6   0       2796.97       2860.28        64.20 o                         
   2   6   0       5517.80       5619.72       142.57 o                         
   3   6   0       1374.48       1443.14        43.50 o                         
   4   6   0         74.81         83.03         8.02 o                         
   5   6   0          2.49         -1.26         3.43 o                         
   6   6   0          2.36         -2.98         3.00 o                         
   7   6   0          4.34          5.45         3.53 o                         
   8   6   0        559.37        517.09        16.56 o                         
   9   6   0        227.98        252.66        11.69 o                         
  10   6   0        387.68        396.63        15.74 o                         
  11   6   0        145.28        165.77        10.54 o                         
  12   6   0         22.68         14.27         7.33 o                         
  13   6   0        102.87         96.60        11.43 o                         
   1   7   0       8547.33       8662.67       212.33 o                         
   2   7   0       1617.49       1650.96        47.98 o                         
   3   7   0        525.00        526.27        25.75 o                         
   4   7   0        391.31        417.65        19.36 o                         
   5   7   0         60.55         60.85         7.55 o                         
   6   7   0        981.84        983.45        31.17 o                         
   7   7   0          1.96         -0.19         3.40 o                         
   8   7   0       4831.24       4732.22        90.36 o                         
   9   7   0        998.33        946.41        25.57 o                         
  10   7   0        378.59        347.66        14.41 o                         
  11   7   0          2.25          7.33         8.53 o                         
  12   7   0        209.21        240.09        15.11 o                         
  13   7   0          2.37         13.36         7.13 o                         
   0   8   0       1513.14       1521.25        50.46 o                         
   1   8   0        833.44        822.51        24.61 o                         
   2   8   0        205.91        222.55        10.05 o                         
   3   8   0       2542.09       2833.59        78.79 o                         
   4   8   0         64.60         77.48        10.13 o                         
   5   8   0        497.07        462.89        22.08 o                         
   6   8   0          8.43         13.79        11.32 o                         
   7   8   0         84.59         83.59         8.81 o                         
   8   8   0        246.72        246.83        12.53 o                         
   9   8   0         15.50          8.09         5.25 o                         
  10   8   0         63.38         65.59         8.54 o                         
  11   8   0          2.75          0.08         5.53 o                         
  12   8   0          0.77         -1.29         5.28 o                         
  13   8   0          1.57         22.25         7.37 o                         
   1   9   0         60.50         76.29         6.55 o                         
   2   9   0        184.52        173.52         9.25 o                         
   3   9   0        524.78        574.54        23.94 o                         
   4   9   0         15.11         21.55         6.32 o                         
   5   9   0          1.43         -1.27         6.04 o                         
   6   9   0        179.46        245.00        17.28 o                         
   7   9   0        623.42        634.10        29.54 o                         
   8   9   0          7.70         -4.36         4.49 o                         
   9   9   0        244.73        246.41        18.29 o                         
  10   9   0         18.95         16.86         5.78 o                         
  11   9   0        260.27        229.67        13.98 o                         
  12   9   0        224.95        235.96        14.71 o                         
  13   9   0         48.45         56.34        11.62 o                         
   0  10   0         60.13         55.18        12.86 o                         
   1  10   0       4864.33       5459.04       121.12 o                         
   2  10   0        763.65        787.18        23.69 o                         
   3  10   0       1802.32       1854.28        56.51 o                         
   4  10   0        412.03        449.26        22.03 o                         
   5  10   0         20.96         29.85         8.00 o                         
   6  10   0          0.01          0.77         7.05 o                         
   7  10   0        238.47        230.64        18.34 o                         
   8  10   0         55.00         56.56         8.71 o                         
   9  10   0         58.73         74.16         8.67 o                         
  10  10   0         47.95         70.73         8.90 o                         
  11  10   0        385.79        355.34        17.24 o                         
  12  10   0        227.78        242.53        15.71 o                         
   1  11   0        990.73       1039.42        29.24 o                         
   2  11   0        264.43        265.85        12.35 o                         
   3  11   0        564.19        572.26        19.96 o                         
   4  11   0        815.97        800.84        32.12 o                         
   5  11   0        516.98        497.96        24.80 o                         
   6  11   0         67.94         65.10        11.79 o                         
   7  11   0       1149.91       1079.29        42.61 o                         
   8  11   0         52.24         36.91        10.96 o                         
   9  11   0          1.32         -0.42         5.45 o                         
  10  11   0         52.41         41.06         7.23 o                         
  11  11   0         18.54          9.02         6.60 o                         
  12  11   0        105.79         87.86        12.51 o                         
   0  12   0       1710.48       1777.53       110.13 o                         
   1  12   0       1819.82       1938.30        56.56 o                         
   2  12   0        172.83        181.30        10.54 o                         
   3  12   0        266.12        372.81        15.91 o                         
   4  12   0        413.79        427.42        17.69 o                         
   5  12   0        284.12        358.64        25.37 o                         
   6  12   0          0.02          9.05         9.21 o                         
   7  12   0         79.66         76.55        12.87 o                         
   8  12   0         27.86         29.22         9.76 o                         
   9  12   0         41.08         46.22         8.94 o                         
  10  12   0        324.31        318.13        16.50 o                         
  11  12   0          5.68          3.61         5.94 o                         
  12  12   0         53.79         56.57         9.76 o                         
   1  13   0       1580.15       1668.09        52.41 o                         
   2  13   0        265.28        267.16        16.29 o                         
   3  13   0        287.46        306.15        16.35 o                         
   4  13   0        245.53        212.11        12.61 o                         
   5  13   0          2.14          2.02         7.19 o                         
   6  13   0       3244.66       3084.63        93.23 o                         
   7  13   0          1.52         -4.48         4.48 o                         
   8  13   0         17.90         37.48        12.09 o                         
   9  13   0        244.45        196.43        15.45 o                         
  10  13   0        140.93        158.54        14.72 o                         
  11  13   0         44.02         61.78        10.13 o                         
   0  14   0         94.75        117.18        23.65 o                         
   1  14   0       2089.11       2050.50        54.80 o                         
   2  14   0        189.17        174.93        15.51 o                         
   3  14   0         23.32         18.50         5.93 o                         
   4  14   0        659.71        631.56        30.59 o                         
   5  14   0        231.05        200.23        15.74 o                         
   6  14   0        116.69        122.23        16.26 o                         
   7  14   0          0.13         19.60         9.63 o                         
   8  14   0          5.12          7.44         8.28 o                         
   9  14   0         16.94         14.80         9.21 o                         
  10  14   0        421.14        463.81        29.82 o                         
  11  14   0         37.48         15.50        15.71 o                         
   1  15   0         44.15         49.34         8.61 o                         
   2  15   0        147.29        124.92        10.00 o                         
   3  15   0        350.14        375.03        20.42 o                         
   4  15   0        213.94        216.22        13.66 o                         
   5  15   0        974.72        984.62        37.02 o                         
   6  15   0        115.31        131.23        12.28 o                         
   7  15   0          3.41         -6.53        11.43 o                         
   8  15   0          9.65         23.41        10.37 o                         
   9  15   0          1.57         -2.84         8.16 o                         
  10  15   0        150.54        169.45        13.88 o                         
   0  16   0          0.32         31.47        11.69 o                         
   1  16   0         26.88         16.94         6.05 o                         
   2  16   0         58.62         78.37         8.02 o                         
   3  16   0        168.48        188.75        12.79 o                         
   4  16   0          0.49         20.61         6.43 o                         
   5  16   0          0.17          5.30         6.83 o                         
   6  16   0         72.91         86.25        10.73 o                         
   7  16   0         25.14         12.92         7.33 o                         
   8  16   0          0.10         18.13        10.44 o                         
   9  16   0         46.33         47.98        13.62 o                         
  10  16   0        200.76        218.70        16.49 o                         
   1  17   0        128.67        141.63        13.76 o                         
   2  17   0        335.04        347.45        20.31 o                         
   3  17   0        783.95        807.60        26.40 o                         
   4  17   0          0.33          1.41         6.13 o                         
   5  17   0        327.37        301.59        16.90 o                         
   6  17   0        159.61        144.44        13.60 o                         
   7  17   0          0.11          4.59         7.15 o                         
   8  17   0        121.20        114.32        13.72 o                         
   9  17   0          2.69          0.22        30.91 o                         
   0  18   0        255.37        357.52        59.12 o                         
   1  18   0         33.00         21.15         7.60 o                         
   2  18   0         79.82         69.72        11.32 o                         
   3  18   0         21.11         25.71         6.11 o                         
   4  18   0         13.59         16.01         7.85 o                         
   5  18   0         34.65         30.69         9.28 o                         
   6  18   0         61.00         68.26        10.93 o                         
   7  18   0         11.06          0.22         7.77 o                         
   8  18   0        430.62        462.11        61.12 o                         
   1  19   0          0.50          1.66         9.39 o                         
   2  19   0          5.42          1.64         6.17 o                         
   3  19   0         47.98         47.80         7.20 o                         
   4  19   0         47.67         51.89         8.40 o                         
   5  19   0         22.08         26.24        11.71 o                         
   6  19   0         67.38         91.26        10.60 o                         
   7  19   0          1.25         25.98         8.52 o                         
   0  20   0        192.54        208.03        22.15 o                         
   1  20   0         10.06          8.00         7.25 o                         
   2  20   0         22.38         33.20         9.44 o                         
   3  20   0        199.42        209.29        19.10 o                         
   4  20   0         83.68         70.29         9.19 o                         
   5  20   0          2.35         -2.62         7.61 o                         
   6  20   0         18.99         20.04         7.43 o                         
   1  21   0          5.68          8.87         6.93 o                         
   2  21   0        201.89        192.04        25.50 o                         
   3  21   0        139.42        149.93        27.35 o                         
   4  21   0          3.24         11.25        11.23 o                         
   5  21   0          0.06         -3.77         6.43 o                         
   0  22   0        391.32        479.06        38.78 o                         
   1  22   0          7.69          0.00         9.81 o                         
   2  22   0         12.87          9.32        12.46 o                         
   3  22   0         13.76         19.93         9.03 o                         
 -13   0   1        461.47        456.02        49.99 o                         
 -11   0   1       1259.81       1207.72        54.92 o                         
  -9   0   1        175.00        190.84        14.34 o                         
  -7   0   1       1658.98       1667.84        49.64 o                         
  -5   0   1      17067.44      17436.71       645.32 o                         
  -3   0   1        418.69        438.45        15.27 o                         
  -1   0   1      17342.17      14644.77       875.29 o                         
   1   0   1       1930.48       1842.26        80.07 o                         
   3   0   1       7923.75       7100.17       304.89 o                         
   5   0   1         51.17         42.78         4.66 o                         
   7   0   1       2546.60       2556.07        60.39 o                         
   9   0   1       3032.47       2960.44        81.97 o                         
  11   0   1        691.48        795.69        39.48 o                         
  13   0   1         44.02         41.90        12.45 o                         
 -14   1   1         47.62         57.31        12.23 o                         
 -13   1   1        205.36        250.62        20.08 o                         
 -12   1   1          1.15          2.76         4.65 o                         
 -11   1   1        722.32        667.66        28.27 o                         
 -10   1   1        168.20        149.08        10.90 o                         
  -9   1   1        256.38        233.96        13.27 o                         
  -8   1   1          9.04         11.64         3.31 o                         
  -7   1   1        143.67        155.60         7.13 o                         
  -6   1   1       1323.66       1390.80        33.64 o                         
  -5   1   1       1058.00       1091.75        27.29 o                         
  -4   1   1        322.05        315.82         8.66 o                         
  -3   1   1         30.08         46.20         5.66 o                         
  -2   1   1       2046.72       1809.16        41.01 o                         
  -1   1   1       1206.53       1120.36        30.88 o                         
   1   1   1       3660.29       3387.58       162.81 o                         
   2   1   1       1838.34       1673.89        30.24 o                         
   3   1   1        266.56        289.77         6.23 o                         
   4   1   1        115.24        133.15         4.70 o                         
   5   1   1       3505.31       3563.33        56.01 o                         
   6   1   1       1295.50       1361.06        26.21 o                         
   7   1   1        137.81        144.94         7.07 o                         
   8   1   1        529.23        557.45        18.14 o                         
   9   1   1         44.57         48.11         6.46 o                         
  10   1   1       1518.00       1453.57        33.27 o                         
  11   1   1         16.71         17.12         5.31 o                         
  12   1   1         93.74         97.98        10.45 o                         
  13   1   1         84.22        123.01        14.54 o                         
  14   1   1        109.29         97.91        32.77 o                         
 -14   2   1         52.96         34.19        11.30 o                         
 -13   2   1        201.94        244.51        22.09 o                         
 -12   2   1         24.57         28.48         8.75 o                         
 -11   2   1        252.94        259.46        19.56 o                         
 -10   2   1       2259.25       2115.32        50.62 o                         
  -9   2   1        172.19        179.66         9.62 o                         
  -8   2   1          0.06          3.79         3.43 o                         
  -7   2   1         25.61         21.64         4.20 o                         
  -6   2   1        255.14        286.59        10.21 o                         
  -5   2   1         80.96         73.66         5.31 o                         
  -4   2   1          3.61          1.71         2.77 o                         
  -3   2   1         83.50         90.59         5.53 o                         
  -2   2   1        468.03        425.23        14.75 o                         
  -1   2   1       1128.96        998.55        23.49 o                         
   0   2   1      16312.00      14606.18       324.81 o                         
   1   2   1         22.48         19.17         2.75 o                         
   2   2   1        388.94        370.12        13.19 o                         
   3   2   1          3.85          8.09         1.90 o                         
   4   2   1        943.95        976.38        22.63 o                         
   5   2   1       2688.77       2632.82        49.59 o                         
   6   2   1       1901.69       1827.19        36.67 o                         
   7   2   1        575.19        557.78        15.12 o                         
   8   2   1          0.08          4.42         2.89 o                         
   9   2   1         64.77         69.40         6.24 o                         
  10   2   1        799.82        905.67        23.80 o                         
  11   2   1         34.40         40.72         5.97 o                         
  12   2   1         25.86         23.29         5.71 o                         
  13   2   1         10.05         12.88         8.12 o                         
  14   2   1          6.92        -16.59        16.59 o                         
 -14   3   1         36.19         50.30        10.42 o                         
 -13   3   1          1.35         -5.80         5.80 o                         
 -12   3   1          2.31          7.03         5.59 o                         
 -11   3   1        305.01        310.06        15.36 o                         
 -10   3   1        195.09        174.71        10.50 o                         
  -9   3   1        363.73        409.73        14.89 o                         
  -8   3   1          3.28          3.02         5.40 o                         
  -7   3   1          3.84          2.71         3.24 o                         
  -6   3   1        771.14        785.15        19.56 o                         
  -5   3   1        623.47        606.39        21.36 o                         
  -4   3   1        495.77        455.53        15.01 o                         
  -3   3   1       2263.14       2089.81        49.04 o                         
  -2   3   1       1382.10       1299.42        65.34 o                         
  -1   3   1      17827.91      16002.86       600.94 o                         
   0   3   1       6581.16       5981.75       149.40 o                         
   1   3   1      10984.07       9383.78       334.83 o                         
   2   3   1        144.95        114.63         8.24 o                         
   3   3   1        269.62        237.62        14.88 o                         
   4   3   1          0.79          1.93         2.06 o                         
   5   3   1        731.82        781.66        21.35 o                         
   6   3   1        186.02        198.60         7.95 o                         
   7   3   1         13.26         17.40         3.64 o                         
   8   3   1         73.29         94.24         6.50 o                         
   9   3   1        283.13        313.21        16.57 o                         
  10   3   1        750.32        763.46        22.96 o                         
  11   3   1        768.73        739.31        21.54 o                         
  12   3   1         66.24         82.30         8.71 o                         
  13   3   1          3.47          1.71         7.17 o                         
  14   3   1          2.97         44.39        16.59 o                         
 -14   4   1         89.88         98.97        20.67 o                         
 -13   4   1          2.48         -7.36         9.70 o                         
 -12   4   1        770.50        735.68        25.53 o                         
 -11   4   1        182.09        202.92        11.89 o                         
 -10   4   1        499.55        481.88        17.18 o                         
  -9   4   1       1094.43       1057.89        27.23 o                         
  -8   4   1        683.77        645.38        18.87 o                         
  -7   4   1         84.59        116.74         7.29 o                         
  -6   4   1       1604.70       1616.57        34.51 o                         
  -5   4   1        119.88        160.55         8.26 o                         
  -4   4   1       4403.34       4171.85       109.03 o                         
  -3   4   1        896.88        935.12        25.56 o                         
  -2   4   1        669.93        627.61        18.04 o                         
  -1   4   1        884.11        853.21        33.11 o                         
   0   4   1       3876.04       3532.21        76.48 o                         
   1   4   1       4797.33       4341.36       290.39 o                         
   2   4   1      10587.96      10197.83       468.12 o                         
   3   4   1       2504.40       2554.89        75.67 o                         
   4   4   1       1033.77        984.49        31.93 o                         
   5   4   1          4.06          5.79         2.51 o                         
   6   4   1        441.20        408.89        14.16 o                         
   7   4   1        274.98        269.93        10.13 o                         
   8   4   1        140.82        128.72         8.30 o                         
   9   4   1         66.81         65.00         7.83 o                         
  10   4   1          0.02         -2.20         3.80 o                         
  11   4   1         14.41         16.71         5.17 o                         
  12   4   1        229.80        288.31        14.56 o                         
  13   4   1        204.05        196.56        12.56 o                         
  14   4   1         13.00         27.25        33.41 o                         
 -13   5   1        660.67        735.62        27.52 o                         
 -12   5   1         16.75          8.75         6.65 o                         
 -11   5   1        480.12        485.96        23.35 o                         
 -10   5   1         33.92         41.90         6.59 o                         
  -9   5   1        266.64        283.74        12.81 o                         
  -8   5   1          8.85          6.56         4.42 o                         
  -7   5   1        114.95         97.74         7.18 o                         
  -6   5   1        872.06        960.58        25.73 o                         
  -5   5   1        451.72        447.15        16.76 o                         
  -4   5   1        909.10        892.42        26.10 o                         
  -3   5   1        278.38        347.03        13.11 o                         
  -2   5   1       1025.12       1045.29        27.43 o                         
  -1   5   1        313.52        296.76         9.17 o                         
   0   5   1       1165.19       1099.03        28.14 o                         
   1   5   1        218.12        219.94        13.19 o                         
   2   5   1        917.04        860.36        44.30 o                         
   3   5   1       7366.93       7591.83       233.18 o                         
   4   5   1        153.76        161.54        14.51 o                         
   5   5   1        721.28        831.03        29.79 o                         
   6   5   1        291.05        281.74         9.75 o                         
   7   5   1         91.43         77.52         6.02 o                         
   8   5   1        267.27        245.69        10.94 o                         
   9   5   1       1294.96       1313.60        31.25 o                         
  10   5   1         11.00         12.23         4.34 o                         
  11   5   1         26.76         35.05         6.23 o                         
  12   5   1         14.51         22.06         6.41 o                         
  13   5   1          3.58          3.26         5.11 o                         
 -13   6   1        549.11        601.09        23.72 o                         
 -12   6   1         54.11         43.49         8.45 o                         
 -11   6   1        137.08        150.24        10.43 o                         
 -10   6   1          0.82         -3.88         3.88 o                         
  -9   6   1        967.62        974.93        27.05 o                         
  -8   6   1        521.07        550.07        17.54 o                         
  -7   6   1       4765.51       4786.34        90.34 o                         
  -6   6   1         22.99         29.41         5.12 o                         
  -5   6   1         78.15         65.85         7.62 o                         
  -4   6   1         61.14         74.28         8.33 o                         
  -3   6   1       1870.32       1936.06        47.81 o                         
  -2   6   1         31.43         39.17         5.62 o                         
  -1   6   1        957.35        940.95        25.60 o                         
   0   6   1        382.50        437.95        13.32 o                         
   1   6   1        769.67        766.30        23.30 o                         
   2   6   1          0.11          1.31         4.78 o                         
   3   6   1       1505.65       1602.42        47.90 o                         
   4   6   1        846.52        862.41        30.29 o                         
   5   6   1         13.75          2.36         4.37 o                         
   6   6   1        182.97        157.28         8.10 o                         
   7   6   1       1247.33       1262.49        31.61 o                         
   8   6   1        236.69        219.67        11.08 o                         
   9   6   1        115.75        100.06         8.74 o                         
  10   6   1         66.18         63.50        12.33 o                         
  11   6   1          1.02          0.77         5.32 o                         
  12   6   1         18.15         19.96         5.83 o                         
  13   6   1        238.50        257.51        14.97 o                         
 -13   7   1        114.97        138.92        13.65 o                         
 -12   7   1          0.38         -2.63         5.10 o                         
 -11   7   1          3.90          7.01         5.33 o                         
 -10   7   1        670.48        721.84        29.69 o                         
  -9   7   1         44.69         43.68         7.33 o                         
  -8   7   1        535.46        516.72        17.01 o                         
  -7   7   1        204.53        191.83        11.01 o                         
  -6   7   1        763.15        763.11        26.08 o                         
  -5   7   1         13.41         18.17         5.44 o                         
  -4   7   1         30.51         25.37         5.12 o                         
  -3   7   1        244.94        267.55        12.31 o                         
  -2   7   1        315.44        339.08        12.60 o                         
  -1   7   1        318.68        387.90        13.71 o                         
   0   7   1       1938.12       1840.43        43.37 o                         
   1   7   1        152.46        202.77        13.12 o                         
   2   7   1       1155.22       1182.18        38.04 o                         
   3   7   1        454.47        535.17        21.82 o                         
   4   7   1        120.35        114.72        10.80 o                         
   5   7   1        621.58        668.99        36.00 o                         
   6   7   1          6.83          8.06         5.66 o                         
   7   7   1        411.73        397.17        14.38 o                         
   8   7   1        947.87        889.49        25.54 o                         
   9   7   1         87.08        113.73         8.68 o                         
  10   7   1        284.85        269.98        13.59 o                         
  11   7   1         10.47         12.05         5.40 o                         
  12   7   1          7.59          0.53         4.35 o                         
  13   7   1         63.09         78.17         9.01 o                         
 -13   8   1        359.39        388.15        31.16 o                         
 -12   8   1          6.31         20.12         7.28 o                         
 -11   8   1          0.53          3.01         5.30 o                         
 -10   8   1        477.36        463.84        19.36 o                         
  -9   8   1        159.73        149.12        12.47 o                         
  -8   8   1       2969.18       2876.85        59.66 o                         
  -7   8   1       1507.63       1426.87        37.04 o                         
  -6   8   1        305.09        264.68        14.66 o                         
  -5   8   1         61.43         73.60         9.24 o                         
  -4   8   1         70.24         66.86         7.82 o                         
  -3   8   1        379.11        383.61        17.79 o                         
  -2   8   1        661.26        747.85        25.00 o                         
  -1   8   1       1496.32       1628.76        39.73 o                         
   0   8   1       2834.46       2963.56        78.45 o                         
   1   8   1       1494.24       1609.21        52.00 o                         
   2   8   1       1044.28       1182.37        37.84 o                         
   3   8   1       3025.52       3217.96        88.22 o                         
   4   8   1       2460.11       2649.67        75.98 o                         
   5   8   1        843.50        846.74        32.43 o                         
   6   8   1        213.78        231.11        15.84 o                         
   7   8   1         10.02          6.32         6.53 o                         
   8   8   1         98.26        105.84         8.75 o                         
   9   8   1        138.38        139.98        10.84 o                         
  10   8   1          8.70         12.28         4.74 o                         
  11   8   1        131.19        121.51        10.27 o                         
  12   8   1         48.65         26.73         6.79 o                         
  13   8   1        835.48       1004.23        43.42 o                         
 -13   9   1        335.65        329.08        20.00 o                         
 -12   9   1       1185.67       1163.01        36.86 o                         
 -11   9   1         80.73         94.44        13.65 o                         
 -10   9   1        823.27        801.52        28.11 o                         
  -9   9   1       1192.56       1128.49        30.12 o                         
  -8   9   1         27.40         26.46         6.57 o                         
  -7   9   1        250.12        276.50        16.71 o                         
  -6   9   1        225.33        189.30        12.93 o                         
  -5   9   1        112.34        108.63        12.04 o                         
  -4   9   1        211.23        172.86        17.66 o                         
  -3   9   1       1431.30       1552.49        48.12 o                         
  -2   9   1       1782.54       1987.54        48.82 o                         
  -1   9   1        178.66        191.46        11.97 o                         
   0   9   1          2.34          9.73         4.32 o                         
   1   9   1         68.43        106.22         9.76 o                         
   2   9   1        986.22       1051.22        28.44 o                         
   3   9   1        415.41        426.04        21.71 o                         
   4   9   1        515.04        614.99        26.10 o                         
   5   9   1        198.94        173.82        13.82 o                         
   6   9   1        178.54        202.49        15.09 o                         
   7   9   1         89.90         93.29        12.46 o                         
   8   9   1        922.25        962.71        27.65 o                         
   9   9   1        371.75        380.92        16.16 o                         
  10   9   1          9.96          9.34         5.06 o                         
  11   9   1        190.46        186.73        13.17 o                         
  12   9   1          3.13          5.16         5.00 o                         
  13   9   1          8.54         14.24         9.13 o                         
 -12  10   1        224.36        213.94        16.02 o                         
 -11  10   1          0.63          7.19         5.95 o                         
 -10  10   1          8.02          6.48         5.46 o                         
  -9  10   1        658.32        704.86        24.90 o                         
  -8  10   1       1061.83       1063.45        35.71 o                         
  -7  10   1        212.57        189.91        17.08 o                         
  -6  10   1         22.46         12.98         8.05 o                         
  -5  10   1         29.39         22.77         7.28 o                         
  -4  10   1          1.85         -3.69         4.31 o                         
  -3  10   1        205.75        191.27        10.63 o                         
  -2  10   1        620.05        629.14        26.28 o                         
  -1  10   1        143.60        154.70         9.83 o                         
   0  10   1         20.09         13.99         5.19 o                         
   1  10   1        426.13        481.41        16.48 o                         
   2  10   1          1.60         -1.26         3.65 o                         
   3  10   1        820.31        895.84        33.02 o                         
   4  10   1        319.65        309.85        17.96 o                         
   5  10   1          5.58         -4.28         7.66 o                         
   6  10   1         59.34         57.79        10.72 o                         
   7  10   1         51.54         46.30        10.50 o                         
   8  10   1       1752.02       1638.51        41.51 o                         
   9  10   1         93.66         94.42         9.14 o                         
  10  10   1        207.47        186.80        12.85 o                         
  11  10   1         23.17         25.44         5.51 o                         
  12  10   1        179.48        196.66        13.56 o                         
 -12  11   1          5.09         15.00         8.23 o                         
 -11  11   1         69.05         76.46        10.41 o                         
 -10  11   1        248.38        254.53        15.38 o                         
  -9  11   1         31.32         26.02         7.74 o                         
  -8  11   1        261.33        220.49        18.17 o                         
  -7  11   1          7.76          8.33         7.63 o                         
  -6  11   1        121.80        118.79        16.89 o                         
  -5  11   1          0.08          4.04         6.27 o                         
  -4  11   1        619.66        625.10        27.12 o                         
  -3  11   1         79.18         79.45         7.55 o                         
  -2  11   1        386.33        348.67        17.25 o                         
  -1  11   1         62.16         56.09         6.27 o                         
   0  11   1       1135.11       1123.28        44.59 o                         
   1  11   1        103.41        156.12         9.34 o                         
   2  11   1        385.15        391.81        20.60 o                         
   3  11   1         13.79         28.40         4.84 o                         
   4  11   1        545.93        574.00        26.01 o                         
   5  11   1        104.68         98.83        12.96 o                         
   6  11   1        273.96        244.15        18.72 o                         
   7  11   1         63.20         64.76        11.49 o                         
   8  11   1         44.29         25.09        12.66 o                         
   9  11   1        617.86        633.89        24.62 o                         
  10  11   1         14.36          6.27         6.26 o                         
  11  11   1          0.03         -7.81         8.97 o                         
  12  11   1        175.62        171.53        14.52 o                         
 -12  12   1         15.77         24.61        18.00 o                         
 -11  12   1         45.33         34.06         9.76 o                         
 -10  12   1         37.57         45.46         8.66 o                         
  -9  12   1         18.90          5.15         6.11 o                         
  -8  12   1        156.04        162.74        17.54 o                         
  -7  12   1          2.53          3.64         8.30 o                         
  -6  12   1          2.64          5.62         6.30 o                         
  -5  12   1         16.92         28.79         9.24 o                         
  -4  12   1        223.90        222.44        12.83 o                         
  -3  12   1         61.61         66.06         8.12 o                         
  -2  12   1         13.16         23.27         4.79 o                         
  -1  12   1          3.43          1.48         2.73 o                         
   0  12   1        272.98        250.46        15.37 o                         
   1  12   1        184.12        145.87         8.45 o                         
   2  12   1          6.33          0.01         5.43 o                         
   3  12   1        150.20        165.07        16.09 o                         
   4  12   1        599.75        607.67        27.66 o                         
   5  12   1         12.57         18.91         8.43 o                         
   6  12   1        751.83        726.01        34.83 o                         
   7  12   1        246.97        284.73        21.35 o                         
   8  12   1        317.88        311.55        36.30 o                         
   9  12   1         39.00         42.75         7.44 o                         
  10  12   1        167.04        153.58        12.25 o                         
  11  12   1        434.84        421.55        30.13 o                         
  12  12   1         69.40         88.23        13.85 o                         
 -11  13   1         10.13          4.75         6.69 o                         
 -10  13   1         22.05         25.90        13.65 o                         
  -9  13   1         41.66         29.30        11.51 o                         
  -8  13   1        282.68        266.63        21.16 o                         
  -7  13   1        715.51        679.25        46.39 o                         
  -6  13   1        280.19        291.41        25.82 o                         
  -5  13   1          4.66          0.56         5.34 o                         
  -4  13   1        105.89        127.98        10.48 o                         
  -3  13   1         91.24         76.27        13.11 o                         
  -2  13   1        217.83        226.64        12.12 o                         
  -1  13   1        268.63        274.54        16.34 o                         
   0  13   1        636.88        599.96        25.44 o                         
   1  13   1        302.14        280.66        14.08 o                         
   2  13   1          0.04         -3.30         3.30 o                         
   3  13   1         32.91         44.83         6.86 o                         
   4  13   1          0.00         13.29         4.95 o                         
   5  13   1       2942.09       2792.46        84.98 o                         
   6  13   1         64.99         90.69        24.29 o                         
   7  13   1        217.28        192.40        19.23 o                         
   8  13   1         88.65         76.70        17.36 o                         
   9  13   1         73.42         79.51         9.43 o                         
  10  13   1        153.89        136.78        11.48 o                         
  11  13   1        351.18        347.31        19.51 o                         
 -11  14   1          0.12         -3.35         8.20 o                         
 -10  14   1         14.11         14.22         7.62 o                         
  -9  14   1         58.13         56.70        17.67 o                         
  -8  14   1        520.69        418.22        68.66 o                         
  -7  14   1        434.62        447.27        27.27 o                         
  -6  14   1         68.50         60.40        12.22 o                         
  -5  14   1        167.96        141.12        14.65 o                         
  -4  14   1         26.59         31.63        10.00 o                         
  -3  14   1         17.69         11.34         5.09 o                         
  -2  14   1         29.60         20.52         5.46 o                         
  -1  14   1         31.47         60.39        10.05 o                         
   0  14   1       3464.11       3623.36       101.04 o                         
   1  14   1        384.50        417.43        15.49 o                         
   2  14   1         29.75         33.58         7.72 o                         
   3  14   1        140.59        158.17        10.27 o                         
   4  14   1        345.14        386.07        17.41 o                         
   5  14   1        425.67        433.42        21.56 o                         
   6  14   1         51.78         28.71        10.83 o                         
   7  14   1          0.16         -2.03        11.06 o                         
   8  14   1         75.63         64.54        12.75 o                         
   9  14   1        333.55        411.36        27.20 o                         
  10  14   1        284.82        297.87        21.16 o                         
  11  14   1          4.12         13.57         6.95 o                         
 -10  15   1        178.90        157.19        24.25 o                         
  -9  15   1        544.86        587.36        33.02 o                         
  -8  15   1         51.09         34.19        11.12 o                         
  -7  15   1         11.30         -8.65        11.56 o                         
  -6  15   1         53.47         78.07        10.69 o                         
  -5  15   1         19.35         27.48         7.81 o                         
  -4  15   1        355.48        321.69        16.60 o                         
  -3  15   1        103.20         87.89         9.54 o                         
  -2  15   1        216.32        247.04        21.13 o                         
  -1  15   1        140.49        173.41        15.33 o                         
   0  15   1       1989.38       2011.39        54.93 o                         
   1  15   1         74.66         86.29        10.31 o                         
   2  15   1        350.05        328.09        15.10 o                         
   3  15   1        924.72        946.68        32.41 o                         
   4  15   1       1279.86       1220.20        33.63 o                         
   5  15   1         34.24         31.69         8.02 o                         
   6  15   1        443.25        351.35        23.67 o                         
   7  15   1        100.90         85.37        16.06 o                         
   8  15   1        350.51        304.25        23.02 o                         
   9  15   1          6.17        -12.71        12.71 o                         
  10  15   1          0.00          8.89         6.50 o                         
 -10  16   1          9.34          8.26        12.63 o                         
  -9  16   1         98.92        112.65        17.73 o                         
  -8  16   1         45.36         55.88        10.62 o                         
  -7  16   1         40.76         51.90        12.99 o                         
  -6  16   1         11.58         10.18        12.69 o                         
  -5  16   1          0.12          7.17         5.96 o                         
  -4  16   1        269.84        276.97        15.95 o                         
  -3  16   1        139.25        153.54        11.94 o                         
  -2  16   1        124.08        106.75         9.98 o                         
  -1  16   1        343.64        331.49        20.17 o                         
   0  16   1         68.61         70.12        10.12 o                         
   1  16   1          7.73          2.43         6.51 o                         
   2  16   1        119.03        100.58         9.53 o                         
   3  16   1         31.02         23.66         6.01 o                         
   4  16   1        392.80        355.46        24.61 o                         
   5  16   1        139.32        167.32        11.61 o                         
   6  16   1          2.48          5.81         6.41 o                         
   7  16   1        338.07        341.38        27.28 o                         
   8  16   1         68.46         57.15        12.53 o                         
   9  16   1          6.47          1.06        10.66 o                         
  10  16   1        228.28        254.91        22.92 o                         
  -9  17   1          0.72          0.94         9.98 o                         
  -8  17   1          0.39          0.05         7.11 o                         
  -7  17   1         39.13         34.22         8.61 o                         
  -6  17   1          4.90         -0.37         6.46 o                         
  -5  17   1         32.09         39.80         8.44 o                         
  -4  17   1        332.85        373.93        19.25 o                         
  -3  17   1        227.20        268.53        25.99 o                         
  -2  17   1         71.19         89.30        12.92 o                         
  -1  17   1        169.57        161.82        14.10 o                         
   0  17   1        693.88        631.90        26.10 o                         
   1  17   1        267.50        246.20        17.29 o                         
   2  17   1        297.90        282.44        13.83 o                         
   3  17   1        379.43        375.51        16.73 o                         
   4  17   1         10.80         19.57         6.16 o                         
   5  17   1          4.97         -1.92         4.79 o                         
   6  17   1         21.05         21.70         6.58 o                         
   7  17   1        497.42        512.15        27.27 o                         
   8  17   1          9.17         11.04         6.21 o                         
   9  17   1          0.21         -8.87         9.09 o                         
  -8  18   1        105.75        110.45        13.96 o                         
  -7  18   1          4.63          3.21        11.26 o                         
  -6  18   1        109.74         91.28        12.00 o                         
  -5  18   1        385.04        328.02        28.14 o                         
  -4  18   1        386.68        373.62        18.98 o                         
  -3  18   1        187.75        154.01        27.93 o                         
  -2  18   1         82.53        137.48        20.72 o                         
  -1  18   1          9.79         19.55         7.66 o                         
   0  18   1          8.46         13.49         7.57 o                         
   1  18   1        106.60        115.14        12.49 o                         
   2  18   1         17.90         16.19         8.53 o                         
   3  18   1         19.65         39.24         8.47 o                         
   4  18   1        216.21        185.98        12.73 o                         
   5  18   1        109.30        137.03        11.40 o                         
   6  18   1         42.57         43.34         8.32 o                         
   7  18   1          0.05         -4.79         5.45 o                         
   8  18   1        132.45        157.46        15.04 o                         
  -7  19   1         11.94         10.76         8.82 o                         
  -6  19   1          6.30         12.01         8.03 o                         
  -5  19   1          0.49         -0.44         8.68 o                         
  -4  19   1         36.22         32.30         9.06 o                         
  -3  19   1         69.79        103.69        14.16 o                         
  -2  19   1         89.67         99.30        15.39 o                         
  -1  19   1          0.26        -11.56        11.56 o                         
   0  19   1         42.66         48.11        10.54 o                         
   1  19   1         33.31         34.56         9.39 o                         
   2  19   1          3.86          0.75         5.84 o                         
   3  19   1          7.35         16.64         6.01 o                         
   4  19   1         57.56         52.67        11.53 o                         
   5  19   1         19.17         10.17         8.15 o                         
   6  19   1         56.08         53.67        13.63 o                         
   7  19   1         18.52         11.58         7.22 o                         
  -6  20   1          0.03         -4.05         7.25 o                         
  -5  20   1          1.15         17.41         8.41 o                         
  -4  20   1         14.58          4.25         4.99 o                         
  -3  20   1         26.99         32.23         9.85 o                         
  -2  20   1        187.74        259.12        18.38 o                         
  -1  20   1          7.89          0.50         6.36 o                         
   0  20   1          0.15          3.27         7.85 o                         
   1  20   1        202.06        228.43        30.95 o                         
   2  20   1         27.80         11.67         8.03 o                         
   3  20   1        143.53        155.33        15.51 o                         
   4  20   1          7.57          7.34         8.37 o                         
   5  20   1        183.41        176.45        27.40 o                         
   6  20   1         20.85         16.92         7.55 o                         
  -5  21   1         63.74         54.09        11.57 o                         
  -4  21   1        183.90        236.26        23.53 o                         
  -3  21   1         54.49         56.15        11.12 o                         
  -2  21   1        242.05        276.27        22.88 o                         
  -1  21   1         42.82         28.82         9.94 o                         
   0  21   1         70.25         69.70        12.98 o                         
   1  21   1         45.25         38.02         9.88 o                         
   2  21   1         16.82          6.76        13.56 o                         
   3  21   1        747.57        728.16        39.57 o                         
   4  21   1          0.46         -5.81         5.81 o                         
   5  21   1          0.65         -1.41         6.97 o                         
  -3  22   1        290.25        340.34        21.92 o                         
  -2  22   1        141.82        146.90        16.06 o                         
  -1  22   1         35.97         53.61        13.59 o                         
   0  22   1         27.37         16.40        11.78 o                         
   1  22   1          1.99         19.44         8.76 o                         
   2  22   1          0.40         13.04         8.87 o                         
   3  22   1        427.58        423.19        23.97 o                         
 -14   0   2        283.15        308.21        36.09 o                         
 -12   0   2         83.08         52.65        13.26 o                         
 -10   0   2       1833.46       2187.18        67.29 o                         
  -8   0   2        372.94        381.53        18.81 o                         
  -6   0   2         57.00         57.94        11.60 o                         
  -4   0   2        422.49        409.47        16.14 o                         
  -2   0   2      22808.17      21426.79       706.04 o                         
   0   0   2       8531.93       7454.21       261.92 o                         
   2   0   2        297.91        269.01        13.05 o                         
   4   0   2        718.51        623.32        19.65 o                         
   6   0   2       1326.82       1454.69        40.94 o                         
   8   0   2         56.47         46.29         5.61 o                         
  10   0   2        361.86        389.95        30.49 o                         
  12   0   2         84.41        129.85        33.19 o                         
  14   0   2         96.27         51.44        34.02 o                         
 -14   1   2          1.13         -6.04        24.68 o                         
 -13   1   2        386.79        409.13        36.59 o                         
 -12   1   2        396.37        449.15        27.07 o                         
 -11   1   2        615.75        599.93        22.15 o                         
 -10   1   2        197.83        209.63        14.49 o                         
  -9   1   2        249.30        267.94        14.64 o                         
  -8   1   2         31.55         27.37         4.76 o                         
  -7   1   2        154.12        173.82         9.40 o                         
  -6   1   2         15.00         14.75         3.32 o                         
  -5   1   2       1766.08       1745.98        35.62 o                         
  -4   1   2       1729.43       1699.87        31.28 o                         
  -3   1   2        908.19        909.36        19.41 o                         
  -2   1   2      12314.82      11151.26       283.72 o                         
  -1   1   2        223.21        256.87         9.74 o                         
   0   1   2        467.26        458.67         9.84 o                         
   1   1   2         10.21          6.04         1.46 o                         
   2   1   2        721.18        685.27        17.61 o                         
   3   1   2        192.04        191.09         8.65 o                         
   4   1   2        195.36        194.27         6.00 o                         
   5   1   2         47.64         46.41         3.80 o                         
   6   1   2        406.04        386.97         9.05 o                         
   7   1   2       1260.21       1324.82        28.21 o                         
   8   1   2         92.56         96.23         6.08 o                         
   9   1   2       1214.35       1205.02        28.31 o                         
  10   1   2        133.72        123.01         8.77 o                         
  11   1   2         22.93         36.55         8.29 o                         
  12   1   2        133.79        140.94        24.01 o                         
  13   1   2        552.50        605.23        44.29 o                         
  14   1   2         52.90         55.18        27.38 o                         
 -14   2   2         45.87         39.00        12.52 o                         
 -13   2   2          0.31          2.06         5.94 o                         
 -12   2   2         27.76         46.84         8.36 o                         
 -11   2   2        126.87        121.63        14.36 o                         
 -10   2   2        111.59        116.75        13.13 o                         
  -9   2   2          6.12         -2.57         4.01 o                         
  -8   2   2         64.39         56.37         6.27 o                         
  -7   2   2        126.37        134.21         7.99 o                         
  -6   2   2       1297.84       1310.76        29.10 o                         
  -5   2   2       3933.39       4225.55        78.12 o                         
  -4   2   2        167.37        184.50         8.63 o                         
  -3   2   2       1443.05       1473.95        32.20 o                         
  -2   2   2         42.53         42.43         4.58 o                         
  -1   2   2         70.47         71.14         4.38 o                         
   0   2   2       7492.94       7013.65       178.37 o                         
   1   2   2       6551.83       5605.53       241.41 o                         
   2   2   2       2677.41       2430.17        53.56 o                         
   3   2   2        968.77        874.94        22.74 o                         
   4   2   2       3000.18       3042.15        67.91 o                         
   5   2   2       4864.58       4801.38        94.55 o                         
   6   2   2        334.36        363.80        11.50 o                         
   7   2   2       1940.78       1902.36        42.31 o                         
   8   2   2       1900.84       1894.74        66.10 o                         
   9   2   2        770.31        800.45        22.96 o                         
  10   2   2          4.74          0.61         3.63 o                         
  11   2   2         20.94         21.26         8.54 o                         
  12   2   2         66.00         66.38        11.03 o                         
  13   2   2          0.71        -11.41        11.41 o                         
  14   2   2         19.34         -3.32        18.67 o                         
 -14   3   2          0.37         17.84         8.54 o                         
 -13   3   2         46.93         53.25         9.68 o                         
 -12   3   2        244.47        275.90        15.71 o                         
 -11   3   2          0.06          4.13         5.64 o                         
 -10   3   2         17.14         17.85         6.06 o                         
  -9   3   2        204.77        201.89        16.43 o                         
  -8   3   2        742.16        718.85        20.53 o                         
  -7   3   2        191.59        177.06         8.78 o                         
  -6   3   2         92.13        139.33         7.61 o                         
  -5   3   2       1370.15       1337.19        31.80 o                         
  -4   3   2        281.26        317.87        11.71 o                         
  -3   3   2        692.41        663.22        19.59 o                         
  -2   3   2         23.88         30.71         4.30 o                         
  -1   3   2        179.07        188.56         7.46 o                         
   0   3   2        487.44        508.72        11.22 o                         
   1   3   2        747.70        693.06        25.22 o                         
   2   3   2        630.70        586.59        18.62 o                         
   3   3   2        113.07        125.31         6.52 o                         
   4   3   2       2828.64       2771.43        56.57 o                         
   5   3   2        994.51       1101.38        25.57 o                         
   6   3   2        809.73        788.74        22.10 o                         
   7   3   2        672.64        674.04        19.83 o                         
   8   3   2        232.09        257.38        10.77 o                         
   9   3   2         97.41        103.54         8.76 o                         
  10   3   2          9.17          1.20         3.98 o                         
  11   3   2        111.60         98.92         8.94 o                         
  12   3   2        478.08        504.30        26.63 o                         
  13   3   2        208.32        230.15        19.15 o                         
  14   3   2         43.55         35.68        17.42 o                         
 -14   4   2         18.83         13.69        12.52 o                         
 -13   4   2         47.62         63.76        16.61 o                         
 -12   4   2        375.77        397.54        20.00 o                         
 -11   4   2        702.40        757.01        25.97 o                         
 -10   4   2        413.44        365.23        16.07 o                         
  -9   4   2        480.42        521.73        18.40 o                         
  -8   4   2        140.54        143.10         9.28 o                         
  -7   4   2       2843.46       2810.72        56.36 o                         
  -6   4   2          2.90          1.34         3.70 o                         
  -5   4   2         19.11         13.38         3.88 o                         
  -4   4   2        348.25        373.98        14.33 o                         
  -3   4   2        414.43        439.78        15.18 o                         
  -2   4   2         43.05         38.10         4.65 o                         
  -1   4   2       4466.72       4025.97        78.70 o                         
   0   4   2         12.49         26.51         4.02 o                         
   1   4   2        876.40        795.05        20.92 o                         
   2   4   2        301.82        286.13        12.05 o                         
   3   4   2        341.81        302.40        15.25 o                         
   4   4   2        254.82        276.79        10.85 o                         
   5   4   2        502.32        563.75        17.01 o                         
   6   4   2        787.81        793.09        32.32 o                         
   7   4   2       2705.11       2802.86        59.72 o                         
   8   4   2        523.31        534.07        16.87 o                         
   9   4   2       1123.03       1082.95        34.31 o                         
  10   4   2         12.78          7.03         4.44 o                         
  11   4   2         78.58         82.82         7.39 o                         
  12   4   2         26.33         34.42        12.99 o                         
  13   4   2          9.44         21.55        13.71 o                         
  14   4   2        211.90        238.37        23.47 o                         
 -13   5   2          1.23          0.47         6.26 o                         
 -12   5   2          6.43         -0.43         5.30 o                         
 -11   5   2          2.27         11.58         5.85 o                         
 -10   5   2        363.38        413.14        17.77 o                         
  -9   5   2        333.22        332.66        14.36 o                         
  -8   5   2       1795.23       1782.98        39.96 o                         
  -7   5   2        205.34        208.58        10.10 o                         
  -6   5   2        378.17        357.85        13.96 o                         
  -5   5   2          6.88          6.11         3.52 o                         
  -4   5   2       4037.25       3931.38        90.22 o                         
  -3   5   2        179.84        195.03        10.64 o                         
  -2   5   2       3621.65       3600.71        80.95 o                         
  -1   5   2       1001.23        872.22        20.39 o                         
   0   5   2       1622.08       1532.43        32.47 o                         
   1   5   2          6.63          7.61         3.94 o                         
   2   5   2         87.86         60.89         7.65 o                         
   3   5   2       2865.37       2879.94        78.06 o                         
   4   5   2       4672.55       4823.73       125.77 o                         
   5   5   2        231.03        248.12        19.67 o                         
   6   5   2        768.07        695.06        18.94 o                         
   7   5   2        279.65        297.80        11.29 o                         
   8   5   2        479.39        460.49        15.64 o                         
   9   5   2       2324.33       2274.90        60.53 o                         
  10   5   2        284.14        295.68        20.00 o                         
  11   5   2         11.17          7.31         6.80 o                         
  12   5   2          0.11          8.56         4.41 o                         
  13   5   2        636.23        736.33        30.62 o                         
 -13   6   2        118.85        125.89        24.78 o                         
 -12   6   2        482.25        557.34        21.37 o                         
 -11   6   2         11.69         14.02         6.12 o                         
 -10   6   2          0.84          3.79         5.06 o                         
  -9   6   2          0.01         -4.58         4.58 o                         
  -8   6   2        681.67        703.64        21.17 o                         
  -7   6   2         12.85         18.30         7.38 o                         
  -6   6   2       1097.76       1135.79        30.05 o                         
  -5   6   2         23.73         22.18         5.48 o                         
  -4   6   2          0.06         -1.51         3.29 o                         
  -3   6   2       2147.98       2165.07        52.90 o                         
  -2   6   2        168.02        180.82         8.04 o                         
  -1   6   2        763.07        764.80        26.66 o                         
   0   6   2        993.62        917.93        22.41 o                         
   1   6   2        641.83        623.65        25.86 o                         
   2   6   2         27.16         29.85         6.67 o                         
   3   6   2       5177.61       5383.56       139.21 o                         
   4   6   2         83.55        148.41        11.11 o                         
   5   6   2        278.51        283.26        16.11 o                         
   6   6   2          0.84         -1.63         2.33 o                         
   7   6   2        227.83        233.02        11.13 o                         
   8   6   2        718.23        656.42        25.74 o                         
   9   6   2        622.34        602.22        24.20 o                         
  10   6   2         16.93         15.18         7.74 o                         
  11   6   2         32.63         15.80         7.36 o                         
  12   6   2          9.56         14.28         3.75 o                         
  13   6   2         71.03         69.63        12.08 o                         
 -13   7   2         26.67         13.69        15.21 o                         
 -12   7   2        149.31        172.08        17.39 o                         
 -11   7   2        175.56        164.79        12.33 o                         
 -10   7   2          0.40         -1.32         4.98 o                         
  -9   7   2        104.98        104.42         9.69 o                         
  -8   7   2        354.87        360.33        14.42 o                         
  -7   7   2        934.96        894.67        26.43 o                         
  -6   7   2       1996.97       2003.42        53.48 o                         
  -5   7   2       1217.23       1180.79        36.35 o                         
  -4   7   2         55.36         48.35         6.72 o                         
  -3   7   2        728.19        752.67        23.33 o                         
  -2   7   2       3912.90       4191.69        84.22 o                         
  -1   7   2        265.95        247.63        11.28 o                         
   0   7   2         79.89         85.10         6.35 o                         
   1   7   2        643.73        655.78        18.33 o                         
   2   7   2        153.83        195.54        11.34 o                         
   3   7   2        142.12        162.91        11.94 o                         
   4   7   2        538.45        626.33        25.34 o                         
   5   7   2         17.81         11.72         6.03 o                         
   6   7   2         19.78         17.15         4.73 o                         
   7   7   2        525.19        468.34        16.80 o                         
   8   7   2         61.76         73.71         7.06 o                         
   9   7   2        776.45        797.00        23.68 o                         
  10   7   2        386.91        368.78        15.75 o                         
  11   7   2         33.78         24.53         8.17 o                         
  12   7   2        106.75        106.94         9.14 o                         
  13   7   2        561.35        534.69        29.13 o                         
 -13   8   2        191.87        218.53        17.88 o                         
 -12   8   2        117.76        128.15        11.58 o                         
 -11   8   2          1.86          1.86         5.10 o                         
 -10   8   2        114.91        110.29        10.49 o                         
  -9   8   2          7.38         10.74         5.25 o                         
  -8   8   2        635.78        638.30        26.64 o                         
  -7   8   2        984.95        944.67        27.92 o                         
  -6   8   2        938.80        940.80        30.88 o                         
  -5   8   2       1946.85       1840.85        56.10 o                         
  -4   8   2        496.09        491.94        18.72 o                         
  -3   8   2        129.59        133.74         9.20 o                         
  -2   8   2         22.50         23.20         4.96 o                         
  -1   8   2         13.60          4.96         3.12 o                         
   0   8   2         36.91         34.86         4.93 o                         
   1   8   2          1.03          9.77         6.17 o                         
   2   8   2       1260.39       1377.73        42.24 o                         
   3   8   2        345.51        349.53        14.47 o                         
   4   8   2          1.94          3.72         4.94 o                         
   5   8   2        417.93        436.32        22.06 o                         
   6   8   2         84.00         74.54        10.65 o                         
   7   8   2        651.15        589.34        21.84 o                         
   8   8   2       7506.67       7257.99       145.80 o                         
   9   8   2        251.79        237.66        11.94 o                         
  10   8   2         29.03         16.47         7.60 o                         
  11   8   2          5.15          9.52         7.23 o                         
  12   8   2          4.29          1.45         2.34 o                         
  13   8   2        285.06        340.03        23.77 o                         
 -13   9   2         21.97          6.61         9.46 o                         
 -12   9   2          0.29          0.79         7.20 o                         
 -11   9   2         15.60         12.97         6.25 o                         
 -10   9   2         36.01         43.42         9.85 o                         
  -9   9   2        105.24        117.35         9.92 o                         
  -8   9   2         15.81         10.30         5.60 o                         
  -7   9   2        586.04        527.75        23.89 o                         
  -6   9   2       2036.86       2038.06        55.42 o                         
  -5   9   2        580.78        584.20        22.69 o                         
  -4   9   2        327.28        362.61        16.10 o                         
  -3   9   2       3060.88       3316.93        81.10 o                         
  -2   9   2        118.44        103.53         8.06 o                         
  -1   9   2       1854.66       2074.01        50.35 o                         
   0   9   2          1.98         -0.10         3.27 o                         
   1   9   2        256.11        304.77        11.96 o                         
   2   9   2       3312.73       3320.76        90.11 o                         
   3   9   2        817.71       1039.84        30.57 o                         
   4   9   2         98.16         91.03         9.89 o                         
   5   9   2       1169.47       1074.27        39.21 o                         
   6   9   2         12.25         20.59         8.05 o                         
   7   9   2          0.36         -5.08         6.53 o                         
   8   9   2         28.11         26.27         5.30 o                         
   9   9   2         60.87         78.38         9.00 o                         
  10   9   2          0.09          0.25         3.67 o                         
  11   9   2        128.29        145.86         9.84 o                         
  12   9   2         11.97         10.48         3.07 o                         
  13   9   2         77.81         91.44        15.04 o                         
 -12  10   2         33.82         38.12         9.11 o                         
 -11  10   2        353.54        302.43        22.52 o                         
 -10  10   2        309.64        319.56        15.45 o                         
  -9  10   2         82.32         71.93         9.77 o                         
  -8  10   2         51.70         45.81         9.94 o                         
  -7  10   2         91.12         92.59        11.31 o                         
  -6  10   2         95.47         99.79        11.85 o                         
  -5  10   2         89.33         96.20        14.07 o                         
  -4  10   2       1083.98       1135.89        34.41 o                         
  -3  10   2         34.26         63.09         7.32 o                         
  -2  10   2        123.38        121.35         8.41 o                         
  -1  10   2       1047.23       1119.77        30.34 o                         
   0  10   2        124.54        118.56         7.92 o                         
   1  10   2         64.18         48.83         5.63 o                         
   2  10   2       1444.18       1475.22        45.17 o                         
   3  10   2       1822.66       1954.78        66.28 o                         
   4  10   2        357.68        386.88        20.82 o                         
   5  10   2          0.90          2.48         5.82 o                         
   6  10   2          6.00          6.91         6.78 o                         
   7  10   2        663.12        643.92        30.44 o                         
   8  10   2        965.37        917.94        26.55 o                         
   9  10   2        628.51        569.82        19.87 o                         
  10  10   2        106.47         91.97        11.48 o                         
  11  10   2          0.84         11.73         5.07 o                         
  12  10   2        277.79        276.28        20.82 o                         
 -12  11   2         35.19         20.63         9.15 o                         
 -11  11   2         55.77         64.13        13.42 o                         
 -10  11   2        487.05        453.08        21.75 o                         
  -9  11   2          5.32          5.86         6.07 o                         
  -8  11   2         31.72         22.32         7.70 o                         
  -7  11   2        205.45        219.17        15.78 o                         
  -6  11   2        874.74        802.18        31.83 o                         
  -5  11   2        903.32        819.83        47.46 o                         
  -4  11   2        109.42         87.36         8.98 o                         
  -3  11   2          5.26          3.77         4.55 o                         
  -2  11   2        708.23        766.23        24.04 o                         
  -1  11   2         13.32          9.81         2.55 o                         
   0  11   2         16.90         12.74         4.11 o                         
   1  11   2        763.77        734.22        26.53 o                         
   2  11   2        317.57        313.74        12.85 o                         
   3  11   2        219.43        161.42        14.60 o                         
   4  11   2        134.53        171.16        22.51 o                         
   5  11   2        423.11        470.78        31.99 o                         
   6  11   2        530.30        480.56        25.62 o                         
   7  11   2         29.27         26.02         8.57 o                         
   8  11   2        132.72        141.12        11.67 o                         
   9  11   2         27.93         36.39         7.35 o                         
  10  11   2         35.09         28.77         6.49 o                         
  11  11   2         12.60          9.99         9.33 o                         
  12  11   2          0.24          0.94         3.21 o                         
 -12  12   2         31.88         18.94         9.19 o                         
 -11  12   2         34.84         32.64         7.91 o                         
 -10  12   2        889.45        939.75        31.26 o                         
  -9  12   2          3.23          7.96         7.01 o                         
  -8  12   2          0.12         16.70         8.83 o                         
  -7  12   2       1028.11        968.35        42.22 o                         
  -6  12   2       1535.87       1515.78        53.54 o                         
  -5  12   2       1685.75       1779.29        49.41 o                         
  -4  12   2        272.33        332.88        16.13 o                         
  -3  12   2         61.44         63.01         8.67 o                         
  -2  12   2        116.01        110.84         9.04 o                         
  -1  12   2        264.52        282.58        15.90 o                         
   0  12   2        655.22        625.36        31.98 o                         
   1  12   2         51.30         55.42         7.05 o                         
   2  12   2        182.64        182.87        10.24 o                         
   3  12   2        673.16        629.88        18.92 o                         
   4  12   2         12.72         14.69         6.03 o                         
   5  12   2         34.26         23.58         8.84 o                         
   6  12   2        200.52        270.78        20.01 o                         
   7  12   2         38.61         53.52        12.42 o                         
   8  12   2         88.28        104.13        11.58 o                         
   9  12   2        352.70        347.83        15.75 o                         
  10  12   2         89.98         82.22         9.82 o                         
  11  12   2          1.92         -5.22         5.22 o                         
  12  12   2         35.42         17.27         8.48 o                         
 -11  13   2         96.72        107.02        12.54 o                         
 -10  13   2        176.45        151.16        17.14 o                         
  -9  13   2        131.71        138.49        13.58 o                         
  -8  13   2        133.12        140.52        21.79 o                         
  -7  13   2        132.04        127.09        15.61 o                         
  -6  13   2        604.79        665.37        33.03 o                         
  -5  13   2        453.85        426.17        19.34 o                         
  -4  13   2        110.83         79.75         9.45 o                         
  -3  13   2        344.73        316.81        15.41 o                         
  -2  13   2        232.35        268.28        16.68 o                         
  -1  13   2          2.81         -0.23         4.77 o                         
   0  13   2       2294.51       2322.14        68.43 o                         
   1  13   2         74.71         73.44         7.97 o                         
   2  13   2          0.35          3.18         4.24 o                         
   3  13   2         54.72         58.59         6.61 o                         
   4  13   2       1577.98       1583.39        46.17 o                         
   5  13   2        127.96        133.19        12.19 o                         
   6  13   2       1889.50       1797.58        63.86 o                         
   7  13   2         49.68         43.48        11.52 o                         
   8  13   2         36.33         45.65        12.14 o                         
   9  13   2         38.09         42.55         6.97 o                         
  10  13   2        180.72        194.60        11.50 o                         
  11  13   2          1.04         -2.46         4.17 o                         
 -11  14   2          1.35         -4.64         7.38 o                         
 -10  14   2        170.29        177.21        16.08 o                         
  -9  14   2          0.29         10.29         7.86 o                         
  -8  14   2        673.18        669.50        34.49 o                         
  -7  14   2        446.13        418.58        25.53 o                         
  -6  14   2        466.15        505.61        47.99 o                         
  -5  14   2        339.67        305.04        16.83 o                         
  -4  14   2        574.93        570.39        22.72 o                         
  -3  14   2        233.40        223.62        13.28 o                         
  -2  14   2          1.48          1.63         6.65 o                         
  -1  14   2          0.04          0.32         6.16 o                         
   0  14   2        523.90        555.69        25.14 o                         
   1  14   2         46.91         27.08         6.10 o                         
   2  14   2         82.26         81.06         7.91 o                         
   3  14   2        741.26        760.46        23.29 o                         
   4  14   2        163.09        179.26        10.13 o                         
   5  14   2          0.00          0.34         6.02 o                         
   6  14   2        201.67        159.15        13.29 o                         
   7  14   2         60.90         39.72         9.22 o                         
   8  14   2        101.08        103.78        13.22 o                         
   9  14   2          0.23         -3.56         4.28 o                         
  10  14   2        147.86        158.95        17.10 o                         
  11  14   2         26.32         25.46         8.74 o                         
 -10  15   2         23.69         32.96        10.24 o                         
  -9  15   2          0.09        -13.04        14.72 o                         
  -8  15   2        192.99        206.35        30.15 o                         
  -7  15   2        389.00        433.73        27.23 o                         
  -6  15   2       1603.97       1581.62        56.97 o                         
  -5  15   2        586.91        488.98        22.93 o                         
  -4  15   2         77.97         90.28        10.64 o                         
  -3  15   2         30.66         39.09         7.16 o                         
  -2  15   2        264.18        237.08        17.58 o                         
  -1  15   2        100.81        106.69        12.08 o                         
   0  15   2       1668.89       1567.30        51.82 o                         
   1  15   2        901.60        886.62        25.97 o                         
   2  15   2        869.13        916.37        31.40 o                         
   3  15   2        673.56        696.70        23.11 o                         
   4  15   2         10.78          6.00         4.81 o                         
   5  15   2         11.90         10.72         7.47 o                         
   6  15   2          0.03         -0.38         5.81 o                         
   7  15   2         17.58         19.80         7.76 o                         
   8  15   2          0.19          1.72         9.92 o                         
   9  15   2          6.48          5.36         5.30 o                         
  10  15   2        275.19        291.27        13.64 o                         
 -10  16   2         94.85         62.79        12.89 o                         
  -9  16   2        393.14        382.73        22.30 o                         
  -8  16   2          8.79          6.14         7.65 o                         
  -7  16   2        101.79         81.37        11.63 o                         
  -6  16   2         49.42         48.27        10.10 o                         
  -5  16   2        283.17        292.67        17.26 o                         
  -4  16   2          4.23          9.30         5.58 o                         
  -3  16   2        206.62        190.95        12.46 o                         
  -2  16   2        135.75        123.78        18.61 o                         
  -1  16   2       1099.64       1057.94        41.90 o                         
   0  16   2         26.21         32.68        11.37 o                         
   1  16   2        666.84        629.98        32.92 o                         
   2  16   2         92.31        104.15         9.52 o                         
   3  16   2        184.71        181.83        14.34 o                         
   4  16   2        259.98        276.45        14.01 o                         
   5  16   2        731.78        584.48        20.84 o                         
   6  16   2         32.40         22.87         5.76 o                         
   7  16   2         49.43         43.20        10.06 o                         
   8  16   2        123.65        150.90        14.40 o                         
   9  16   2          2.17          2.96         5.91 o                         
  10  16   2        313.78        306.90        15.00 o                         
  -9  17   2         23.34         17.51        11.29 o                         
  -8  17   2          5.19         16.69         8.30 o                         
  -7  17   2        211.65        194.90        15.79 o                         
  -6  17   2         11.72          0.63         6.86 o                         
  -5  17   2          2.80          1.92         6.33 o                         
  -4  17   2        151.11        141.67        20.24 o                         
  -3  17   2          0.02         -1.84         4.40 o                         
  -2  17   2         19.38         23.20         8.76 o                         
  -1  17   2        911.09        853.18        35.85 o                         
   0  17   2        635.93        671.59        27.08 o                         
   1  17   2        650.75        620.93        27.55 o                         
   2  17   2         21.12         15.67         5.25 o                         
   3  17   2         27.61         28.43         6.19 o                         
   4  17   2          7.20         15.05         6.22 o                         
   5  17   2        231.41        212.75        18.17 o                         
   6  17   2         40.66         45.10         8.10 o                         
   7  17   2         35.47         27.59         6.63 o                         
   8  17   2          1.76         -5.61         7.49 o                         
   9  17   2          0.08         -6.10         6.10 o                         
  -8  18   2         56.72         81.41        11.82 o                         
  -7  18   2        235.98        262.35        18.96 o                         
  -6  18   2        210.83        202.76        19.66 o                         
  -5  18   2          1.86         12.61         7.07 o                         
  -4  18   2        411.62        429.23        20.04 o                         
  -3  18   2        186.77        156.30        19.01 o                         
  -2  18   2        496.22        475.78        27.50 o                         
  -1  18   2         71.64         58.16        11.88 o                         
   0  18   2         20.04         22.74         7.37 o                         
   1  18   2          3.13          6.05         7.47 o                         
   2  18   2        136.16        131.69        10.87 o                         
   3  18   2          2.38         -5.06         5.98 o                         
   4  18   2         51.61         60.91         9.08 o                         
   5  18   2         53.31         55.41         8.82 o                         
   6  18   2         90.54         80.18         9.82 o                         
   7  18   2         43.00         37.43         7.91 o                         
   8  18   2          4.94          0.31         6.10 o                         
  -7  19   2        510.78        531.86        27.00 o                         
  -6  19   2         19.41        -10.07        22.32 o                         
  -5  19   2        263.32        248.06        16.95 o                         
  -4  19   2         42.73         43.27        15.69 o                         
  -3  19   2        157.38        179.27        28.16 o                         
  -2  19   2         66.15         80.92        15.55 o                         
  -1  19   2        199.15        218.37        16.28 o                         
   0  19   2        217.76        188.11        24.07 o                         
   1  19   2         14.41         17.72         7.96 o                         
   2  19   2         99.18        111.79        13.67 o                         
   3  19   2        343.60        348.29        19.68 o                         
   4  19   2        819.06        849.41        28.41 o                         
   5  19   2         21.43         23.36         8.24 o                         
   6  19   2        140.57        146.02        12.25 o                         
   7  19   2         20.22         18.55         6.72 o                         
  -6  20   2         32.23         36.98        10.16 o                         
  -5  20   2         40.24         28.12         9.46 o                         
  -4  20   2         64.50         63.57        13.42 o                         
  -3  20   2         43.64         51.13        14.69 o                         
  -2  20   2         32.82         58.63        10.24 o                         
  -1  20   2         23.69         31.80        10.39 o                         
   0  20   2        104.90        100.82        13.17 o                         
   1  20   2         50.29         38.86         8.84 o                         
   2  20   2          0.05          5.92         6.56 o                         
   3  20   2        189.60        203.92        13.63 o                         
   4  20   2        119.84        132.25        17.50 o                         
   5  20   2          0.02         -0.08         7.16 o                         
   6  20   2         74.30         56.17         9.84 o                         
  -5  21   2         23.99         12.11        19.25 o                         
  -4  21   2         51.87         58.68        13.01 o                         
  -3  21   2         45.99         59.61        12.18 o                         
  -2  21   2        129.20        153.60        15.12 o                         
  -1  21   2         10.05          3.23         9.13 o                         
   0  21   2         20.50         34.13         9.59 o                         
   1  21   2        195.54        184.71        17.56 o                         
   2  21   2        319.28        354.14        20.87 o                         
   3  21   2         74.22         99.67        12.89 o                         
   4  21   2         36.63         32.44         8.58 o                         
   5  21   2         68.26         76.02        14.46 o                         
  -3  22   2        714.66        791.10        46.83 o                         
  -2  22   2        367.66        317.86        28.35 o                         
  -1  22   2          0.25          0.32         8.72 o                         
   0  22   2        107.00        142.82        22.52 o                         
   1  22   2         10.32         11.82        11.02 o                         
   2  22   2          3.58         10.05         8.40 o                         
   3  22   2        575.58        668.68        29.89 o                         
 -13   0   3         47.68         47.95        14.94 o                         
 -11   0   3       2154.78       2250.21        89.15 o                         
  -9   0   3        459.81        407.28        24.04 o                         
  -7   0   3        686.20        710.15        29.05 o                         
  -5   0   3        826.35        958.68        31.60 o                         
  -3   0   3       1092.31       1172.15        34.73 o                         
  -1   0   3       2721.98       2362.32        92.91 o                         
   1   0   3      26818.26      25279.52      1143.67 o                         
   3   0   3         28.79         49.12         7.02 o                         
   5   0   3        565.52        671.12        21.71 o                         
   7   0   3       1358.18       1247.55        37.87 o                         
   9   0   3         87.51        116.57         9.67 o                         
  11   0   3        235.27        248.05        37.75 o                         
 -14   1   3        166.80        164.46        21.41 o                         
 -13   1   3        316.70        279.00        19.09 o                         
 -12   1   3        159.86        209.33        16.80 o                         
 -11   1   3        193.50        190.69        15.33 o                         
 -10   1   3         77.24        106.50        11.02 o                         
  -9   1   3        112.67         96.15         9.70 o                         
  -8   1   3        173.10        169.43        10.33 o                         
  -7   1   3         53.86         62.41         6.35 o                         
  -6   1   3       1715.12       1787.95        37.71 o                         
  -5   1   3       4463.63       4513.78        83.26 o                         
  -4   1   3      13431.90      14077.13       601.52 o                         
  -3   1   3        518.39        585.01        15.87 o                         
  -2   1   3      14840.06      15109.82       380.59 o                         
  -1   1   3      12760.72      12129.87       306.17 o                         
   0   1   3      19897.62      18480.80       499.47 o                         
   1   1   3       3754.21       3469.99        67.37 o                         
   2   1   3       1881.23       1833.91        37.45 o                         
   3   1   3       1124.29       1140.85        38.38 o                         
   4   1   3        667.60        790.19        19.68 o                         
   5   1   3       1482.72       1542.33        34.68 o                         
   6   1   3        424.42        425.70        19.91 o                         
   7   1   3          0.35         -2.72         2.72 o                         
   8   1   3        592.20        581.35        21.37 o                         
   9   1   3       1230.00       1211.86        46.51 o                         
  10   1   3        145.58        128.82        13.41 o                         
  11   1   3        833.74        804.23        36.01 o                         
  12   1   3        355.70        323.44        30.31 o                         
  13   1   3          0.37         26.54        16.57 o                         
  14   1   3        208.23        208.64        40.66 o                         
 -14   2   3        223.06        210.80        48.10 o                         
 -13   2   3         10.67         23.41         7.63 o                         
 -12   2   3          0.18         -2.61         5.67 o                         
 -11   2   3         44.86         16.28         7.22 o                         
 -10   2   3        511.36        395.00        19.81 o                         
  -9   2   3        322.35        300.79        16.48 o                         
  -8   2   3        136.20        146.39         9.90 o                         
  -7   2   3         53.69         55.39         6.76 o                         
  -6   2   3       1259.76       1219.28        28.07 o                         
  -5   2   3       2000.29       2028.13        41.23 o                         
  -4   2   3        915.60        888.10        22.76 o                         
  -3   2   3         43.70         32.80         4.20 o                         
  -2   2   3        560.76        544.10        14.58 o                         
  -1   2   3      15952.30      15281.45       431.23 o                         
   0   2   3      25626.44      23884.74       545.54 o                         
   1   2   3      15368.82      15344.77       364.87 o                         
   2   2   3          2.97          3.50         1.42 o                         
   3   2   3       1827.97       1931.33        44.89 o                         
   4   2   3       4153.79       4210.04        83.19 o                         
   5   2   3         20.87         16.32         3.25 o                         
   6   2   3         37.42         39.54         5.61 o                         
   7   2   3         11.88          5.53         4.61 o                         
   8   2   3        196.28        200.42        11.72 o                         
   9   2   3        362.18        346.02        16.90 o                         
  10   2   3       2301.57       2316.82        61.25 o                         
  11   2   3         46.96         48.22         7.84 o                         
  12   2   3        496.99        500.41        22.00 o                         
  13   2   3          0.59         14.27        15.12 o                         
  14   2   3         69.21         43.15        25.31 o                         
 -14   3   3          9.24        -10.51        10.51 o                         
 -13   3   3        476.98        474.82        21.96 o                         
 -12   3   3         14.19         18.64         9.76 o                         
 -11   3   3         14.52          5.92         6.94 o                         
 -10   3   3         21.72         -4.19         5.56 o                         
  -9   3   3        162.06        132.35        10.33 o                         
  -8   3   3        123.61        130.56         9.38 o                         
  -7   3   3         28.14         48.06         6.01 o                         
  -6   3   3          4.92         11.34         3.68 o                         
  -5   3   3        217.74        225.69        10.15 o                         
  -4   3   3         12.67          8.60         3.85 o                         
  -3   3   3       1865.60       1839.03        44.91 o                         
  -2   3   3        513.22        450.59        14.62 o                         
  -1   3   3        282.83        295.73         9.32 o                         
   0   3   3        686.28        598.06        11.33 o                         
   1   3   3       4033.45       3858.93       101.12 o                         
   2   3   3       1142.99       1164.24        24.97 o                         
   3   3   3        582.43        597.61        21.55 o                         
   4   3   3         52.08         43.57         5.12 o                         
   5   3   3         76.37         91.79         7.10 o                         
   6   3   3        140.88        137.42         8.92 o                         
   7   3   3        105.79        121.48         9.25 o                         
   8   3   3        909.17        871.27        29.04 o                         
   9   3   3        460.29        455.91        19.48 o                         
  10   3   3        745.44        681.86        28.99 o                         
  11   3   3        590.92        583.68        30.17 o                         
  12   3   3         26.24         18.30         7.65 o                         
  13   3   3         43.27         32.39         8.33 o                         
 -13   4   3        215.99        223.26        17.22 o                         
 -12   4   3        230.15        289.76        16.51 o                         
 -11   4   3         48.10         49.32         9.31 o                         
 -10   4   3         50.38         28.42         9.10 o                         
  -9   4   3        890.16        897.07        25.73 o                         
  -8   4   3       1589.51       1631.04        48.15 o                         
  -7   4   3        826.83        820.25        22.26 o                         
  -6   4   3       4252.36       4090.02        85.28 o                         
  -5   4   3        447.56        443.36        15.26 o                         
  -4   4   3         54.27         57.92         5.76 o                         
  -3   4   3       1537.05       1538.09        44.95 o                         
  -2   4   3        874.97        867.15        23.84 o                         
  -1   4   3          0.01          3.38         2.35 o                         
   0   4   3       2388.60       2376.97        40.15 o                         
   1   4   3        723.52        708.90        14.99 o                         
   2   4   3          2.64          4.98         1.21 o                         
   3   4   3          2.89         -2.96         3.95 o                         
   4   4   3          1.31         -1.36         1.44 o                         
   5   4   3        197.96        205.93        15.14 o                         
   6   4   3        882.87        990.47        29.07 o                         
   7   4   3         80.46         72.10         7.88 o                         
   8   4   3         15.45         21.88         6.41 o                         
   9   4   3         16.35          4.28         6.21 o                         
  10   4   3        760.44        786.13        28.40 o                         
  11   4   3          2.01         -3.50         5.74 o                         
  12   4   3        443.05        446.33        22.73 o                         
  13   4   3         35.83         26.13         8.82 o                         
 -13   5   3         35.17         32.99        16.29 o                         
 -12   5   3          7.02         12.96         6.97 o                         
 -11   5   3          3.05         13.78         9.16 o                         
 -10   5   3        150.59        150.99        12.43 o                         
  -9   5   3         82.67         83.91         8.57 o                         
  -8   5   3        109.37        116.80         8.99 o                         
  -7   5   3        168.56        170.88        10.54 o                         
  -6   5   3       1662.09       1640.81        40.02 o                         
  -5   5   3         39.79         34.81         5.21 o                         
  -4   5   3         28.35         25.74         5.53 o                         
  -3   5   3       1829.07       1833.42        45.74 o                         
  -2   5   3        112.49        108.24         7.28 o                         
  -1   5   3       1021.05       1005.40        23.35 o                         
   0   5   3        267.24        249.79         8.79 o                         
   1   5   3        177.11        170.36         5.36 o                         
   2   5   3       3982.48       4143.78       108.35 o                         
   3   5   3        849.97        879.12        28.39 o                         
   4   5   3        160.86        191.69        12.15 o                         
   5   5   3       1374.35       1327.10        32.64 o                         
   6   5   3          0.85          1.36         2.20 o                         
   7   5   3         60.38         70.82         8.22 o                         
   8   5   3        335.21        291.68        15.03 o                         
   9   5   3          6.62          8.52         6.06 o                         
  10   5   3         30.15         24.87         7.29 o                         
  11   5   3         94.22         97.17        11.33 o                         
  12   5   3        178.26        171.36        15.51 o                         
  13   5   3         78.78         79.54        11.44 o                         
 -13   6   3        192.26        216.81        16.70 o                         
 -12   6   3         42.36         45.41         8.80 o                         
 -11   6   3        276.02        258.88        16.33 o                         
 -10   6   3         21.11         24.05         6.62 o                         
  -9   6   3        314.18        324.55        15.88 o                         
  -8   6   3         53.12         49.93         7.15 o                         
  -7   6   3        618.62        671.21        21.86 o                         
  -6   6   3        608.56        607.24        19.97 o                         
  -5   6   3       1205.57       1157.59        41.62 o                         
  -4   6   3        410.43        428.11        16.64 o                         
  -3   6   3       1616.33       1621.44        41.90 o                         
  -2   6   3        526.30        575.25        22.66 o                         
  -1   6   3        581.32        535.29        15.12 o                         
   0   6   3       1530.67       1643.34        35.69 o                         
   1   6   3        189.50        184.73         6.02 o                         
   2   6   3         87.68        122.77        18.29 o                         
   3   6   3         16.83         21.64         4.92 o                         
   4   6   3       1100.99       1156.66        31.44 o                         
   5   6   3        525.01        512.73        23.68 o                         
   6   6   3        201.03        216.70         7.38 o                         
   7   6   3        145.87        161.74         5.91 o                         
   8   6   3        429.75        378.79        12.37 o                         
   9   6   3         47.12         35.94         9.36 o                         
  10   6   3         16.40         15.72         7.62 o                         
  11   6   3        184.99        164.63        13.76 o                         
  12   6   3          0.10          3.64         8.13 o                         
  13   6   3        247.33        287.88        20.98 o                         
 -13   7   3          6.93          7.10         8.45 o                         
 -12   7   3         58.41         34.52         8.50 o                         
 -11   7   3        153.91        157.90        12.00 o                         
 -10   7   3          0.84          6.83         5.55 o                         
  -9   7   3        364.32        370.59        21.47 o                         
  -8   7   3         16.74         25.25         6.40 o                         
  -7   7   3       3834.69       3706.59        80.69 o                         
  -6   7   3        849.47        847.26        25.11 o                         
  -5   7   3       1251.86       1169.04        34.68 o                         
  -4   7   3        610.60        576.06        20.73 o                         
  -3   7   3        181.17        197.90        16.63 o                         
  -2   7   3        350.01        316.09        11.92 o                         
  -1   7   3       4942.37       4968.93        98.66 o                         
   0   7   3        349.46        363.32        13.27 o                         
   1   7   3        188.83        179.52        12.69 o                         
   2   7   3          0.03          2.20         4.28 o                         
   3   7   3        140.70        157.85        10.56 o                         
   4   7   3         15.86         20.48         4.35 o                         
   5   7   3        399.13        393.62        12.47 o                         
   6   7   3        280.71        277.92        15.47 o                         
   7   7   3        680.79        692.41        18.07 o                         
   8   7   3        252.06        267.10         9.52 o                         
   9   7   3          3.27         12.29         5.20 o                         
  10   7   3        150.56        161.91        17.39 o                         
  11   7   3        349.39        317.75        22.64 o                         
  12   7   3        172.72        174.14        17.25 o                         
  13   7   3        839.87        880.92        38.50 o                         
 -13   8   3          0.19         -6.21         6.21 o                         
 -12   8   3        242.97        274.05        15.70 o                         
 -11   8   3        180.15        217.77        13.48 o                         
 -10   8   3         16.03         24.20         8.22 o                         
  -9   8   3        150.38        140.28        12.99 o                         
  -8   8   3          7.39          4.56         5.08 o                         
  -7   8   3        863.65        800.23        32.32 o                         
  -6   8   3         51.98         38.78         7.48 o                         
  -5   8   3        529.07        533.40        20.82 o                         
  -4   8   3        536.34        508.75        19.48 o                         
  -3   8   3       1747.25       1962.48        44.47 o                         
  -2   8   3       1114.48       1242.21        29.94 o                         
  -1   8   3         51.68         46.32         5.43 o                         
   0   8   3          4.55         -3.12         3.12 o                         
   1   8   3        939.15        993.04        26.84 o                         
   2   8   3       1385.86       1415.79        43.57 o                         
   3   8   3       4853.47       5143.13       134.34 o                         
   4   8   3       2509.77       2408.20        59.78 o                         
   5   8   3        139.92        152.83        11.92 o                         
   6   8   3          1.77          6.66         3.83 o                         
   7   8   3        516.60        521.02        16.72 o                         
   8   8   3        359.72        333.63        10.80 o                         
   9   8   3       1626.74       1565.84        33.73 o                         
  10   8   3         62.36         61.59         9.64 o                         
  11   8   3         51.09         67.56        11.29 o                         
  12   8   3          0.24         -2.02         6.68 o                         
  13   8   3         78.19        125.40        45.84 o                         
 -12   9   3          0.09         -6.37         6.37 o                         
 -11   9   3        210.07        240.38        15.95 o                         
 -10   9   3        107.92        119.79        10.52 o                         
  -9   9   3       1145.37       1151.13        34.93 o                         
  -8   9   3        908.18        898.13        34.07 o                         
  -7   9   3        168.47        150.47        13.31 o                         
  -6   9   3          1.47          5.37         5.54 o                         
  -5   9   3        188.98        195.61        16.04 o                         
  -4   9   3        511.96        530.11        20.46 o                         
  -3   9   3        668.04        782.06        22.27 o                         
  -2   9   3        130.32        210.02         9.87 o                         
  -1   9   3          3.38         14.74         3.35 o                         
   0   9   3         10.17         24.44         4.93 o                         
   1   9   3       1018.49       1017.12        27.96 o                         
   2   9   3        505.94        488.51        20.94 o                         
   3   9   3        969.13       1010.93        44.54 o                         
   4   9   3         84.01        104.26         8.83 o                         
   5   9   3        132.99        151.99        10.24 o                         
   6   9   3        298.87        295.68        14.55 o                         
   7   9   3         16.61         11.07         4.16 o                         
   8   9   3        925.51        921.19        23.12 o                         
   9   9   3        358.62        354.25        11.89 o                         
  10   9   3         88.27         71.92        11.24 o                         
  11   9   3        202.00        203.98        18.36 o                         
  12   9   3         10.71          8.43         7.68 o                         
 -12  10   3        135.89        142.10        14.57 o                         
 -11  10   3         21.51         42.38         7.91 o                         
 -10  10   3        264.05        251.64        15.83 o                         
  -9  10   3        709.25        727.94        26.36 o                         
  -8  10   3        484.94        512.12        21.27 o                         
  -7  10   3       1448.06       1321.43        42.10 o                         
  -6  10   3        141.61        126.72        12.93 o                         
  -5  10   3         53.75         50.67         7.99 o                         
  -4  10   3         38.77         52.80         8.16 o                         
  -3  10   3        125.94        137.91         8.97 o                         
  -2  10   3        841.21        884.96        24.70 o                         
  -1  10   3         28.88         38.13        18.05 o                         
   0  10   3        320.61        318.80        13.29 o                         
   1  10   3        120.54        136.52        10.78 o                         
   2  10   3       1931.79       1931.22        47.55 o                         
   3  10   3        140.18        124.57        11.03 o                         
   4  10   3        512.73        538.10        20.56 o                         
   5  10   3        933.75        990.93        34.73 o                         
   6  10   3        125.81        117.64        10.25 o                         
   7  10   3        122.85        122.51         9.35 o                         
   8  10   3        505.43        429.73        15.52 o                         
   9  10   3        412.51        409.97        14.74 o                         
  10  10   3        198.34        199.66         8.47 o                         
  11  10   3          2.52         -5.50         8.07 o                         
  12  10   3         78.65         63.96        21.99 o                         
 -12  11   3          6.67          5.71         9.12 o                         
 -11  11   3        150.46        161.32        12.62 o                         
 -10  11   3        345.71        349.40        28.78 o                         
  -9  11   3          5.70          8.10         5.67 o                         
  -8  11   3       1090.40       1068.80        33.16 o                         
  -7  11   3       1444.48       1398.49        45.45 o                         
  -6  11   3         77.69         68.07        10.12 o                         
  -5  11   3        139.14        156.81        10.94 o                         
  -4  11   3         11.20          3.07         4.15 o                         
  -3  11   3        526.77        537.95        18.14 o                         
  -2  11   3        705.64        703.30        31.25 o                         
  -1  11   3        369.83        412.19        19.70 o                         
   0  11   3          6.65         17.71         4.80 o                         
   1  11   3        354.56        386.92        16.77 o                         
   2  11   3         10.29          6.85         3.43 o                         
   3  11   3         77.65         85.88        10.43 o                         
   4  11   3         64.34         75.22         9.94 o                         
   5  11   3       1031.11       1031.64        32.99 o                         
   6  11   3         15.33          9.62         6.07 o                         
   7  11   3        143.96        160.38        15.50 o                         
   8  11   3        149.39        178.51        10.81 o                         
   9  11   3         78.87         72.27         6.44 o                         
  10  11   3        244.58        232.76        13.56 o                         
  11  11   3         22.81          3.56         9.64 o                         
  12  11   3         96.26         87.68        16.64 o                         
 -11  12   3         42.09         30.36         9.38 o                         
 -10  12   3         13.80          9.81         7.70 o                         
  -9  12   3        105.69        147.36        22.59 o                         
  -8  12   3        456.90        481.41        24.30 o                         
  -7  12   3       1043.43       1019.17        36.24 o                         
  -6  12   3        104.51        110.25        12.09 o                         
  -5  12   3        105.98        116.35         9.96 o                         
  -4  12   3        197.62        230.55        13.32 o                         
  -3  12   3         60.25         66.52         8.37 o                         
  -2  12   3        164.04        150.31        12.74 o                         
  -1  12   3        908.63        912.20        57.31 o                         
   0  12   3        587.17        594.29        20.88 o                         
   1  12   3         11.62         13.07         4.64 o                         
   2  12   3        783.84        752.03        23.95 o                         
   3  12   3        873.42        860.67        23.42 o                         
   4  12   3        546.06        538.66        22.11 o                         
   5  12   3       1547.94       1528.00        51.33 o                         
   6  12   3        382.80        358.54        17.93 o                         
   7  12   3          3.87          3.82         7.63 o                         
   8  12   3         31.18         33.63         5.61 o                         
   9  12   3        125.14        145.24         9.87 o                         
  10  12   3         18.34         20.10         5.04 o                         
  11  12   3         68.37         65.63        13.67 o                         
 -11  13   3        176.65        150.82        13.80 o                         
 -10  13   3        788.65        751.87        34.21 o                         
  -9  13   3        232.31        231.96        17.07 o                         
  -8  13   3        158.37        191.14        20.92 o                         
  -7  13   3        200.11        192.43        19.47 o                         
  -6  13   3        197.18        204.68        15.17 o                         
  -5  13   3       2069.27       2007.11        55.40 o                         
  -4  13   3        374.83        384.56        18.14 o                         
  -3  13   3        414.54        410.37        19.04 o                         
  -2  13   3        176.38        181.56        10.05 o                         
  -1  13   3       1441.79       1457.41        47.78 o                         
   0  13   3          0.07         12.22         6.17 o                         
   1  13   3          0.73         -0.95         4.11 o                         
   2  13   3         26.23         30.61         6.01 o                         
   3  13   3       1169.66       1146.26        30.08 o                         
   4  13   3        404.73        339.76        17.52 o                         
   5  13   3        536.27        484.88        21.61 o                         
   6  13   3         45.53         38.45         8.56 o                         
   7  13   3         69.15         69.52         9.91 o                         
   8  13   3          0.99         -0.20         3.99 o                         
   9  13   3         10.21          6.27         5.71 o                         
  10  13   3          1.68          9.25         6.48 o                         
  11  13   3         34.37         32.62         6.00 o                         
 -11  14   3          2.64         33.67        10.81 o                         
 -10  14   3        315.00        280.35        20.56 o                         
  -9  14   3          0.44          4.58         8.44 o                         
  -8  14   3        195.45        193.84        19.05 o                         
  -7  14   3        669.98        671.31        28.54 o                         
  -6  14   3         40.47         64.54        16.47 o                         
  -5  14   3        427.91        352.90        18.25 o                         
  -4  14   3        275.94        224.02        17.91 o                         
  -3  14   3          9.80         11.83         5.12 o                         
  -2  14   3         86.76         78.84        11.25 o                         
  -1  14   3          5.13         16.96         7.20 o                         
   0  14   3        738.13        716.98        29.71 o                         
   1  14   3       2361.10       2301.83        69.25 o                         
   2  14   3        199.55        195.47        11.90 o                         
   3  14   3        359.01        356.83        14.42 o                         
   4  14   3        416.30        416.13        15.20 o                         
   5  14   3         39.71         45.55        16.25 o                         
   6  14   3          6.64          6.15         6.45 o                         
   7  14   3          0.55          3.98         6.45 o                         
   8  14   3        108.77        103.16        11.39 o                         
   9  14   3          9.82         12.27        10.24 o                         
  10  14   3          0.79         -2.35         4.83 o                         
 -10  15   3         49.50         57.75        13.22 o                         
  -9  15   3          0.00         -2.99         9.51 o                         
  -8  15   3         63.88         61.99        10.82 o                         
  -7  15   3        187.47        203.99        15.96 o                         
  -6  15   3          0.54          5.75         7.73 o                         
  -5  15   3         13.09         -1.65         6.14 o                         
  -4  15   3         11.12         13.05         5.84 o                         
  -3  15   3        835.08        853.07        38.14 o                         
  -2  15   3        307.35        299.38        18.90 o                         
  -1  15   3        749.34        720.28        30.77 o                         
   0  15   3         57.03         52.08         9.76 o                         
   1  15   3          1.06         -4.32         4.32 o                         
   2  15   3         98.75        110.95         9.07 o                         
   3  15   3        205.42        186.41        11.30 o                         
   4  15   3          3.80          3.88         3.65 o                         
   5  15   3          2.14          4.02         4.26 o                         
   6  15   3        401.53        368.90        29.25 o                         
   7  15   3        137.59        113.69        12.67 o                         
   8  15   3        172.21        189.86        14.93 o                         
   9  15   3        198.06        227.34        13.29 o                         
  10  15   3          0.27          7.86         4.77 o                         
  -9  16   3        114.99         96.94        15.89 o                         
  -8  16   3          0.51         16.65         9.98 o                         
  -7  16   3        582.31        618.38        27.51 o                         
  -6  16   3        142.65        138.98        15.85 o                         
  -5  16   3         45.04         48.80        10.83 o                         
  -4  16   3         14.87         10.02         6.07 o                         
  -3  16   3        251.66        220.67        26.49 o                         
  -2  16   3        107.42         95.89        19.86 o                         
  -1  16   3         57.48         51.23         9.99 o                         
   0  16   3       4227.00       4184.63       117.14 o                         
   1  16   3          0.42          0.66         5.81 o                         
   2  16   3        156.91        159.18        13.81 o                         
   3  16   3         47.90         41.27         7.56 o                         
   4  16   3        458.56        503.35        30.92 o                         
   5  16   3          1.89         -1.92         3.70 o                         
   6  16   3          1.77          9.03         9.47 o                         
   7  16   3        218.08        177.21        15.20 o                         
   8  16   3          8.77          7.61         6.57 o                         
   9  16   3         87.79         89.49        11.01 o                         
  -9  17   3         23.44         11.45         9.94 o                         
  -8  17   3        390.11        430.53        31.47 o                         
  -7  17   3        154.53        154.87        16.23 o                         
  -6  17   3        520.39        502.50        41.92 o                         
  -5  17   3         12.44          3.30         6.42 o                         
  -4  17   3        149.42        154.19        12.69 o                         
  -3  17   3        271.69        252.07        29.75 o                         
  -2  17   3         52.61         52.07        11.40 o                         
  -1  17   3        555.84        546.51        28.40 o                         
   0  17   3         47.17         35.20        11.26 o                         
   1  17   3          1.95          4.46         8.34 o                         
   2  17   3         82.52         71.07        10.44 o                         
   3  17   3         10.50         18.82         5.59 o                         
   4  17   3         16.18         22.09         6.23 o                         
   5  17   3         94.04         73.15         8.02 o                         
   6  17   3        488.33        430.01        17.43 o                         
   7  17   3         16.28         24.22         8.82 o                         
   8  17   3        117.62        121.08        16.90 o                         
   9  17   3          1.26          4.23         8.46 o                         
  -8  18   3         68.28         93.76        13.32 o                         
  -7  18   3        400.05        386.13        32.48 o                         
  -6  18   3         14.57         24.41         8.08 o                         
  -5  18   3         54.73         83.53        13.07 o                         
  -4  18   3          2.82         -0.21         5.21 o                         
  -3  18   3         32.18         46.47        11.44 o                         
  -2  18   3         11.76         12.24        17.01 o                         
  -1  18   3        750.97        762.42        34.40 o                         
   0  18   3        159.64        134.62        15.79 o                         
   1  18   3        179.27        180.46        19.93 o                         
   2  18   3         49.36         67.90         8.98 o                         
   3  18   3         98.96         98.84        10.28 o                         
   4  18   3          7.87         -2.19         5.87 o                         
   5  18   3        739.61        752.38        25.78 o                         
   6  18   3         22.34         20.26         5.42 o                         
   7  18   3         25.81         28.61        10.91 o                         
   8  18   3         31.69         23.09        10.60 o                         
  -7  19   3        214.53        286.60        22.49 o                         
  -6  19   3          0.32          2.55        11.59 o                         
  -5  19   3         17.31         29.62         7.19 o                         
  -4  19   3         78.01         60.27        13.48 o                         
  -3  19   3        273.20        252.68        23.25 o                         
  -2  19   3        168.14        181.72        19.75 o                         
  -1  19   3         56.51         20.37        17.84 o                         
   0  19   3          6.46          5.71         7.18 o                         
   1  19   3        234.04        268.52        17.24 o                         
   2  19   3         32.84         26.42         7.78 o                         
   3  19   3         56.54         70.48         9.14 o                         
   4  19   3         82.55         72.79         9.06 o                         
   5  19   3         56.55         62.42         8.52 o                         
   6  19   3        301.45        291.36        15.47 o                         
   7  19   3         49.79         75.76         9.22 o                         
  -6  20   3         29.81         20.14        10.96 o                         
  -5  20   3         36.30         22.69         6.59 o                         
  -4  20   3          7.43         12.67         8.91 o                         
  -3  20   3          7.55          6.11        15.81 o                         
  -2  20   3        145.82        144.08        17.87 o                         
  -1  20   3        140.20        179.29        26.57 o                         
   0  20   3        132.15        146.18        14.08 o                         
   1  20   3          0.02          1.27         7.12 o                         
   2  20   3         71.78         89.24        12.41 o                         
   3  20   3         17.84         14.27         9.48 o                         
   4  20   3        633.08        592.00        35.83 o                         
   5  20   3         46.80         29.98         7.74 o                         
   6  20   3          1.36         -6.04         6.04 o                         
  -4  21   3        165.13        198.60        20.92 o                         
  -3  21   3          1.29          3.66        10.96 o                         
  -2  21   3        155.97        192.57        20.09 o                         
  -1  21   3          7.18         -6.89         7.80 o                         
   0  21   3         76.69         70.89        11.48 o                         
   1  21   3         93.87         74.06        11.11 o                         
   2  21   3         44.02         54.87        13.08 o                         
   3  21   3        236.02        251.67        17.49 o                         
   4  21   3         30.77         22.73        16.32 o                         
  -2  22   3        150.30        189.56        23.70 o                         
  -1  22   3        154.25        153.22        16.10 o                         
   0  22   3        321.23        286.18        29.99 o                         
   1  22   3         85.23         88.94        13.19 o                         
   2  22   3        238.04        214.21        21.91 o                         
 -12   0   4        569.41        637.17        49.35 o                         
 -10   0   4        323.11        295.58        25.04 o                         
  -8   0   4        140.42        155.13        14.10 o                         
  -6   0   4         22.51         26.09         7.16 o                         
  -4   0   4       1462.93       1445.07        43.65 o                         
  -2   0   4       2511.48       2577.56        84.19 o                         
   0   0   4        152.74        164.70         9.30 o                         
   2   0   4       3512.94       3525.53       111.62 o                         
   4   0   4       1244.72       1321.90       110.15 o                         
   6   0   4        292.37        323.91        14.88 o                         
   8   0   4          0.21          2.87         6.84 o                         
  10   0   4        946.08        893.98        43.26 o                         
  12   0   4        431.81        440.13        51.03 o                         
 -13   1   4          5.35          6.46         7.74 o                         
 -12   1   4          0.56          1.54         6.82 o                         
 -11   1   4        168.76        156.03        12.78 o                         
 -10   1   4          2.45          6.90         6.14 o                         
  -9   1   4       1704.10       1480.69        39.44 o                         
  -8   1   4         82.94         94.96        10.07 o                         
  -7   1   4        670.55        744.52        20.69 o                         
  -6   1   4        454.36        494.11        15.29 o                         
  -5   1   4        387.67        416.98        13.23 o                         
  -4   1   4        525.32        514.80        15.71 o                         
  -3   1   4      11362.56      11243.81       316.97 o                         
  -2   1   4        231.88        218.83         9.66 o                         
  -1   1   4       9783.10       9389.61       260.20 o                         
   0   1   4      14046.44      13426.66       393.99 o                         
   1   1   4       2924.36       2922.48        58.99 o                         
   2   1   4        695.75        681.31        16.88 o                         
   3   1   4       7039.07       6790.84       130.86 o                         
   4   1   4          9.74          3.30         1.12 o                         
   5   1   4        863.52        872.05        21.80 o                         
   6   1   4       2305.66       2253.61        48.65 o                         
   7   1   4        595.13        571.98        16.99 o                         
   8   1   4         42.56         35.26         5.68 o                         
   9   1   4       1060.02       1038.38        27.69 o                         
  10   1   4        384.65        396.17        19.11 o                         
  11   1   4          2.70         10.30         7.78 o                         
  12   1   4          7.10         17.21        14.76 o                         
  13   1   4          2.56         17.01        20.74 o                         
 -13   2   4         94.23         78.53        13.46 o                         
 -12   2   4         66.48         71.73        10.33 o                         
 -11   2   4        979.41        882.13        29.68 o                         
 -10   2   4        212.41        193.07        13.10 o                         
  -9   2   4        478.33        432.08        22.72 o                         
  -8   2   4        113.47        132.12        10.26 o                         
  -7   2   4        296.17        316.41        13.77 o                         
  -6   2   4        279.66        279.24        12.38 o                         
  -5   2   4        820.85        749.52        23.83 o                         
  -4   2   4         22.66         16.87         5.17 o                         
  -3   2   4          5.95          0.47         3.61 o                         
  -2   2   4       5473.27       5402.33       106.03 o                         
  -1   2   4       1175.03       1241.73        27.79 o                         
   0   2   4       8765.08       8519.11       259.44 o                         
   1   2   4       4606.90       4535.37        80.57 o                         
   2   2   4       1631.39       1609.97        35.34 o                         
   3   2   4        592.61        514.35        18.09 o                         
   4   2   4       2940.79       2931.50        67.54 o                         
   5   2   4         55.24         41.36         4.74 o                         
   6   2   4        160.66        205.17         8.76 o                         
   7   2   4         79.67         82.70         7.44 o                         
   8   2   4        434.04        422.64        17.43 o                         
   9   2   4        260.36        242.69        18.20 o                         
  10   2   4        611.62        576.57        22.36 o                         
  11   2   4         88.96         87.24         9.48 o                         
  12   2   4        151.83        132.01        16.96 o                         
  13   2   4         62.15        107.08        23.92 o                         
 -13   3   4         98.61        108.06        25.03 o                         
 -12   3   4        217.37        260.73        16.21 o                         
 -11   3   4          0.07          1.52         6.72 o                         
 -10   3   4        361.81        341.25        17.01 o                         
  -9   3   4          1.56         -0.13         4.66 o                         
  -8   3   4         46.38         50.29         7.68 o                         
  -7   3   4         68.83         79.80        10.88 o                         
  -6   3   4        457.86        430.78        14.42 o                         
  -5   3   4       1325.62       1259.32        31.52 o                         
  -4   3   4        123.91        122.12         7.68 o                         
  -3   3   4        977.86        959.40        24.11 o                         
  -2   3   4         79.18         90.35         6.29 o                         
  -1   3   4          1.31          4.23         2.47 o                         
   0   3   4       2299.09       2232.59        41.87 o                         
   1   3   4       1854.09       1846.29        32.07 o                         
   2   3   4       7227.35       7164.16       137.45 o                         
   3   3   4       4776.03       4837.19        94.16 o                         
   4   3   4       3939.24       4186.59       109.95 o                         
   5   3   4       1135.36       1108.84        30.66 o                         
   6   3   4         44.08         55.92         7.04 o                         
   7   3   4        244.69        269.86        13.32 o                         
   8   3   4        737.45        769.06        25.99 o                         
   9   3   4        631.79        625.66        24.86 o                         
  10   3   4          3.18          6.51         5.23 o                         
  11   3   4         10.12         18.54         5.98 o                         
  12   3   4         44.41         50.91        12.99 o                         
  13   3   4        175.25        185.70        14.12 o                         
 -13   4   4         67.39         49.59        11.25 o                         
 -12   4   4        132.94        137.63        12.46 o                         
 -11   4   4         11.85         -0.47         5.76 o                         
 -10   4   4         73.68         64.33         8.50 o                         
  -9   4   4        129.94        141.79        11.28 o                         
  -8   4   4       1341.40       1302.18        32.35 o                         
  -7   4   4        239.33        196.77        10.37 o                         
  -6   4   4        289.68        267.12        12.27 o                         
  -5   4   4         86.53        101.87         7.59 o                         
  -4   4   4        573.80        585.56        17.94 o                         
  -3   4   4        297.09        325.66        13.48 o                         
  -2   4   4       1340.96       1350.07        34.63 o                         
  -1   4   4          4.12          2.89         2.42 o                         
   0   4   4        353.43        322.59         8.32 o                         
   1   4   4       4693.53       4601.43        90.37 o                         
   2   4   4          5.26          5.74         3.44 o                         
   3   4   4       1873.24       1841.48        49.01 o                         
   4   4   4         19.29         32.42         6.56 o                         
   5   4   4        535.86        524.81        26.95 o                         
   6   4   4        565.14        560.23        19.96 o                         
   7   4   4          4.37         13.31         4.60 o                         
   8   4   4        167.16        150.64        10.80 o                         
   9   4   4         98.86         98.95        10.67 o                         
  10   4   4         87.86        101.65        15.39 o                         
  11   4   4        367.41        362.34        18.69 o                         
  12   4   4         51.65         53.95        11.14 o                         
  13   4   4          0.30          3.69         6.42 o                         
 -13   5   4          3.20          2.85         7.45 o                         
 -12   5   4        287.31        292.17        22.00 o                         
 -11   5   4         59.71         46.12         8.71 o                         
 -10   5   4         63.01         52.91         8.77 o                         
  -9   5   4       2627.94       2588.00        56.18 o                         
  -8   5   4        217.91        198.71        11.68 o                         
  -7   5   4          3.55          5.76         6.13 o                         
  -6   5   4        933.09        939.87        26.70 o                         
  -5   5   4         80.57         75.61         6.96 o                         
  -4   5   4        186.72        220.25        19.45 o                         
  -3   5   4        278.71        310.24        13.32 o                         
  -2   5   4        516.74        477.73        14.76 o                         
  -1   5   4          1.95          0.01         2.79 o                         
   0   5   4        125.18        105.35         4.32 o                         
   1   5   4        419.32        413.15        10.77 o                         
   2   5   4       1253.31       1210.61        30.71 o                         
   3   5   4        295.02        301.84        11.98 o                         
   4   5   4        183.21        177.97         7.76 o                         
   5   5   4         54.61         77.08         6.83 o                         
   6   5   4          1.04          2.92         3.95 o                         
   7   5   4         37.01         22.67         8.56 o                         
   8   5   4       1601.48       1576.08        44.48 o                         
   9   5   4        162.83        135.26        12.15 o                         
  10   5   4         28.71         31.31         7.74 o                         
  11   5   4          9.32         19.00         7.45 o                         
  12   5   4          8.17          0.55         7.07 o                         
  13   5   4          4.35         -1.87        18.04 o                         
 -13   6   4        157.89        159.03        21.35 o                         
 -12   6   4        110.75         76.97        14.95 o                         
 -11   6   4         73.35         66.71         9.31 o                         
 -10   6   4        158.48        146.63        11.90 o                         
  -9   6   4         81.74         82.12         8.90 o                         
  -8   6   4        114.55         89.13         8.67 o                         
  -7   6   4       1661.21       1577.71        40.54 o                         
  -6   6   4         33.14         45.16         6.78 o                         
  -5   6   4        482.32        510.47        19.91 o                         
  -4   6   4         44.61         68.68         7.77 o                         
  -3   6   4        348.58        328.99        12.42 o                         
  -2   6   4         32.47         18.43         5.99 o                         
  -1   6   4        805.04        776.46        16.58 o                         
   0   6   4         46.96         62.89         5.26 o                         
   1   6   4         21.22         29.26         3.17 o                         
   2   6   4        216.76        240.68         9.82 o                         
   3   6   4       4514.34       4323.71        96.06 o                         
   4   6   4        216.04        222.78         8.97 o                         
   5   6   4         80.25         71.92         6.13 o                         
   6   6   4         19.99         13.89         4.80 o                         
   7   6   4         39.64         41.14        10.09 o                         
   8   6   4       1696.87       1594.94        45.53 o                         
   9   6   4          0.29         -0.05         5.45 o                         
  10   6   4        242.80        241.36        16.29 o                         
  11   6   4         47.68         53.04         9.95 o                         
  12   6   4         48.61         64.16        11.52 o                         
  13   6   4        387.79        429.05        25.21 o                         
 -13   7   4        349.28        353.80        25.45 o                         
 -12   7   4        529.85        574.04        37.24 o                         
 -11   7   4         67.37         90.00        10.22 o                         
 -10   7   4          0.62          7.19         5.33 o                         
  -9   7   4        758.36        704.53        25.56 o                         
  -8   7   4        254.78        233.78        13.57 o                         
  -7   7   4        701.73        717.27        27.75 o                         
  -6   7   4        701.99        677.50        22.13 o                         
  -5   7   4        132.01        124.38        10.59 o                         
  -4   7   4        147.16        124.56         9.55 o                         
  -3   7   4         29.89         41.92         5.67 o                         
  -2   7   4        126.78        126.51         7.81 o                         
  -1   7   4        723.96        726.44        20.51 o                         
   0   7   4        145.33        146.40         7.66 o                         
   1   7   4        205.43        227.55         7.72 o                         
   2   7   4       2206.26       2177.64        54.69 o                         
   3   7   4       3542.07       3677.63       133.80 o                         
   4   7   4       1795.40       1884.55        45.73 o                         
   5   7   4         53.41         56.97         4.66 o                         
   6   7   4          0.75         -1.98         1.98 o                         
   7   7   4         62.67         67.04         8.47 o                         
   8   7   4        569.79        627.84        24.03 o                         
   9   7   4        149.99        151.32        12.78 o                         
  10   7   4        381.92        353.23        18.84 o                         
  11   7   4         43.23         40.61         9.93 o                         
  12   7   4         40.87         30.69         9.58 o                         
  13   7   4         42.61         28.18        18.39 o                         
 -13   8   4         28.97         34.23        10.36 o                         
 -12   8   4        432.76        430.37        36.40 o                         
 -11   8   4         23.55         22.09        10.05 o                         
 -10   8   4        577.57        531.61        36.49 o                         
  -9   8   4         48.15         45.13         7.53 o                         
  -8   8   4        969.60        993.38        31.41 o                         
  -7   8   4       1205.83       1155.81        37.64 o                         
  -6   8   4        955.00        941.39        44.31 o                         
  -5   8   4         54.03         35.86         7.22 o                         
  -4   8   4          0.05         -0.41         3.49 o                         
  -3   8   4         22.28         19.79         4.69 o                         
  -2   8   4          0.52          0.78         3.13 o                         
  -1   8   4        433.09        436.18        11.73 o                         
   0   8   4       3040.54       3110.38        64.84 o                         
   1   8   4        251.74        301.35        11.99 o                         
   2   8   4         75.53         72.23         7.55 o                         
   3   8   4         45.33         36.73         6.69 o                         
   4   8   4         26.49         46.44         7.05 o                         
   5   8   4         73.53         57.91         4.80 o                         
   6   8   4        626.86        625.82        21.46 o                         
   7   8   4        190.62        189.10         7.51 o                         
   8   8   4        232.79        259.89        15.05 o                         
   9   8   4        119.21        134.01        14.97 o                         
  10   8   4         29.65         37.42         8.08 o                         
  11   8   4         14.65         12.86         8.17 o                         
  12   8   4         65.07         46.58        10.13 o                         
 -12   9   4          2.64          4.03         7.42 o                         
 -11   9   4          1.98          6.78         6.43 o                         
 -10   9   4         43.96         50.59         9.52 o                         
  -9   9   4         25.76         20.66         6.82 o                         
  -8   9   4        302.43        312.74        17.45 o                         
  -7   9   4        535.20        545.86        21.08 o                         
  -6   9   4        407.19        416.11        19.83 o                         
  -5   9   4         40.26         46.62         8.07 o                         
  -4   9   4         50.96         58.21         6.92 o                         
  -3   9   4         57.01         33.78         5.60 o                         
  -2   9   4        236.90        238.70        10.55 o                         
  -1   9   4        199.05        198.74         7.38 o                         
   0   9   4       1008.54       1077.52        27.08 o                         
   1   9   4       1016.78       1051.47        39.00 o                         
   2   9   4         23.02         23.69         4.10 o                         
   3   9   4        686.44        668.61        34.47 o                         
   4   9   4         10.49         10.58         5.42 o                         
   5   9   4        166.03        164.41        10.75 o                         
   6   9   4        140.83        148.67         7.83 o                         
   7   9   4        107.69        100.97        14.12 o                         
   8   9   4         66.20         50.59         5.75 o                         
   9   9   4        207.94        255.13        15.92 o                         
  10   9   4         18.42         20.98         7.76 o                         
  11   9   4          1.97          4.99         7.79 o                         
  12   9   4         12.09         17.24        10.14 o                         
 -12  10   4         11.36          4.89         7.65 o                         
 -11  10   4         45.81         33.34        12.65 o                         
 -10  10   4         11.37         13.61         6.95 o                         
  -9  10   4         75.05         71.47        10.71 o                         
  -8  10   4       1654.19       1620.78        44.01 o                         
  -7  10   4        557.75        581.53        36.58 o                         
  -6  10   4         32.87         33.17         8.35 o                         
  -5  10   4          2.82          4.85         4.78 o                         
  -4  10   4        179.87        188.78        12.07 o                         
  -3  10   4         73.79         81.03         7.48 o                         
  -2  10   4         15.74         11.99         3.91 o                         
  -1  10   4        199.63        187.70        11.07 o                         
   0  10   4          0.10         -1.20         3.82 o                         
   1  10   4       2834.88       2715.23        65.16 o                         
   2  10   4        164.79        163.56         8.36 o                         
   3  10   4        183.41        164.12        23.41 o                         
   4  10   4        487.62        543.80        23.98 o                         
   5  10   4          2.21          3.66         4.55 o                         
   6  10   4          9.72          7.99         4.33 o                         
   7  10   4          5.23          1.45         4.17 o                         
   8  10   4          6.34          8.47         3.15 o                         
   9  10   4         40.05         49.13         9.16 o                         
  10  10   4          4.27          6.88         9.77 o                         
  11  10   4          2.91          1.06         8.86 o                         
  12  10   4        519.54        507.08        28.89 o                         
 -12  11   4        100.66         95.61        13.96 o                         
 -11  11   4          6.80          8.98         6.43 o                         
 -10  11   4          9.89          7.41         6.09 o                         
  -9  11   4        202.05        226.43        15.58 o                         
  -8  11   4          2.42         -6.85         6.85 o                         
  -7  11   4        101.43        112.45        12.99 o                         
  -6  11   4        457.26        453.48        21.62 o                         
  -5  11   4        180.01        176.62        11.73 o                         
  -4  11   4        482.31        541.54        19.13 o                         
  -3  11   4         16.68         18.98         5.24 o                         
  -2  11   4        855.61        880.10        28.51 o                         
  -1  11   4         17.63         20.69         8.01 o                         
   0  11   4          0.07         -0.64         4.38 o                         
   1  11   4        126.29        126.82         9.04 o                         
   2  11   4         16.90         27.58         5.21 o                         
   3  11   4        761.91        797.53        32.32 o                         
   4  11   4          0.81         -1.19         4.46 o                         
   5  11   4        148.65        131.10        10.57 o                         
   6  11   4          4.44          9.63        10.00 o                         
   7  11   4         70.41         91.78         7.71 o                         
   8  11   4         57.49         56.27         6.08 o                         
   9  11   4          0.83          0.22         3.86 o                         
  10  11   4          2.43          6.91         6.95 o                         
  11  11   4         49.23         50.72        10.67 o                         
  12  11   4        106.47        119.56        15.54 o                         
 -11  12   4         21.17         20.29        10.46 o                         
 -10  12   4         28.18         24.02         7.01 o                         
  -9  12   4        196.59        203.58        14.95 o                         
  -8  12   4        739.54        727.75        26.77 o                         
  -7  12   4        257.08        243.83        17.35 o                         
  -6  12   4        483.95        479.37        20.85 o                         
  -5  12   4        113.50         85.84         9.31 o                         
  -4  12   4         28.29         39.72         6.63 o                         
  -3  12   4         79.23         77.52         7.95 o                         
  -2  12   4         27.49         30.61         5.16 o                         
  -1  12   4        760.32        833.04        31.74 o                         
   0  12   4         84.24        104.04        12.24 o                         
   1  12   4         53.66         63.12         7.61 o                         
   2  12   4        224.04        201.81        10.68 o                         
   3  12   4       1068.10        988.42        28.26 o                         
   4  12   4        130.83        154.00        12.52 o                         
   5  12   4        135.24        132.33        15.39 o                         
   6  12   4          8.07          6.67         4.37 o                         
   7  12   4        188.49        166.88        20.72 o                         
   8  12   4          8.02         10.55         4.54 o                         
   9  12   4        110.23        104.55        17.42 o                         
  10  12   4        126.48        153.23        14.72 o                         
  11  12   4         33.66         14.48         9.67 o                         
 -11  13   4          2.43         -1.02         7.33 o                         
 -10  13   4          0.78         16.17        14.25 o                         
  -9  13   4         13.41          8.77         7.70 o                         
  -8  13   4        424.41        437.52        23.55 o                         
  -7  13   4         25.16         28.58         7.81 o                         
  -6  13   4         15.15         15.36         6.22 o                         
  -5  13   4         12.00         11.93         6.41 o                         
  -4  13   4        850.77        791.02        27.90 o                         
  -3  13   4        177.25        185.52        12.59 o                         
  -2  13   4         14.20          7.94         6.04 o                         
  -1  13   4       1655.14       1625.44        52.43 o                         
   0  13   4       1235.43       1230.83        49.82 o                         
   1  13   4         64.22         69.94         9.75 o                         
   2  13   4       1022.61        967.64        29.62 o                         
   3  13   4         41.02         35.42         6.77 o                         
   4  13   4        829.75        755.31        30.60 o                         
   5  13   4          5.92          4.25         8.35 o                         
   6  13   4          7.27         12.09        13.29 o                         
   7  13   4        213.87        217.56        13.25 o                         
   8  13   4         32.48         31.56         7.09 o                         
   9  13   4         17.34         24.36         7.60 o                         
  10  13   4          9.11          9.64         5.35 o                         
  11  13   4          6.52        -13.09        14.71 o                         
 -10  14   4         17.34          7.49         9.40 o                         
  -9  14   4         75.98         88.42        16.95 o                         
  -8  14   4          0.44          0.11         7.09 o                         
  -7  14   4          0.55         11.27         7.24 o                         
  -6  14   4          0.00         -5.70         5.70 o                         
  -5  14   4          6.38          0.87         5.75 o                         
  -4  14   4        919.66        890.14        36.29 o                         
  -3  14   4         34.23         36.50         7.02 o                         
  -2  14   4        415.83        420.19        24.94 o                         
  -1  14   4         61.42         61.00        10.14 o                         
   0  14   4       2159.68       2118.50        80.27 o                         
   1  14   4        411.92        430.39        22.63 o                         
   2  14   4       1289.00       1253.59        36.51 o                         
   3  14   4        228.54        205.20        11.41 o                         
   4  14   4        173.14        162.33         8.39 o                         
   5  14   4       1150.48       1048.70        35.53 o                         
   6  14   4         25.36         40.23         8.68 o                         
   7  14   4         34.66         37.52        10.30 o                         
   8  14   4         61.83         62.58         7.52 o                         
   9  14   4         73.32         85.48         8.57 o                         
  10  14   4         10.92          5.61         6.77 o                         
 -10  15   4        220.72        235.97        17.17 o                         
  -9  15   4         49.15         53.14         9.15 o                         
  -8  15   4        145.02        112.46        17.14 o                         
  -7  15   4          6.28         18.73         7.85 o                         
  -6  15   4        300.65        297.42        18.18 o                         
  -5  15   4         81.33         55.06        10.01 o                         
  -4  15   4        346.22        369.39        18.43 o                         
  -3  15   4         91.09         76.39         9.64 o                         
  -2  15   4        413.92        362.98        21.87 o                         
  -1  15   4         41.50         38.07         9.25 o                         
   0  15   4        102.19         92.70        16.67 o                         
   1  15   4        592.31        632.81        23.63 o                         
   2  15   4          0.38         -1.59         5.75 o                         
   3  15   4         24.06         28.60         9.05 o                         
   4  15   4         76.53         75.42         6.86 o                         
   5  15   4        461.98        401.94        14.66 o                         
   6  15   4        611.54        592.63        43.16 o                         
   7  15   4        277.36        293.79        20.33 o                         
   8  15   4        157.03        164.00        10.31 o                         
   9  15   4         64.49         60.27        16.81 o                         
  10  15   4          0.02         -0.40         3.68 o                         
  -9  16   4        160.23        184.44        17.84 o                         
  -8  16   4        341.34        340.20        20.79 o                         
  -7  16   4         82.93        105.35        13.55 o                         
  -6  16   4          3.06          6.36        11.38 o                         
  -5  16   4       1374.65       1313.09        42.05 o                         
  -4  16   4         18.05         19.55         6.43 o                         
  -3  16   4         10.95          5.19         7.34 o                         
  -2  16   4         17.63         20.26         8.27 o                         
  -1  16   4         84.56        123.22        15.27 o                         
   0  16   4        244.59        245.07        18.06 o                         
   1  16   4        134.56        127.56        11.59 o                         
   2  16   4        172.21        176.10        14.30 o                         
   3  16   4         71.18         60.41         7.71 o                         
   4  16   4        168.08        190.09        10.95 o                         
   5  16   4        115.56         87.67         7.47 o                         
   6  16   4          5.62          4.70         3.76 o                         
   7  16   4         76.78         71.95        10.93 o                         
   8  16   4          0.01         -3.90         3.90 o                         
   9  16   4          3.52          4.74         5.37 o                         
  -8  17   4          0.01         -6.60         6.60 o                         
  -7  17   4        104.87         93.61        13.03 o                         
  -6  17   4          0.91         13.38         8.23 o                         
  -5  17   4         23.06         22.55         7.89 o                         
  -4  17   4         59.46         48.47         9.78 o                         
  -3  17   4          0.22         -6.42         6.42 o                         
  -2  17   4          6.53         17.60        10.70 o                         
  -1  17   4        310.60        297.28        20.52 o                         
   0  17   4        314.96        270.43        19.06 o                         
   1  17   4        218.02        217.54        21.16 o                         
   2  17   4         92.13         80.82         9.21 o                         
   3  17   4        699.59        620.10        48.60 o                         
   4  17   4         94.76         92.52        12.58 o                         
   5  17   4        146.35        173.57        15.57 o                         
   6  17   4        195.78        175.83        10.48 o                         
   7  17   4        271.85        286.71        13.25 o                         
   8  17   4          0.20         14.35         4.04 o                         
  -8  18   4         11.68         10.39         9.22 o                         
  -7  18   4        175.10        186.67        16.17 o                         
  -6  18   4         45.37         55.75        10.79 o                         
  -5  18   4         98.59         91.48        22.05 o                         
  -4  18   4         21.10          0.24         7.39 o                         
  -3  18   4        183.67        215.04        44.78 o                         
  -2  18   4         14.65         21.34         9.18 o                         
  -1  18   4         15.37         23.79        11.40 o                         
   0  18   4        234.30        220.65        17.86 o                         
   1  18   4         27.32         26.39         9.27 o                         
   2  18   4         93.44        117.39        10.68 o                         
   3  18   4         17.28         39.23         8.57 o                         
   4  18   4         85.99        100.66         9.78 o                         
   5  18   4          4.48          5.93         4.63 o                         
   6  18   4        159.49        143.58        10.03 o                         
   7  18   4          0.61          6.79         5.09 o                         
   8  18   4        128.13        113.49         9.68 o                         
  -7  19   4        170.42        217.42        18.14 o                         
  -6  19   4         14.79         28.94         8.77 o                         
  -5  19   4         67.65         46.32         8.20 o                         
  -4  19   4          3.49         -9.97         9.97 o                         
  -3  19   4        486.68        497.67        35.56 o                         
  -2  19   4         33.10         46.21        10.83 o                         
  -1  19   4        351.51        399.67        24.14 o                         
   0  19   4          4.81         12.70         8.01 o                         
   1  19   4         50.34         39.92         9.25 o                         
   2  19   4        177.23        193.47        15.63 o                         
   3  19   4        245.28        232.75        20.95 o                         
   4  19   4          7.94         15.98         6.52 o                         
   5  19   4         33.09         35.74         7.59 o                         
   6  19   4         18.74         10.08        10.48 o                         
   7  19   4         15.07         -1.27         7.49 o                         
  -5  20   4          0.01          9.26        14.05 o                         
  -4  20   4         57.05         72.61        14.92 o                         
  -3  20   4          7.44         14.66        12.58 o                         
  -2  20   4        422.70        528.87        43.72 o                         
  -1  20   4        145.69        155.07        20.26 o                         
   0  20   4         42.84         36.67        12.66 o                         
   1  20   4         42.71         27.57         8.03 o                         
   2  20   4        239.20        294.99        22.46 o                         
   3  20   4          2.84          1.02         7.95 o                         
   4  20   4         21.74         34.87         7.82 o                         
   5  20   4        156.48        113.15        11.52 o                         
  -4  21   4         31.85         35.92        13.57 o                         
  -3  21   4         77.47         74.19        14.23 o                         
  -2  21   4         93.46         76.31        14.97 o                         
  -1  21   4          0.03          3.07         8.24 o                         
   0  21   4          7.57         24.38         9.96 o                         
   1  21   4          4.25         10.07        13.76 o                         
   2  21   4          5.03         27.74         7.47 o                         
   3  21   4        553.12        613.70        27.51 o                         
   4  21   4         13.75         -0.23         9.52 o                         
  -1  22   4        127.53        136.57        17.96 o                         
   0  22   4        105.18        117.81        17.59 o                         
 -13   0   5        384.77        313.18        39.00 o                         
 -11   0   5        241.30        144.88        23.13 o                         
  -9   0   5        786.66        842.12        38.83 o                         
  -7   0   5        114.75         93.51        12.13 o                         
  -5   0   5        684.52        636.25        25.37 o                         
  -3   0   5       4683.04       4699.30       149.29 o                         
  -1   0   5         66.57         78.68        11.41 o                         
   1   0   5        353.12        291.15        13.09 o                         
   3   0   5       3455.19       3514.37       113.67 o                         
   5   0   5        846.23        746.85        38.29 o                         
   7   0   5        785.31        829.93        26.47 o                         
   9   0   5       1134.83       1163.30        51.26 o                         
  11   0   5        892.63        797.29        68.04 o                         
  13   0   5        108.56        102.47        34.02 o                         
 -13   1   5        200.17        147.79        19.17 o                         
 -12   1   5          6.24          3.92         7.39 o                         
 -11   1   5         26.69         19.98         7.47 o                         
 -10   1   5        407.27        423.12        19.28 o                         
  -9   1   5          5.25          3.75         7.26 o                         
  -8   1   5        864.08        894.40        27.60 o                         
  -7   1   5        186.74        175.17        10.79 o                         
  -6   1   5        296.11        280.93        12.82 o                         
  -5   1   5        254.03        277.89        12.19 o                         
  -4   1   5       3396.40       3495.77        81.72 o                         
  -3   1   5       1647.83       1821.34        45.79 o                         
  -2   1   5        103.36         89.42         6.95 o                         
  -1   1   5        237.97        263.23        10.00 o                         
   0   1   5        222.46        229.14         7.61 o                         
   1   1   5       9114.28       9049.87       605.64 o                         
   2   1   5        957.66        912.07        22.16 o                         
   3   1   5        918.33        898.35        21.99 o                         
   4   1   5       1375.16       1466.59        36.15 o                         
   5   1   5         75.29         75.92         5.58 o                         
   6   1   5         24.16         33.81         4.24 o                         
   7   1   5        501.67        487.86        15.63 o                         
   8   1   5          5.09          0.17         3.16 o                         
   9   1   5        867.55        850.69        23.75 o                         
  10   1   5          5.16         -7.10         7.10 o                         
  11   1   5          0.34          2.97         7.37 o                         
  12   1   5          0.76         -6.17        11.43 o                         
  13   1   5          8.64         -4.73        12.55 o                         
 -13   2   5          0.06         -8.75         8.75 o                         
 -12   2   5        174.20        175.47        15.32 o                         
 -11   2   5        183.90        184.88        15.44 o                         
 -10   2   5          7.41         -1.01         6.79 o                         
  -9   2   5       1440.39       1492.81        40.57 o                         
  -8   2   5         34.96         33.91         6.93 o                         
  -7   2   5          3.31         -0.80         4.13 o                         
  -6   2   5        704.64        675.20        21.56 o                         
  -5   2   5         44.32         37.28         6.33 o                         
  -4   2   5       1938.81       2029.92        51.28 o                         
  -3   2   5       2460.69       2458.26        59.16 o                         
  -2   2   5       3481.96       3448.85        64.58 o                         
  -1   2   5       1300.35       1424.91        27.55 o                         
   0   2   5        629.11        578.50        14.44 o                         
   1   2   5        956.58        978.98        26.43 o                         
   2   2   5       3059.98       3079.93        69.51 o                         
   3   2   5        725.62        776.52        30.99 o                         
   4   2   5         40.84         38.57         3.07 o                         
   5   2   5        829.41        784.43        23.55 o                         
   6   2   5       1734.38       1861.87        41.59 o                         
   7   2   5       1373.74       1349.41        32.46 o                         
   8   2   5        774.08        761.17        25.33 o                         
   9   2   5         93.11         71.78         9.16 o                         
  10   2   5        102.03         99.35         9.12 o                         
  11   2   5          0.99          6.31         4.01 o                         
  12   2   5        230.22        220.35        19.80 o                         
  13   2   5        265.52        360.06        50.61 o                         
 -13   3   5        117.33        121.70        14.15 o                         
 -12   3   5          2.75          3.98         7.59 o                         
 -11   3   5         28.69         28.93         8.07 o                         
 -10   3   5         12.92         14.39         6.43 o                         
  -9   3   5         18.62         35.16         7.64 o                         
  -8   3   5        282.60        290.28        15.82 o                         
  -7   3   5        602.04        603.38        26.90 o                         
  -6   3   5         17.41          2.99         4.87 o                         
  -5   3   5         45.68         34.22         6.37 o                         
  -4   3   5         21.47         19.55         4.44 o                         
  -3   3   5       1643.69       1732.69        44.23 o                         
  -2   3   5        247.95        268.94        11.95 o                         
  -1   3   5       1512.61       1576.46        32.15 o                         
   0   3   5       3588.51       3765.81        63.73 o                         
   1   3   5       3465.76       3558.63        59.95 o                         
   2   3   5        230.07        264.04         7.13 o                         
   3   3   5        183.15        193.30         7.11 o                         
   4   3   5       2494.39       2279.64        76.39 o                         
   5   3   5        227.53        245.12        20.35 o                         
   6   3   5        105.14        111.71         8.43 o                         
   7   3   5         85.85         86.39         8.92 o                         
   8   3   5        182.75        196.15        14.22 o                         
   9   3   5        541.74        544.52        21.39 o                         
  10   3   5          5.94          5.41         7.84 o                         
  11   3   5          7.65         -2.66         8.04 o                         
  12   3   5         15.67         23.82        18.03 o                         
  13   3   5          0.56         -4.72        12.55 o                         
 -13   4   5        187.96        228.01        21.04 o                         
 -12   4   5        245.64        306.60        22.16 o                         
 -11   4   5         90.81         86.13        11.08 o                         
 -10   4   5        103.57         75.81        10.91 o                         
  -9   4   5         60.10         64.54         9.56 o                         
  -8   4   5         84.69        103.33        10.58 o                         
  -7   4   5         43.83         39.62         6.86 o                         
  -6   4   5         39.09         20.19         7.37 o                         
  -5   4   5         21.93         17.61         4.46 o                         
  -4   4   5        787.15        808.54        22.88 o                         
  -3   4   5         23.43         26.09         5.81 o                         
  -2   4   5        209.69        194.66        10.15 o                         
  -1   4   5       3039.97       3209.16        60.13 o                         
   0   4   5        258.50        265.10         7.99 o                         
   1   4   5          0.05          3.45         1.84 o                         
   2   4   5       1814.37       1949.04        58.44 o                         
   3   4   5         16.63         23.24         4.61 o                         
   4   4   5        253.37        317.62        24.90 o                         
   5   4   5        890.66        875.87        35.65 o                         
   6   4   5          4.21          9.30         5.51 o                         
   7   4   5        358.12        394.44        22.71 o                         
   8   4   5        381.38        354.70        16.86 o                         
   9   4   5         39.76         32.57         7.78 o                         
  10   4   5         55.22         51.86         9.61 o                         
  11   4   5         12.84          8.29         6.18 o                         
  12   4   5         94.13        101.31        11.42 o                         
  13   4   5          9.56         12.87         6.68 o                         
 -13   5   5          1.65          2.89         8.06 o                         
 -12   5   5        167.03        177.52        15.40 o                         
 -11   5   5        266.60        239.77        15.39 o                         
 -10   5   5        184.86        180.49        13.64 o                         
  -9   5   5        195.66        152.61        11.72 o                         
  -8   5   5         12.49          2.33         5.69 o                         
  -7   5   5       3614.85       3451.43        84.99 o                         
  -6   5   5         80.15         86.15         8.19 o                         
  -5   5   5         46.84         48.69         6.32 o                         
  -4   5   5        102.72        119.94         9.58 o                         
  -3   5   5       1952.45       2029.66        45.71 o                         
  -2   5   5       6218.87       6398.86       126.25 o                         
  -1   5   5       2052.57       2028.88        37.07 o                         
   0   5   5        157.69        160.97         6.48 o                         
   1   5   5       1064.32       1027.37        28.20 o                         
   2   5   5       1264.08       1405.39        31.70 o                         
   3   5   5       1094.02       1154.52        26.70 o                         
   4   5   5        300.85        269.07        19.13 o                         
   5   5   5        209.12        214.65        13.24 o                         
   6   5   5        322.65        355.59        16.61 o                         
   7   5   5        514.77        511.17        22.20 o                         
   8   5   5          3.95         -1.07         4.99 o                         
   9   5   5         36.45         39.66         9.94 o                         
  10   5   5          5.74         11.28         6.08 o                         
  11   5   5         53.19         51.86         9.76 o                         
  12   5   5         40.90         42.80         9.52 o                         
  13   5   5        203.81        243.46        17.57 o                         
 -13   6   5          4.51          0.70         9.86 o                         
 -12   6   5          9.97         25.74        10.91 o                         
 -11   6   5         56.44         58.37        11.23 o                         
 -10   6   5        357.41        375.62        18.28 o                         
  -9   6   5        416.28        420.69        17.38 o                         
  -8   6   5          5.18          5.03         5.33 o                         
  -7   6   5       1136.53       1148.31        33.46 o                         
  -6   6   5        243.78        250.84        12.79 o                         
  -5   6   5         68.64         58.95         6.89 o                         
  -4   6   5         31.72         26.26         5.95 o                         
  -3   6   5         13.77         19.31         4.48 o                         
  -2   6   5       1153.90       1233.70        30.10 o                         
  -1   6   5         10.96         17.94         3.38 o                         
   0   6   5         22.17         31.98         4.43 o                         
   1   6   5        317.01        324.57        10.32 o                         
   2   6   5        214.40        214.99         8.65 o                         
   3   6   5       6572.96       6500.03       142.82 o                         
   4   6   5       3110.56       3200.17       107.23 o                         
   5   6   5        762.15        814.32        23.08 o                         
   6   6   5         67.66         70.92         7.92 o                         
   7   6   5        210.04        195.48        16.04 o                         
   8   6   5        452.82        426.52        18.83 o                         
   9   6   5       3370.73       3098.74        80.29 o                         
  10   6   5         11.01         14.53         6.44 o                         
  11   6   5         67.20         82.46        11.60 o                         
  12   6   5         99.57        120.57        13.85 o                         
  13   6   5         38.26         25.45        11.18 o                         
 -12   7   5          0.73          0.14         7.21 o                         
 -11   7   5        141.77        164.79        20.61 o                         
 -10   7   5         92.05        137.84        11.63 o                         
  -9   7   5        173.16        158.60        11.26 o                         
  -8   7   5        335.25        337.19        17.07 o                         
  -7   7   5         63.47         90.48         9.80 o                         
  -6   7   5         88.12         94.70         9.10 o                         
  -5   7   5        475.87        453.80        19.33 o                         
  -4   7   5         99.05        107.45         8.39 o                         
  -3   7   5          2.15          4.60         3.44 o                         
  -2   7   5       2545.16       2767.47        59.30 o                         
  -1   7   5       1678.38       1736.53        32.68 o                         
   0   7   5       1311.79       1387.30        32.80 o                         
   1   7   5        273.78        278.75         9.73 o                         
   2   7   5        170.52        181.68         6.86 o                         
   3   7   5       4711.04       4786.99       107.47 o                         
   4   7   5        308.14        310.79        11.92 o                         
   5   7   5          7.97          5.95         3.59 o                         
   6   7   5        114.14        109.86        10.26 o                         
   7   7   5          0.24         -1.64         6.71 o                         
   8   7   5        133.94        152.22        11.83 o                         
   9   7   5        310.09        279.36        18.50 o                         
  10   7   5          0.63         -4.36         4.87 o                         
  11   7   5          1.91         -5.74         5.74 o                         
  12   7   5        179.43        198.99        16.24 o                         
 -12   8   5        141.35        177.50        16.65 o                         
 -11   8   5         74.38         98.02        11.38 o                         
 -10   8   5        108.62        135.27        12.99 o                         
  -9   8   5        288.45        294.83        18.45 o                         
  -8   8   5        147.43        141.93        12.38 o                         
  -7   8   5        656.33        736.34        27.51 o                         
  -6   8   5        567.08        588.50        21.01 o                         
  -5   8   5          3.92          4.31         4.73 o                         
  -4   8   5        162.74        175.92        10.35 o                         
  -3   8   5       1269.31       1270.50        33.28 o                         
  -2   8   5        302.41        302.00        12.14 o                         
  -1   8   5        781.65        857.98        21.43 o                         
   0   8   5        529.01        500.17        15.82 o                         
   1   8   5       1048.57       1064.18        27.57 o                         
   2   8   5         25.16         31.87         3.90 o                         
   3   8   5        489.47        452.78        16.82 o                         
   4   8   5        277.99        287.14        11.17 o                         
   5   8   5          9.35          6.39         4.98 o                         
   6   8   5         29.55         36.71         4.58 o                         
   7   8   5        121.46        110.28         9.95 o                         
   8   8   5       5052.99       4754.10       113.81 o                         
   9   8   5        245.52        239.04        15.50 o                         
  10   8   5          0.20         -4.03         9.76 o                         
  11   8   5          0.12         -1.55         6.53 o                         
  12   8   5          1.17          0.44         8.79 o                         
 -12   9   5         65.65         56.35        21.86 o                         
 -11   9   5         88.24         93.78        12.66 o                         
 -10   9   5        276.25        276.99        15.22 o                         
  -9   9   5         28.67         11.53         7.31 o                         
  -8   9   5        233.87        234.36        14.71 o                         
  -7   9   5        445.39        449.58        20.32 o                         
  -6   9   5        594.57        572.43        23.62 o                         
  -5   9   5        409.50        417.33        17.18 o                         
  -4   9   5        210.25        227.05        12.30 o                         
  -3   9   5        188.93        182.39        10.14 o                         
  -2   9   5        565.55        641.13        19.94 o                         
  -1   9   5          0.45          0.03         1.83 o                         
   0   9   5       2683.63       2695.64        58.34 o                         
   1   9   5         66.65         48.29         5.59 o                         
   2   9   5         17.00         19.06         3.21 o                         
   3   9   5        243.80        253.19         9.19 o                         
   4   9   5          1.36          3.10         2.21 o                         
   5   9   5          8.50         10.65         2.86 o                         
   6   9   5        155.99        145.94         9.56 o                         
   7   9   5        435.40        411.10        10.91 o                         
   8   9   5        564.38        528.53        22.33 o                         
   9   9   5        131.55        129.07        12.24 o                         
  10   9   5          0.01          0.16         6.53 o                         
  11   9   5         27.36         32.04        10.40 o                         
  12   9   5          5.54         -8.55        11.01 o                         
 -12  10   5        376.16        381.35        21.33 o                         
 -11  10   5          0.37         -3.54         6.46 o                         
 -10  10   5         21.55         15.94         5.96 o                         
  -9  10   5         34.44         23.29         7.55 o                         
  -8  10   5         26.73         21.04         6.90 o                         
  -7  10   5         89.64         74.96        11.23 o                         
  -6  10   5          5.45          9.55         4.93 o                         
  -5  10   5        681.15        673.45        22.71 o                         
  -4  10   5          0.00         -4.22         4.22 o                         
  -3  10   5          3.58          2.96         3.92 o                         
  -2  10   5         30.19         26.86         4.70 o                         
  -1  10   5       1192.09       1150.57        56.92 o                         
   0  10   5        201.38        230.36        10.68 o                         
   1  10   5        161.75        167.40        18.62 o                         
   2  10   5        518.46        578.69        19.81 o                         
   3  10   5       1187.13       1171.75        27.21 o                         
   4  10   5         53.17         70.37         9.56 o                         
   5  10   5         83.72         82.69        10.00 o                         
   6  10   5        249.95        281.44        17.65 o                         
   7  10   5        411.61        399.15        14.11 o                         
   8  10   5        385.29        346.62        17.42 o                         
   9  10   5         20.05         18.31         7.43 o                         
  10  10   5         37.61         23.55         8.88 o                         
  11  10   5         27.81        109.78        57.16 o                         
  12  10   5         77.45        105.12        15.88 o                         
 -11  11   5        107.51        103.78        12.48 o                         
 -10  11   5         70.55         99.18        17.05 o                         
  -9  11   5         21.43         15.67         8.37 o                         
  -8  11   5         71.93         76.24        10.11 o                         
  -7  11   5         33.43         23.69         8.51 o                         
  -6  11   5        334.29        324.32        25.63 o                         
  -5  11   5       1191.82       1193.83        33.81 o                         
  -4  11   5         40.51         51.52         7.31 o                         
  -3  11   5        260.61        255.29        12.60 o                         
  -2  11   5         67.23         57.47         6.12 o                         
  -1  11   5       1166.54       1188.09        35.14 o                         
   0  11   5       1475.32       1512.66        48.97 o                         
   1  11   5         48.30         43.06         7.94 o                         
   2  11   5         52.89         48.37         6.18 o                         
   3  11   5        574.22        621.49        16.55 o                         
   4  11   5         80.56         95.02        11.91 o                         
   5  11   5         14.88         17.77         7.13 o                         
   6  11   5       2039.71       2086.17        52.60 o                         
   7  11   5          0.52          6.05         4.05 o                         
   8  11   5        294.66        271.35        19.14 o                         
   9  11   5          1.50         -5.49         5.49 o                         
  10  11   5         84.78         82.93        11.70 o                         
  11  11   5         24.22         24.59        10.05 o                         
 -11  12   5         67.72         58.57        11.06 o                         
 -10  12   5        990.94       1028.91        37.05 o                         
  -9  12   5         61.11         54.35        10.01 o                         
  -8  12   5        111.19        144.58        13.84 o                         
  -7  12   5         61.44         89.07        10.32 o                         
  -6  12   5         35.56         20.23         7.88 o                         
  -5  12   5       1062.87       1058.73        34.60 o                         
  -4  12   5         54.79         51.35         8.40 o                         
  -3  12   5          9.16          2.43         4.32 o                         
  -2  12   5        995.72       1034.26        33.95 o                         
  -1  12   5         44.80         38.94         8.67 o                         
   0  12   5         40.80         38.75         6.84 o                         
   1  12   5         10.55          5.00         4.37 o                         
   2  12   5       1968.83       1954.28        54.26 o                         
   3  12   5        584.36        584.18        19.90 o                         
   4  12   5         34.21         28.52         8.49 o                         
   5  12   5          0.00          0.21         5.12 o                         
   6  12   5       1421.88       1311.98        33.39 o                         
   7  12   5        215.79        186.36        20.26 o                         
   8  12   5         23.98         20.06         4.62 o                         
   9  12   5        160.88        142.45        13.64 o                         
  10  12   5         29.11         34.72         9.15 o                         
  11  12   5         49.04         36.59        12.21 o                         
 -10  13   5        337.05        360.52        22.34 o                         
  -9  13   5        691.53        689.80        27.35 o                         
  -8  13   5         12.06         16.70         6.23 o                         
  -7  13   5        359.30        346.55        20.18 o                         
  -6  13   5        152.85        133.06        11.94 o                         
  -5  13   5        362.64        313.05        18.81 o                         
  -4  13   5         91.19         67.08         8.58 o                         
  -3  13   5        402.91        429.67        16.74 o                         
  -2  13   5          0.05          2.09         5.71 o                         
  -1  13   5         23.64         12.46         6.85 o                         
   0  13   5          8.52          4.80         4.77 o                         
   1  13   5        843.44        834.90        27.46 o                         
   2  13   5         73.76         81.33         8.99 o                         
   3  13   5       1397.76       1309.68        50.30 o                         
   4  13   5        249.09        238.17        17.68 o                         
   5  13   5        573.98        573.23        23.76 o                         
   6  13   5        110.55        120.24         6.52 o                         
   7  13   5         70.80         79.42         7.04 o                         
   8  13   5         17.35         18.48         5.00 o                         
   9  13   5         12.60          9.20         3.28 o                         
  10  13   5         28.01         26.67         9.23 o                         
 -10  14   5       1145.44       1165.69        39.29 o                         
  -9  14   5         49.94         44.51         8.69 o                         
  -8  14   5        109.86         92.57        11.69 o                         
  -7  14   5        116.31        123.12        13.06 o                         
  -6  14   5        289.77        265.67        16.15 o                         
  -5  14   5         72.52         50.91         8.68 o                         
  -4  14   5          3.74         -1.79         4.59 o                         
  -3  14   5          0.43          0.09         3.58 o                         
  -2  14   5        273.41        278.43        18.59 o                         
  -1  14   5         12.05          6.98         6.91 o                         
   0  14   5       1594.70       1540.02        51.20 o                         
   1  14   5          6.84         12.46         6.41 o                         
   2  14   5         82.25         78.17         8.68 o                         
   3  14   5         52.23         57.74         7.00 o                         
   4  14   5        296.39        257.80        10.73 o                         
   5  14   5        240.91        223.24        15.14 o                         
   6  14   5        103.75         71.94        11.08 o                         
   7  14   5          0.31         -2.95         4.06 o                         
   8  14   5        349.04        346.82        14.67 o                         
   9  14   5         20.07         19.61         5.04 o                         
  10  14   5        133.27        134.50        15.13 o                         
  -9  15   5        214.90        221.22        25.27 o                         
  -8  15   5        447.28        436.27        27.87 o                         
  -7  15   5          1.67          4.04         8.98 o                         
  -6  15   5          3.65          5.93         7.34 o                         
  -5  15   5         29.68         24.06         8.11 o                         
  -4  15   5        498.32        494.10        25.27 o                         
  -3  15   5        788.80        741.94        33.32 o                         
  -2  15   5         22.67         35.19        11.45 o                         
  -1  15   5        118.26        110.84        15.76 o                         
   0  15   5       3649.68       3584.25       102.20 o                         
   1  15   5        443.89        416.68        18.83 o                         
   2  15   5        106.16         95.77        10.00 o                         
   3  15   5         42.77         43.33         6.59 o                         
   4  15   5         93.57         93.81         7.07 o                         
   5  15   5        161.90        173.08        14.98 o                         
   6  15   5         20.43          2.84         5.69 o                         
   7  15   5        180.47        169.75         9.30 o                         
   8  15   5         18.35         22.64         4.74 o                         
   9  15   5        536.18        491.79        19.34 o                         
  -9  16   5         18.37          6.95         8.04 o                         
  -8  16   5          1.67          0.93         6.89 o                         
  -7  16   5         66.72         60.04        10.83 o                         
  -6  16   5        200.34        158.25        15.14 o                         
  -5  16   5          0.11         -1.87         5.62 o                         
  -4  16   5         91.53         81.76        12.03 o                         
  -3  16   5         86.62        120.43        17.24 o                         
  -2  16   5          4.21         -4.35         7.57 o                         
  -1  16   5        582.19        564.05        28.13 o                         
   0  16   5          0.51          3.40         7.13 o                         
   1  16   5        275.45        259.84        17.18 o                         
   2  16   5        313.88        323.84        27.21 o                         
   3  16   5        297.29        300.98        15.33 o                         
   4  16   5         11.20         13.23         4.97 o                         
   5  16   5          9.84         18.67        10.29 o                         
   6  16   5        251.00        214.93        15.62 o                         
   7  16   5         40.55         41.54         5.64 o                         
   8  16   5          9.27         12.69         7.69 o                         
   9  16   5         54.78         52.57         7.21 o                         
  -8  17   5          0.00         15.18        10.61 o                         
  -7  17   5         40.27         54.13         9.82 o                         
  -6  17   5         12.63         -6.62        11.62 o                         
  -5  17   5          9.80          4.06         7.52 o                         
  -4  17   5        197.92        154.58        31.42 o                         
  -3  17   5        274.41        334.10        35.47 o                         
  -2  17   5          0.29          0.98         7.97 o                         
  -1  17   5        642.63        639.92        31.29 o                         
   0  17   5        127.01        120.06        14.70 o                         
   1  17   5        547.94        496.48        25.87 o                         
   2  17   5         11.63          7.51         6.09 o                         
   3  17   5        375.05        362.59        17.39 o                         
   4  17   5        338.90        351.10        15.18 o                         
   5  17   5         40.09         49.34         6.23 o                         
   6  17   5        124.39        131.27        16.25 o                         
   7  17   5         12.88         18.00         8.11 o                         
   8  17   5          0.08          4.30         9.15 o                         
  -7  18   5          7.43         12.27         9.95 o                         
  -6  18   5        106.75        106.33        13.02 o                         
  -5  18   5        286.35        269.16        29.87 o                         
  -4  18   5         16.54         -0.90         7.88 o                         
  -3  18   5         50.28         38.82        15.88 o                         
  -2  18   5        124.55        152.27        15.68 o                         
  -1  18   5       1219.15       1149.15        55.46 o                         
   0  18   5        257.43        248.44        19.12 o                         
   1  18   5         96.24        103.47        13.64 o                         
   2  18   5        108.87        129.78        13.44 o                         
   3  18   5         81.35         89.86         9.94 o                         
   4  18   5          2.73          9.33         6.16 o                         
   5  18   5        231.89        240.37        12.43 o                         
   6  18   5         35.93         34.34         6.11 o                         
   7  18   5          0.78          1.67         5.23 o                         
  -6  19   5         18.96         21.26         8.02 o                         
  -5  19   5          3.42          3.37        10.25 o                         
  -4  19   5          1.71         -4.26         8.87 o                         
  -3  19   5          2.79          1.38        38.17 o                         
  -2  19   5        111.00        142.73        18.35 o                         
  -1  19   5        453.26        510.58        28.75 o                         
   0  19   5         77.98         88.89        23.03 o                         
   1  19   5        139.37        159.27        19.73 o                         
   2  19   5         54.80         64.85        12.11 o                         
   3  19   5          1.51          5.08         6.42 o                         
   4  19   5        308.51        354.49        21.75 o                         
   5  19   5         40.58         57.42         7.73 o                         
   6  19   5         21.54         20.12         5.33 o                         
  -5  20   5          1.06         -4.92         9.78 o                         
  -4  20   5         35.05         25.85        11.21 o                         
  -3  20   5          4.93         10.30        19.29 o                         
  -2  20   5         31.55         30.17        21.00 o                         
  -1  20   5         87.92        115.34        17.80 o                         
   0  20   5         83.35         79.44        14.15 o                         
   1  20   5         42.98         34.49        12.33 o                         
   2  20   5          1.60          0.57         8.34 o                         
   3  20   5         71.18        108.66        16.17 o                         
   4  20   5         68.42         51.97         9.97 o                         
   5  20   5          2.33          6.46         6.95 o                         
  -3  21   5         59.40         64.11        14.19 o                         
  -2  21   5         34.30         52.44        16.80 o                         
  -1  21   5         38.50         26.45        11.59 o                         
   0  21   5        149.78        128.96        16.27 o                         
   1  21   5        118.86        134.66        20.66 o                         
   2  21   5        193.98        203.56        16.26 o                         
   3  21   5          0.04         -7.06         7.06 o                         
 -12   0   6        133.23        135.72        23.62 o                         
 -10   0   6       1143.18       1216.31        58.53 o                         
  -8   0   6         88.54         97.34        12.62 o                         
  -6   0   6        356.46        456.13        21.96 o                         
  -4   0   6       3335.22       3534.64        96.44 o                         
  -2   0   6      10763.22      11311.09       344.52 o                         
   0   0   6      15026.43      15729.15       590.17 o                         
   2   0   6        550.97        529.82        19.97 o                         
   4   0   6        372.45        410.46        24.69 o                         
   6   0   6        522.80        601.26        16.90 o                         
   8   0   6       5404.51       5220.55       171.28 o                         
  10   0   6        214.72        254.43        67.19 o                         
  12   0   6        436.26        477.47        53.52 o                         
 -13   1   6        530.80        474.98        58.08 o                         
 -12   1   6         26.24         29.02        11.07 o                         
 -11   1   6        186.86        201.14        17.11 o                         
 -10   1   6        122.96         97.58        11.84 o                         
  -9   1   6        488.82        549.26        21.80 o                         
  -8   1   6         97.06         84.01        10.43 o                         
  -7   1   6         39.54         29.78         8.06 o                         
  -6   1   6       1046.38       1085.65        30.41 o                         
  -5   1   6         85.30         86.32         8.03 o                         
  -4   1   6       3933.69       3830.59        89.76 o                         
  -3   1   6       1036.69       1068.39        27.53 o                         
  -2   1   6       1536.05       1694.69        38.66 o                         
  -1   1   6       1909.85       2160.17        47.01 o                         
   0   1   6         18.36          9.46         3.25 o                         
   1   1   6        120.15        132.78         6.79 o                         
   2   1   6        796.71        807.41        21.01 o                         
   3   1   6         19.61         26.43         4.49 o                         
   4   1   6        135.66        152.94         7.40 o                         
   5   1   6         12.74          6.04         2.36 o                         
   6   1   6        497.67        442.98        14.46 o                         
   7   1   6        843.26        789.87        27.55 o                         
   8   1   6        815.16        819.24        23.32 o                         
   9   1   6        717.16        665.47        24.68 o                         
  10   1   6        274.02        243.06        19.51 o                         
  11   1   6         97.57        125.81        14.93 o                         
  12   1   6        282.25        251.84        20.03 o                         
  13   1   6          3.77         15.35        18.25 o                         
 -13   2   6         83.20         80.65        17.30 o                         
 -12   2   6        352.92        384.08        22.85 o                         
 -11   2   6         59.89         79.52        10.61 o                         
 -10   2   6        284.45        303.07        16.82 o                         
  -9   2   6        209.49        185.81        13.32 o                         
  -8   2   6        670.31        653.41        23.49 o                         
  -7   2   6       1444.55       1460.14        44.18 o                         
  -6   2   6        341.32        344.37        15.14 o                         
  -5   2   6       3599.96       3785.13        90.07 o                         
  -4   2   6        361.39        351.59        23.83 o                         
  -3   2   6        144.92        175.26         9.56 o                         
  -2   2   6        853.53        880.30        21.22 o                         
  -1   2   6       3326.12       3582.48        62.22 o                         
   0   2   6       1588.13       1525.37        31.69 o                         
   1   2   6       8569.04       8940.42       157.42 o                         
   2   2   6        888.86        976.18        24.76 o                         
   3   2   6       1244.18       1340.84        30.96 o                         
   4   2   6        700.68        686.08        21.16 o                         
   5   2   6          0.01         -0.57         3.93 o                         
   6   2   6       1784.78       1718.62        39.41 o                         
   7   2   6        595.37        532.51        16.61 o                         
   8   2   6        106.63        113.98         7.31 o                         
   9   2   6         72.13         79.69        14.91 o                         
  10   2   6          6.43          3.25         4.25 o                         
  11   2   6         10.84         -3.34        10.96 o                         
  12   2   6          1.90         15.33        24.06 o                         
  13   2   6          4.74        -11.15        11.15 o                         
 -13   3   6         37.17         58.88        19.94 o                         
 -12   3   6         76.17        110.52        13.17 o                         
 -11   3   6         12.87          2.04         6.24 o                         
 -10   3   6         20.60         27.51         6.97 o                         
  -9   3   6        137.48        128.05        12.23 o                         
  -8   3   6        572.29        522.56        20.52 o                         
  -7   3   6          1.13         13.94         7.07 o                         
  -6   3   6         91.78        130.69        10.71 o                         
  -5   3   6       2254.27       2286.33        58.75 o                         
  -4   3   6       1010.11       1081.09        32.03 o                         
  -3   3   6       2020.81       1985.68        45.26 o                         
  -2   3   6        149.98        195.18         8.49 o                         
  -1   3   6       1532.08       1592.47        33.40 o                         
   0   3   6        546.18        563.05        13.75 o                         
   1   3   6        495.45        529.91        12.80 o                         
   2   3   6         11.26         18.04         3.24 o                         
   3   3   6       1037.67       1122.25        33.83 o                         
   4   3   6         49.41         39.40         3.41 o                         
   5   3   6        526.56        453.12        21.52 o                         
   6   3   6       1493.56       1522.83        41.48 o                         
   7   3   6        178.25        186.27        11.43 o                         
   8   3   6        140.55        120.54        12.93 o                         
   9   3   6         16.74         13.06         5.73 o                         
  10   3   6         52.46         62.20         8.01 o                         
  11   3   6        231.81        239.81        17.61 o                         
  12   3   6        205.29        190.24        21.85 o                         
  13   3   6         82.25         70.53        22.82 o                         
 -13   4   6          0.34          0.86        10.37 o                         
 -12   4   6         13.66         21.57         8.07 o                         
 -11   4   6         20.28         16.59         7.75 o                         
 -10   4   6        254.15        246.57        15.99 o                         
  -9   4   6        268.30        223.39        14.57 o                         
  -8   4   6        186.25        207.59        13.33 o                         
  -7   4   6        235.45        212.09        14.07 o                         
  -6   4   6         16.09         17.64         5.87 o                         
  -5   4   6        536.98        538.00        23.83 o                         
  -4   4   6        327.19        306.02        14.71 o                         
  -3   4   6       1177.92       1187.15        32.60 o                         
  -2   4   6        584.36        574.36        17.41 o                         
  -1   4   6        772.86        903.02        21.37 o                         
   0   4   6         45.18         56.49         4.60 o                         
   1   4   6         17.28         25.03         3.14 o                         
   2   4   6        442.76        452.30        11.36 o                         
   3   4   6        292.65        333.14        11.41 o                         
   4   4   6         35.59         29.86         5.99 o                         
   5   4   6          2.47          3.86         5.47 o                         
   6   4   6        125.44        106.35         9.27 o                         
   7   4   6        321.93        305.39        15.09 o                         
   8   4   6       1004.50        941.39        30.67 o                         
   9   4   6        642.47        567.03        39.81 o                         
  10   4   6         58.59         52.01         9.82 o                         
  11   4   6         23.30         46.77         9.39 o                         
  12   4   6         53.05         70.18        16.15 o                         
  13   4   6        158.04        162.30        22.61 o                         
 -13   5   6         34.85         56.73        13.30 o                         
 -12   5   6        229.98        278.46        20.01 o                         
 -11   5   6        167.11        178.70        14.69 o                         
 -10   5   6         47.44         64.94         9.84 o                         
  -9   5   6        324.21        324.40        17.15 o                         
  -8   5   6       2668.82       2664.24        63.28 o                         
  -7   5   6       2632.08       2601.98        69.51 o                         
  -6   5   6          5.73          6.84         5.25 o                         
  -5   5   6         32.35         27.75         6.90 o                         
  -4   5   6        162.32        156.39         9.83 o                         
  -3   5   6         40.28         53.92         7.46 o                         
  -2   5   6        406.75        399.05        14.41 o                         
  -1   5   6         49.30         43.89         4.74 o                         
   0   5   6        438.59        477.68        14.78 o                         
   1   5   6        906.23        967.19        19.09 o                         
   2   5   6        141.01        160.81         8.01 o                         
   3   5   6         73.17         60.32         5.20 o                         
   4   5   6        131.80        130.23        15.73 o                         
   5   5   6        681.85        720.62        38.12 o                         
   6   5   6        800.73        771.93        25.98 o                         
   7   5   6       1058.56       1091.95        33.74 o                         
   8   5   6       1540.81       1611.58        45.91 o                         
   9   5   6        886.76        930.04        31.56 o                         
  10   5   6        181.32        176.66        15.39 o                         
  11   5   6         22.49         29.02         8.68 o                         
  12   5   6        263.71        286.55        17.47 o                         
  13   5   6        176.93        205.77        16.16 o                         
 -12   6   6         19.83         13.41         8.31 o                         
 -11   6   6         11.17          6.86         8.28 o                         
 -10   6   6          4.83          4.93         6.51 o                         
  -9   6   6         10.62         12.13         5.83 o                         
  -8   6   6          6.04          4.57        11.20 o                         
  -7   6   6       1340.31       1342.68        44.25 o                         
  -6   6   6          0.43          2.21         5.05 o                         
  -5   6   6        103.19        103.38        11.75 o                         
  -4   6   6          0.63         -0.02         3.62 o                         
  -3   6   6         16.93         20.51         5.00 o                         
  -2   6   6       2278.25       2407.88        48.37 o                         
  -1   6   6       2044.63       2214.90        44.01 o                         
   0   6   6       1040.93       1064.66        24.02 o                         
   1   6   6        263.15        288.93        11.20 o                         
   2   6   6        513.77        524.40        15.73 o                         
   3   6   6       1074.54       1052.09        25.82 o                         
   4   6   6        200.12        189.40         9.59 o                         
   5   6   6         90.45         91.55         9.91 o                         
   6   6   6          0.75         12.15         4.63 o                         
   7   6   6         42.23         26.13         6.35 o                         
   8   6   6       2898.41       2736.81        70.48 o                         
   9   6   6        494.11        501.99        22.06 o                         
  10   6   6        140.69        130.85        12.23 o                         
  11   6   6          0.05         -5.87         5.87 o                         
  12   6   6          5.84          0.92         6.58 o                         
 -12   7   6          0.81         -3.97         6.83 o                         
 -11   7   6         38.76         42.02        16.87 o                         
 -10   7   6          0.13         -7.57         7.57 o                         
  -9   7   6          2.56         -2.66         5.68 o                         
  -8   7   6        653.10        643.25        24.55 o                         
  -7   7   6        126.20        162.26        11.86 o                         
  -6   7   6         99.19        103.01         9.77 o                         
  -5   7   6         38.16         42.38         5.95 o                         
  -4   7   6        198.49        207.48        11.25 o                         
  -3   7   6        271.38        270.50        12.20 o                         
  -2   7   6       1210.74       1336.08        29.74 o                         
  -1   7   6         42.51         44.92         4.47 o                         
   0   7   6        232.68        217.86        10.26 o                         
   1   7   6        282.42        313.16        12.94 o                         
   2   7   6        389.55        392.80        13.35 o                         
   3   7   6         31.01         51.55        14.01 o                         
   4   7   6        674.42        661.09        25.57 o                         
   5   7   6        891.06        906.89        27.37 o                         
   6   7   6        910.41        957.86        45.75 o                         
   7   7   6        600.72        540.36        21.75 o                         
   8   7   6       1042.59       1029.19        36.39 o                         
   9   7   6        708.75        759.97        28.73 o                         
  10   7   6          8.45         20.92         7.15 o                         
  11   7   6         43.43         50.26        10.08 o                         
  12   7   6        209.26        222.89        18.62 o                         
 -12   8   6        136.68        126.93        15.22 o                         
 -11   8   6        251.76        294.11        17.63 o                         
 -10   8   6        242.49        275.64        17.49 o                         
  -9   8   6         78.54         96.59        13.35 o                         
  -8   8   6        140.76        148.65        12.75 o                         
  -7   8   6       1285.83       1287.16        36.66 o                         
  -6   8   6        314.59        283.04        14.46 o                         
  -5   8   6        392.76        414.14        17.32 o                         
  -4   8   6        338.74        325.61        14.64 o                         
  -3   8   6        510.41        521.53        17.99 o                         
  -2   8   6         58.34         99.90         6.95 o                         
  -1   8   6       2433.44       2553.33        49.59 o                         
   0   8   6         17.32         21.92         5.09 o                         
   1   8   6        537.23        503.12        16.06 o                         
   2   8   6         86.99         83.39         6.86 o                         
   3   8   6       3036.99       3147.76        74.56 o                         
   4   8   6        213.02        251.70        11.47 o                         
   5   8   6        478.24        496.08        24.61 o                         
   6   8   6         52.56         39.45         8.10 o                         
   7   8   6        171.65        154.36        11.70 o                         
   8   8   6         42.02         57.41         8.80 o                         
   9   8   6        107.79        111.47        11.82 o                         
  10   8   6         52.51         78.44        12.21 o                         
  11   8   6         74.72         82.92        12.11 o                         
  12   8   6         31.73         38.48        10.42 o                         
 -12   9   6         14.77         43.22        15.69 o                         
 -11   9   6        146.93        174.85        19.33 o                         
 -10   9   6          0.01         -4.20         5.22 o                         
  -9   9   6         36.99         35.45         9.44 o                         
  -8   9   6          0.11          5.53         5.98 o                         
  -7   9   6       4452.23       4343.00        96.70 o                         
  -6   9   6        597.03        604.51        22.55 o                         
  -5   9   6        326.38        336.86        15.70 o                         
  -4   9   6        197.74        198.93        11.74 o                         
  -3   9   6         22.13         27.11         6.15 o                         
  -2   9   6        342.36        308.82        11.27 o                         
  -1   9   6        258.82        298.09         8.89 o                         
   0   9   6         34.62         25.73         6.83 o                         
   1   9   6         38.16         47.47         7.24 o                         
   2   9   6       1137.32       1150.18        32.60 o                         
   3   9   6       1051.35       1096.36        31.26 o                         
   4   9   6        407.81        407.69        15.40 o                         
   5   9   6       2486.05       2468.66        60.91 o                         
   6   9   6         68.83         63.94         5.64 o                         
   7   9   6       1012.20       1044.69        55.62 o                         
   8   9   6         51.83         44.97         8.10 o                         
   9   9   6        629.25        603.07        25.53 o                         
  10   9   6          1.08         -0.97         6.24 o                         
  11   9   6        314.60        336.68        19.94 o                         
  12   9   6        116.36         99.32        14.48 o                         
 -11  10   6        164.87        153.67        14.94 o                         
 -10  10   6        173.56        183.28        14.74 o                         
  -9  10   6        559.06        577.11        24.33 o                         
  -8  10   6        150.83        180.07        13.64 o                         
  -7  10   6        152.97        163.19        11.59 o                         
  -6  10   6        306.90        304.35        16.26 o                         
  -5  10   6         41.20         39.15         7.35 o                         
  -4  10   6         54.45         67.59         8.28 o                         
  -3  10   6       1408.72       1556.97        39.04 o                         
  -2  10   6         32.34         28.70         5.06 o                         
  -1  10   6         59.11         84.32        10.90 o                         
   0  10   6          2.45          5.06         4.31 o                         
   1  10   6         27.44         16.99         4.57 o                         
   2  10   6        529.60        544.02        19.67 o                         
   3  10   6        554.75        564.80        18.81 o                         
   4  10   6        144.84        159.73        14.37 o                         
   5  10   6        373.86        389.71        17.78 o                         
   6  10   6        303.03        293.15        14.54 o                         
   7  10   6        241.99        210.80        13.34 o                         
   8  10   6          6.05         10.18         5.61 o                         
   9  10   6        510.36        484.42        32.70 o                         
  10  10   6        109.44        126.95        16.77 o                         
  11  10   6        145.17        137.75        21.98 o                         
 -11  11   6          4.61         -2.63         8.05 o                         
 -10  11   6          3.68          4.05         8.74 o                         
  -9  11   6        328.08        354.01        18.90 o                         
  -8  11   6         55.18         67.62         9.99 o                         
  -7  11   6        517.66        477.10        18.81 o                         
  -6  11   6        893.71        909.41        30.16 o                         
  -5  11   6         99.47        133.46        15.46 o                         
  -4  11   6        226.82        248.44        13.58 o                         
  -3  11   6         24.03         28.51         5.96 o                         
  -2  11   6         12.94         15.89         3.82 o                         
  -1  11   6          1.92         -3.87         4.36 o                         
   0  11   6        611.81        648.54        20.80 o                         
   1  11   6        463.89        424.91        17.58 o                         
   2  11   6        150.36        154.79        10.32 o                         
   3  11   6       1308.63       1258.11        30.96 o                         
   4  11   6         70.10         73.63         6.19 o                         
   5  11   6       2148.70       2153.24        55.00 o                         
   6  11   6          0.98          2.45         3.13 o                         
   7  11   6        265.63        234.52        10.32 o                         
   8  11   6         26.42         27.62         7.63 o                         
   9  11   6         82.07         79.31        11.37 o                         
  10  11   6        177.28        176.16        14.98 o                         
  11  11   6         59.44         62.71        14.36 o                         
 -11  12   6        131.90        132.14        20.85 o                         
 -10  12   6        150.54        154.40        15.32 o                         
  -9  12   6        102.77        139.99        24.99 o                         
  -8  12   6        425.05        444.17        21.61 o                         
  -7  12   6        361.24        404.54        21.78 o                         
  -6  12   6         28.29         15.85         6.35 o                         
  -5  12   6         55.69         54.11         8.15 o                         
  -4  12   6          3.13          7.63         5.35 o                         
  -3  12   6        191.92        209.00        11.22 o                         
  -2  12   6        311.82        321.65        17.01 o                         
  -1  12   6        948.39        948.75        31.19 o                         
   0  12   6       1805.93       1842.82        49.78 o                         
   1  12   6        568.00        586.74        22.71 o                         
   2  12   6        267.07        255.04        13.35 o                         
   3  12   6        288.26        269.03        12.74 o                         
   4  12   6        272.11        292.77        11.73 o                         
   5  12   6        376.75        350.87        14.04 o                         
   6  12   6        715.36        661.66        23.90 o                         
   7  12   6        138.94        128.12         8.33 o                         
   8  12   6         58.45         64.80        10.42 o                         
   9  12   6        114.62        143.62        12.81 o                         
  10  12   6          1.89          4.28         8.38 o                         
  11  12   6         97.61        122.96        17.42 o                         
 -10  13   6        113.55        142.75        26.42 o                         
  -9  13   6         25.45         22.92         7.49 o                         
  -8  13   6         20.77         24.04         7.50 o                         
  -7  13   6         12.16         27.91         9.11 o                         
  -6  13   6         62.25         66.95         9.71 o                         
  -5  13   6          8.40          4.73         5.67 o                         
  -4  13   6        474.43        463.30        18.49 o                         
  -3  13   6         44.32         57.01         6.27 o                         
  -2  13   6         30.57         31.99         7.41 o                         
  -1  13   6        342.91        339.94        20.19 o                         
   0  13   6        121.98        112.41        10.77 o                         
   1  13   6         67.48         83.41         9.76 o                         
   2  13   6       2585.80       2434.94        63.61 o                         
   3  13   6         27.08         18.24         5.92 o                         
   4  13   6          6.34          9.47         2.33 o                         
   5  13   6         30.51         26.38         6.04 o                         
   6  13   6       1100.82       1046.83        28.64 o                         
   7  13   6         18.59         10.18         4.41 o                         
   8  13   6          2.06          1.14         3.19 o                         
   9  13   6         90.18        128.99        12.09 o                         
  10  13   6         16.49         35.36        17.63 o                         
 -10  14   6         73.99         90.41        12.61 o                         
  -9  14   6         17.79         21.33         8.83 o                         
  -8  14   6         11.93          8.77         5.80 o                         
  -7  14   6         79.10         90.58        12.53 o                         
  -6  14   6         21.40         19.04         7.80 o                         
  -5  14   6        855.24        827.00        28.01 o                         
  -4  14   6         22.90         24.64         9.11 o                         
  -3  14   6        566.72        554.72        24.42 o                         
  -2  14   6         13.01         11.72         7.76 o                         
  -1  14   6        360.66        340.55        20.74 o                         
   0  14   6         82.33         70.30        12.07 o                         
   1  14   6        157.32        159.00        12.06 o                         
   2  14   6          4.46          4.66         5.71 o                         
   3  14   6       2297.84       2291.69        59.69 o                         
   4  14   6        138.98        135.64        12.28 o                         
   5  14   6          2.83         -4.98         9.16 o                         
   6  14   6        139.88        172.51        17.17 o                         
   7  14   6        244.11        232.33        15.33 o                         
   8  14   6        169.52        172.71        16.92 o                         
   9  14   6          9.69          0.58        11.03 o                         
  10  14   6         30.03         16.13        17.49 o                         
  -9  15   6         42.71         27.26         8.99 o                         
  -8  15   6         61.09         58.71        10.43 o                         
  -7  15   6        599.27        542.92        23.97 o                         
  -6  15   6        591.69        567.19        39.76 o                         
  -5  15   6        135.22        120.27        11.55 o                         
  -4  15   6        527.41        519.39        27.34 o                         
  -3  15   6        230.79        240.52        18.76 o                         
  -2  15   6         44.84         34.14        11.18 o                         
  -1  15   6         57.87         35.60         9.62 o                         
   0  15   6       1235.60       1267.56        47.32 o                         
   1  15   6        171.53        194.22        16.04 o                         
   2  15   6          7.97         11.36         8.64 o                         
   3  15   6          3.39          4.03         4.81 o                         
   4  15   6       1224.52       1328.01        53.83 o                         
   5  15   6         60.15         75.06         6.72 o                         
   6  15   6         32.30         42.62         3.78 o                         
   7  15   6          5.80         -0.55         4.59 o                         
   8  15   6         70.79         94.03         8.73 o                         
   9  15   6        315.52        286.70        20.42 o                         
  -8  16   6         77.43         41.59        12.10 o                         
  -7  16   6         52.79         60.60        11.26 o                         
  -6  16   6        461.20        497.57        28.38 o                         
  -5  16   6         88.54        112.86        17.37 o                         
  -4  16   6         41.58         42.38         6.80 o                         
  -3  16   6        573.70        537.16        28.65 o                         
  -2  16   6         38.61         24.79        13.27 o                         
  -1  16   6         30.92         46.55        10.62 o                         
   0  16   6        323.27        314.63        21.49 o                         
   1  16   6       1351.92       1328.83        40.97 o                         
   2  16   6         34.82         40.08         7.35 o                         
   3  16   6        214.51        178.66        12.21 o                         
   4  16   6        139.11        136.50         9.50 o                         
   5  16   6        214.05        227.52        13.83 o                         
   6  16   6         23.67          8.88         6.95 o                         
   7  16   6          1.18          7.58         5.28 o                         
   8  16   6          0.17          2.71         6.86 o                         
  -8  17   6          6.13         -2.18         7.80 o                         
  -7  17   6        245.72        306.33        25.51 o                         
  -6  17   6        355.00        349.88        25.09 o                         
  -5  17   6        132.64        114.45        14.26 o                         
  -4  17   6        197.50        180.32        19.10 o                         
  -3  17   6         68.50         75.47        16.85 o                         
  -2  17   6        147.73        176.94        21.19 o                         
  -1  17   6          0.43         -4.72         7.62 o                         
   0  17   6         15.86         16.90         7.57 o                         
   1  17   6          1.87         -0.63         6.51 o                         
   2  17   6         18.55          4.82         7.07 o                         
   3  17   6         85.69         89.15        16.42 o                         
   4  17   6         22.03         13.25         6.27 o                         
   5  17   6        698.45        636.71        31.72 o                         
   6  17   6        112.56        112.76        13.26 o                         
   7  17   6         53.68         60.10        10.52 o                         
   8  17   6          5.38         -1.65         8.74 o                         
  -7  18   6          0.12         -6.71         9.91 o                         
  -6  18   6         16.72         18.46        14.37 o                         
  -5  18   6          7.46          7.11         7.18 o                         
  -4  18   6         46.25         43.79        11.81 o                         
  -3  18   6          0.21         13.32         9.45 o                         
  -2  18   6        173.09        181.96        18.34 o                         
  -1  18   6        491.75        496.21        35.12 o                         
   0  18   6          0.08          7.82         7.56 o                         
   1  18   6          0.99          8.50         7.77 o                         
   2  18   6         31.37         17.88         7.07 o                         
   3  18   6          3.11         10.59         6.26 o                         
   4  18   6         32.86         45.69        10.00 o                         
   5  18   6          1.74          2.67         5.25 o                         
   6  18   6         26.74         15.63        10.06 o                         
   7  18   6        123.58        133.24        15.55 o                         
  -5  19   6          1.52         -0.94        13.23 o                         
  -4  19   6          0.05         -3.74        11.25 o                         
  -3  19   6          7.43         16.07        10.21 o                         
  -2  19   6        799.26        768.79        38.96 o                         
  -1  19   6          8.09          5.63         8.83 o                         
   0  19   6        123.94        119.42        24.53 o                         
   1  19   6          7.46         11.15         7.78 o                         
   2  19   6        109.06        152.69        14.03 o                         
   3  19   6         14.31          2.87         5.77 o                         
   4  19   6          0.15         -2.47        10.12 o                         
   5  19   6         66.53         65.58         8.18 o                         
  -4  20   6         43.32          7.16        15.33 o                         
  -3  20   6        101.84        147.11        28.20 o                         
  -2  20   6        146.45        101.15        16.17 o                         
  -1  20   6        152.50        127.74        24.56 o                         
   0  20   6          0.42         -8.67        10.47 o                         
   1  20   6         50.91         69.24        19.45 o                         
   2  20   6         79.93         69.93        18.26 o                         
   3  20   6        780.88        867.63        29.62 o                         
   4  20   6         31.46         42.85         8.37 o                         
  -1  21   6          0.02         -7.16         7.16 o                         
   0  21   6         59.63         36.02        10.97 o                         
   1  21   6         14.05         28.45        18.73 o                         
 -13   0   7         54.89         95.42        29.46 o                         
 -11   0   7          9.33         15.83        11.12 o                         
  -9   0   7          3.73         -3.52        10.79 o                         
  -7   0   7        396.99        491.31        31.78 o                         
  -5   0   7      10094.18      10628.29       269.68 o                         
  -3   0   7       7422.20       7430.09       233.33 o                         
  -1   0   7         25.75         34.63         8.45 o                         
   1   0   7       4225.33       3868.22       102.49 o                         
   3   0   7        690.78        735.65        25.84 o                         
   5   0   7        227.94        208.38        12.96 o                         
   7   0   7        459.43        448.51        36.51 o                         
   9   0   7         14.37         20.42         8.47 o                         
  11   0   7         14.30         21.74         9.11 o                         
  13   0   7        225.28        425.20        51.03 o                         
 -13   1   7        148.22        191.43        31.30 o                         
 -12   1   7         31.45         33.13        13.39 o                         
 -11   1   7         88.78         80.43        29.54 o                         
 -10   1   7        326.26        336.62        20.08 o                         
  -9   1   7        115.92        102.66        11.86 o                         
  -8   1   7        113.68        118.83        11.22 o                         
  -7   1   7         86.85         88.39         9.92 o                         
  -6   1   7        737.27        823.66        25.77 o                         
  -5   1   7        317.25        332.91        14.54 o                         
  -4   1   7       2108.76       2161.13        55.85 o                         
  -3   1   7        481.63        529.38        16.12 o                         
  -2   1   7        367.01        345.57        13.28 o                         
  -1   1   7        360.06        332.08        20.84 o                         
   0   1   7        345.21        334.36        11.50 o                         
   1   1   7       1479.13       1556.52        55.22 o                         
   2   1   7       1548.11       1666.19        34.64 o                         
   3   1   7        619.03        607.82        17.92 o                         
   4   1   7        516.28        537.09        19.67 o                         
   5   1   7        603.89        608.63        17.73 o                         
   6   1   7       1446.49       1489.15        40.28 o                         
   7   1   7        279.18        245.39        15.09 o                         
   8   1   7       1535.66       1514.26        37.55 o                         
   9   1   7         95.11         90.30        13.35 o                         
  10   1   7         48.99         58.67        10.92 o                         
  11   1   7          0.92          1.90         9.84 o                         
  12   1   7          1.81         66.53        72.60 o                         
  13   1   7         43.39         41.07        24.89 o                         
 -13   2   7         30.29         24.79        14.21 o                         
 -12   2   7         17.69         30.43        10.59 o                         
 -11   2   7        264.37        242.30        17.73 o                         
 -10   2   7          3.82         -2.67         8.94 o                         
  -9   2   7        218.81        211.07        14.36 o                         
  -8   2   7          0.97          3.38         5.57 o                         
  -7   2   7          0.48         -3.61         4.58 o                         
  -6   2   7        105.10         98.69         9.48 o                         
  -5   2   7         22.63         28.10         6.84 o                         
  -4   2   7        494.02        555.38        18.97 o                         
  -3   2   7       1942.20       1861.94        39.83 o                         
  -2   2   7        764.31        830.46        21.02 o                         
  -1   2   7        413.37        420.93        13.28 o                         
   0   2   7        409.69        452.54        13.15 o                         
   1   2   7         53.28         59.24         6.35 o                         
   2   2   7        242.61        247.08        10.43 o                         
   3   2   7        536.28        518.16        15.85 o                         
   4   2   7         17.07         24.55         4.03 o                         
   5   2   7        367.14        381.23        12.23 o                         
   6   2   7         97.00         90.89         8.57 o                         
   7   2   7          2.06         -2.51         4.19 o                         
   8   2   7        134.50        112.45        14.19 o                         
   9   2   7        115.79        118.80         8.79 o                         
  10   2   7         98.63        111.78        25.56 o                         
  11   2   7         62.72         49.72        12.45 o                         
  12   2   7         47.50         38.11        11.18 o                         
 -12   3   7         68.58         55.12        10.43 o                         
 -11   3   7        254.65        306.62        24.97 o                         
 -10   3   7         11.26          6.30         6.38 o                         
  -9   3   7         70.77         85.62        10.59 o                         
  -8   3   7          4.01          6.18         5.46 o                         
  -7   3   7       1287.56       1245.66        37.72 o                         
  -6   3   7        227.77        228.11        17.07 o                         
  -5   3   7       1107.71       1163.40        35.71 o                         
  -4   3   7        229.48        279.79        13.24 o                         
  -3   3   7       1348.12       1314.52        30.28 o                         
  -2   3   7        714.30        738.07        19.57 o                         
  -1   3   7        841.79       1001.07        22.81 o                         
   0   3   7         90.62        118.79         6.33 o                         
   1   3   7        174.71        209.56        12.32 o                         
   2   3   7        558.84        572.88        21.49 o                         
   3   3   7         58.02         73.50         5.84 o                         
   4   3   7        149.36        154.02         7.30 o                         
   5   3   7        406.22        374.50        10.96 o                         
   6   3   7       1114.93       1098.95        40.23 o                         
   7   3   7          2.65         -0.25         4.29 o                         
   8   3   7        791.26        762.09        27.78 o                         
   9   3   7         67.66         80.59         9.54 o                         
  10   3   7         43.48         41.08         6.76 o                         
  11   3   7         60.53         72.42        11.67 o                         
  12   3   7          6.28         -4.08        15.76 o                         
 -12   4   7         62.58         70.59        17.38 o                         
 -11   4   7          3.16          4.88         7.00 o                         
 -10   4   7          1.68          5.54         6.57 o                         
  -9   4   7        162.83        154.94        13.09 o                         
  -8   4   7          8.11          2.64         6.11 o                         
  -7   4   7        174.81        178.21        14.03 o                         
  -6   4   7        298.91        254.28        15.93 o                         
  -5   4   7        185.89        174.13        12.65 o                         
  -4   4   7       2406.49       2461.09        56.10 o                         
  -3   4   7       1154.96       1180.93        28.20 o                         
  -2   4   7        980.45       1061.31        25.38 o                         
  -1   4   7       1874.17       1977.37        44.98 o                         
   0   4   7         90.16         67.17         5.30 o                         
   1   4   7        310.72        312.91        10.09 o                         
   2   4   7        128.34        129.45         5.35 o                         
   3   4   7         27.13         26.76         4.94 o                         
   4   4   7         28.48         32.24         4.83 o                         
   5   4   7         78.08         68.59        11.57 o                         
   6   4   7          8.38         11.00         7.75 o                         
   7   4   7        487.39        478.94        19.92 o                         
   8   4   7        117.75        151.66        11.11 o                         
   9   4   7         57.46         55.01        11.74 o                         
  10   4   7         29.57         39.35        11.28 o                         
  11   4   7        137.80        134.82        14.94 o                         
  12   4   7         19.96          9.18         6.35 o                         
 -12   5   7        218.72        262.72        20.57 o                         
 -11   5   7         72.99        102.11        14.11 o                         
 -10   5   7         13.78          8.08         9.40 o                         
  -9   5   7        395.14        397.21        19.27 o                         
  -8   5   7          0.16         -5.08         5.08 o                         
  -7   5   7       1028.70       1001.17        34.20 o                         
  -6   5   7        257.28        260.38        15.64 o                         
  -5   5   7         56.52         64.12         8.35 o                         
  -4   5   7        198.54        189.60        11.03 o                         
  -3   5   7        456.60        438.47        14.80 o                         
  -2   5   7        432.83        440.87        15.51 o                         
  -1   5   7          6.10         14.32         3.74 o                         
   0   5   7        126.02        163.96         7.73 o                         
   1   5   7         98.84         97.11         4.97 o                         
   2   5   7        310.25        323.75        12.21 o                         
   3   5   7       1101.52       1095.42        27.25 o                         
   4   5   7          0.84          3.79         3.21 o                         
   5   5   7        588.18        599.65        30.74 o                         
   6   5   7        870.88        833.29        33.66 o                         
   7   5   7          0.03         -3.79         5.25 o                         
   8   5   7        597.82        586.78        35.08 o                         
   9   5   7         13.68         11.69         5.60 o                         
  10   5   7          0.23          5.67         6.40 o                         
  11   5   7        337.60        325.10        18.18 o                         
  12   5   7        440.85        467.76        27.44 o                         
 -12   6   7         85.06        142.54        27.83 o                         
 -11   6   7         17.71         21.63         7.40 o                         
 -10   6   7          1.85         -1.26         6.14 o                         
  -9   6   7        116.90        116.54        11.55 o                         
  -8   6   7         99.50        103.21        12.14 o                         
  -7   6   7       1558.04       1503.46        45.99 o                         
  -6   6   7        747.09        669.07        26.92 o                         
  -5   6   7        421.01        430.12        19.44 o                         
  -4   6   7        335.78        319.57        14.47 o                         
  -3   6   7        226.84        242.47        11.85 o                         
  -2   6   7        702.68        710.73        21.07 o                         
  -1   6   7          0.00          3.86         3.19 o                         
   0   6   7        553.46        495.05        14.51 o                         
   1   6   7        409.99        400.52        14.13 o                         
   2   6   7        889.39        921.54        27.85 o                         
   3   6   7          3.61          6.02         3.16 o                         
   4   6   7       1323.84       1394.83        37.84 o                         
   5   6   7        127.06        112.32        13.05 o                         
   6   6   7        280.66        294.66        19.69 o                         
   7   6   7        340.33        309.24        17.66 o                         
   8   6   7         46.37         54.03         8.83 o                         
   9   6   7          3.71         -2.45         5.64 o                         
  10   6   7         50.15         45.57        10.54 o                         
  11   6   7         15.48         14.68         7.47 o                         
  12   6   7         53.09         47.44        13.04 o                         
 -12   7   7        162.35        168.25        29.09 o                         
 -11   7   7         47.95         63.24        11.01 o                         
 -10   7   7          1.72         -5.96         5.99 o                         
  -9   7   7        480.61        508.81        22.25 o                         
  -8   7   7        225.04        234.15        16.40 o                         
  -7   7   7         55.46         33.14         9.95 o                         
  -6   7   7        547.73        519.39        22.72 o                         
  -5   7   7         27.15         29.15         6.86 o                         
  -4   7   7          0.23          0.64         5.56 o                         
  -3   7   7        124.33        124.50         9.19 o                         
  -2   7   7        374.07        341.18        16.78 o                         
  -1   7   7       1182.95       1228.67        27.82 o                         
   0   7   7        205.11        237.58         8.95 o                         
   1   7   7       1089.07       1153.43        32.79 o                         
   2   7   7        231.73        240.76        10.68 o                         
   3   7   7        141.90        161.01         8.42 o                         
   4   7   7        171.83        182.79        10.18 o                         
   5   7   7        367.01        359.60        19.62 o                         
   6   7   7        467.13        475.74        32.84 o                         
   7   7   7         90.00        105.15        10.69 o                         
   8   7   7        185.77        175.62        14.75 o                         
   9   7   7       1358.89       1417.65        43.76 o                         
  10   7   7         19.80         24.89         9.07 o                         
  11   7   7         20.96         11.65        11.07 o                         
  12   7   7          5.71          1.50         7.42 o                         
 -12   8   7        105.67         71.76        18.04 o                         
 -11   8   7          0.40         12.47         7.63 o                         
 -10   8   7          1.45         -0.13         8.16 o                         
  -9   8   7         27.66         39.25         9.67 o                         
  -8   8   7        137.75        174.86        15.26 o                         
  -7   8   7        513.39        542.58        21.67 o                         
  -6   8   7         69.20         59.64         8.97 o                         
  -5   8   7         73.80         46.71         7.09 o                         
  -4   8   7         18.92         23.60         6.32 o                         
  -3   8   7          4.56          3.05         4.02 o                         
  -2   8   7         24.95         18.32         4.39 o                         
  -1   8   7        525.78        523.14        22.07 o                         
   0   8   7        538.68        551.66        21.14 o                         
   1   8   7         39.91         50.59         7.21 o                         
   2   8   7        100.99         90.54         7.30 o                         
   3   8   7        105.29         97.85         7.76 o                         
   4   8   7         22.87         31.80         5.58 o                         
   5   8   7         45.79         46.50         6.23 o                         
   6   8   7        468.29        479.37        23.79 o                         
   7   8   7        171.90        182.98        13.12 o                         
   8   8   7         30.07         50.77         8.63 o                         
   9   8   7          2.97          1.14         6.17 o                         
  10   8   7        167.31        147.82        13.91 o                         
  11   8   7         12.62         29.58         8.90 o                         
  12   8   7         18.43         16.14         9.42 o                         
 -11   9   7         33.27         -0.55        10.84 o                         
 -10   9   7        125.36        120.96        14.77 o                         
  -9   9   7        164.80        179.67        15.36 o                         
  -8   9   7         42.90         43.33         8.66 o                         
  -7   9   7        150.24        137.15        11.49 o                         
  -6   9   7       1058.83       1000.73        32.80 o                         
  -5   9   7        305.23        301.04        17.00 o                         
  -4   9   7        158.77        170.85        12.16 o                         
  -3   9   7         21.73         29.21         5.81 o                         
  -2   9   7        138.35        145.69         8.27 o                         
  -1   9   7         96.48         93.53         5.48 o                         
   0   9   7        136.15        145.18         9.66 o                         
   1   9   7        425.22        465.95        19.13 o                         
   2   9   7         34.75         35.30         5.36 o                         
   3   9   7        369.29        353.17        16.87 o                         
   4   9   7          1.65         -0.15         4.56 o                         
   5   9   7         69.65         92.47        24.72 o                         
   6   9   7         31.27         28.21         4.77 o                         
   7   9   7         92.97         97.47        10.31 o                         
   8   9   7         10.85         14.25         6.17 o                         
   9   9   7          0.35          7.78         8.43 o                         
  10   9   7         39.39         45.73         9.46 o                         
  11   9   7        106.76        102.58        14.00 o                         
 -11  10   7        263.05        215.69        22.35 o                         
 -10  10   7        155.87        176.10        17.35 o                         
  -9  10   7         94.50        110.82        16.29 o                         
  -8  10   7        343.40        356.61        16.90 o                         
  -7  10   7          3.61          2.62         6.90 o                         
  -6  10   7         43.32         64.52        11.29 o                         
  -5  10   7          0.06         -5.95         5.95 o                         
  -4  10   7        935.18        944.03        28.71 o                         
  -3  10   7         20.91         21.77         4.86 o                         
  -2  10   7        369.23        377.56        14.07 o                         
  -1  10   7        812.41        823.00        27.94 o                         
   0  10   7         10.02          5.16         4.12 o                         
   1  10   7          6.46          5.36         4.33 o                         
   2  10   7        430.65        423.33        18.30 o                         
   3  10   7        512.90        513.49        19.45 o                         
   4  10   7         29.00         28.15         5.25 o                         
   5  10   7       1124.56       1129.33        33.06 o                         
   6  10   7         34.17         22.88         6.37 o                         
   7  10   7          3.28         -4.06         4.06 o                         
   8  10   7        206.20        226.42        16.24 o                         
   9  10   7         54.06         68.17        10.29 o                         
  10  10   7          1.77          9.33         7.37 o                         
  11  10   7         92.11         94.67        14.89 o                         
 -11  11   7          4.35        -10.74        11.92 o                         
 -10  11   7         14.24         13.95         8.23 o                         
  -9  11   7         13.07         23.98         7.43 o                         
  -8  11   7        698.06        658.48        23.72 o                         
  -7  11   7         94.66         99.21        10.31 o                         
  -6  11   7         70.68         63.84        10.23 o                         
  -5  11   7         64.90         79.66         9.41 o                         
  -4  11   7        492.70        465.19        18.81 o                         
  -3  11   7        289.65        252.53        13.08 o                         
  -2  11   7        211.75        199.16         8.25 o                         
  -1  11   7        321.99        309.08        29.64 o                         
   0  11   7        265.87        234.83        12.33 o                         
   1  11   7        211.06        234.57        12.92 o                         
   2  11   7        349.59        307.17        19.70 o                         
   3  11   7        317.16        294.76        14.23 o                         
   4  11   7        539.41        507.84        24.87 o                         
   5  11   7         89.85         75.03        10.25 o                         
   6  11   7         70.60         64.34         6.97 o                         
   7  11   7         44.62         36.14         8.56 o                         
   8  11   7        355.00        418.03        20.27 o                         
   9  11   7        107.54        120.08        15.41 o                         
  10  11   7         84.48         86.63        12.86 o                         
  11  11   7         19.72         21.87        13.07 o                         
 -10  12   7         67.48         79.54        16.26 o                         
  -9  12   7         83.96         75.14        10.14 o                         
  -8  12   7        997.99       1046.48        32.43 o                         
  -7  12   7         26.82         30.23         9.34 o                         
  -6  12   7         46.73         58.80        10.35 o                         
  -5  12   7        302.24        274.82        20.43 o                         
  -4  12   7        549.62        519.35        17.83 o                         
  -3  12   7         82.07         95.17         7.41 o                         
  -2  12   7        101.82        109.81        11.65 o                         
  -1  12   7         60.70         67.81         9.51 o                         
   0  12   7        117.88        130.98        10.11 o                         
   1  12   7       1095.91       1114.48        35.59 o                         
   2  12   7          4.20          6.24         5.31 o                         
   3  12   7          2.03          3.51         7.28 o                         
   4  12   7          1.34         10.19         8.17 o                         
   5  12   7         14.34         12.69         4.68 o                         
   6  12   7         34.29         31.05         5.90 o                         
   7  12   7          8.55         11.06         3.67 o                         
   8  12   7          0.20          3.06         7.25 o                         
   9  12   7         27.73         24.33         8.72 o                         
  10  12   7          1.07         -6.49         7.10 o                         
 -10  13   7          0.37         -3.19         7.12 o                         
  -9  13   7          0.68          8.44         6.89 o                         
  -8  13   7         17.25         21.21         7.47 o                         
  -7  13   7         18.32         17.17         9.08 o                         
  -6  13   7        336.72        328.63        20.06 o                         
  -5  13   7         28.12         28.59         7.38 o                         
  -4  13   7        356.95        356.02        14.35 o                         
  -3  13   7        728.77        679.57        24.90 o                         
  -2  13   7        492.73        484.48        22.98 o                         
  -1  13   7          0.26         -1.63         5.49 o                         
   0  13   7         56.81         48.80         8.98 o                         
   1  13   7       1209.58       1224.55        37.66 o                         
   2  13   7         62.67         60.08        17.39 o                         
   3  13   7        501.07        456.64        18.86 o                         
   4  13   7        137.43        155.80        15.25 o                         
   5  13   7         58.92         56.41         6.64 o                         
   6  13   7        110.69        125.14         9.86 o                         
   7  13   7        199.55        216.11        11.15 o                         
   8  13   7         20.75         37.04         7.51 o                         
   9  13   7        278.62        295.20        18.17 o                         
  10  13   7         86.83         78.87        12.82 o                         
  -9  14   7        225.38        211.53        16.57 o                         
  -8  14   7         31.43         23.28         9.62 o                         
  -7  14   7         68.36         67.08        10.86 o                         
  -6  14   7        322.81        315.60        23.23 o                         
  -5  14   7         15.84         13.38         6.22 o                         
  -4  14   7        473.35        467.95        19.40 o                         
  -3  14   7        222.11        232.12        19.07 o                         
  -2  14   7        103.78        117.98        13.94 o                         
  -1  14   7        213.20        212.06        20.01 o                         
   0  14   7        184.10        159.28        17.99 o                         
   1  14   7        546.60        543.27        22.37 o                         
   2  14   7         68.20         79.32         8.99 o                         
   3  14   7         28.87         28.10         6.32 o                         
   4  14   7          8.01         14.47         8.01 o                         
   5  14   7          0.01         -2.11         3.35 o                         
   6  14   7        186.67        221.71        11.11 o                         
   7  14   7         47.08         86.98        36.51 o                         
   8  14   7          0.48          1.87         3.13 o                         
   9  14   7         24.22         24.84         7.76 o                         
  -9  15   7         12.69          1.23         8.10 o                         
  -8  15   7         56.32         47.92        10.20 o                         
  -7  15   7        134.67        139.91        14.00 o                         
  -6  15   7        170.46        158.67        13.48 o                         
  -5  15   7         53.52         51.45         7.63 o                         
  -4  15   7         20.67         28.07         5.83 o                         
  -3  15   7        393.70        377.03        24.66 o                         
  -2  15   7         28.11         39.77        10.60 o                         
  -1  15   7         21.18         45.20        10.17 o                         
   0  15   7        953.36       1041.53        40.59 o                         
   1  15   7         30.27         28.85         7.64 o                         
   2  15   7        232.74        249.57        22.21 o                         
   3  15   7        134.83        110.30        10.73 o                         
   4  15   7          1.92         -0.28         4.35 o                         
   5  15   7          4.82         11.80         7.32 o                         
   6  15   7        273.03        233.01        10.81 o                         
   7  15   7        293.18        329.13        17.45 o                         
   8  15   7         65.93         61.03         6.40 o                         
  -8  16   7         88.41         84.62        13.01 o                         
  -7  16   7        103.42        139.26        18.42 o                         
  -6  16   7         57.55         44.97         9.30 o                         
  -5  16   7         55.60         76.61        10.42 o                         
  -4  16   7         44.28         40.14        10.78 o                         
  -3  16   7          6.06          7.56         8.04 o                         
  -2  16   7          3.92          3.50        11.50 o                         
  -1  16   7        596.62        603.00        30.34 o                         
   0  16   7        111.93        124.40        14.77 o                         
   1  16   7          6.41         15.37         7.29 o                         
   2  16   7          3.66          9.33         6.23 o                         
   3  16   7        132.63        135.26        20.24 o                         
   4  16   7          1.58         -1.62         5.62 o                         
   5  16   7        135.10        142.01        16.59 o                         
   6  16   7         34.15         42.74         9.47 o                         
   7  16   7        106.82        112.11         7.42 o                         
   8  16   7         36.70         28.65        18.57 o                         
  -7  17   7        178.46        163.85        16.52 o                         
  -6  17   7         59.44         51.46         8.94 o                         
  -5  17   7        146.36        106.87        15.03 o                         
  -4  17   7        851.54        829.21        52.69 o                         
  -3  17   7        259.17        269.37        39.41 o                         
  -2  17   7         12.61          3.95         7.86 o                         
  -1  17   7         62.73         44.02        13.16 o                         
   0  17   7        215.13        199.86        18.24 o                         
   1  17   7        153.90        151.17        15.10 o                         
   2  17   7         39.96         54.48        10.82 o                         
   3  17   7          0.15          0.89         5.09 o                         
   4  17   7         10.87         12.40         5.42 o                         
   5  17   7          1.71         -7.37         9.73 o                         
   6  17   7         13.09         -5.57        12.87 o                         
   7  17   7         40.54         51.94        15.21 o                         
  -6  18   7         23.37         12.73         6.57 o                         
  -5  18   7         96.13        124.23        35.06 o                         
  -4  18   7         24.56          5.00        10.37 o                         
  -3  18   7        345.14        377.06        25.87 o                         
  -2  18   7         29.72         46.13        14.35 o                         
  -1  18   7        445.25        503.92        28.45 o                         
   0  18   7          0.31         -4.71         7.23 o                         
   1  18   7         22.52         34.72         9.25 o                         
   2  18   7         11.66         18.53         7.44 o                         
   3  18   7          7.89         14.11         6.39 o                         
   4  18   7          0.21         -3.47         9.81 o                         
   5  18   7         94.14        125.88        36.91 o                         
   6  18   7        265.93        294.39        25.79 o                         
  -5  19   7         60.37         38.91        13.03 o                         
  -4  19   7         90.82        114.88        21.62 o                         
  -3  19   7         15.62         35.56        14.79 o                         
  -2  19   7        303.76        329.79        23.85 o                         
  -1  19   7          0.35          9.39         8.10 o                         
   0  19   7          0.42         15.21         9.80 o                         
   1  19   7         25.16         23.52         8.10 o                         
   2  19   7        183.46        230.82        24.29 o                         
   3  19   7        130.32        155.21        13.58 o                         
   4  19   7        267.94        269.68        14.98 o                         
   5  19   7          9.33         11.23         9.63 o                         
  -3  20   7         28.22         30.06        12.01 o                         
  -2  20   7          8.96         -2.12        11.16 o                         
  -1  20   7         54.65         73.96        16.11 o                         
   0  20   7          0.32         17.38        12.80 o                         
   1  20   7        132.00        174.82        21.54 o                         
   2  20   7          0.06         18.25        15.35 o                         
   3  20   7        152.49        164.15        13.11 o                         
 -12   0   8        121.27        142.30        34.02 o                         
 -10   0   8         94.43        107.63        19.08 o                         
  -8   0   8         53.43         56.74        17.01 o                         
  -6   0   8        586.20        581.06        33.88 o                         
  -4   0   8        693.92        717.04        29.54 o                         
  -2   0   8       2833.40       2946.51       123.42 o                         
   0   0   8        604.18        639.64        29.71 o                         
   2   0   8        130.52        129.25        10.62 o                         
   4   0   8          9.36         11.55         5.19 o                         
   6   0   8       4616.07       4373.82       115.45 o                         
   8   0   8        190.88        174.17        27.38 o                         
  10   0   8        102.88         85.25        14.42 o                         
  12   0   8        142.54        135.66        37.34 o                         
 -12   1   8         47.11         61.48        18.37 o                         
 -11   1   8        527.76        538.67        27.45 o                         
 -10   1   8          7.53         29.41        10.06 o                         
  -9   1   8         18.46          6.93         7.68 o                         
  -8   1   8         47.51         38.90         7.84 o                         
  -7   1   8       1090.25       1085.41        32.89 o                         
  -6   1   8        261.09        260.43        13.83 o                         
  -5   1   8         89.28         97.20         8.66 o                         
  -4   1   8       1008.87       1056.64        27.23 o                         
  -3   1   8        385.10        411.34        14.47 o                         
  -2   1   8        784.00        816.74        26.59 o                         
  -1   1   8         96.24        111.78         9.36 o                         
   0   1   8        394.35        372.35        12.77 o                         
   1   1   8       2434.43       2468.19        49.56 o                         
   2   1   8         45.11         43.45         5.31 o                         
   3   1   8        780.76        837.31        26.93 o                         
   4   1   8         56.29         55.19         5.28 o                         
   5   1   8         78.04         64.24         9.41 o                         
   6   1   8         47.37         54.25         4.48 o                         
   7   1   8        130.15        128.36         7.26 o                         
   8   1   8        850.42        837.28        19.95 o                         
   9   1   8        369.30        331.88        21.85 o                         
  10   1   8        125.84        174.08        17.52 o                         
  11   1   8         29.33         15.64        21.54 o                         
  12   1   8          3.82          1.49         9.10 o                         
 -12   2   8          0.40          3.53        21.78 o                         
 -11   2   8          5.74         -5.69        12.81 o                         
 -10   2   8         35.83         42.97         9.64 o                         
  -9   2   8         35.86         31.08         7.65 o                         
  -8   2   8        408.08        372.21        20.13 o                         
  -7   2   8          0.70         -4.57         4.57 o                         
  -6   2   8         26.57         19.07         6.07 o                         
  -5   2   8       1583.64       1591.25        41.36 o                         
  -4   2   8       1007.38       1090.91        27.74 o                         
  -3   2   8         97.33        130.77         8.76 o                         
  -2   2   8        395.42        393.11        13.47 o                         
  -1   2   8       1784.26       1769.57        41.48 o                         
   0   2   8       2991.07       2817.83        55.79 o                         
   1   2   8        978.14        865.92        21.69 o                         
   2   2   8        110.46        105.42         6.98 o                         
   3   2   8        930.31        987.34        26.11 o                         
   4   2   8        236.72        221.07        10.13 o                         
   5   2   8        413.36        410.34        14.78 o                         
   6   2   8        607.83        626.76        22.79 o                         
   7   2   8       1250.57       1251.91        36.83 o                         
   8   2   8         20.12         22.06         4.04 o                         
   9   2   8         58.63         63.65         6.09 o                         
  10   2   8        166.57        149.84        28.56 o                         
  11   2   8          8.96         -3.65         9.50 o                         
  12   2   8         46.04         26.84        14.07 o                         
 -12   3   8         12.24         20.39        18.88 o                         
 -11   3   8          1.99         -1.37         9.10 o                         
 -10   3   8         48.35         36.40        11.46 o                         
  -9   3   8          0.00         -5.44         5.44 o                         
  -8   3   8          0.08         -4.77         4.77 o                         
  -7   3   8         13.64          0.59         4.48 o                         
  -6   3   8        464.42        473.22        21.35 o                         
  -5   3   8       1134.01       1130.94        38.04 o                         
  -4   3   8        965.02       1012.41        26.52 o                         
  -3   3   8       3060.30       3110.12        62.24 o                         
  -2   3   8        199.92        195.09         9.67 o                         
  -1   3   8         25.67         42.36         5.30 o                         
   0   3   8       1579.04       1621.62        30.30 o                         
   1   3   8        405.40        418.55        12.56 o                         
   2   3   8       1243.44       1251.60        31.15 o                         
   3   3   8        368.65        380.15        13.48 o                         
   4   3   8         66.03         63.01         5.76 o                         
   5   3   8          4.33          7.88         3.73 o                         
   6   3   8        396.54        372.69        21.77 o                         
   7   3   8         96.99        101.62        10.96 o                         
   8   3   8        494.98        476.90        20.91 o                         
   9   3   8        207.34        185.01        12.07 o                         
  10   3   8         12.60         16.13        15.09 o                         
  11   3   8        394.44        437.12        28.17 o                         
  12   3   8        299.35        310.22        39.32 o                         
 -12   4   8         80.99         82.69        14.64 o                         
 -11   4   8         22.85         26.30         8.78 o                         
 -10   4   8         30.76         21.25         7.60 o                         
  -9   4   8        249.50        292.21        18.07 o                         
  -8   4   8        140.96        145.33        12.43 o                         
  -7   4   8        131.80        154.89        13.02 o                         
  -6   4   8         94.48         93.62        12.34 o                         
  -5   4   8       1121.54       1080.77        31.31 o                         
  -4   4   8        489.10        526.04        17.60 o                         
  -3   4   8        674.70        732.49        20.67 o                         
  -2   4   8         67.99         66.79         6.69 o                         
  -1   4   8       2086.39       2189.62        45.23 o                         
   0   4   8          0.09          5.32         3.32 o                         
   1   4   8        417.29        466.52        12.85 o                         
   2   4   8          0.94          5.07         3.09 o                         
   3   4   8         24.99         21.15         3.43 o                         
   4   4   8        981.62        993.98        29.62 o                         
   5   4   8        293.58        290.74        20.92 o                         
   6   4   8       2359.40       2306.35        94.86 o                         
   7   4   8         95.05         97.31        12.10 o                         
   8   4   8        604.96        581.18        23.21 o                         
   9   4   8        299.73        311.19        24.37 o                         
  10   4   8         83.12         84.68        10.67 o                         
  11   4   8          1.39         12.66        14.23 o                         
  12   4   8          0.03         -7.88        10.70 o                         
 -12   5   8         79.07         62.63        22.82 o                         
 -11   5   8         29.65         46.69        15.33 o                         
 -10   5   8         24.73         23.96         8.68 o                         
  -9   5   8          0.45         -0.97         7.99 o                         
  -8   5   8        467.72        465.30        21.89 o                         
  -7   5   8        396.57        315.14        22.01 o                         
  -6   5   8        238.22        219.11        13.66 o                         
  -5   5   8        351.72        365.47        16.67 o                         
  -4   5   8        122.80        115.83         8.77 o                         
  -3   5   8        113.94        130.32         8.68 o                         
  -2   5   8         12.17         13.00         4.21 o                         
  -1   5   8        440.05        388.47        13.73 o                         
   0   5   8          1.04          1.98         3.31 o                         
   1   5   8         41.35         47.22         5.18 o                         
   2   5   8         72.25         81.94         7.16 o                         
   3   5   8         68.89         72.39         7.70 o                         
   4   5   8        209.92        211.54        11.66 o                         
   5   5   8        718.83        666.38        39.16 o                         
   6   5   8        357.15        397.55        23.08 o                         
   7   5   8         22.37         38.01         7.55 o                         
   8   5   8        331.35        285.89        16.09 o                         
   9   5   8          2.02          5.23         6.50 o                         
  10   5   8         27.75         35.55         7.34 o                         
  11   5   8         63.13         71.71         9.61 o                         
  12   5   8          5.02          3.40         8.75 o                         
 -12   6   8        980.98        940.84        84.22 o                         
 -11   6   8         13.00          3.73        11.02 o                         
 -10   6   8         38.96         27.47        12.83 o                         
  -9   6   8         13.86         16.73         7.07 o                         
  -8   6   8          0.70          8.58         7.19 o                         
  -7   6   8         31.08         25.86         7.44 o                         
  -6   6   8       2830.82       2767.72        65.14 o                         
  -5   6   8          2.91         -0.80         4.15 o                         
  -4   6   8         20.78         24.57         5.82 o                         
  -3   6   8         48.25         61.64         6.76 o                         
  -2   6   8       1128.22       1114.26        29.61 o                         
  -1   6   8       1045.72       1044.59        25.44 o                         
   0   6   8         27.49         21.04         3.93 o                         
   1   6   8        845.78        816.27        17.65 o                         
   2   6   8        815.37        869.04        26.31 o                         
   3   6   8          9.98          9.77         3.69 o                         
   4   6   8         32.78         35.23         5.81 o                         
   5   6   8        333.91        369.08        20.98 o                         
   6   6   8        744.52        728.34        36.84 o                         
   7   6   8        214.42        183.29        13.43 o                         
   8   6   8        430.21        472.29        29.28 o                         
   9   6   8         10.58         15.44         6.50 o                         
  10   6   8        271.70        281.89        17.32 o                         
  11   6   8        428.33        483.70        37.26 o                         
  12   6   8         78.75        116.25        13.12 o                         
 -11   7   8         96.31         86.84        11.47 o                         
 -10   7   8         17.63         31.06        13.01 o                         
  -9   7   8        394.68        414.08        20.27 o                         
  -8   7   8        484.95        513.15        24.76 o                         
  -7   7   8        189.09        180.14        14.42 o                         
  -6   7   8        149.02        181.28        13.02 o                         
  -5   7   8         31.24         30.00         7.66 o                         
  -4   7   8          5.91         10.01         5.18 o                         
  -3   7   8        389.02        444.25        17.21 o                         
  -2   7   8        624.20        628.05        19.89 o                         
  -1   7   8       1012.07        971.57        25.88 o                         
   0   7   8          3.80          4.01         2.79 o                         
   1   7   8        440.31        442.84        16.17 o                         
   2   7   8         77.88         93.18         7.71 o                         
   3   7   8         52.04         46.83         6.28 o                         
   4   7   8       1121.16       1150.20        30.84 o                         
   5   7   8       1002.81        996.80        38.29 o                         
   6   7   8        227.45        214.44        16.71 o                         
   7   7   8          1.52         -1.35         5.73 o                         
   8   7   8       1140.00       1105.77        36.62 o                         
   9   7   8        463.33        536.04        23.64 o                         
  10   7   8        115.96        125.01        14.69 o                         
  11   7   8          0.54         12.11         7.84 o                         
 -11   8   8        195.00        202.36        27.95 o                         
 -10   8   8          1.13          6.33        11.98 o                         
  -9   8   8         31.08         14.39         8.52 o                         
  -8   8   8        197.17        226.72        17.12 o                         
  -7   8   8        710.03        714.62        26.05 o                         
  -6   8   8        401.54        357.62        18.09 o                         
  -5   8   8         93.26         89.91         9.82 o                         
  -4   8   8        171.49        158.39        11.17 o                         
  -3   8   8         52.10         70.00        16.36 o                         
  -2   8   8        353.03        401.57        18.46 o                         
  -1   8   8         92.09        118.45         7.62 o                         
   0   8   8        636.10        681.09        24.79 o                         
   1   8   8         13.88          4.28         4.99 o                         
   2   8   8         22.08         30.87         5.58 o                         
   3   8   8        106.48        120.94        11.43 o                         
   4   8   8         10.70         17.67         5.16 o                         
   5   8   8         13.32         15.17         4.57 o                         
   6   8   8         72.89         93.61        12.05 o                         
   7   8   8         51.26         69.54         9.41 o                         
   8   8   8        874.33        900.13        39.52 o                         
   9   8   8         72.55         68.31        17.63 o                         
  10   8   8          1.22         -5.32         6.44 o                         
  11   8   8         59.92         52.56        10.86 o                         
 -11   9   8         62.43         81.29        17.12 o                         
 -10   9   8          7.97         16.95         9.59 o                         
  -9   9   8          0.97          1.29         5.73 o                         
  -8   9   8          0.33          8.48         6.99 o                         
  -7   9   8         44.41         57.46        14.13 o                         
  -6   9   8         42.07         21.70         7.08 o                         
  -5   9   8        726.64        645.99        26.15 o                         
  -4   9   8          0.25         13.33         5.33 o                         
  -3   9   8        331.92        314.02        14.07 o                         
  -2   9   8         14.89         16.05         4.83 o                         
  -1   9   8        397.88        407.35        13.06 o                         
   0   9   8         43.84         45.49         7.75 o                         
   1   9   8         29.50         29.20         7.33 o                         
   2   9   8       1426.71       1462.11        36.81 o                         
   3   9   8        102.13        118.30         8.53 o                         
   4   9   8        108.50         98.61         9.43 o                         
   5   9   8        109.11        107.17        15.33 o                         
   6   9   8        228.68        238.06        17.14 o                         
   7   9   8         16.39         23.21         8.08 o                         
   8   9   8         55.09         65.73         9.85 o                         
   9   9   8        330.45        319.97        18.93 o                         
  10   9   8         81.25         87.63        12.55 o                         
  11   9   8         28.73         21.51        11.52 o                         
 -10  10   8        192.16        261.54        22.21 o                         
  -9  10   8         10.94         13.72         7.71 o                         
  -8  10   8        109.97        118.26        16.77 o                         
  -7  10   8        201.64        224.21        16.56 o                         
  -6  10   8         74.13         76.01         8.87 o                         
  -5  10   8         96.06        131.27        12.59 o                         
  -4  10   8        383.28        346.30        14.69 o                         
  -3  10   8        463.87        442.13        15.66 o                         
  -2  10   8        123.58        133.40         7.95 o                         
  -1  10   8         37.62         26.17         8.77 o                         
   0  10   8        360.40        394.37        19.71 o                         
   1  10   8       1054.59       1016.19        33.02 o                         
   2  10   8        166.53        143.65        11.25 o                         
   3  10   8         43.15         40.73         7.03 o                         
   4  10   8         76.75         85.72         9.39 o                         
   5  10   8          5.14          4.44         3.74 o                         
   6  10   8        946.37        963.34        29.40 o                         
   7  10   8        176.87        188.30        17.64 o                         
   8  10   8        123.06        120.15        13.11 o                         
   9  10   8        739.13        784.11        31.20 o                         
  10  10   8         60.60         47.76        11.16 o                         
 -10  11   8         73.60         82.21        16.69 o                         
  -9  11   8         25.76         33.31         8.74 o                         
  -8  11   8        527.58        512.25        23.07 o                         
  -7  11   8         50.73         47.50         8.32 o                         
  -6  11   8         74.98        100.56        13.20 o                         
  -5  11   8        352.13        338.59        18.90 o                         
  -4  11   8        154.95        137.28         9.83 o                         
  -3  11   8        149.96        149.76        10.73 o                         
  -2  11   8         66.52         67.15         5.42 o                         
  -1  11   8          0.25         -5.33         5.33 o                         
   0  11   8         22.80         29.68         7.89 o                         
   1  11   8        778.82        780.90        28.29 o                         
   2  11   8        255.33        264.27        18.01 o                         
   3  11   8       1082.42       1050.59        36.41 o                         
   4  11   8        271.34        296.51        14.67 o                         
   5  11   8         37.02         48.92         6.82 o                         
   6  11   8         33.32         46.34         9.72 o                         
   7  11   8        595.60        579.62        24.48 o                         
   8  11   8         83.50         86.39        12.51 o                         
   9  11   8         20.93         13.35         7.12 o                         
  10  11   8        180.16        155.03        16.67 o                         
 -10  12   8        280.07        266.03        21.59 o                         
  -9  12   8        478.39        508.47        26.49 o                         
  -8  12   8         96.38         97.92        11.37 o                         
  -7  12   8         72.49         82.87        12.18 o                         
  -6  12   8         32.85         25.90         7.73 o                         
  -5  12   8         36.62         35.92         8.94 o                         
  -4  12   8        381.16        372.42        14.84 o                         
  -3  12   8        166.59        167.25        10.20 o                         
  -2  12   8        146.75        173.55        13.85 o                         
  -1  12   8        181.65        176.35        15.45 o                         
   0  12   8         45.24         53.91         7.94 o                         
   1  12   8        696.54        740.42        31.17 o                         
   2  12   8        963.09        964.29        38.98 o                         
   3  12   8         76.60         81.96        11.93 o                         
   4  12   8         20.23         25.00         5.37 o                         
   5  12   8         58.52         57.68         8.20 o                         
   6  12   8        334.47        357.85        25.00 o                         
   7  12   8         62.13         73.47         9.76 o                         
   8  12   8         28.65         37.57        10.66 o                         
   9  12   8         16.17         17.27         8.39 o                         
  10  12   8         23.82         40.37        16.46 o                         
  -9  13   8        277.59        270.65        18.77 o                         
  -8  13   8        165.57        176.47        13.80 o                         
  -7  13   8          0.21         -0.78         5.26 o                         
  -6  13   8        268.73        278.27        21.83 o                         
  -5  13   8         29.71         35.82         6.94 o                         
  -4  13   8       1218.36       1176.56        35.25 o                         
  -3  13   8        227.13        267.11        16.38 o                         
  -2  13   8        200.87        203.99        18.88 o                         
  -1  13   8        252.74        279.17        16.57 o                         
   0  13   8        797.21        832.80        26.70 o                         
   1  13   8        357.27        333.99        17.29 o                         
   2  13   8       2043.07       2144.13        69.72 o                         
   3  13   8          0.39         -2.55         6.38 o                         
   4  13   8         12.03         12.99         7.46 o                         
   5  13   8          4.23          5.99         4.38 o                         
   6  13   8         65.17         73.15         7.27 o                         
   7  13   8         71.24         77.05         8.66 o                         
   8  13   8         15.86          6.72         6.95 o                         
   9  13   8         40.87         43.47        10.80 o                         
  -9  14   8         14.14          5.99        14.19 o                         
  -8  14   8         68.49         54.73        11.30 o                         
  -7  14   8        172.32        205.76        15.72 o                         
  -6  14   8         16.76         15.97         6.77 o                         
  -5  14   8          6.69          9.95         8.44 o                         
  -4  14   8         45.35         30.85         8.49 o                         
  -3  14   8        651.90        604.51        26.28 o                         
  -2  14   8         30.49         39.74         8.33 o                         
  -1  14   8         13.36          6.95         7.65 o                         
   0  14   8         12.43         10.20         7.87 o                         
   1  14   8          0.87          9.85         6.10 o                         
   2  14   8        811.94        917.62        39.18 o                         
   3  14   8         40.38         27.00        11.45 o                         
   4  14   8          4.68          7.25         6.93 o                         
   5  14   8          1.88          6.83         5.98 o                         
   6  14   8          1.54         -6.16         6.16 o                         
   7  14   8        374.85        379.05        14.74 o                         
   8  14   8         81.33         66.95        11.01 o                         
   9  14   8        247.15        221.07        41.05 o                         
  -8  15   8         25.85         30.80         9.79 o                         
  -7  15   8          0.64         -5.57         6.60 o                         
  -6  15   8         13.93         12.21         8.47 o                         
  -5  15   8        348.30        333.73        16.00 o                         
  -4  15   8          5.08          3.18         3.98 o                         
  -3  15   8        140.52        121.86        15.00 o                         
  -2  15   8         12.36         16.72         6.47 o                         
  -1  15   8         66.37         77.91        12.55 o                         
   0  15   8        303.24        331.18        22.15 o                         
   1  15   8       2024.00       2025.59        58.28 o                         
   2  15   8         97.09        116.25        15.21 o                         
   3  15   8         58.54         74.57        17.77 o                         
   4  15   8          0.24          3.76         6.30 o                         
   5  15   8        123.23        101.84        13.71 o                         
   6  15   8          9.11          6.72         5.65 o                         
   7  15   8         15.74         11.85         8.51 o                         
   8  15   8         43.30         45.47        15.98 o                         
  -7  16   8        122.94        159.06        24.90 o                         
  -6  16   8        188.98        201.53        14.25 o                         
  -5  16   8         10.23          2.70         6.01 o                         
  -4  16   8        322.99        303.99        19.85 o                         
  -3  16   8        289.10        270.29        20.58 o                         
  -2  16   8        136.12        138.71        17.11 o                         
  -1  16   8        197.03        181.03        17.65 o                         
   0  16   8        605.36        636.10        30.98 o                         
   1  16   8         61.57         70.62        14.07 o                         
   2  16   8         33.46         39.55         7.93 o                         
   3  16   8        221.15        219.69        21.76 o                         
   4  16   8         38.73         55.60        12.51 o                         
   5  16   8         27.55         24.93         7.95 o                         
   6  16   8        424.29        399.32        24.86 o                         
   7  16   8        187.79        145.16        14.01 o                         
  -6  17   8          0.06          6.65         6.38 o                         
  -5  17   8       1158.75       1098.51        49.89 o                         
  -4  17   8          4.73         32.04        12.01 o                         
  -3  17   8          0.96         -7.92         7.92 o                         
  -2  17   8        124.45        128.53        17.30 o                         
  -1  17   8         28.61         40.06        17.95 o                         
   0  17   8         86.65         82.50        13.20 o                         
   1  17   8        680.94        634.27        52.50 o                         
   2  17   8         89.76         91.57        11.21 o                         
   3  17   8         67.19         61.36        13.08 o                         
   4  17   8         22.20         17.62         8.42 o                         
   5  17   8        256.03        261.29        20.39 o                         
   6  17   8         25.11         34.14         8.96 o                         
  -5  18   8        258.76        297.89        25.15 o                         
  -4  18   8        124.47        187.17        22.98 o                         
  -3  18   8          4.65          0.20        18.34 o                         
  -2  18   8         98.50        118.22        18.58 o                         
  -1  18   8         47.05         30.27        10.68 o                         
   0  18   8          7.31         -0.11        13.76 o                         
   1  18   8          0.06         -3.53         8.32 o                         
   2  18   8         39.82         36.35         9.04 o                         
   3  18   8         13.56         19.34         6.84 o                         
   4  18   8          7.70         15.82        10.45 o                         
   5  18   8         45.18         39.48        19.48 o                         
  -3  19   8         15.54         10.51        12.46 o                         
  -2  19   8          0.05         -9.49         9.49 o                         
  -1  19   8        335.23        362.31        32.27 o                         
   0  19   8        256.60        243.83        20.27 o                         
   1  19   8        131.15        171.92        42.86 o                         
   2  19   8         40.21         45.86        12.02 o                         
   3  19   8         28.98         31.61         7.91 o                         
 -11   0   9        188.98        220.39        27.85 o                         
  -9   0   9         10.20         23.27        13.15 o                         
  -7   0   9         74.32         74.53        16.25 o                         
  -5   0   9        577.71        542.62        27.08 o                         
  -3   0   9         14.45         16.69         8.07 o                         
  -1   0   9        106.31        135.62        14.53 o                         
   1   0   9       4879.05       5049.64       133.92 o                         
   3   0   9       2349.12       2349.00        71.23 o                         
   5   0   9         83.99         85.69        18.63 o                         
   7   0   9       1023.69        907.03        24.55 o                         
   9   0   9          3.88          9.55         8.91 o                         
  11   0   9          8.81          7.06         8.38 o                         
 -12   1   9          1.40          0.83        26.14 o                         
 -11   1   9        147.11        170.89        18.14 o                         
 -10   1   9          9.18          6.55         6.65 o                         
  -9   1   9         68.28         62.00        12.10 o                         
  -8   1   9          6.11         13.35         7.55 o                         
  -7   1   9        279.49        286.36        18.19 o                         
  -6   1   9       1778.56       1772.35        46.41 o                         
  -5   1   9          6.93         15.90         5.60 o                         
  -4   1   9       1180.34       1245.26        40.78 o                         
  -3   1   9         68.28         72.87         8.35 o                         
  -2   1   9       1084.59       1076.95        33.44 o                         
  -1   1   9        624.33        613.33        22.53 o                         
   0   1   9        233.12        211.72        10.15 o                         
   1   1   9          1.66         -0.43         3.35 o                         
   2   1   9       4283.61       4623.99        87.04 o                         
   3   1   9         11.20         11.38         4.61 o                         
   4   1   9        932.07        940.24        23.40 o                         
   5   1   9         26.79         22.56         4.26 o                         
   6   1   9         22.85         26.82         4.48 o                         
   7   1   9        745.74        684.28        18.33 o                         
   8   1   9         11.89         11.01         5.32 o                         
   9   1   9         32.84         34.59         8.58 o                         
  10   1   9          1.66          3.04         8.36 o                         
  11   1   9        131.45        120.60        16.75 o                         
  12   1   9         60.33         57.73        12.13 o                         
 -11   2   9        168.30        186.54        17.72 o                         
 -10   2   9         41.84         34.61        10.59 o                         
  -9   2   9          2.21         -3.69         6.21 o                         
  -8   2   9        408.37        407.02        19.94 o                         
  -7   2   9         29.32         39.27         7.95 o                         
  -6   2   9        933.69        893.81        26.69 o                         
  -5   2   9       3013.27       3028.66        63.39 o                         
  -4   2   9          0.37          4.49         4.22 o                         
  -3   2   9       1151.85       1148.52        28.90 o                         
  -2   2   9        253.82        252.61        12.55 o                         
  -1   2   9        174.95        181.95        11.65 o                         
   0   2   9        231.79        289.71        12.28 o                         
   1   2   9        813.36        889.06        23.11 o                         
   2   2   9         33.87         18.86         4.77 o                         
   3   2   9       2043.22       1914.34        40.73 o                         
   4   2   9        446.80        467.37        23.69 o                         
   5   2   9         14.66         18.05         4.04 o                         
   6   2   9       1132.36       1092.09        27.90 o                         
   7   2   9          9.78          5.73         3.38 o                         
   8   2   9         20.62         17.28         4.12 o                         
   9   2   9         57.82         53.91         4.61 o                         
  10   2   9        126.09        109.36        15.74 o                         
  11   2   9         20.17         38.35        18.82 o                         
  12   2   9        309.54        293.37        27.39 o                         
 -11   3   9         76.77         90.96        20.38 o                         
 -10   3   9         56.12         25.78        10.46 o                         
  -9   3   9        125.49        126.26        13.50 o                         
  -8   3   9        489.56        471.41        21.24 o                         
  -7   3   9       1202.25       1228.25        36.59 o                         
  -6   3   9         36.28         86.34        12.75 o                         
  -5   3   9       2532.47       2518.64        54.70 o                         
  -4   3   9          0.04          1.29         4.01 o                         
  -3   3   9          6.69         33.80         5.25 o                         
  -2   3   9          0.85          4.41         3.99 o                         
  -1   3   9        578.50        551.56        17.09 o                         
   0   3   9        252.76        295.82        10.36 o                         
   1   3   9         81.42         94.61         6.57 o                         
   2   3   9        109.76        100.86         8.48 o                         
   3   3   9        443.30        465.92        16.23 o                         
   4   3   9         71.81         77.04         6.82 o                         
   5   3   9         95.73        100.91         8.44 o                         
   6   3   9        765.78        735.88        32.79 o                         
   7   3   9        188.32        185.44        17.84 o                         
   8   3   9        145.16        126.95        12.28 o                         
   9   3   9        618.97        530.59        21.35 o                         
  10   3   9        146.48        147.32        11.23 o                         
  11   3   9        187.70        254.06        22.09 o                         
 -11   4   9         21.20         19.16        10.21 o                         
 -10   4   9         32.50         43.65        10.13 o                         
  -9   4   9         34.66         29.50         7.62 o                         
  -8   4   9        509.32        488.34        21.99 o                         
  -7   4   9        204.86        210.94        14.33 o                         
  -6   4   9        970.34        995.00        31.43 o                         
  -5   4   9         22.92         12.46         4.95 o                         
  -4   4   9        487.38        540.01        18.41 o                         
  -3   4   9        145.75        151.40         9.66 o                         
  -2   4   9          7.57          8.99         4.12 o                         
  -1   4   9        121.85        131.56         8.34 o                         
   0   4   9        929.64       1072.21        24.24 o                         
   1   4   9        133.06        158.94         7.75 o                         
   2   4   9       2065.07       2176.13        44.56 o                         
   3   4   9        472.24        484.06        17.53 o                         
   4   4   9        969.99       1014.54        37.86 o                         
   5   4   9        879.55        851.15        28.17 o                         
   6   4   9        483.27        424.01        24.63 o                         
   7   4   9        170.89        158.86        13.53 o                         
   8   4   9        442.33        428.88        26.02 o                         
   9   4   9         68.54         57.82        12.60 o                         
  10   4   9        619.47        629.16        50.57 o                         
  11   4   9         63.05         42.87        18.36 o                         
 -11   5   9        184.27        246.67        23.03 o                         
 -10   5   9        117.81        147.89        15.31 o                         
  -9   5   9         79.74        133.02        25.66 o                         
  -8   5   9         29.96         31.10         9.66 o                         
  -7   5   9         37.44         16.33         6.57 o                         
  -6   5   9       2196.21       2167.25        58.07 o                         
  -5   5   9         84.31         89.94        12.18 o                         
  -4   5   9          1.51         -0.78         4.37 o                         
  -3   5   9         27.54         25.27         5.10 o                         
  -2   5   9        273.99        286.71        12.14 o                         
  -1   5   9       1157.84       1175.76        30.83 o                         
   0   5   9          9.46          0.34         4.17 o                         
   1   5   9        625.23        641.38        16.36 o                         
   2   5   9        317.36        332.09        13.73 o                         
   3   5   9         37.70         37.19         7.31 o                         
   4   5   9       1099.20       1078.02        32.72 o                         
   5   5   9       1701.68       1697.55        56.80 o                         
   6   5   9        115.53        134.39        19.76 o                         
   7   5   9        153.85        156.13        15.36 o                         
   8   5   9        403.66        406.09        19.38 o                         
   9   5   9         74.70         91.78        11.98 o                         
  10   5   9         21.77         24.01         7.34 o                         
  11   5   9          0.08         -5.80         6.85 o                         
 -11   6   9         24.72         33.24        16.74 o                         
 -10   6   9         88.41        120.53        14.30 o                         
  -9   6   9         57.54         58.94        11.04 o                         
  -8   6   9        207.09        208.68        17.65 o                         
  -7   6   9          6.23          1.36         5.42 o                         
  -6   6   9         65.30         58.37         8.49 o                         
  -5   6   9         16.10          5.52         5.32 o                         
  -4   6   9        307.58        290.27        13.33 o                         
  -3   6   9       1355.31       1466.77        35.50 o                         
  -2   6   9         23.02         31.25         7.70 o                         
  -1   6   9        313.49        336.26        13.72 o                         
   0   6   9        876.87        944.90        23.57 o                         
   1   6   9         23.35         26.27         3.59 o                         
   2   6   9        839.37        861.43        25.12 o                         
   3   6   9        373.48        372.54        14.45 o                         
   4   6   9         73.17         65.17         8.10 o                         
   5   6   9         63.86         80.04        12.91 o                         
   6   6   9        194.85        173.81        17.00 o                         
   7   6   9         85.58         63.95         9.81 o                         
   8   6   9         36.64         51.64         8.94 o                         
   9   6   9         71.82         89.84        11.36 o                         
  10   6   9          0.02         10.58         7.24 o                         
  11   6   9         44.58         49.29         9.20 o                         
 -11   7   9         31.77         34.45        14.35 o                         
 -10   7   9        111.72        106.93        20.69 o                         
  -9   7   9          8.19         30.90         8.41 o                         
  -8   7   9         89.79        107.11        12.44 o                         
  -7   7   9       1344.35       1351.52        39.81 o                         
  -6   7   9        522.00        561.45        22.70 o                         
  -5   7   9         98.09        108.07         9.86 o                         
  -4   7   9        593.84        621.15        20.33 o                         
  -3   7   9        125.11        126.70         9.22 o                         
  -2   7   9        227.19        257.59        16.01 o                         
  -1   7   9          2.34          5.50         4.08 o                         
   0   7   9        102.87        115.93         8.59 o                         
   1   7   9        139.10        136.33        12.75 o                         
   2   7   9       1171.89       1140.78        30.72 o                         
   3   7   9        251.75        231.41        11.64 o                         
   4   7   9        812.24        809.58        27.12 o                         
   5   7   9       1304.99       1328.34        47.89 o                         
   6   7   9         46.70         38.07        10.61 o                         
   7   7   9         69.35         60.41         9.58 o                         
   8   7   9        757.73        730.28        28.66 o                         
   9   7   9        281.67        266.93        22.24 o                         
  10   7   9        150.62        150.98        14.16 o                         
  11   7   9          2.80         -5.28         7.60 o                         
 -11   8   9         48.23         49.40        19.91 o                         
 -10   8   9         10.06         12.02         7.38 o                         
  -9   8   9         22.32         27.55        11.87 o                         
  -8   8   9        741.56        702.61        27.15 o                         
  -7   8   9          9.59          2.10         8.23 o                         
  -6   8   9        605.31        575.03        23.08 o                         
  -5   8   9        279.18        243.65        15.02 o                         
  -4   8   9         17.41         13.16         5.57 o                         
  -3   8   9         33.25         47.92         6.96 o                         
  -2   8   9        344.72        373.54        15.33 o                         
  -1   8   9         23.44         21.12         4.62 o                         
   0   8   9        485.14        457.49        20.48 o                         
   1   8   9         38.41         36.62         7.76 o                         
   2   8   9         24.43         28.85         5.92 o                         
   3   8   9       2963.84       2940.01        65.12 o                         
   4   8   9         10.01         14.62         5.54 o                         
   5   8   9        139.02        130.87        14.82 o                         
   6   8   9          7.65         20.29        11.45 o                         
   7   8   9         40.63         32.12         8.25 o                         
   8   8   9          3.94          4.12         6.15 o                         
   9   8   9        240.80        220.51        16.08 o                         
  10   8   9        195.10        175.76        16.59 o                         
  11   8   9         53.56         53.63        13.37 o                         
 -10   9   9         33.51         51.50        12.46 o                         
  -9   9   9        167.37        181.57        16.80 o                         
  -8   9   9         24.77         31.53         8.94 o                         
  -7   9   9        914.14        874.33        31.25 o                         
  -6   9   9        600.83        585.37        23.62 o                         
  -5   9   9        395.59        413.40        16.94 o                         
  -4   9   9        211.09        226.77        16.99 o                         
  -3   9   9        154.27        166.48        10.99 o                         
  -2   9   9        392.44        383.25        17.89 o                         
  -1   9   9         94.75         90.27        12.29 o                         
   0   9   9        248.44        287.43        16.32 o                         
   1   9   9         54.37         84.42         9.67 o                         
   2   9   9         12.56         20.92         5.26 o                         
   3   9   9          7.78         19.67         6.61 o                         
   4   9   9        964.49        999.04        32.56 o                         
   5   9   9         76.06         72.83         7.96 o                         
   6   9   9         14.16         27.30         8.51 o                         
   7   9   9         49.10         74.33        10.31 o                         
   8   9   9        942.44        952.28        38.45 o                         
   9   9   9        187.52        148.79        14.43 o                         
  10   9   9         26.68         19.58         9.20 o                         
 -10  10   9        272.93        248.55        23.31 o                         
  -9  10   9        706.79        677.08        27.97 o                         
  -8  10   9         59.53         44.67         9.03 o                         
  -7  10   9        195.33        192.48        16.05 o                         
  -6  10   9        523.34        578.27        35.59 o                         
  -5  10   9        192.23        173.71        11.51 o                         
  -4  10   9         53.01         58.07         8.30 o                         
  -3  10   9         33.83         36.14         6.73 o                         
  -2  10   9         13.35         19.48         5.27 o                         
  -1  10   9         42.65         33.40         9.89 o                         
   0  10   9        106.73        120.96        14.91 o                         
   1  10   9        292.04        315.35        17.25 o                         
   2  10   9        307.89        319.86        19.00 o                         
   3  10   9         85.74        100.10         9.80 o                         
   4  10   9        156.88        166.05        11.66 o                         
   5  10   9        251.80        243.56        18.02 o                         
   6  10   9         76.33        125.57        17.96 o                         
   7  10   9         21.10         20.82         6.66 o                         
   8  10   9        520.96        516.93        24.38 o                         
   9  10   9         16.91         22.45        10.23 o                         
  10  10   9        376.39        430.86        26.98 o                         
  -9  11   9        320.26        351.15        39.94 o                         
  -8  11   9        325.96        314.47        19.25 o                         
  -7  11   9        770.57        744.12        28.45 o                         
  -6  11   9         81.86         67.04         9.17 o                         
  -5  11   9          0.94         -5.19         5.34 o                         
  -4  11   9         38.15         31.01         7.05 o                         
  -3  11   9         10.54         13.31         8.46 o                         
  -2  11   9        206.70        187.30         9.97 o                         
  -1  11   9         34.75         43.31        10.98 o                         
   0  11   9        411.42        439.85        22.02 o                         
   1  11   9        638.45        656.86        26.14 o                         
   2  11   9         18.59         19.42         6.11 o                         
   3  11   9        902.93        905.53        30.53 o                         
   4  11   9         46.78         52.33         7.92 o                         
   5  11   9        278.36        312.48        15.68 o                         
   6  11   9        469.63        464.96        24.97 o                         
   7  11   9         60.90         75.67        11.98 o                         
   8  11   9          0.08          9.44         7.49 o                         
   9  11   9        309.00        254.12        48.25 o                         
  -9  12   9        130.99        174.96        18.00 o                         
  -8  12   9        156.79        141.08        18.22 o                         
  -7  12   9         13.68          6.14         6.92 o                         
  -6  12   9        154.06        110.07        10.73 o                         
  -5  12   9         95.44         95.26        10.23 o                         
  -4  12   9        397.79        389.10        17.06 o                         
  -3  12   9        207.22        187.42        10.72 o                         
  -2  12   9          0.38          8.09        11.15 o                         
  -1  12   9         56.13         69.64        12.43 o                         
   0  12   9        546.79        542.87        24.34 o                         
   1  12   9          0.48          2.63         7.69 o                         
   2  12   9        738.71        727.14        33.21 o                         
   3  12   9          6.83         -2.14         5.60 o                         
   4  12   9        276.17        262.06        14.82 o                         
   5  12   9        102.47        106.63         9.64 o                         
   6  12   9        322.85        310.77        15.14 o                         
   7  12   9         58.81        101.03        20.72 o                         
   8  12   9         35.50         35.91         9.27 o                         
   9  12   9         20.76         28.10        19.50 o                         
  -8  13   9        476.09        422.03        24.69 o                         
  -7  13   9          5.68         -3.50         7.91 o                         
  -6  13   9          5.31         11.30         5.76 o                         
  -5  13   9          9.95          4.80         5.76 o                         
  -4  13   9         14.47         13.31         5.75 o                         
  -3  13   9         90.35         71.79        11.78 o                         
  -2  13   9         31.77         25.22         8.24 o                         
  -1  13   9          0.74          8.77        10.95 o                         
   0  13   9         15.22         14.95         7.68 o                         
   1  13   9        394.87        382.97        23.80 o                         
   2  13   9        121.60        117.81        27.68 o                         
   3  13   9         27.95         26.91        11.55 o                         
   4  13   9          0.94         -7.28         7.28 o                         
   5  13   9         11.16          2.73         4.55 o                         
   6  13   9        141.11        155.47        11.31 o                         
   7  13   9        478.41        517.51        24.31 o                         
   8  13   9        309.46        302.37        22.63 o                         
  -8  14   9        133.91        127.89        17.72 o                         
  -7  14   9         19.26         -3.21         7.08 o                         
  -6  14   9         28.56         37.40        10.06 o                         
  -5  14   9        259.94        299.06        24.65 o                         
  -4  14   9        284.83        284.25        19.28 o                         
  -3  14   9        179.96        191.10        22.80 o                         
  -2  14   9          4.80         11.80         7.67 o                         
  -1  14   9         46.19         55.45         9.87 o                         
   0  14   9          4.31         10.52        10.99 o                         
   1  14   9        128.44        139.17        17.06 o                         
   2  14   9         69.98         85.01        14.07 o                         
   3  14   9        106.59        114.62        15.13 o                         
   4  14   9        102.37        113.53        15.00 o                         
   5  14   9          1.20         -2.01        10.25 o                         
   6  14   9         49.07         61.69         8.80 o                         
   7  14   9        176.53        169.52        15.44 o                         
   8  14   9        162.23        184.06        16.16 o                         
  -7  15   9          0.06         -0.28         8.14 o                         
  -6  15   9          6.04          0.63         8.75 o                         
  -5  15   9        368.53        352.26        17.44 o                         
  -4  15   9          0.07         13.49         8.26 o                         
  -3  15   9          1.53          0.74         6.01 o                         
  -2  15   9        170.63        156.86        16.20 o                         
  -1  15   9        109.19        132.74        14.46 o                         
   0  15   9         61.97         50.86        10.16 o                         
   1  15   9        506.56        507.26        37.39 o                         
   2  15   9         16.54         35.24         9.98 o                         
   3  15   9        488.12        432.67        30.02 o                         
   4  15   9         40.55         44.21        18.33 o                         
   5  15   9         19.58         12.88        18.68 o                         
   6  15   9        355.10        393.61        19.70 o                         
   7  15   9          7.06          9.93         5.14 o                         
  -6  16   9         10.82         15.47         7.43 o                         
  -5  16   9         42.93         37.01         7.50 o                         
  -4  16   9        697.35        689.37        31.91 o                         
  -3  16   9          0.03          7.13         7.72 o                         
  -2  16   9         66.67         72.35        17.95 o                         
  -1  16   9        111.67         91.32        15.67 o                         
   0  16   9        228.65        254.27        19.93 o                         
   1  16   9         72.80         62.25        13.00 o                         
   2  16   9         61.78         53.31        12.54 o                         
   3  16   9         10.64          9.26         8.61 o                         
   4  16   9         30.16          9.07        14.76 o                         
   5  16   9          3.01          8.87        15.35 o                         
   6  16   9        377.10        373.67        20.84 o                         
  -5  17   9         38.01         21.20        10.97 o                         
  -4  17   9        310.33        298.55        23.79 o                         
  -3  17   9          0.46         -7.38         7.38 o                         
  -2  17   9         17.97          0.05         9.96 o                         
  -1  17   9         11.35         -4.00         7.46 o                         
   0  17   9          0.70         -7.74         9.03 o                         
   1  17   9         94.31        107.31        29.46 o                         
   2  17   9         22.06          8.66         9.42 o                         
   3  17   9         38.07         60.99        13.01 o                         
   4  17   9        136.07        155.04        18.52 o                         
   5  17   9          7.48          8.89         8.25 o                         
  -4  18   9          0.43          1.33        10.11 o                         
  -3  18   9         40.42         35.98        11.40 o                         
  -2  18   9        348.37        340.20        24.73 o                         
  -1  18   9        477.33        493.40        30.45 o                         
   0  18   9        323.41        323.16        23.34 o                         
   1  18   9        185.11        191.04        17.46 o                         
   2  18   9         34.80         11.87        12.70 o                         
   3  18   9         14.30         12.84         9.97 o                         
   4  18   9          2.43         21.02        13.14 o                         
  -1  19   9         69.43         57.03        12.99 o                         
   0  19   9         26.25         22.58        12.07 o                         
   1  19   9         79.36         60.60        12.54 o                         
 -10   0  10        420.41        400.83        51.24 o                         
  -8   0  10         64.98         73.02        18.31 o                         
  -6   0  10        100.16        122.26        15.59 o                         
  -4   0  10        740.76        682.66        30.88 o                         
  -2   0  10          7.61         15.97        10.37 o                         
   0   0  10         24.16         35.15         8.92 o                         
   2   0  10          1.09          8.60         6.57 o                         
   4   0  10          1.48         -4.71         5.17 o                         
   6   0  10          0.00         -4.03         6.43 o                         
   8   0  10       1236.98       1269.88        73.85 o                         
  10   0  10        214.45        234.32        20.91 o                         
 -11   1  10         16.36         19.50        19.91 o                         
 -10   1  10        167.34        173.84        20.11 o                         
  -9   1  10          8.63          8.54        17.90 o                         
  -8   1  10        399.60        369.84        22.02 o                         
  -7   1  10        199.78        230.34        13.80 o                         
  -6   1  10        161.89        168.62        13.00 o                         
  -5   1  10        703.22        680.45        22.54 o                         
  -4   1  10        409.67        418.49        18.11 o                         
  -3   1  10        105.62        117.34        11.80 o                         
  -2   1  10          1.79          7.50         5.70 o                         
  -1   1  10         14.21         22.29         6.61 o                         
   0   1  10        103.57         97.16         8.13 o                         
   1   1  10        324.65        317.16        12.96 o                         
   2   1  10        185.46        154.61        11.81 o                         
   3   1  10        586.64        571.92        22.89 o                         
   4   1  10        299.37        281.86        11.89 o                         
   5   1  10        138.18        130.08         7.98 o                         
   6   1  10         66.48         58.26         5.64 o                         
   7   1  10        239.48        221.36        11.05 o                         
   8   1  10         41.85         32.45         2.98 o                         
   9   1  10          3.23         -1.34         8.78 o                         
  10   1  10         14.48         18.49         9.41 o                         
  11   1  10         12.00          9.72         9.01 o                         
 -11   2  10        212.19        148.94        41.07 o                         
 -10   2  10        260.48        331.24        28.32 o                         
  -9   2  10        441.98        465.11        32.80 o                         
  -8   2  10         22.83         37.79         9.80 o                         
  -7   2  10         83.89         69.97         9.25 o                         
  -6   2  10        945.48        951.49        32.69 o                         
  -5   2  10         28.37         24.20         6.51 o                         
  -4   2  10       2779.95       2890.94        61.11 o                         
  -3   2  10        149.59        180.47        11.94 o                         
  -2   2  10         40.37         39.85         7.02 o                         
  -1   2  10        146.20        155.00        10.26 o                         
   0   2  10       1012.57        973.68        25.85 o                         
   1   2  10       2233.85       2228.29        47.39 o                         
   2   2  10        738.44        809.08        22.66 o                         
   3   2  10        206.23        186.35         9.99 o                         
   4   2  10        177.60        180.36         9.52 o                         
   5   2  10         38.69         35.71         6.35 o                         
   6   2  10        140.53        132.02         7.59 o                         
   7   2  10         14.94         17.52         4.59 o                         
   8   2  10        275.31        264.80        11.25 o                         
   9   2  10        129.76        125.61        16.17 o                         
  10   2  10         87.50        105.79        15.86 o                         
  11   2  10         78.81         71.67        17.01 o                         
 -10   3  10        134.27        173.36        17.84 o                         
  -9   3  10        526.52        539.82        27.93 o                         
  -8   3  10        151.80        134.36        11.91 o                         
  -7   3  10         56.99         43.42         8.13 o                         
  -6   3  10       1035.12       1012.30        29.48 o                         
  -5   3  10        317.33        290.16        15.21 o                         
  -4   3  10        725.51        744.93        24.94 o                         
  -3   3  10        152.94        134.39         9.83 o                         
  -2   3  10        768.40        732.97        23.57 o                         
  -1   3  10         20.15         31.03         6.20 o                         
   0   3  10       1003.08       1012.94        28.23 o                         
   1   3  10          0.53          7.10         3.95 o                         
   2   3  10         36.43         26.50         5.35 o                         
   3   3  10         62.96         78.58         7.42 o                         
   4   3  10        350.17        300.27        11.58 o                         
   5   3  10        133.51        128.17         9.46 o                         
   6   3  10        356.03        347.44        14.26 o                         
   7   3  10          4.19         -4.86        12.98 o                         
   8   3  10         57.61         41.56         7.11 o                         
   9   3  10          1.97         11.80         3.74 o                         
  10   3  10        349.59        380.73        26.25 o                         
  11   3  10         14.17         45.98        14.52 o                         
 -11   4  10        743.98        725.11        65.55 o                         
 -10   4  10         27.56         28.13         8.18 o                         
  -9   4  10         86.89        111.68        15.13 o                         
  -8   4  10        289.19        306.31        17.25 o                         
  -7   4  10        118.22        119.87        14.64 o                         
  -6   4  10         89.87         92.88         9.70 o                         
  -5   4  10       1025.39       1041.82        33.74 o                         
  -4   4  10         59.92         59.76         7.98 o                         
  -3   4  10        140.47        131.41         9.75 o                         
  -2   4  10        231.21        218.54        14.88 o                         
  -1   4  10        440.04        449.10        15.50 o                         
   0   4  10         23.11         26.09         4.85 o                         
   1   4  10         55.76         70.79         6.40 o                         
   2   4  10         67.69         91.31         7.14 o                         
   3   4  10        460.10        481.66        14.86 o                         
   4   4  10          0.12         -1.05         3.40 o                         
   5   4  10        314.03        332.30        15.53 o                         
   6   4  10        398.21        426.13        53.61 o                         
   7   4  10         64.75         42.53        10.70 o                         
   8   4  10         44.85         59.67         8.84 o                         
   9   4  10        674.43        771.56        30.66 o                         
  10   4  10         15.89         13.87         9.98 o                         
  11   4  10        115.10        135.95        25.31 o                         
 -11   5  10        129.59        192.91        34.02 o                         
 -10   5  10         14.89         14.28         7.54 o                         
  -9   5  10        147.36        154.39        15.49 o                         
  -8   5  10        128.34        127.93        11.97 o                         
  -7   5  10         68.10         73.97        10.13 o                         
  -6   5  10        108.06        108.13        10.47 o                         
  -5   5  10        161.24        185.74        11.85 o                         
  -4   5  10        175.44        209.04        11.83 o                         
  -3   5  10          3.78          2.47         4.41 o                         
  -2   5  10         56.64         74.23         8.27 o                         
  -1   5  10        830.60        830.91        22.83 o                         
   0   5  10          4.39         10.55         3.80 o                         
   1   5  10        133.07        134.58         8.38 o                         
   2   5  10        272.79        294.87        12.76 o                         
   3   5  10         13.89          8.14         5.87 o                         
   4   5  10        251.99        283.60        15.20 o                         
   5   5  10        456.81        409.52        21.04 o                         
   6   5  10         26.33         11.11         9.37 o                         
   7   5  10          3.92          7.13         6.99 o                         
   8   5  10        119.95         97.41        11.53 o                         
   9   5  10        593.71        606.81        25.69 o                         
  10   5  10         15.20         15.66        12.07 o                         
  11   5  10         59.75         70.59        27.98 o                         
 -10   6  10          6.90         18.57         9.21 o                         
  -9   6  10        344.67        376.62        27.25 o                         
  -8   6  10        127.84        140.98        18.00 o                         
  -7   6  10         11.98          7.21         8.80 o                         
  -6   6  10         68.47         68.67         9.93 o                         
  -5   6  10        459.93        455.58        18.10 o                         
  -4   6  10         59.17         58.89         8.28 o                         
  -3   6  10          4.49          4.49         4.54 o                         
  -2   6  10        183.48        160.33         9.78 o                         
  -1   6  10        903.71        853.66        25.13 o                         
   0   6  10        233.85        248.76        13.29 o                         
   1   6  10        283.40        286.57        10.64 o                         
   2   6  10        139.11        141.20        10.40 o                         
   3   6  10          5.47         -4.33         4.33 o                         
   4   6  10         32.95         21.93         6.42 o                         
   5   6  10          0.85          2.91         3.67 o                         
   6   6  10         91.21        110.77        25.91 o                         
   7   6  10        126.74        129.20        15.35 o                         
   8   6  10        536.90        516.44        28.92 o                         
   9   6  10        191.74        188.95        25.80 o                         
  10   6  10         15.21          0.47         7.45 o                         
 -10   7  10        143.72        164.20        21.88 o                         
  -9   7  10         16.61         13.34         7.55 o                         
  -8   7  10        219.38        189.49        14.28 o                         
  -7   7  10         25.46         48.17         9.19 o                         
  -6   7  10        501.92        479.85        19.40 o                         
  -5   7  10         89.02         82.30         9.41 o                         
  -4   7  10          0.25          5.61         5.30 o                         
  -3   7  10         70.52         73.41         8.41 o                         
  -2   7  10         31.52         24.91         5.88 o                         
  -1   7  10        226.13        193.80        11.14 o                         
   0   7  10         38.53         61.25         9.44 o                         
   1   7  10         26.49         27.25         7.45 o                         
   2   7  10         47.36         54.53         7.42 o                         
   3   7  10        138.15        125.53         9.55 o                         
   4   7  10        225.10        201.34        16.75 o                         
   5   7  10        338.95        329.55        26.57 o                         
   6   7  10        517.92        495.51        27.58 o                         
   7   7  10        124.42        164.87        18.15 o                         
   8   7  10        299.67        288.72        22.69 o                         
   9   7  10         13.51         11.93         7.81 o                         
  10   7  10        116.05        105.01        13.84 o                         
 -10   8  10        104.05         85.82        16.88 o                         
  -9   8  10        157.40        156.85        14.96 o                         
  -8   8  10         62.89         58.23        10.30 o                         
  -7   8  10          0.75         -1.00         5.53 o                         
  -6   8  10        361.82        330.89        17.03 o                         
  -5   8  10         23.81         29.44         6.53 o                         
  -4   8  10         26.54         19.37         6.12 o                         
  -3   8  10          0.85         -3.98         3.98 o                         
  -2   8  10        169.62        174.59        11.90 o                         
  -1   8  10       1241.82       1267.17        32.86 o                         
   0   8  10        185.42        191.71        18.48 o                         
   1   8  10          1.91          6.52         5.45 o                         
   2   8  10        135.32        136.21        10.44 o                         
   3   8  10        105.75         87.41         9.29 o                         
   4   8  10         11.12          9.18         5.31 o                         
   5   8  10         17.45         27.09        10.06 o                         
   6   8  10          7.48         -5.81         5.81 o                         
   7   8  10         88.51        128.64        20.33 o                         
   8   8  10        103.53        131.33        13.30 o                         
   9   8  10        170.04        170.28        19.93 o                         
  10   8  10        329.54        365.78        23.28 o                         
 -10   9  10         91.07        148.14        53.39 o                         
  -9   9  10        324.75        338.84        23.64 o                         
  -8   9  10          4.15         10.50         6.40 o                         
  -7   9  10          0.09          3.74         6.88 o                         
  -6   9  10        103.75        109.87        12.61 o                         
  -5   9  10         42.64         35.12         7.48 o                         
  -4   9  10         25.59         16.34         5.80 o                         
  -3   9  10        111.70        100.45        10.30 o                         
  -2   9  10         47.92         51.79         7.15 o                         
  -1   9  10        130.12        145.58        13.29 o                         
   0   9  10       1468.69       1460.11        44.64 o                         
   1   9  10        598.64        601.36        24.67 o                         
   2   9  10         22.80         31.78         7.59 o                         
   3   9  10        391.38        386.59        16.19 o                         
   4   9  10        785.93        774.40        27.59 o                         
   5   9  10          0.97          0.85        13.79 o                         
   6   9  10          0.39         -9.41         9.41 o                         
   7   9  10         44.91         92.34        15.75 o                         
   8   9  10        349.64        365.77        20.75 o                         
   9   9  10        882.78        907.12        38.69 o                         
  10   9  10         98.72        117.91        15.06 o                         
  -9  10  10        102.47        123.85        16.42 o                         
  -8  10  10          2.05          9.81         6.80 o                         
  -7  10  10        824.75        844.20        30.02 o                         
  -6  10  10        223.37        210.68        12.99 o                         
  -5  10  10        109.82        127.66        13.77 o                         
  -4  10  10          1.99          7.38         7.93 o                         
  -3  10  10         37.94         28.55         6.51 o                         
  -2  10  10          0.14          3.13         3.97 o                         
  -1  10  10        191.23        215.14        17.67 o                         
   0  10  10        436.57        449.97        21.58 o                         
   1  10  10         17.86         15.38         6.94 o                         
   2  10  10        369.35        372.83        30.00 o                         
   3  10  10        245.64        268.15        15.17 o                         
   4  10  10         58.50         73.33         9.28 o                         
   5  10  10         19.50         17.06        10.49 o                         
   6  10  10        116.62        122.33        15.48 o                         
   7  10  10          4.15         18.08         7.51 o                         
   8  10  10        318.00        367.64        26.41 o                         
   9  10  10        615.14        609.12        47.73 o                         
  -9  11  10          6.52         12.46        10.95 o                         
  -8  11  10          9.47          1.23         9.46 o                         
  -7  11  10          3.67          8.77         5.76 o                         
  -6  11  10        169.91        153.72        19.11 o                         
  -5  11  10         44.84         46.73         7.68 o                         
  -4  11  10         96.34        117.12        12.60 o                         
  -3  11  10        113.56        132.96        12.88 o                         
  -2  11  10         57.92         50.58         4.61 o                         
  -1  11  10        139.49        173.32        16.68 o                         
   0  11  10        471.67        459.82        22.18 o                         
   1  11  10          9.25          4.84         7.29 o                         
   2  11  10        136.24        137.79        13.32 o                         
   3  11  10          0.59         16.03         7.34 o                         
   4  11  10         63.86         63.65        15.86 o                         
   5  11  10        437.40        440.19        19.52 o                         
   6  11  10          0.92         -2.81        11.17 o                         
   7  11  10        556.67        585.13        34.19 o                         
   8  11  10         19.38         37.33        10.45 o                         
   9  11  10          0.00         -1.30        19.18 o                         
  -8  12  10          1.64         -9.02         9.02 o                         
  -7  12  10          5.29         -2.70         9.62 o                         
  -6  12  10         35.32         34.97         8.15 o                         
  -5  12  10        577.20        570.74        22.58 o                         
  -4  12  10          3.85         -5.04         5.04 o                         
  -3  12  10        441.97        456.06        21.76 o                         
  -2  12  10        423.29        452.10        28.19 o                         
  -1  12  10        479.52        469.32        89.40 o                         
   0  12  10        200.54        212.05        17.78 o                         
   1  12  10          6.37         15.76         7.21 o                         
   2  12  10         58.72         68.28        11.09 o                         
   3  12  10        321.09        309.25        21.12 o                         
   4  12  10          9.80         16.11         9.22 o                         
   5  12  10        105.59        104.42        18.41 o                         
   6  12  10          5.08         -3.47         8.96 o                         
   7  12  10          9.40         -0.04         7.00 o                         
   8  12  10        285.35        321.98        38.45 o                         
  -8  13  10         33.61         13.21        10.49 o                         
  -7  13  10         59.20         42.57        15.31 o                         
  -6  13  10        353.67        350.18        17.03 o                         
  -5  13  10          0.27         -5.20         5.20 o                         
  -4  13  10         42.87         31.79         8.53 o                         
  -3  13  10          0.84         30.02        17.22 o                         
  -2  13  10          0.03          8.88         7.25 o                         
  -1  13  10        368.58        373.10        24.36 o                         
   0  13  10        230.04        266.50        21.61 o                         
   1  13  10        227.12        213.61        16.63 o                         
   2  13  10         48.51         39.38        10.78 o                         
   3  13  10        347.08        330.88        21.61 o                         
   4  13  10          5.14          7.57        10.05 o                         
   5  13  10        158.16        131.79        11.48 o                         
   6  13  10        140.42         99.80        17.15 o                         
   7  13  10        459.10        470.11        27.03 o                         
   8  13  10        106.56         79.72        12.74 o                         
  -7  14  10         10.67          2.89         8.47 o                         
  -6  14  10         21.75          4.56         8.13 o                         
  -5  14  10         51.11         40.21         9.05 o                         
  -4  14  10         38.31         25.44         8.24 o                         
  -3  14  10        304.50        323.72        24.97 o                         
  -2  14  10        102.57        135.10        19.25 o                         
  -1  14  10        151.53        140.14        17.78 o                         
   0  14  10        100.61        101.14        15.23 o                         
   1  14  10         61.81         54.26        12.15 o                         
   2  14  10         82.68         92.06        14.46 o                         
   3  14  10         40.02         55.57        11.30 o                         
   4  14  10          6.98          4.58        13.28 o                         
   5  14  10         21.00         34.10        10.09 o                         
   6  14  10        147.18        121.28        18.25 o                         
   7  14  10        267.21        298.98        26.87 o                         
  -6  15  10        234.35        239.77        17.14 o                         
  -5  15  10          0.10         -5.83         5.83 o                         
  -4  15  10         41.12         56.64        15.11 o                         
  -3  15  10          6.83          1.75         8.53 o                         
  -2  15  10        131.63        124.49        22.69 o                         
  -1  15  10         36.29         37.33        11.74 o                         
   0  15  10        564.74        564.12        38.43 o                         
   1  15  10         64.93         55.52        12.09 o                         
   2  15  10         26.19         44.72        11.70 o                         
   3  15  10          0.01         15.39         8.12 o                         
   4  15  10         40.80         55.11        29.03 o                         
   5  15  10          0.87          2.77         8.57 o                         
   6  15  10        832.38        937.88        38.46 o                         
  -5  16  10        308.02        309.18        42.73 o                         
  -4  16  10         27.35         21.07         9.51 o                         
  -3  16  10          8.62         -7.33        10.98 o                         
  -2  16  10          4.13         -0.17        12.17 o                         
  -1  16  10          4.30         17.43        25.10 o                         
   0  16  10        323.88        334.34        44.81 o                         
   1  16  10         25.06         19.73        12.66 o                         
   2  16  10         14.25         30.50        11.08 o                         
   3  16  10        209.74        239.50        36.82 o                         
   4  16  10         49.36         65.50        17.69 o                         
   5  16  10         21.55         12.14        31.12 o                         
  -4  17  10         10.62         -5.90        15.96 o                         
  -3  17  10          0.26          7.93        33.60 o                         
  -2  17  10          0.10         11.21        12.86 o                         
  -1  17  10          5.10          3.40        17.22 o                         
   0  17  10          2.94         11.68        10.88 o                         
   2  17  10         54.86         57.21        14.41 o                         
   3  17  10         44.89         35.13        14.15 o                         
   4  17  10         25.22         23.04        10.42 o                         
  -2  18  10         25.93         49.24        14.08 o                         
  -1  18  10         16.06          4.69        14.64 o                         
   0  18  10         19.85         23.73        22.61 o                         
   1  18  10          1.48         16.95        11.52 o                         
   2  18  10         16.26         10.12        13.36 o                         
  -9   0  11        145.73        183.48        20.86 o                         
  -7   0  11         99.58        126.21        18.17 o                         
  -5   0  11          9.68          3.28         8.94 o                         
  -3   0  11       3174.67       3060.54       111.62 o                         
  -1   0  11       1137.77       1119.01        56.63 o                         
   1   0  11        669.96        701.04        29.91 o                         
   3   0  11       1263.55       1165.71        41.52 o                         
   5   0  11         29.55         52.15         9.17 o                         
   7   0  11        803.53        765.67        39.29 o                         
   9   0  11        216.80        317.75        44.39 o                         
 -10   1  11         66.55         97.08        32.36 o                         
  -9   1  11        196.15        195.47        16.79 o                         
  -8   1  11          9.36          5.21         7.23 o                         
  -7   1  11          9.12         25.90         7.32 o                         
  -6   1  11         60.14         56.31         8.66 o                         
  -5   1  11        191.56        179.67        13.75 o                         
  -4   1  11        318.74        296.50        21.66 o                         
  -3   1  11        384.57        370.18        17.40 o                         
  -2   1  11        670.41        661.99        25.90 o                         
  -1   1  11        368.87        372.24        29.62 o                         
   0   1  11        183.14        170.25        10.56 o                         
   1   1  11       1167.86       1212.13        30.67 o                         
   2   1  11        205.69        214.76        11.43 o                         
   3   1  11        289.65        311.06        13.15 o                         
   4   1  11       1086.31        992.63        25.80 o                         
   5   1  11        300.95        318.45        12.81 o                         
   6   1  11          6.26          7.40         3.72 o                         
   7   1  11         54.49         54.69         3.83 o                         
   8   1  11        123.02        120.09        10.48 o                         
   9   1  11         20.73         15.83         7.98 o                         
  10   1  11          0.03         22.45        12.97 o                         
 -10   2  11          1.61         -5.55         9.97 o                         
  -9   2  11          0.08         -6.42         7.66 o                         
  -8   2  11        540.22        536.12        23.26 o                         
  -7   2  11        743.75        755.38        26.25 o                         
  -6   2  11        167.18        192.62        12.70 o                         
  -5   2  11        489.32        513.82        21.57 o                         
  -4   2  11        167.49        163.74        12.39 o                         
  -3   2  11        378.04        368.21        18.61 o                         
  -2   2  11         48.98         44.73         7.61 o                         
  -1   2  11        811.00        811.44        25.62 o                         
   0   2  11          0.84          3.67         5.40 o                         
   1   2  11         12.22         10.10         5.15 o                         
   2   2  11       1581.84       1613.20        40.59 o                         
   3   2  11          0.54          7.60         4.98 o                         
   4   2  11        169.36        158.63        10.64 o                         
   5   2  11       1202.04       1113.42        27.55 o                         
   6   2  11        189.57        182.65         8.97 o                         
   7   2  11        119.91        108.78         8.91 o                         
   8   2  11        684.95        665.85        20.96 o                         
   9   2  11         82.06         87.91        26.76 o                         
  10   2  11        525.32        571.13        31.94 o                         
 -10   3  11          5.11          2.49        19.91 o                         
  -9   3  11         40.41         57.98        12.85 o                         
  -8   3  11         27.16         10.08        14.54 o                         
  -7   3  11        294.56        257.41        14.09 o                         
  -6   3  11          9.49         10.90         6.09 o                         
  -5   3  11        661.67        654.87        22.71 o                         
  -4   3  11         63.37         75.70         9.38 o                         
  -3   3  11         39.56         27.93         9.90 o                         
  -2   3  11         24.88         23.62         6.58 o                         
  -1   3  11       3050.16       2933.42        66.63 o                         
   0   3  11         59.92         61.85         7.96 o                         
   1   3  11        236.41        258.03        11.20 o                         
   2   3  11        361.12        376.65        13.18 o                         
   3   3  11        215.35        218.51        11.03 o                         
   4   3  11        332.35        305.90        13.38 o                         
   5   3  11         44.59         49.66         5.65 o                         
   6   3  11        146.90        149.36        14.31 o                         
   7   3  11         32.68         33.17         7.31 o                         
   8   3  11        139.16        158.20        17.49 o                         
   9   3  11        116.06        130.34         8.15 o                         
  10   3  11          6.49         11.24        21.52 o                         
 -10   4  11         16.61          7.88        17.42 o                         
  -9   4  11        165.52        196.00        21.27 o                         
  -8   4  11         47.32         43.18         7.59 o                         
  -7   4  11        212.91        214.96        12.77 o                         
  -6   4  11        175.22        189.72        14.28 o                         
  -5   4  11        513.93        493.82        19.27 o                         
  -4   4  11         33.41         34.53         7.39 o                         
  -3   4  11         46.97         60.38         9.15 o                         
  -2   4  11        568.82        500.73        17.77 o                         
  -1   4  11         20.44         32.12         6.64 o                         
   0   4  11        798.09        769.40        22.42 o                         
   1   4  11         21.61         19.76         4.68 o                         
   2   4  11       1071.36       1089.04        35.81 o                         
   3   4  11         27.82         18.60         4.16 o                         
   4   4  11         41.15         31.76         3.45 o                         
   5   4  11        284.83        294.07        16.92 o                         
   6   4  11        556.00        565.67        20.64 o                         
   7   4  11        610.30        620.22        25.18 o                         
   8   4  11         77.81         91.24        12.03 o                         
   9   4  11          0.13         -5.53         5.53 o                         
  10   4  11        397.26        351.05        34.16 o                         
 -10   5  11          9.81         -5.81        14.94 o                         
  -9   5  11         69.98         79.65        10.94 o                         
  -8   5  11         27.72         21.24         6.63 o                         
  -7   5  11        144.13        138.43        11.64 o                         
  -6   5  11         86.04         99.05        11.30 o                         
  -5   5  11        188.40        232.50        13.68 o                         
  -4   5  11        293.59        272.04        13.79 o                         
  -3   5  11         45.38         47.82         7.56 o                         
  -2   5  11          6.33         -4.98         4.98 o                         
  -1   5  11          3.40          4.12         4.51 o                         
   0   5  11        680.99        709.66        19.46 o                         
   1   5  11          0.01          0.95         4.32 o                         
   2   5  11        140.36        143.09         8.36 o                         
   3   5  11       1654.54       1641.82        47.72 o                         
   4   5  11        774.39        735.20        27.16 o                         
   5   5  11        580.80        621.06        34.18 o                         
   6   5  11        200.14        231.10        22.26 o                         
   7   5  11         17.89         29.00        10.50 o                         
   8   5  11          7.25         12.19         8.44 o                         
   9   5  11        176.30        197.65        20.07 o                         
  10   5  11        277.79        296.78        14.73 o                         
 -10   6  11         48.35         47.62        17.78 o                         
  -9   6  11          1.21         -3.24         6.90 o                         
  -8   6  11         30.29         34.72         7.71 o                         
  -7   6  11        360.25        358.14        17.82 o                         
  -6   6  11        124.81        153.67        13.64 o                         
  -5   6  11         95.75         98.27        10.29 o                         
  -4   6  11          0.51         -2.92         4.81 o                         
  -3   6  11        760.67        699.31        22.23 o                         
  -2   6  11        107.09        129.47         9.63 o                         
  -1   6  11       1370.47       1300.81        32.11 o                         
   0   6  11         20.00         18.02         4.90 o                         
   1   6  11         28.01         22.88         4.77 o                         
   2   6  11        411.03        388.58        19.44 o                         
   3   6  11       2077.24       2015.43        56.09 o                         
   4   6  11          2.47          5.83         5.36 o                         
   5   6  11         71.95         53.65         8.20 o                         
   6   6  11         17.02         29.62        13.14 o                         
   7   6  11          0.31         -6.61         6.64 o                         
   8   6  11          5.12          3.20        13.41 o                         
   9   6  11        483.71        516.94        29.15 o                         
  10   6  11          7.01         17.81         7.83 o                         
  -9   7  11        163.51        221.02        29.00 o                         
  -8   7  11         74.20         77.73        10.95 o                         
  -7   7  11        231.70        250.80        15.84 o                         
  -6   7  11        110.50         79.52         9.96 o                         
  -5   7  11          3.03         13.05         5.69 o                         
  -4   7  11         15.22         14.32         8.01 o                         
  -3   7  11        621.67        612.02        21.06 o                         
  -2   7  11        439.08        371.29        15.27 o                         
  -1   7  11        513.04        488.83        16.80 o                         
   0   7  11         82.48         93.19         7.64 o                         
   1   7  11        189.09        209.87        15.05 o                         
   2   7  11          7.70         10.61         5.67 o                         
   3   7  11         28.78         43.47         8.60 o                         
   4   7  11        276.60        277.56        15.88 o                         
   5   7  11        313.53        310.17        16.09 o                         
   6   7  11         22.20         27.54        10.28 o                         
   7   7  11        133.53        152.54        30.29 o                         
   8   7  11         68.24         64.34        10.84 o                         
   9   7  11        110.11        111.05        13.93 o                         
  -9   8  11         41.91         22.23        10.85 o                         
  -8   8  11         12.05         -3.86        11.03 o                         
  -7   8  11         60.91         77.74        10.34 o                         
  -6   8  11        304.27        302.28        21.69 o                         
  -5   8  11         62.99         62.29         8.99 o                         
  -4   8  11        114.79        131.89        10.32 o                         
  -3   8  11          4.48          1.96         5.25 o                         
  -2   8  11        781.29        769.79        35.02 o                         
  -1   8  11        356.34        349.70        17.06 o                         
   0   8  11        691.85        737.61        28.57 o                         
   1   8  11         39.58         41.90         9.10 o                         
   2   8  11        157.39        135.18        10.88 o                         
   3   8  11          4.34          7.51         5.25 o                         
   4   8  11        811.31        789.74        28.85 o                         
   5   8  11          0.49          7.47         8.85 o                         
   6   8  11          7.10          1.93         9.13 o                         
   7   8  11        230.65        293.95        29.32 o                         
   8   8  11         23.34         10.55         7.61 o                         
   9   8  11        228.97        228.40        20.78 o                         
  -9   9  11          6.58          2.95         9.57 o                         
  -8   9  11          4.57         -0.01        10.75 o                         
  -7   9  11          6.25         12.14         6.76 o                         
  -6   9  11        239.23        233.79        16.01 o                         
  -5   9  11         47.90         42.55         7.80 o                         
  -4   9  11         84.05         81.55         9.66 o                         
  -3   9  11        390.78        355.34        15.40 o                         
  -2   9  11        143.41        161.08        11.51 o                         
  -1   9  11         14.31          0.27         6.49 o                         
   0   9  11        409.36        386.45        20.91 o                         
   1   9  11        963.96        928.06        33.25 o                         
   2   9  11         58.94         44.60         8.78 o                         
   3   9  11          2.80          3.87         4.79 o                         
   4   9  11        541.95        563.00        26.77 o                         
   5   9  11          1.33         -1.25         7.19 o                         
   6   9  11         11.94         12.52         9.48 o                         
   7   9  11         19.22         15.21         9.91 o                         
   8   9  11         39.05         55.48        11.94 o                         
   9   9  11        344.56        365.22        23.77 o                         
  -8  10  11         49.27         45.69        12.85 o                         
  -7  10  11          0.81          8.75         7.55 o                         
  -6  10  11         65.05         62.97         9.45 o                         
  -5  10  11          8.98          1.89         5.96 o                         
  -4  10  11          2.08         -4.74         5.20 o                         
  -3  10  11          7.25         11.77         5.50 o                         
  -2  10  11        539.15        467.13        17.27 o                         
  -1  10  11         10.61         -0.72         7.71 o                         
   0  10  11        178.28        161.90        18.98 o                         
   1  10  11        367.81        374.27        20.13 o                         
   2  10  11         32.23         28.82         7.31 o                         
   3  10  11         27.01         45.55         8.23 o                         
   4  10  11         11.65          2.76         6.77 o                         
   5  10  11        110.02        115.74        15.80 o                         
   6  10  11          2.29         -2.37        10.73 o                         
   7  10  11        369.86        348.84        25.41 o                         
   8  10  11        264.71        255.11        25.61 o                         
  -8  11  11        114.70        108.01        14.91 o                         
  -7  11  11        122.88        117.03        20.57 o                         
  -6  11  11        136.70        151.40        12.95 o                         
  -5  11  11          0.00          4.22         6.33 o                         
  -4  11  11        638.91        652.82        23.51 o                         
  -3  11  11        226.69        235.70        18.18 o                         
  -2  11  11        301.82        253.70        26.85 o                         
  -1  11  11        227.14        253.53        25.84 o                         
   0  11  11        120.66        133.85        16.71 o                         
   1  11  11        192.49        197.04        15.71 o
[truncated: 69,580 more chars]
